# Supplementary material for: TrkB Signaling Influences Gene Expression in Cortistatin-Expressing Interneurons
Source: eNeuro. 2020 Feb 6;7(1):ENEURO.0310-19.2019. doi: 10.1523/ENEURO.0310-19.2019 (PMC7031852; doi:10.1523/ENEURO.0310-19.2019)
Supplement: Figure 1-1 — Differential gene expression analysis of CortCre vs CortCre;TrkBflox/flox bulk cortex for all expressed genes. Columns represent Symbol (mouse gene symbol), logFC (log2 fold change comparing experimental to control animals; positive values indicate higher expression in experimental animals), t [moderated t statistic (with empirical Bayes)], P.Value (corresponding p value from t statistic), adj.P.Val (Benjamini–Hochberg-adjusted p value to control the FDR), B (log odds of differential expression signal), gene_type (gencode class of gene), EntrezID (Entrez Gene ID), AveExpr [Average expression on the log2(counts per million + 0.5) scale], Length (coding gene length), and ensemblID (Ensembl gene ID). Download Figure 1-1, CSV file. [file sup_enu-eN-NWR-0310-19-s01.csv]

Symbol	logFC	t	P.Value	adj.P.Val	B	gene_type	EntrezID	AveExpr	Length	ensemblID
Xkr4	-0.299898827883837	-2.30489468493719	0.0391060941983966	0.472660238146412	-4.3672504532168	protein_coding	497097	6.93936431785063	6094	ENSMUSG00000051951
Gm37180	-0.206722084194413	-0.849434879970049	0.411664018810965	0.817867303679235	-5.52513578266582	TEC	NA	1.93942227889967	2819	ENSMUSG00000103377
Gm37363	-0.69127647397308	-2.56581512339793	0.0241306505584961	0.440744607383398	-3.22697418996598	TEC	NA	1.16613332304155	2233	ENSMUSG00000104017
Gm37686	-0.283272940019641	-0.653872740085091	0.525078805320418	0.86656557604252	-5.32504108898307	TEC	NA	0.412202323434036	2309	ENSMUSG00000103025
Gm37329	-0.232274947786159	-0.839692592606455	0.416902315334274	0.82098908071404	-5.25455336222948	TEC	NA	0.7225615989126	2057	ENSMUSG00000103201
Gm38148	-0.320321195769187	-1.09181771164358	0.295576194554373	0.750587958037573	-5.12810776261813	TEC	NA	1.09329024848199	3012	ENSMUSG00000103161
Gm19938	-0.397894478592221	-1.55642990562589	0.144632115792566	0.627147941480931	-4.7691917259051	sense_intronic	NA	1.92047413003198	3259	ENSMUSG00000102331
Sox17	0.27423314428027	1.41708201286684	0.18097647846981	0.665132202221844	-4.93012434117532	protein_coding	20671	1.88493541009003	4772	ENSMUSG00000025902
Gm6085	-1.04581874846164	-1.56922556152108	0.141632137015832	0.623773092592338	-4.35169887504794	processed_pseudogene	NA	-1.9497848627172	1470	ENSMUSG00000098104
Gm6123	-0.166147266055348	-0.24731094876195	0.808695991176815	0.95879865549897	-4.91016053038734	processed_pseudogene	NA	-2.94085471009261	1069	ENSMUSG00000103922
Mrpl15	0.09053325296918	0.858669234617813	0.406739520449831	0.815187815636431	-6.1000456902486	protein_coding	27395	4.5733251119365	8487	ENSMUSG00000033845
Gm37144	-0.42407838676595	-0.987109826092615	0.342371074956087	0.778508796894718	-4.88578878927826	TEC	NA	-0.804265573552478	1150	ENSMUSG00000102275
Lypla1	-0.157634014898512	-1.46089885054897	0.168798806754904	0.651351045894856	-5.44995191437932	protein_coding	18777	4.5442251399306	7145	ENSMUSG00000025903
Tcea1	-0.194238778622952	-1.90314214970558	0.0803792182812293	0.549626077684483	-4.97332380045819	protein_coding	21399	6.12589828465497	3017	ENSMUSG00000033813
Gm6104	0.0279465120648321	0.0515621016055452	0.959695088565492	0.993123903477404	-5.16559313713242	processed_pseudogene	NA	-1.28360238514554	603	ENSMUSG00000062588
Gm37277	0.0140241591081541	0.0422286798257786	0.966985609459843	0.99445132066791	-5.65003548515927	TEC	NA	0.957071074325632	1111	ENSMUSG00000103280
Rgs20	0.176113577665404	1.22799301391309	0.242143210152716	0.714195856972231	-5.57878258856483	protein_coding	58175	3.77430350612864	4239	ENSMUSG00000002459
Gm37079	-0.573317867154859	-1.03330072398369	0.321103907349488	0.765332983573074	-4.74079423974355	TEC	NA	-1.78622188385192	2135	ENSMUSG00000102653
Atp6v1h	-0.0543472535625227	-0.52159142359548	0.611101564704819	0.898357261400065	-6.60779900016468	protein_coding	108664	7.45054816264046	9746	ENSMUSG00000033793
Oprk1	-0.506874656156855	-2.14790349476742	0.0520300207081305	0.503222269758223	-4.09211953714984	protein_coding	18387	2.60763551695293	9151	ENSMUSG00000025905
Npbwr1	-0.706724425258824	-1.4680554919005	0.16687683132486	0.649763106470597	-4.64886420695176	protein_coding	226304	0.47009782954093	3692	ENSMUSG00000033774
Rb1cc1	-0.165267564026556	-2.03699143049064	0.0634745070511033	0.526703209447794	-4.85429302166434	protein_coding	12421	7.59974776544311	14690	ENSMUSG00000025907
4732440D04Rik	0.167170905086317	0.919086724761547	0.375500825186667	0.796356741684201	-5.57263330711272	antisense	NA	2.37529939138117	5428	ENSMUSG00000090031
Gm19026	-0.116169962596456	-0.368180141625383	0.718918286463627	0.935848341923322	-5.48830249261272	processed_pseudogene	NA	0.587558368789507	4530	ENSMUSG00000103845
St18	-0.112860904640773	-0.683536640727111	0.506780958426352	0.861912606636784	-5.89340413007937	protein_coding	240690	3.00010484546601	6464	ENSMUSG00000033740
Gm37108	0.481486247981514	0.677755865659815	0.510317010604852	0.86245560461522	-4.76592187464489	processed_pseudogene	NA	-3.44392826270288	626	ENSMUSG00000102135
Pcmtd1	-0.0953448694234902	-1.02735898280291	0.32378412784802	0.767057914745876	-6.1952166860167	protein_coding	319263	7.21135359024265	6654	ENSMUSG00000051285
Gm38372	-0.184771085546276	-1.31414270339233	0.212478552825135	0.693894245368941	-5.47649324864796	TEC	NA	3.73427367885563	4028	ENSMUSG00000103509
Gm9826	-0.434787867770329	-0.744339348064327	0.470477592435552	0.846436760076019	-5.132391166781	processed_pseudogene	NA	-0.191186837134088	1299	ENSMUSG00000048538
Gm26901	-0.453221478274735	-1.3732060420357	0.193896104356574	0.678010585233238	-4.71890462424212	lincRNA	NA	0.35366507306434	4339	ENSMUSG00000097797
Sntg1	-0.199101844942468	-2.4714683776993	0.028761437311018	0.451022313773377	-3.98381473828718	protein_coding	71096	5.63989470439511	10908	ENSMUSG00000025909
Gm38024	-0.0964558212618155	-0.173089867406883	0.865360983996325	0.97555491789797	-5.31471439128432	TEC	NA	-0.346944926767713	2532	ENSMUSG00000102647
Gm16284	-1.14863195775862	-1.26346570733574	0.229551977169697	0.707235829772618	-4.54687486686248	processed_pseudogene	NA	-2.90705132414958	400	ENSMUSG00000086235
Gm38259	-0.340075123646759	-1.10196788582606	0.291307616700316	0.748061166253856	-4.9703012899592	TEC	NA	0.344391050416729	3534	ENSMUSG00000102253
Gm23358	1.0359291151898	0.914237706188337	0.377945067783794	0.796387760340104	-4.65459433984431	miRNA	NA	-4.77947102001713	110	ENSMUSG00000093970
Gm37005	-0.689763693782231	-1.42495787116649	0.178734971929097	0.662096258942393	-4.50364842792106	TEC	NA	-1.14103936832467	1164	ENSMUSG00000103884
Gm15452	0.841520477286568	0.641657004536816	0.532723264398957	0.869407902020405	-4.77292702090855	processed_pseudogene	NA	-3.64764095007884	240	ENSMUSG00000084353
Gm36964	-1.56267275392363	-1.29461995328416	0.218930208273072	0.69960378650181	-4.52841014529611	processed_pseudogene	NA	-5.03125585050339	198	ENSMUSG00000103933
Gm24276	-0.279359482999467	-0.326304913110365	0.749609562639187	0.943845431295944	-4.84260670704091	miRNA	NA	-3.81082930488971	110	ENSMUSG00000076135
Gm7493	-1.02294314954724	-1.50606499391933	0.156976436707134	0.640956122888252	-4.4010927756773	processed_pseudogene	NA	-1.89794010989322	626	ENSMUSG00000066693
Gm37629	-0.550488705427811	-0.771753729656191	0.454649449102749	0.838933566861017	-4.82192782278657	TEC	NA	-2.43817780743372	1050	ENSMUSG00000102316
Gm38008	0.0299927939208844	0.044012076065651	0.965592302367965	0.99445132066791	-5.01481230795214	processed_pseudogene	NA	-1.95243641206008	518	ENSMUSG00000103819
Rrs1	0.100377258452563	0.739305383994528	0.473420845299117	0.847800816142569	-5.90292378766187	protein_coding	59014	3.15622076921872	2048	ENSMUSG00000061024
Adhfe1	0.0865154338905955	0.657876692203128	0.522586971685791	0.865749554337717	-6.0756836287339	protein_coding	76187	3.6351382204017	3780	ENSMUSG00000025911
2610203C22Rik	0.710620445480595	1.80340123574595	0.0955458796493916	0.567960939451041	-4.16203010466076	processed_transcript	NA	-0.29787882962711	4910	ENSMUSG00000079671
Vxn	-0.0901692797421404	-0.708759445603964	0.491522938299946	0.854570903044203	-6.56833021381178	protein_coding	76982	8.77214502422785	3256	ENSMUSG00000067879
Mybl1	0.115293448089067	0.515237801461059	0.615405674202753	0.900642124584524	-5.89194147185546	protein_coding	17864	2.47191984569373	5402	ENSMUSG00000025912
Vcpip1	-0.230883308941764	-2.27493770950968	0.0413097501293738	0.476939842402771	-4.43343514968019	protein_coding	70675	7.18928861995047	9749	ENSMUSG00000045210
Sgk3	-0.107824428289596	-0.934029646782906	0.368037707352265	0.792392372615646	-5.98280784907942	protein_coding	170755	4.25165754205389	14311	ENSMUSG00000025915
Gm6195	1.29007933706261	1.36448696827477	0.196552198200007	0.679700200266164	-4.49895934308211	processed_pseudogene	NA	-4.25941968788956	357	ENSMUSG00000046334
Mcmdc2	-0.199206794559119	-0.770319622828885	0.45546902073716	0.838933566861017	-5.42540158561647	protein_coding	240697	1.16286368671434	5916	ENSMUSG00000046101
Snhg6	-0.151709087030102	-1.01914537153434	0.327516066586056	0.769436003683404	-5.74389024469234	lincRNA	NA	3.44722726895181	1146	ENSMUSG00000098234
Snord87	-0.392129378463608	-0.331523670688383	0.745758913615716	0.942548514503899	-4.75889414069911	snoRNA	NA	-4.9754068215674	87	ENSMUSG00000093178
Ppp1r42	-0.460736987993073	-0.982452330216326	0.34457054017508	0.778996898291801	-4.87759384870965	protein_coding	69312	-0.769816936446389	1523	ENSMUSG00000025916
Cops5	-0.0999584216680782	-0.89360477200923	0.388468392663851	0.802851930289384	-6.24604545597268	protein_coding	26754	6.10903864041665	3766	ENSMUSG00000025917
Cspp1	-0.164016951836761	-1.82635527878133	0.091842912135519	0.565029043299452	-5.02281330658114	protein_coding	211660	5.42645262640554	17553	ENSMUSG00000056763
Arfgef1	-0.277869955787174	-2.5026274330539	0.0271442332594301	0.446367270341398	-4.06154692379315	protein_coding	211673	7.60999572459428	11318	ENSMUSG00000067851
Gm37569	-0.429958763651019	-0.943034492659028	0.363590736648821	0.788742386155474	-5.05952340935135	TEC	NA	0.0464954776767071	1722	ENSMUSG00000102556
Prex2	0.0595856662237819	0.669537301721133	0.515369122742652	0.864935953524125	-6.52059692340053	protein_coding	109294	7.57656238157837	16609	ENSMUSG00000048960
A830018L16Rik	-0.235914076514897	-2.64739708243	0.0207174564579544	0.428904672924115	-3.77211279576562	protein_coding	320492	6.98553418078377	9183	ENSMUSG00000057715
Gm38178	-0.460876697858327	-1.40067754653729	0.185720551383128	0.671097040663458	-4.7037067509223	TEC	NA	0.434876840867025	2471	ENSMUSG00000103825
Gm38069	-0.0819368405201614	-0.128128839014253	0.900091962031815	0.982710622418366	-5.16324578937197	TEC	NA	-1.18496350453639	2144	ENSMUSG00000103561
Gm2383	-0.539080331392943	-0.604628688439912	0.556276932854437	0.877618327659932	-4.8074515797298	processed_pseudogene	NA	-3.24402197462828	807	ENSMUSG00000097628
Sulf1	0.102034715653004	0.526993341602163	0.60745399924072	0.89763137795875	-6.3084890616486	protein_coding	240725	4.40134668208341	11294	ENSMUSG00000016918
Slco5a1	0.401612762527238	2.02845492676017	0.0644460112069684	0.528540039796727	-4.12315889471351	protein_coding	240726	2.03655081446185	13137	ENSMUSG00000025938
Ncoa2	-0.212977037931054	-2.27748409402702	0.0411179381040579	0.476712630245382	-4.4064275929589	protein_coding	17978	6.91875493526048	15642	ENSMUSG00000005886
Gm38376	0.0674052489764012	0.123367731068773	0.903783742619493	0.98312303161556	-5.27218168858034	TEC	NA	-0.53755856261278	2253	ENSMUSG00000103506
Gm37409	-0.146790997270043	-0.279970019650473	0.784094530572689	0.95274420931947	-5.16604808932883	TEC	NA	-0.845982374906258	1626	ENSMUSG00000103495
Gm38223	0.107185821474825	0.160427437600887	0.875116119595532	0.976593653877334	-4.97199107588407	TEC	NA	-2.54479551509417	695	ENSMUSG00000102639
Gm37702	-0.75494850597211	-1.68639197642095	0.116579711315363	0.592363498042991	-4.26259698428872	TEC	NA	-0.926695660273918	1872	ENSMUSG00000104170
Gm23169	1.12290857540887	1.32820644831234	0.20792717821917	0.687822186811292	-4.51133270909209	snRNA	NA	-3.99429611587553	112	ENSMUSG00000087782
Gm38120	-0.50940067799963	-1.68241709970392	0.117361256990022	0.59387379168518	-4.40530859368616	TEC	NA	0.583880731635135	4642	ENSMUSG00000103085
Gm38380	-0.172823932001261	-0.409639299114081	0.689025767314885	0.927685839353835	-5.20441818841217	TEC	NA	-0.57702280976317	2248	ENSMUSG00000102664
Gm29570	0.518644464414619	0.527979082914853	0.606789571816651	0.89763137795875	-4.82002799603258	antisense	NA	-3.5346026016368	681	ENSMUSG00000101476
Tram1	-0.10037317558405	-1.14296447567422	0.274540700065853	0.737921661320094	-5.92694024951309	protein_coding	72265	5.34275962762981	3162	ENSMUSG00000025935
Lactb2	0.155546624693152	1.02584629330023	0.324469086152425	0.767675688416189	-5.75668057911017	protein_coding	212442	3.62776524456729	4566	ENSMUSG00000025937
Gm38319	0.785492746192832	1.09456387655392	0.294416694942495	0.749854153967264	-4.64562371539751	TEC	NA	-2.2299646180741	1266	ENSMUSG00000102982
Gm5523	-0.0598342974596241	-0.0697400226297497	0.945507447064787	0.99129020121203	-4.93111902095533	processed_pseudogene	NA	-3.06304263050637	997	ENSMUSG00000097711
Eya1	0.0804631426244065	0.592082160391373	0.56438572563255	0.881202323019952	-6.06832738301699	protein_coding	14048	3.39262627598343	7808	ENSMUSG00000025932
Gm9947	-0.438675845772759	-1.6670609523818	0.120424133871005	0.599679536231581	-4.4271527399245	antisense	NA	0.541618962075951	3566	ENSMUSG00000054493
Msc	0.477123870252656	1.53939446106771	0.148710858818616	0.630850229373886	-4.53291390234195	protein_coding	17681	0.435625715127867	2546	ENSMUSG00000025930
Gm37412	0.0965609364607516	0.296274945199767	0.771900682565165	0.949310947070579	-5.3151923356801	TEC	NA	-0.357808993311253	4321	ENSMUSG00000103492
Smt3h2-ps4	0.530572098022721	0.525312746403398	0.608587625792676	0.89763137795875	-4.80903362003407	processed_pseudogene	NA	-3.52265798967451	288	ENSMUSG00000081201
Rpl5-ps1	3.44142298766825	2.93749267084601	0.0120027324867295	0.382204312924199	-3.08686185344971	processed_pseudogene	NA	-2.19507397644446	894	ENSMUSG00000082193
Trpa1	-0.452259118436194	-1.26589592273181	0.228708844177101	0.707235558204756	-4.70777918771178	protein_coding	277328	-0.71408181010816	4263	ENSMUSG00000032769
Kcnb2	-0.242008172909087	-2.62018592406356	0.0217999746624296	0.432818536661514	-3.77913648355631	protein_coding	98741	6.4041866260141	15165	ENSMUSG00000092083
Gm38116	-0.237183360535051	-0.415925341474306	0.684539206334015	0.925083512302512	-5.17311539771422	TEC	NA	-0.67707585592632	1533	ENSMUSG00000102937
Gm37138	-0.0677511467640647	-0.19237044720763	0.850551966007783	0.971505368334742	-5.4249876754208	TEC	NA	0.143257768385579	2089	ENSMUSG00000104149
Gm28669	0.737680498553777	0.648252572755856	0.528587985283426	0.867806567614164	-4.69272432592778	processed_pseudogene	NA	-5.07130964346177	100	ENSMUSG00000100814
Terf1	-0.00966066437749591	-0.0734361864671013	0.942624848128534	0.99041965391685	-6.21401230335584	protein_coding	21749	3.31663141865944	4608	ENSMUSG00000025925
Gm37509	-0.47379587016789	-1.44697476440609	0.172591701985287	0.655763943768416	-4.66030576372019	TEC	NA	0.39087884956076	3169	ENSMUSG00000104379
4930444P10Rik	-1.20667962271073	-1.87928707110308	0.0837931302799169	0.555098813828932	-4.08196404940326	protein_coding	75799	-1.93732003596542	2063	ENSMUSG00000067795
Rpl7	-0.0896395237148781	-0.912199488624322	0.37897575313647	0.796729567363477	-6.31957998977313	protein_coding	19989	7.40784197292775	2687	ENSMUSG00000043716
Rdh10	-0.0314071153979844	-0.238448526277929	0.815409988068551	0.960734522074909	-6.14581993041461	protein_coding	98711	3.09150357187547	4160	ENSMUSG00000025921
Stau2	-0.132388393184675	-1.48792463445296	0.16163746564186	0.643886059625665	-5.62737293964664	protein_coding	29819	6.89220644655219	6747	ENSMUSG00000025920
Ube2w	-0.121017178435437	-1.40181954618487	0.18538697714634	0.670997899583793	-5.70273810570444	protein_coding	66799	6.28869899632134	4930	ENSMUSG00000025939
Gm38342	0.406289226539419	1.02270746662472	0.325893753641494	0.768235191453393	-4.82512428669802	TEC	NA	-1.20434750858384	2980	ENSMUSG00000102457
Eloc	-0.233355260172344	-2.00099843390269	0.0676648350779363	0.533385562028146	-4.85576156573322	protein_coding	67923	6.60255730916968	3026	ENSMUSG00000079658
Tmem70	-0.153518086306839	-1.44343287063982	0.173567854919941	0.65702860472309	-5.51430621849748	protein_coding	70397	4.87924360597005	1820	ENSMUSG00000025940
Ly96	0.126561072589632	0.211025407161571	0.836279612143477	0.967519204098075	-5.16047501006029	protein_coding	17087	-1.28619549626521	1021	ENSMUSG00000025779
Jph1	-0.24737622268939	-2.13186651967841	0.053556078685409	0.506125918542657	-4.41753914180378	protein_coding	57339	4.45564652103225	4998	ENSMUSG00000042686
Gdap1	-0.172583851376024	-1.91450511417341	0.0787980555707397	0.548304188667015	-5.02745567703602	protein_coding	14545	7.20140294410507	7731	ENSMUSG00000025777
Gm28784	0.0172882611528894	0.0236616899494734	0.981497211844592	0.996481528178452	-5.01992815057463	lincRNA	NA	-2.34506124298746	1011	ENSMUSG00000099899
Rbm6-ps1	0.474068235272947	1.08526246313086	0.298357867107923	0.752722792748926	-4.75642704292529	processed_pseudogene	NA	-1.14292679587269	2870	ENSMUSG00000101589
Pi15	0.961802622342104	2.96816655181707	0.0113273701261049	0.379865434366006	-2.67848899662162	protein_coding	94227	0.0233690380717025	6923	ENSMUSG00000067780
Gm16070	-0.158552787390024	-0.526896763755598	0.607519116041073	0.89763137795875	-5.3547968538911	antisense	NA	0.20127952904841	8345	ENSMUSG00000085125
Crispld1	-0.254504137747158	-1.29982742537955	0.217194016426355	0.697328378469294	-5.33130456466789	protein_coding	83691	2.86632595259243	4515	ENSMUSG00000025776
Gm18775	-0.892773407450062	-1.01360831494177	0.330049533504183	0.771133152681485	-4.6504356109122	transcribed_unprocessed_pseudogene	NA	-3.38826254955278	586	ENSMUSG00000099473
Gm28756	-0.518089463955112	-2.00020179792835	0.0677604078957834	0.533504740980739	-4.03703426037793	processed_transcript	NA	0.947751595307932	2570	ENSMUSG00000109887
Tfap2d	-0.64513844540392	-1.02486173104248	0.324915473331358	0.768146019414011	-4.80553205583019	protein_coding	226896	-1.45349006182121	1954	ENSMUSG00000042596
Gm10075	-0.735581062667718	-0.610195871028968	0.552699426452808	0.876267527988941	-4.95940536516154	processed_pseudogene	NA	-1.88920683830385	545	ENSMUSG00000100720
4930486I03Rik	1.15143825220612	1.60885265929707	0.132680006647244	0.614635602465485	-4.32382433549105	antisense	NA	-2.16770446492612	788	ENSMUSG00000089914
Mcm3	0.244157842680249	1.1120606009205	0.287109545131118	0.746546694398047	-5.14399328220314	protein_coding	17215	1.28011292381881	3752	ENSMUSG00000041859
6720483E21Rik	1.13590316490919	1.81900673484412	0.0930140676652555	0.565415105871857	-4.17151872695506	lincRNA	NA	-2.19606169112992	1120	ENSMUSG00000097934
Paqr8	0.0350567872134016	0.393703490396347	0.700454601080535	0.931637222664502	-6.65952178756402	protein_coding	74229	7.38607190336161	5488	ENSMUSG00000025931
Gm28064	-0.0160867866002381	-0.032639312250537	0.974479281309041	0.99471123745302	-5.13521117929998	processed_pseudogene	NA	-1.47551441659547	858	ENSMUSG00000100929
Efhc1	-0.129937776090205	-0.491408564644122	0.631680181984542	0.90554369441895	-5.42017846709589	protein_coding	71877	0.41721965256378	2208	ENSMUSG00000041809
Tram2	-0.178422865880617	-0.410173416140693	0.688644068450726	0.927369891680474	-5.24559921236372	protein_coding	170829	-0.299772838817351	6661	ENSMUSG00000041779
Gm2693	0.064363632048979	0.10221487103147	0.920212812225475	0.986765303057954	-4.99245461155674	unprocessed_pseudogene	NA	-2.33948767975308	571	ENSMUSG00000100819
Tmem14a	-0.235551533673522	-1.77560882192919	0.100208625288149	0.574953830095374	-5.02080279981146	protein_coding	75712	4.63598433500154	1351	ENSMUSG00000025933
Gsta3	-0.0660106519878986	-0.189395812764883	0.852833011895166	0.972344838618015	-5.34473418176024	protein_coding	14859	-0.245623393457635	4344	ENSMUSG00000025934
Gm28836	0.784257257746959	1.002664575307	0.335098683561993	0.774244246279163	-4.69006882424366	antisense	NA	-2.56962343034216	633	ENSMUSG00000099343
Kcnq5	-0.0569802680734808	-0.700238057581865	0.496646593047694	0.857503105518904	-6.47313262061423	protein_coding	226922	7.2018048543542	7689	ENSMUSG00000028033
Gm36949	-0.676790135021194	-1.31515343243886	0.212148779948208	0.69344296419856	-4.60060767970934	TEC	NA	-0.84894171574463	2327	ENSMUSG00000104138
Gm7658	-0.125996745664099	-0.624203691570588	0.543754343433446	0.874633103728821	-5.75443364573668	processed_pseudogene	NA	2.0598894677731	1124	ENSMUSG00000082935
Gm38243	-0.0278292222990309	-0.0862702827560417	0.93262250162054	0.988610440321438	-5.68068704594794	TEC	NA	1.12464475818973	1567	ENSMUSG00000103748
Rims1	0.205432559692365	2.62648036071919	0.0215447623599676	0.432029182060404	-3.91309399138969	protein_coding	116837	8.97903157092603	7080	ENSMUSG00000041670
Gm29506	0.215478471765023	0.41302841429674	0.686605299696307	0.925976979041464	-4.97771116989951	sense_overlapping	NA	-2.08716119052405	2078	ENSMUSG00000101227
Mir30a	0.224113103826796	0.334240862022202	0.743756855224059	0.941982132437213	-4.95413546864112	miRNA	NA	-2.51491038762262	71	ENSMUSG00000065405
Gm27028	-0.214610664567128	-0.687780263249457	0.504194407379521	0.860580104203896	-5.2861186990858	lincRNA	NA	0.308182499248024	399	ENSMUSG00000097970
Gm29107	-0.0711052674913431	-0.128789190901067	0.8995801125491	0.982710622418366	-5.08263909155454	lincRNA	NA	-1.91929940456436	347	ENSMUSG00000100775
Ogfrl1	-0.282339254308026	-3.17752040977694	0.00762725144391217	0.367788574069238	-2.80491523749703	protein_coding	70155	7.00932506717723	8109	ENSMUSG00000026158
B3gat2	-0.158662556831519	-0.756914716907796	0.463174836094192	0.843085218442218	-5.90490120421956	protein_coding	280645	3.25812045188289	6203	ENSMUSG00000026156
Smap1	-0.120174397089228	-1.19143181734655	0.255685733694453	0.724017287870834	-5.97558341357514	protein_coding	98366	6.61879313092484	3575	ENSMUSG00000026155
Sdhaf4	0.0431528055778635	0.251021974947727	0.805889253937933	0.957744665295943	-6.24778104794232	protein_coding	68002	3.4629095915471	874	ENSMUSG00000026154
Fam135a	-0.0857213367601511	-0.812993073587889	0.431483510438263	0.82859027289661	-6.30144808932552	protein_coding	68187	6.01146682182434	7773	ENSMUSG00000026153
Gm37580	0.345382045502795	0.651242619734463	0.526719357872818	0.867547793195086	-4.91475559819203	TEC	NA	-1.67760225037898	2800	ENSMUSG00000102398
Col9a1	0.0910921032702193	0.333294012740564	0.744454284674344	0.942425747611351	-5.45013237149076	protein_coding	12839	0.439112185760173	5068	ENSMUSG00000026147
Col19a1	-0.210511658968204	-2.34451136766948	0.0363634107690041	0.467116595882887	-4.17407489580339	protein_coding	12823	5.34632183111234	6887	ENSMUSG00000026141
Gm26418	0.0565914683836825	0.047478994793882	0.96288405845942	0.993830452537365	-4.77815724670868	snoRNA	NA	-5.2438566389946	137	ENSMUSG00000077463
Gm28439	-0.546423436507408	-1.05062254646636	0.3133834007965	0.762013033232466	-4.76836323171182	unprocessed_pseudogene	NA	-1.60309723724946	876	ENSMUSG00000100131
Gm10222	-2.9211199764459	-2.47375679052943	0.0286395643871817	0.451022313773377	-3.96594187543875	unprocessed_pseudogene	NA	-4.52697550088144	294	ENSMUSG00000067736
Gm28438	-0.679387957973839	-1.88196958859711	0.0834027573830134	0.554745818803436	-4.09791004951925	unprocessed_pseudogene	NA	-0.245001028361063	345	ENSMUSG00000101939
Gm28437	0.159981777602964	0.471882499585578	0.645167564321386	0.911534995066125	-6.19343585819019	unprocessed_pseudogene	NA	3.68917066599807	783	ENSMUSG00000101111
Gm10925	-0.0553351339522982	-0.22912196827863	0.822492090339282	0.963477871118016	-5.78949875242458	unprocessed_pseudogene	NA	1.53585552127531	678	ENSMUSG00000100862
Gm28661	-0.480430200500193	-2.04737493748013	0.062311111304443	0.525332430479171	-4.18409335066394	unprocessed_pseudogene	NA	2.1826664761487	681	ENSMUSG00000102070
Gm29216	-0.121956412861211	-0.527652206936656	0.607009858295021	0.89763137795875	-5.91578213930243	unprocessed_pseudogene	NA	2.58946225077954	492	ENSMUSG00000101249
Lmbrd1	-0.170931978558479	-2.02444209353545	0.064907438737229	0.53030729103205	-4.88175495951192	protein_coding	68421	7.72950141321597	5960	ENSMUSG00000073725
Adgrb3	-0.262064267944493	-3.50123192040159	0.00414454336744848	0.308212287376191	-2.2360777217173	protein_coding	210933	7.63336052027492	18559	ENSMUSG00000033569
Gm20172	-0.444752114469303	-1.66657394394668	0.120522410353011	0.599787725814734	-4.40035995479914	TEC	100504323	0.33106704067603	1551	ENSMUSG00000104257
Gm22260	-0.544371360991476	-0.751977794102327	0.466033305051152	0.844522534669684	-4.84846625076506	snRNA	NA	-2.1570337641469	107	ENSMUSG00000096866
Gm37543	-0.499403279579942	-1.62401359548982	0.129387336840533	0.610071056243902	-4.41568355353558	TEC	NA	0.239937630528784	1031	ENSMUSG00000102296
Gm37331	-0.333653067166657	-1.61943493526774	0.130374148836915	0.611123546361164	-4.7592251553034	TEC	NA	2.20292576899772	3375	ENSMUSG00000103209
Gm37211	-0.277140669976496	-1.30492204588133	0.215506233687779	0.696020484187419	-5.05693925508681	TEC	NA	1.87024701430532	3433	ENSMUSG00000104027
Gm37862	-0.438900139259119	-1.83477590623286	0.0905172624550051	0.564013081422056	-4.37771516478695	TEC	NA	1.8462774506207	2533	ENSMUSG00000102407
Gm38286	-0.446241769192437	-2.34024166524446	0.0366499297084502	0.468079153355577	-3.78606005818891	TEC	NA	2.83177602131539	3105	ENSMUSG00000103214
Gm37880	-0.828394600691458	-2.38714000926451	0.0336178933100029	0.460526194390875	-3.52239218305889	TEC	NA	1.52716936801527	3257	ENSMUSG00000104100
Gm37011	-0.739431720318131	-2.95698807086508	0.0115690018913755	0.379865434366006	-2.62212618817896	TEC	NA	1.23851732868008	2935	ENSMUSG00000103889
Gm29214	-0.000435268315153888	-0.00128348461491358	0.998996249601077	0.999548562662364	-5.37150317519172	processed_pseudogene	NA	-0.198745114494941	570	ENSMUSG00000101301
Gm37051	-0.382154532538772	-1.76741560824028	0.101621576890415	0.576502802013458	-4.49826732157954	TEC	NA	1.84386765205809	2943	ENSMUSG00000104221
Gm38260	-0.328935119376482	-1.42409568745423	0.17897921772474	0.662468351329946	-5.13969428427715	TEC	NA	2.83134007269722	3995	ENSMUSG00000102250
Gm37628	-0.49521961424896	-2.63276510105691	0.0212928532950699	0.430471898253946	-3.38689683181888	TEC	NA	3.33653106086356	5440	ENSMUSG00000102317
8030445P17Rik	-0.560543046326738	-2.77252632866867	0.0163801773799203	0.405619512154766	-2.95610043688472	TEC	NA	1.91749009625784	2741	ENSMUSG00000103563
Gm38198	-0.327191860273187	-2.14627478077544	0.0521831256110242	0.503456839287228	-4.07918547340343	TEC	NA	2.69098087945988	3581	ENSMUSG00000102465
Gm37077	-0.532921398273056	-3.02900941345131	0.0100976449583028	0.374600164122025	-2.58120277301939	TEC	NA	2.41108497721443	3691	ENSMUSG00000102659
Gm37895	-0.532574710621868	-3.19084783291575	0.00743766028663224	0.367788574069238	-2.51789936665353	TEC	NA	4.06839748497605	4550	ENSMUSG00000103924
Gm36952	-0.341634751801142	-2.67157312472792	0.0197998784650166	0.426770424610763	-3.39542409245323	TEC	NA	3.77879827383308	3625	ENSMUSG00000104132
Gm37602	-0.453111671700781	-2.33226660265343	0.0371908842979777	0.469305307553273	-3.88435047550131	TEC	NA	3.23563180578799	3310	ENSMUSG00000102747
2900022M07Rik	-0.410289887813556	-1.74043953097195	0.106400307510095	0.582853326217148	-4.54024166323093	TEC	NA	1.77567099859647	1017	ENSMUSG00000102386
2900002M20Rik	-0.393809098792426	-1.71594258723821	0.110912101312103	0.586338389531386	-4.49707199234752	TEC	NA	1.47899698723456	330	ENSMUSG00000103004
Gm9884	-0.336176958991558	-1.0707468037382	0.304587292279773	0.756107889462547	-4.99485514705512	TEC	NA	0.30014823539192	1222	ENSMUSG00000104516
Gm7846	-0.304797969748193	-0.67229168130515	0.513672704667818	0.864348597216011	-4.99941383442118	processed_pseudogene	NA	-1.24323664426563	274	ENSMUSG00000086240
Gm5525	-0.438104306354156	-0.681953837630648	0.507747704881432	0.862077453222627	-4.93399363014761	processed_pseudogene	NA	-1.62366123725685	1312	ENSMUSG00000099492
Gm6473	0.641999918570512	1.51224950957347	0.155413739003904	0.639214061886607	-4.42200765250734	unprocessed_pseudogene	NA	-0.991976878092701	1210	ENSMUSG00000100261
Phf3	-0.0846038813413535	-1.16144207200957	0.267229868444348	0.731832415259256	-6.03759354417307	protein_coding	213109	7.02243722804798	14190	ENSMUSG00000048874
Gm37522	-0.255640356645208	-0.798414673267023	0.439583821398002	0.832026174734624	-5.3125188753443	TEC	NA	0.757035692811738	2884	ENSMUSG00000103783
Gm37906	-0.376984039674504	-1.60865296496948	0.132723858592052	0.614661708576517	-4.65829067481256	TEC	NA	1.59145236196564	3035	ENSMUSG00000104315
Ptp4a1	-0.187525503885592	-1.17214725166635	0.263063582791599	0.72804279692687	-5.95111717987333	protein_coding	19243	5.94124674859697	5763	ENSMUSG00000026064
Gm19680	0.199979061643058	0.416023309311522	0.68446938176144	0.925083512302512	-5.13966072647918	processed_pseudogene	NA	-1.02922200420756	1513	ENSMUSG00000070960
Khdrbs2	-0.258338308784712	-1.96454178739629	0.0721682466202079	0.538768584342061	-4.56035838224239	protein_coding	170771	3.73964426555544	10291	ENSMUSG00000026058
Gm37999	-0.368777434634163	-1.19200788860066	0.255467849816585	0.724017287870834	-4.91491246050877	TEC	NA	0.443618288879772	1809	ENSMUSG00000103482
Gm37911	-0.14554258084529	-0.464322197198455	0.650425559120525	0.91331254800339	-5.51786624491779	TEC	NA	0.930053921812023	1545	ENSMUSG00000104313
Gm37792	-0.477878920844485	-1.83000744597005	0.0912658189260314	0.564370785151537	-4.20849253106828	TEC	NA	0.627883700052262	3413	ENSMUSG00000102321
Gm37426	-0.0358001050435597	-0.0794311864822168	0.937951226070982	0.989547785942479	-5.15228399020645	TEC	NA	-1.23556406214472	2470	ENSMUSG00000104433
Prim2	0.0564009028281042	0.353269826285938	0.729791380277632	0.938412232992499	-6.06203629385322	protein_coding	19076	2.94941687848765	5938	ENSMUSG00000026134
1700001G17Rik	-0.530762717285497	-0.842555481118337	0.415358410230328	0.819807197579936	-4.83774349204628	TEC	NA	-1.83126215914635	889	ENSMUSG00000103746
Rab23	-0.161692345262334	-1.69314140366956	0.115263142317656	0.590370203234088	-5.098931272111	protein_coding	19335	4.49150445767755	8285	ENSMUSG00000004768
Bag2	-0.0188914593137261	-0.133886810395861	0.895630463035599	0.981732501235616	-6.11536275979622	protein_coding	213539	2.94462072147932	3059	ENSMUSG00000042215
Zfp451	-0.24129143674728	-2.96800111814889	0.0113309092547309	0.379865434366006	-3.20216406274364	protein_coding	98403	7.23817569213307	15839	ENSMUSG00000042197
Bend6	-0.0801292482127385	-1.04638226853009	0.315260540044062	0.762932858912861	-6.15397147437094	protein_coding	320705	6.95334696660055	3421	ENSMUSG00000042182
Gm37067	-0.296278433112367	-0.743720965743405	0.470838534767063	0.846593238524122	-5.13256844454693	TEC	NA	-0.206937000327699	1628	ENSMUSG00000104416
Dst	-0.125414866858613	-1.89264888462064	0.0818649998274342	0.551521880512927	-5.2083275778647	protein_coding	13518	9.94305159892222	41155	ENSMUSG00000026131
Gm37354	-0.243768979491515	-0.407093144263819	0.690846561541032	0.928620612883876	-4.96407029115318	TEC	NA	-2.05926217560628	2384	ENSMUSG00000103596
Gm38157	-0.835110842460517	-2.70070061773298	0.0187471036125736	0.421944812280966	-3.01174155508644	TEC	NA	0.434938960875877	1698	ENSMUSG00000103364
Mir6896	-0.69400467087999	-0.767592625700359	0.457030037309949	0.839950809941364	-4.73725957142747	miRNA	NA	-4.19023191742579	73	ENSMUSG00000105982
Gm3052	0.383811162370383	0.873909047162656	0.3986992004557	0.810422176740588	-4.99237415712238	transcribed_processed_pseudogene	NA	-0.482776396792319	2937	ENSMUSG00000101462
Gm37233	-0.109719453413158	-0.629684167157562	0.540276775284876	0.872758484603198	-5.83276896371668	lincRNA	NA	2.58277398450754	6263	ENSMUSG00000102336
Ccdc115	0.205780885808199	1.9612101755017	0.0725932540771471	0.540961998616003	-4.5849638955136	protein_coding	69668	3.83461747408623	2543	ENSMUSG00000042111
Imp4	-0.0792050751539707	-0.681490077855655	0.508031166668387	0.862210747223279	-6.20240792444956	protein_coding	27993	4.40193628522404	8553	ENSMUSG00000026127
Ptpn18	0.231079761934715	0.517233472751065	0.614052140320529	0.899733460131812	-5.24699293634664	protein_coding	19253	-0.145276961492543	6492	ENSMUSG00000026126
1700101I19Rik	-0.685538058375636	-0.635640068777843	0.536511754054924	0.871634250925894	-4.75421200314175	antisense	NA	-4.38498517543638	510	ENSMUSG00000045815
Amer3	0.00831669015123392	0.0837668861282988	0.934572659069322	0.988752103912333	-6.55821116699519	protein_coding	211383	5.23778786877828	4392	ENSMUSG00000045174
Arhgef4	0.0300937341165533	0.286711638722738	0.779045281208638	0.951748660531711	-6.69127926331693	protein_coding	226970	7.34045401693194	9561	ENSMUSG00000037509
Gm37224	1.35281875451181	1.24847434563809	0.234808073922532	0.710905749529573	-4.54509489795951	processed_pseudogene	NA	-5.04792083744434	148	ENSMUSG00000102537
Gm37845	-0.958040354058614	-0.862841136857983	0.404527731721904	0.813965417382062	-4.67082291999324	processed_pseudogene	NA	-4.40837398145381	355	ENSMUSG00000102612
Gm38336	0.413900416344905	0.671872703375769	0.513930541699941	0.864517802356379	-4.97237457005133	antisense	NA	-1.36958171413096	2549	ENSMUSG00000104002
Fam168b	-0.0421910202940254	-0.587659762834086	0.567259096056496	0.882197478408818	-6.61539184295171	protein_coding	214469	8.29236465216901	5219	ENSMUSG00000037503
Plekhb2	-0.0750182517287994	-1.08211897362809	0.299698734851687	0.754098738348728	-6.17064304047286	protein_coding	226971	7.76742445521738	7987	ENSMUSG00000026123
1110002O04Rik	-0.526416985294339	-1.10815346608178	0.288729248685428	0.747189267620876	-4.7301521381138	lincRNA	NA	-1.43336906941817	566	ENSMUSG00000102531
Hs6st1	0.0368916092832752	0.301056507676878	0.768336542565476	0.948781715571604	-6.57362782426921	protein_coding	50785	5.84047034714905	5542	ENSMUSG00000045216
Uggt1	-0.120721979434639	-1.58205087344685	0.138679235998231	0.620829961972331	-5.47835835856365	protein_coding	320011	6.61031072460878	12853	ENSMUSG00000037470
Mir6897	0.404873192338681	0.286274003694658	0.779372740170757	0.951748660531711	-4.74852467106392	miRNA	NA	-5.21490597727511	62	ENSMUSG00000098752
Neurl3	0.674213785014543	1.38011255852253	0.191813239834756	0.67612532535163	-4.54522400638931	protein_coding	214854	-0.826095444963952	3217	ENSMUSG00000047180
Arid5a	0.277586953058211	1.3498556742175	0.201076536910468	0.68385817227756	-5.38079131848199	protein_coding	214855	3.58813449321949	12540	ENSMUSG00000037447
Kansl3	0.0851707314635754	0.830071717703251	0.422118506639538	0.824092411986327	-6.26870131151474	protein_coding	226976	5.87832385494625	6742	ENSMUSG00000010453
Lman2l	-0.108042513430729	-0.884936867817109	0.392948571690161	0.806127350405746	-6.03478755431224	protein_coding	214895	4.34038052069453	7359	ENSMUSG00000001143
Cnnm4	-0.13894512240676	-1.18620302636638	0.257670026379111	0.724438577871693	-5.63920802217798	protein_coding	94220	3.87897261073976	4829	ENSMUSG00000037408
Cnnm3	-0.0964747116086666	-0.740088276237805	0.472962358181233	0.847603305172864	-6.09720591846844	protein_coding	94218	4.10421231920108	6420	ENSMUSG00000001138
Ankrd23	0.400725204159654	0.741853428211527	0.471929636308049	0.847036193916288	-4.94777394363211	protein_coding	78321	-1.33116549389879	2697	ENSMUSG00000067653
Ankrd39	0.292050385389465	1.71648623162512	0.1108101601479	0.586227587803152	-4.74641416075778	protein_coding	109346	2.89939974891478	4654	ENSMUSG00000079610
Sema4c	0.0572360385568671	0.489848735649515	0.632752650342356	0.905885159601592	-6.1736072071521	protein_coding	20353	3.77244567840456	4593	ENSMUSG00000026121
D430040D24Rik	0.492524784601719	1.07412548612482	0.303128720204	0.755890046695404	-4.87100655491559	processed_transcript	NA	-0.28393663523076	2830	ENSMUSG00000087589
Cox5b	-2.20857047429547e-05	-0.000167969177541049	0.999868639502061	0.999914682449174	-6.69827711757016	protein_coding	12859	6.72440302123174	1552	ENSMUSG00000061518
Actr1b	0.146661907698049	1.6840926469292	0.117031247195774	0.593824204521176	-5.42268926812424	protein_coding	226977	8.10034496113023	4274	ENSMUSG00000037351
4933424G06Rik	-0.0287327216514752	-0.0492697684901334	0.961485350769853	0.993487938298994	-5.08975330110014	protein_coding	NA	-1.70241263341027	1744	ENSMUSG00000102416
Gm33533	-0.0741291688390798	-0.215556742833125	0.83282174008385	0.966750625691056	-5.50025737171177	lincRNA	NA	0.392082350644346	1633	ENSMUSG00000104237
Zap70	0.271087229521694	0.602779192991709	0.557468234998181	0.877902223935206	-5.13825285892316	protein_coding	22637	-0.534327071613195	2992	ENSMUSG00000026117
Tmem131	-0.330009205117334	-2.81330888023754	0.0151698195396349	0.397876278100307	-3.3984221728335	protein_coding	56030	6.00705479902277	9413	ENSMUSG00000026116
Gm37506	1.10359912550164	1.25087583909789	0.233959700891527	0.709920752307014	-4.54639997555628	TEC	NA	-3.38095620333381	143	ENSMUSG00000103016
Gm38115	-0.428519725859565	-0.874150846083162	0.398572502516035	0.810240478998477	-5.02371503609206	sense_intronic	NA	-0.351753039184471	2413	ENSMUSG00000102930
F830112A20Rik	-0.395577357874553	-1.16063393179244	0.267546442941593	0.732152100709728	-4.8433449087596	TEC	NA	-0.049870059234079	3552	ENSMUSG00000103159
Vwa3b	0.0478325492215644	0.110720468440885	0.913601604065255	0.984676251510695	-5.29109453527335	protein_coding	70853	-0.536465615114033	5386	ENSMUSG00000050122
Inpp4a	-0.323977678037854	-3.87596414343362	0.00206056356676976	0.260170110346156	-1.53315892782048	protein_coding	269180	7.51694839108592	10387	ENSMUSG00000026113
Coa5	-0.0965432784809093	-1.2627931261056	0.229785759329643	0.70733626298538	-5.8570975940548	protein_coding	76178	6.11781906815927	5220	ENSMUSG00000026112
Unc50	-0.0207092738535129	-0.201927177384208	0.84323317049911	0.969325363314057	-6.49139815137664	protein_coding	67387	4.82102694181119	1579	ENSMUSG00000026111
Mgat4a	-0.0850602892075843	-1.07037527001981	0.304748001863318	0.756107889462547	-6.05819236163058	protein_coding	269181	5.96599851805772	12881	ENSMUSG00000026110
4930594C11Rik	-0.895417063023882	-1.4096866777363	0.183102520359513	0.666851825364336	-4.5205996056625	TEC	NA	-1.2213894152842	2755	ENSMUSG00000103948
2010300C02Rik	0.116849321414775	1.26059402421868	0.230551472271999	0.707919499729715	-5.95111099772351	protein_coding	72097	7.51164606822979	5075	ENSMUSG00000026090
Gm19863	0.0424453469053456	0.152990653086201	0.880855491560416	0.977438597902553	-5.47808377158535	TEC	NA	0.405704769077151	2218	ENSMUSG00000102650
Tsga10	-0.137369896492792	-1.1935896486665	0.254870336167608	0.724017287870834	-5.72706931626372	protein_coding	211484	4.34097045962315	10662	ENSMUSG00000060771
Gm26805	-0.203519260073235	-1.12732570253626	0.280847456491927	0.742291304830286	-5.26783791350717	antisense	NA	1.76483930602167	3089	ENSMUSG00000097268
Lipt1	0.253575882341737	1.32903409852065	0.207661822270376	0.687822186811292	-5.06439535234399	protein_coding	623661	1.93754729422599	2051	ENSMUSG00000037216
Mitd1	-0.0354744277037951	-0.233304802310849	0.819313811385904	0.962201927420921	-6.07302425886422	protein_coding	69028	2.73535522431853	2770	ENSMUSG00000026088
Mrpl30	0.0205362608200552	0.209555349865207	0.837402184569243	0.968129379265623	-6.56818090491196	protein_coding	107734	5.43204587569944	3226	ENSMUSG00000026087
Txndc9	-0.0959504865056047	-1.07199082180438	0.304049643596193	0.756107889462547	-6.02232710632428	protein_coding	98258	5.56068567233827	9102	ENSMUSG00000058407
Eif5b	-0.0679630899463008	-0.802179560790764	0.437482553921107	0.831204154390197	-6.28552390675177	protein_coding	226982	5.74316726545304	9753	ENSMUSG00000026083
Rev1	-0.0345680891518448	-0.360537031278715	0.724484085586866	0.936904852325163	-6.50489563777885	protein_coding	56210	5.33191111015914	6168	ENSMUSG00000026082
Gm37062	-0.185418679953873	-0.643181699271093	0.531765680298127	0.869392087220033	-5.33991294003641	sense_intronic	NA	0.553717531745991	701	ENSMUSG00000103804
Aff3	-0.150924493844379	-1.56511723354608	0.142589445212585	0.624821424875242	-5.4138384319904	protein_coding	16764	5.60444423621306	6654	ENSMUSG00000037138
Gm16150	-0.165114816313662	-0.301357252509416	0.768112552647223	0.948781715571604	-5.02934684719682	antisense	NA	-2.37366823251544	912	ENSMUSG00000085391
Lonrf2	-0.329242855578024	-3.31593447970097	0.00587371994514371	0.339254191618846	-2.56484624481594	protein_coding	381338	7.35773343266695	7506	ENSMUSG00000048814
Chst10	0.0717331908584459	0.835427631792085	0.419209378413376	0.822280198399345	-6.26139385414069	protein_coding	98388	5.80625289368223	11964	ENSMUSG00000026080
Pdcl3	0.04738367951661	0.408973836646425	0.689501454812582	0.927739007709752	-6.28979062303835	protein_coding	68833	4.05164317195953	4219	ENSMUSG00000026078
Gm37309	-0.121095549137986	-0.459806631141467	0.653575400339239	0.9146012609812	-5.49792181647901	TEC	NA	0.749674831423543	1639	ENSMUSG00000103046
Mir6349	0.634386282123518	0.456101073201106	0.656165416443519	0.914690879353644	-4.71291432679405	miRNA	NA	-5.65413771955298	97	ENSMUSG00000098833
Npas2	-0.119103530499673	-0.948416015133234	0.360951215313252	0.788024161059177	-6.08482398528725	protein_coding	18143	5.12082008880675	4791	ENSMUSG00000026077
Gm3617	-0.585332684737879	-1.29805217549942	0.217784637995987	0.698203274779872	-4.58677879165906	processed_pseudogene	NA	-1.43756476285117	555	ENSMUSG00000092563
Rpl31	-0.0885668671411869	-0.779644078751436	0.450156958111336	0.837125844587863	-6.42702011897361	protein_coding	114641	7.3259865336199	1662	ENSMUSG00000073702
Tbc1d8	0.130047303972898	1.08186282470808	0.29980819490592	0.754191424623174	-5.79140618565776	protein_coding	54610	4.10476104324306	5239	ENSMUSG00000003134
Gm37265	-1.61292096831557	-1.19576736982905	0.254049484230529	0.723772088876509	-4.56798445676275	TEC	NA	-3.61731894195058	885	ENSMUSG00000102607
Cnot11	0.0116081849182094	0.118298793551716	0.907716785497679	0.983726005821304	-6.45456609985547	protein_coding	52846	4.51750273675727	3508	ENSMUSG00000003135
Gm15832	-0.105963282456878	-0.368099665440195	0.718976803579976	0.935848341923322	-5.50377777330774	processed_transcript	NA	0.55180328131338	1832	ENSMUSG00000085894
Snord89	-0.204057782798302	-0.328544352578582	0.747956330279361	0.943407747548255	-5.012129251767	snoRNA	NA	-2.08564612020494	110	ENSMUSG00000077704
Rnf149	0.0419501198927577	0.36104920142483	0.724110600930923	0.936904852325163	-6.26844087069997	protein_coding	67702	3.86667882447524	2838	ENSMUSG00000048234
Gm23722	-0.0931957635811168	-0.119751779007694	0.906589133559008	0.983726005821304	-5.011413595291	snoRNA	NA	-2.17690421715999	130	ENSMUSG00000064936
Creg2	-0.115856850424704	-1.46457966050877	0.167807976067898	0.650398842375538	-5.68031072844207	protein_coding	263764	7.23612040286877	6091	ENSMUSG00000050967
D930019O06Rik	0.0408105316748823	0.220409497605214	0.829122623112853	0.965921151373916	-5.90714033959215	antisense	NA	2.14057492905333	3663	ENSMUSG00000097083
Rfx8	1.27287083027596	1.80034503372291	0.0960489104258875	0.568091769511437	-4.18801468757901	protein_coding	619289	-2.17981850042276	2139	ENSMUSG00000057173
Map4k4	0.111047697419904	1.48407395517627	0.162641837536327	0.645013291778016	-5.64660899725934	protein_coding	26921	7.22912432029821	9579	ENSMUSG00000026074
4930456G14Rik	-0.157681318720829	-0.412800428768624	0.686768011445135	0.926081397364421	-5.18832571533095	TEC	NA	-0.764816028789319	1330	ENSMUSG00000102985
Il1r2	0.362404469518737	0.61693594862372	0.548385244820347	0.875246298178985	-4.88895958779293	protein_coding	16178	-2.31029680658901	1908	ENSMUSG00000026073
Gm16894	0.00603850172027841	0.020703127158518	0.983810343700735	0.996892928058457	-5.51519395470639	antisense	NA	0.547422262399018	842	ENSMUSG00000097899
Il1r1	-0.176215567757422	-0.695769303724968	0.499346271528055	0.858818640910332	-5.70008475667745	protein_coding	16177	2.02735245933547	6363	ENSMUSG00000026072
Slc9a4	-0.966230937287242	-2.33567950195064	0.0369584577082724	0.468079153355577	-3.54987535695526	protein_coding	110895	-0.961802584438361	4562	ENSMUSG00000026065
Slc9a2	-0.220633951493051	-1.03263910891317	0.321401542911283	0.765332983573074	-5.37294870350817	protein_coding	226999	1.84662498219265	6984	ENSMUSG00000026062
Mfsd9	-0.048081432149832	-0.263953483048336	0.796131041390158	0.955662962724469	-5.95750874084661	protein_coding	211798	2.39111191258409	5125	ENSMUSG00000041945
Tmem182	-0.904029662442372	-1.26915839887551	0.22758086588761	0.705654488079902	-4.59155820143093	protein_coding	381339	-1.94098588255634	2716	ENSMUSG00000079588
Gm29260	0.134154988140218	0.34319089740644	0.737176197914546	0.940253632926632	-5.33917937726703	lincRNA	NA	-0.18826115160082	3198	ENSMUSG00000100832
Gm9915	0.926396607223588	1.12202609863857	0.283009572227456	0.743992117184803	-4.61555204038541	lincRNA	NA	-2.92100669345672	1383	ENSMUSG00000053640
Gm28175	-0.186704620533353	-0.871711201712281	0.399852078420844	0.810765665731985	-5.4413498836794	lincRNA	NA	1.58807255188177	1734	ENSMUSG00000101299
Gm37047	0.750991633141849	1.0340145899446	0.320782993087397	0.765332983573074	-4.64109854529571	TEC	NA	-3.30620657716797	533	ENSMUSG00000103106
Pantr1	-0.062066593703533	-0.503504983187543	0.623392937360415	0.903388996641495	-6.47202304138654	lincRNA	NA	5.52505968936859	4458	ENSMUSG00000060424
Gm20646	-0.08403634949504	-0.441230797422565	0.666605598790589	0.918125530986141	-5.85559914153428	sense_overlapping	NA	2.18061685407362	1712	ENSMUSG00000093436
Pou3f3	-0.00490603323696658	-0.0519410189507846	0.959399184114893	0.993054291093042	-6.66812427468788	protein_coding	18993	6.3975309081017	7409	ENSMUSG00000045515
Pantr2	-0.363028143595917	-1.51040006368959	0.155879659675293	0.639689827885172	-4.67074865084513	processed_transcript	NA	1.00287139325973	1257	ENSMUSG00000097063
Dalir	-0.202118719686872	-0.833725071763539	0.420132704468688	0.822947771529404	-5.32239725951208	lincRNA	NA	0.998237465325266	2170	ENSMUSG00000099784
Mrps9	-0.0286507882564201	-0.278571795595928	0.78514304371386	0.953178699280306	-6.45898708954506	protein_coding	69527	4.76493521911079	5763	ENSMUSG00000060679
Gpr45	-0.0546525049837362	-0.409192433560365	0.68934518160436	0.927739007709752	-6.13759643470897	protein_coding	93690	3.40749711964185	7238	ENSMUSG00000041907
Gm24001	-1.27011962235975	-1.20203352496339	0.251699104894916	0.72202996351742	-4.5605605166099	miRNA	NA	-5.60939182185586	85	ENSMUSG00000089088
Tgfbrap1	-0.142134721498036	-1.57312905533577	0.140727701316262	0.622691774372627	-5.41059236240765	protein_coding	73122	5.69533038236548	10972	ENSMUSG00000070939
Gm28782	-0.00892146016331901	-0.0107048381490687	0.991628441088672	0.997912231260469	-4.89640511983965	antisense	NA	-3.05215975809515	414	ENSMUSG00000100269
8430432A02Rik	0.0252862107818166	0.0523806282349219	0.959055891949243	0.992903866764305	-5.22852563393107	antisense	NA	-0.752676248975638	1248	ENSMUSG00000041878
AI597479	-0.105626447279496	-0.989890586782057	0.341062702359237	0.777757377128446	-6.05181868283899	protein_coding	98404	5.08134532410728	3458	ENSMUSG00000010290
Fhl2	0.00655724108644461	0.0698871221557259	0.945392710093148	0.991265618245119	-6.54667835934576	protein_coding	14200	5.11370397997965	1897	ENSMUSG00000008136
Gm8210	0.124024766542237	0.136030453489535	0.893970424445127	0.981152639377694	-4.81611552714499	processed_pseudogene	NA	-4.12007589162229	483	ENSMUSG00000094497
Nck2	0.0204120530930286	0.211443472459255	0.835960435393755	0.967519204098075	-6.49927680404779	protein_coding	17974	4.96322741012177	4455	ENSMUSG00000066877
Gm37536	-0.258985532913817	-0.504852054663345	0.622473339904107	0.902902319175628	-5.03408434570544	TEC	NA	-1.36866956361418	2491	ENSMUSG00000103422
Gm38228	-0.589769048104296	-1.64209473211172	0.125553828952539	0.606394394160908	-4.38242339327679	TEC	NA	-0.00524311549305388	1293	ENSMUSG00000103945
1500015O10Rik	0.27063736703675	0.327005584246128	0.749092163245629	0.943845431295944	-5.52404996202943	protein_coding	78896	0.385681327732426	902	ENSMUSG00000026051
Gm29155	0.560336698089411	1.26361583788217	0.229499819334295	0.707235829772618	-4.65804480067207	antisense	NA	-0.908050810637695	458	ENSMUSG00000100764
Gm29156	0.183704178469564	0.459200217605461	0.65399893600194	0.914650776744962	-5.24519982073994	lincRNA	NA	-0.409628857005614	499	ENSMUSG00000100480
Uxs1	-0.0703245646192282	-0.587137361976321	0.567599036025327	0.882308794562482	-6.41382901305387	protein_coding	67883	5.45712549713871	5097	ENSMUSG00000057363
Tpp2	-0.137437646857936	-1.33377399862208	0.206147457579921	0.687822186811292	-5.80690056762039	protein_coding	22019	6.57873110135361	10078	ENSMUSG00000041763
Tex30	-0.14984432648655	-0.651121179589799	0.52679517786529	0.867547793195086	-5.64739611159692	protein_coding	75623	1.69169738551366	1926	ENSMUSG00000026049
Kdelc1	0.17205979619096	1.18630776366091	0.257630161744908	0.724438577871693	-5.37756694154094	protein_coding	72050	2.65722997743735	3199	ENSMUSG00000026047
Bivm	-0.141714937115721	-1.34850338915522	0.201498972488268	0.684016617736702	-5.64320795350171	protein_coding	246229	4.99111450231084	4206	ENSMUSG00000041684
Ercc5	-9.42251100036024e-05	-0.000963096595059552	0.999246809267882	0.999576062781082	-6.49152117265182	protein_coding	22592	4.70789262571785	5864	ENSMUSG00000026048
Gm15833	1.77886028980714	2.31879197272445	0.0381222415062311	0.470914454502147	-3.92603676065991	processed_pseudogene	NA	-3.30574565184271	957	ENSMUSG00000089703
Txn-ps1	-0.930154963053876	-0.871020624282761	0.400214785030687	0.811224984740659	-4.69148402496632	processed_pseudogene	NA	-3.9495502181784	309	ENSMUSG00000101567
Gulp1	-0.0143299558062251	-0.0708101674848476	0.944672768048593	0.99106775659039	-5.93979224733354	protein_coding	70676	2.14634692050993	3758	ENSMUSG00000056870
Col3a1	0.128867629107645	0.565635142617141	0.581685537246426	0.887734702205245	-6.25856822892943	protein_coding	12825	4.2750903241348	9816	ENSMUSG00000026043
Col5a2	0.662011232634092	3.39379932558784	0.00507222444217815	0.322252635403821	-2.05733327024719	protein_coding	12832	3.37140474861956	9591	ENSMUSG00000026042
Wdr75	-0.135707773816178	-1.2141423293712	0.247205529208148	0.718381099764368	-5.80900530486204	protein_coding	73674	5.03418130249567	4900	ENSMUSG00000025995
Gm5526	-0.759504319524736	-1.43939204421539	0.174687169351763	0.658258262049288	-4.51630230952885	processed_pseudogene	NA	-0.848956719981896	423	ENSMUSG00000084817
Slc40a1	0.188361093181226	0.932909318676515	0.36859362472548	0.792392372615646	-5.98653282336396	protein_coding	53945	4.33376954995556	9000	ENSMUSG00000025993
Dnah7b	0.167833734502362	0.679303688206152	0.509368800238728	0.862210747223279	-5.60334786126682	protein_coding	227058	1.84831950491703	19980	ENSMUSG00000041144
Dnah7c	-0.28160210816821	-0.857558965338612	0.407329508453523	0.81550487107682	-5.2853115516888	protein_coding	100101919	0.907272610392397	12603	ENSMUSG00000101337
Slc39a10	-0.287840734358137	-3.10648783208729	0.00872260658967506	0.369707419353981	-3.01167008373833	protein_coding	227059	8.38750757140317	6095	ENSMUSG00000025986
Gm28151	-0.0238345200931722	-0.127512728406707	0.90056956151793	0.982710622418366	-5.827419430072	lincRNA	NA	1.72744116857189	951	ENSMUSG00000100213
Gm28825	1.08762979766758	1.08961403642572	0.296509123796572	0.751469769907313	-4.59848646584669	processed_pseudogene	NA	-5.18975210057551	238	ENSMUSG00000101921
Gm28826	0.0692120826471761	0.0667046974867936	0.947875266898558	0.991519411348043	-4.79829857110695	lincRNA	NA	-4.49493874279147	488	ENSMUSG00000101447
Tmeff2	-0.151299337252847	-1.48008848826074	0.163686929681527	0.646325282162493	-5.57730534485618	protein_coding	56363	6.12454231502404	6707	ENSMUSG00000026109
Gm25736	-1.34025380357289	-2.31822942102824	0.0381616046083158	0.470914454502147	-3.67132465257987	miRNA	NA	-1.97144518901592	101	ENSMUSG00000092906
Gm28320	-0.691068194043692	-2.05287066303654	0.0617033955862372	0.524261597005599	-3.98770684265774	sense_intronic	NA	1.25160327672849	2273	ENSMUSG00000099924
Gm29325	0.0415431495469963	0.106668503434477	0.916750298271295	0.985987828226907	-5.39541968799142	lincRNA	NA	-0.0314175390467868	2528	ENSMUSG00000099625
9330175M20Rik	0.369665819422228	0.594869432557136	0.562578800966427	0.880496127686839	-4.95069367688419	antisense	NA	-1.85994835186993	2552	ENSMUSG00000101799
Cavin2	0.0133643891089699	0.0937198393558023	0.9268220032749	0.987818681052268	-6.22012189502804	protein_coding	20324	3.2500477946942	3055	ENSMUSG00000045954
Nabp1	-0.0713763082255794	-0.583852087355266	0.569739360643648	0.883535396679385	-6.17710264813385	protein_coding	109019	3.82108388974873	8498	ENSMUSG00000026107
Myo1b	-0.0256823338519155	-0.318694857240937	0.755237198894572	0.944778481930269	-6.59640487685084	protein_coding	17912	6.06340961542058	10792	ENSMUSG00000018417
Gm29453	-0.261792008330581	-0.293530554486969	0.773948783668988	0.950322557862253	-4.9780621821584	sense_intronic	NA	-2.50874599824781	1279	ENSMUSG00000101724
Gm28323	-0.22554407903938	-0.295618896920935	0.772390120536915	0.949524243085215	-5.00070649089217	sense_intronic	NA	-2.08265240157119	2499	ENSMUSG00000100313
Stat4	1.02489360669701	3.48277739611029	0.00429069400670065	0.308546363389133	-1.85460547220489	protein_coding	20849	0.824321705361298	3872	ENSMUSG00000062939
Gm31812	0.81439038000032	1.45774709310863	0.169651137055388	0.652497127593278	-4.43370168871457	lincRNA	NA	-2.18408378876265	1170	ENSMUSG00000109599
Stat1	-0.185982387340417	-1.23101090017587	0.241051136161311	0.713535409893523	-5.52400961772478	protein_coding	20846	3.43228513439601	7105	ENSMUSG00000026104
Gls	-0.171128873729454	-1.93775861025189	0.0756505493714367	0.543388979796763	-5.08487003813237	protein_coding	14660	8.85289958818303	15057	ENSMUSG00000026103
Nab1	-0.0690529933948908	-0.832472947214406	0.420812608438274	0.823685211126994	-6.21564573859429	protein_coding	17936	5.3004361855592	4100	ENSMUSG00000002881
Rps27a-ps1	-0.343110035419447	-0.366311288081162	0.720277674183111	0.935859229423998	-4.92193989776607	processed_pseudogene	NA	-2.82233455296132	463	ENSMUSG00000101501
Gm553	0.493025535165764	0.59386662722288	0.563228534993292	0.880860873862114	-4.79611490495838	lincRNA	NA	-3.41995692954296	701	ENSMUSG00000100120
Gm5527	-0.0983911605333439	-0.345234335639475	0.735676737869079	0.939699272896734	-5.4152311059219	processed_pseudogene	NA	0.136036830484804	642	ENSMUSG00000100007
Nemp2	0.059552158436117	0.283795088951387	0.781228409221342	0.95252063171414	-5.99350213544825	protein_coding	227094	2.59663974232964	7078	ENSMUSG00000043015
Gm37242	-0.0216856636259404	-0.0650398673490702	0.949174201795755	0.991798842496965	-5.40443421060457	TEC	NA	-0.031138873515756	2085	ENSMUSG00000103630
Mfsd6	-0.0590835076630212	-0.802438462399718	0.437338294270221	0.831204154390197	-6.37198023621932	protein_coding	98682	6.86811080677015	8231	ENSMUSG00000041439
Gm29670	-0.346308620408169	-1.01277956395247	0.330429950484035	0.771133152681485	-4.91059732177097	sense_intronic	NA	-0.438599147703736	2491	ENSMUSG00000100302
Inpp1	0.00230710366617588	0.026026412884944	0.979648494293954	0.995835346872393	-6.5572001973221	protein_coding	16329	5.16962525207412	6460	ENSMUSG00000026102
Hibch	0.194904915849876	1.50647617735379	0.156872125533303	0.640956122888252	-5.20260898934684	protein_coding	227095	3.59060717957061	6059	ENSMUSG00000041426
1700019D03Rik	-0.0464360072492733	-0.360623467012313	0.724421049756408	0.936904852325163	-6.44334528548187	protein_coding	67080	4.7659055410727	4330	ENSMUSG00000043629
Mstn	-0.398995057678253	-0.991728636690815	0.34019986089359	0.777206015045875	-4.87503398377542	protein_coding	17700	-0.946239399997565	2705	ENSMUSG00000026100
1700019A02Rik	-0.234396562544924	-0.296336596951212	0.77185469316133	0.949310947070579	-4.98034267249267	protein_coding	69397	-2.17141930929237	777	ENSMUSG00000060715
Pms1	-0.068999089938435	-0.47102373188412	0.645763819051802	0.911534995066125	-6.14578435900114	protein_coding	227099	3.46081143607897	7542	ENSMUSG00000026098
Ormdl1	-0.211280896006566	-0.950872491537167	0.359750866856071	0.787745862943201	-5.54210757395598	protein_coding	227102	2.20613774738196	4711	ENSMUSG00000026097
Osgepl1	-0.0727698206225215	-0.653900417647848	0.525061556926401	0.86656557604252	-6.13183883068163	protein_coding	72085	3.8611328236586	6147	ENSMUSG00000026096
Asnsd1	-0.00274283405196346	-0.0153543024237974	0.987992658868141	0.997709798189139	-5.97676240188196	protein_coding	70396	2.2131202000249	3528	ENSMUSG00000026095
Dnah7a	0.283432891885092	1.1085602154773	0.288560308532319	0.747189267620876	-5.04322239364846	protein_coding	627872	0.633858917348147	12767	ENSMUSG00000096141
Stk17b	0.0953830596483413	0.908114050595637	0.381047524782074	0.7972607664369	-5.99507245157676	protein_coding	98267	4.17173465926737	5185	ENSMUSG00000026094
Hecw2	-0.18229780860046	-2.25894112070112	0.0425343054551951	0.48080744595455	-4.4598127171221	protein_coding	329152	7.24532053952217	12947	ENSMUSG00000042807
Gm24251	0.468675826673083	0.446847599732763	0.662653438336628	0.916431425835858	-4.78413269649774	snRNA	NA	-4.44842777441218	114	ENSMUSG00000087949
Gm37633	-0.42893845659883	-0.829339150584673	0.422517441116462	0.824092411986327	-5.03054713279272	TEC	NA	-0.353838525881287	2700	ENSMUSG00000102868
Gm25829	-0.77218799912492	-0.697701330654009	0.4981780147824	0.857760401730705	-4.68395161502122	snRNA	NA	-5.48715257972222	107	ENSMUSG00000094013
Gtf3c3	-0.0825331668571231	-0.806806050183444	0.434909321366906	0.830356061331984	-6.30134759167305	protein_coding	98488	5.8893915542548	4925	ENSMUSG00000041303
Pgap1	-0.287456061689979	-3.07207825325842	0.00930853616724311	0.371890185331721	-2.97683676269779	protein_coding	241062	6.59831391682709	16611	ENSMUSG00000073678
Gm36955	0.129112047006307	0.385108434537482	0.706650825145026	0.933892457980018	-5.42100661287835	TEC	NA	0.354796199572252	1661	ENSMUSG00000104136
Ankrd44	-0.0860563939627394	-0.678569705410073	0.509818315532104	0.862283828536658	-6.13072622827215	protein_coding	329154	4.00729758843035	14175	ENSMUSG00000052331
Gm37370	0.402537148941444	0.92195625761043	0.374059559734398	0.795195039479586	-4.86215745241457	TEC	NA	-1.09716157916858	1410	ENSMUSG00000102503
A130048G24Rik	-0.273726148129465	-0.519082131225092	0.612799633159404	0.899353848143834	-5.07157097805222	TEC	NA	-1.38997566742395	2750	ENSMUSG00000102642
Sf3b1	-0.074534918578777	-1.00072618925744	0.335998805741297	0.77482854284618	-6.3008946854822	protein_coding	81898	8.52806005986207	11370	ENSMUSG00000025982
E330011M16Rik	0.309418731872707	0.479509164720385	0.639883549282929	0.909435315329304	-4.90142392347181	TEC	NA	-2.51010709317673	1794	ENSMUSG00000103030
Coq10b	-0.0761269382896756	-0.496383868353203	0.628265214586818	0.904933625564638	-6.4213281611048	protein_coding	67876	5.04894046676718	4805	ENSMUSG00000025981
Gm17971	0.0346118949556374	0.0929036033531389	0.927457347625147	0.988043479111404	-5.52575221266818	processed_pseudogene	NA	0.55340787993136	806	ENSMUSG00000101122
Hspd1	-0.0186486402371918	-0.225561369647649	0.825200156068013	0.964429286131474	-6.71458252414821	protein_coding	15510	7.32298027848722	2642	ENSMUSG00000025980
Hspe1	-0.0752822728462931	-0.779500809010884	0.450238278236943	0.837125844587863	-6.28539190426087	protein_coding	15528	5.47205588958041	1474	ENSMUSG00000073676
Gm16581	-0.910773222826518	-1.15048902873307	0.271545197319988	0.735882747569663	-4.60463235737357	processed_pseudogene	NA	-2.9458734989695	991	ENSMUSG00000089670
Mob4	-0.113756204757266	-1.24492555038166	0.236066231523633	0.711798603098969	-5.90594371420988	protein_coding	19070	6.40786946528705	4855	ENSMUSG00000025979
Gm6822	0.452845228797806	0.32624815537309	0.749651480033936	0.943845431295944	-4.77738245674794	processed_pseudogene	NA	-4.62933418291321	307	ENSMUSG00000061863
Rftn2	0.0628344386635854	0.487684726958371	0.634241963932246	0.906771432533683	-6.30413473290994	protein_coding	74013	4.35467886974131	5871	ENSMUSG00000025978
Gm10561	-0.287261017156064	-1.4068376466793	0.183927101808738	0.668551020288502	-4.93859378057516	antisense	NA	1.63788996674167	1943	ENSMUSG00000097649
Mars2	-0.130419515418923	-1.15957494273866	0.267961721397955	0.732450305656049	-5.91344495925432	protein_coding	212679	5.41749104123043	11294	ENSMUSG00000046994
Gm8292	0.349574498899291	1.09966742196479	0.292270957353767	0.748687310846875	-4.96618579017545	processed_pseudogene	NA	0.213197454901091	396	ENSMUSG00000100215
Plcl1	-0.194473291252164	-1.60230626394164	0.134124143535764	0.616560996721637	-5.32914159750688	protein_coding	227120	5.24100123290125	6687	ENSMUSG00000038349
Gm38056	0.162755181834566	0.388463975630861	0.70422916467285	0.933171320349031	-5.2529491479409	TEC	NA	-0.270202903352214	5027	ENSMUSG00000102145
Gm6644	0.3204833814063	0.539473220011355	0.599069162718684	0.893911296328271	-4.97605032427656	processed_pseudogene	NA	-2.08104753466065	951	ENSMUSG00000100309
Gm37382	-0.766526025678104	-1.45700878322387	0.16985132151378	0.652860380409691	-4.4557591776977	TEC	NA	-1.41900951499795	1596	ENSMUSG00000102831
9130227L01Rik	0.172808833854656	0.440390162736708	0.667197995975568	0.918125530986141	-5.19547261005624	lincRNA	NA	-0.593722836261516	2345	ENSMUSG00000099950
Satb2	-0.144093843624013	-1.27766938946019	0.22465921703298	0.705036305273966	-5.85952189021168	protein_coding	212712	6.48870619168252	6788	ENSMUSG00000038331
9130024F11Rik	0.220551089553684	2.22726481456706	0.0450614481473369	0.48686540766951	-4.31266594994008	processed_transcript	NA	4.83165238399945	5779	ENSMUSG00000087022
Gm4081	0.0288885152936147	0.0543252890150451	0.957537404095657	0.992691357076112	-5.22719307152576	TEC	NA	-0.882986893575211	1838	ENSMUSG00000104310
1700066M21Rik	-0.200380942423478	-1.65493226821212	0.122892722982016	0.602825294541883	-5.25691739485685	protein_coding	73467	5.1651218984958	3235	ENSMUSG00000038323
Tyw5	-0.177246652619009	-0.950840031508873	0.359766709943451	0.787745862943201	-5.83534998414802	protein_coding	68736	3.55686171024833	2808	ENSMUSG00000048495
Maip1	0.00985117460638121	0.0857093084689225	0.933059464100076	0.988610440321438	-6.39604616923221	protein_coding	68115	4.12078626951713	7878	ENSMUSG00000025971
Spats2l	-0.0129537387911525	-0.135755863523295	0.894183038106705	0.981152639377694	-6.54945202404397	protein_coding	67198	5.19355025076234	8041	ENSMUSG00000038305
Kctd18	-0.128128637546572	-0.798662519483949	0.439445292926594	0.832026174734624	-6.03135273746327	protein_coding	51960	3.99095687226348	12973	ENSMUSG00000054770
Sgo2a	-0.135800477967671	-0.420530688950775	0.681260127098385	0.923432634313777	-5.51280925007427	protein_coding	68549	0.613640849394651	7007	ENSMUSG00000026039
Aox1	0.094928184253091	0.475558693183231	0.642618032417629	0.910738594635435	-5.80468149822677	protein_coding	11761	2.11775632772254	8690	ENSMUSG00000063558
Aox3	-0.0240910550194699	-0.0762430794852877	0.940436344130249	0.989652376095199	-5.68746336733903	protein_coding	71724	1.09669859468287	7033	ENSMUSG00000064294
Aox4	0.301070804403573	1.1464396082394	0.27315412115033	0.73745500360787	-5.1876204708219	protein_coding	71872	1.58747127477604	8416	ENSMUSG00000038242
Gm37607	0.0892474482635323	0.316542359822711	0.756831640761689	0.945093021817124	-5.63581314154525	TEC	NA	1.2235747108617	2623	ENSMUSG00000103839
Bzw1	-0.0605663654860287	-0.743294932303644	0.471087305288841	0.846593238524122	-6.51430879939755	protein_coding	66882	8.27172441530343	4033	ENSMUSG00000051223
Clk1	-0.224165437415408	-1.89147830794507	0.0820322878667859	0.551932296297315	-5.02920863796241	protein_coding	12747	6.68965666743656	8132	ENSMUSG00000026034
Ppil3	-0.15853408682986	-1.21183122230015	0.24805827569311	0.719140511711023	-5.59038990183407	protein_coding	70225	3.70030867248741	4291	ENSMUSG00000026035
Nif3l1	-0.0514610881672892	-0.501460192877102	0.624790104495657	0.903670080106099	-6.27747792183118	protein_coding	65102	4.18810214179224	7763	ENSMUSG00000026036
Orc2	0.0222889376785462	0.209128840576119	0.837727947493678	0.968276003817138	-6.53044207094902	protein_coding	18393	5.11429791902208	3857	ENSMUSG00000026037
Gm23966	-0.247831028966087	-0.358664025540113	0.725850545871354	0.937231482530958	-4.90039420262847	snRNA	NA	-3.28071352959435	107	ENSMUSG00000094245
Gm15834	0.34329187557623	0.736770123839041	0.474907460612362	0.848573747088915	-5.09840103949711	lincRNA	NA	-0.20785134368396	4616	ENSMUSG00000085054
Fam126b	-0.112803546811025	-1.10247759846767	0.29109449476018	0.748061166253856	-6.18283791335202	protein_coding	213056	8.23862783812755	12041	ENSMUSG00000038174
Ndufb3	-0.201086679015867	-1.49778264802075	0.159090149976797	0.642544315984024	-5.50438984713932	protein_coding	66495	5.40730121732934	763	ENSMUSG00000026032
Cbx3-ps7	-0.285806401130541	-0.433430676760233	0.672111291724396	0.919808982532584	-5.19502137074868	processed_pseudogene	NA	-1.75727236529523	552	ENSMUSG00000059647
Gm20257	0.033944982734363	0.0619240102757167	0.951605663061131	0.992240957482055	-5.21339714117612	transcribed_unprocessed_pseudogene	NA	-0.978643318056017	936	ENSMUSG00000102059
Cflar	-0.0716090225486631	-0.678701109094101	0.509737822430529	0.862245449100996	-6.23218520045767	protein_coding	12633	4.5309776447065	12669	ENSMUSG00000026031
Casp8	0.444646377149484	1.94787652089714	0.0743173137872812	0.541595901778072	-4.19121915235149	protein_coding	12370	1.67642161324918	2893	ENSMUSG00000026029
Trak2	0.0264330145887406	0.364971333484297	0.721252958112343	0.935941411052965	-6.73311112236292	protein_coding	70827	8.3929978597631	7088	ENSMUSG00000026028
Stradb	-0.0967429143248725	-1.13995295705551	0.275746660260634	0.738598300855243	-5.93180335676438	protein_coding	227154	5.39544611889863	7256	ENSMUSG00000026027
Tmem237	-0.0516137018740667	-0.471934720350452	0.645131314961118	0.911534995066125	-6.32484518369148	protein_coding	381259	4.33776644747119	2389	ENSMUSG00000038079
G730003C15Rik	0.119839153696385	0.296243162066892	0.77192439168943	0.949310947070579	-5.24214106919771	antisense	NA	-0.562562210415543	2309	ENSMUSG00000097573
Als2	-0.0659772956573016	-0.665028362578487	0.51815321631156	0.865310367813246	-6.42042265356075	protein_coding	74018	6.14127087776241	9496	ENSMUSG00000026024
Cdk15	0.46846712251479	1.35276377805583	0.200170543380185	0.682219662678513	-4.62766257049853	protein_coding	271697	-0.384241597353188	2507	ENSMUSG00000026023
Fzd7	-0.0234371844610069	-0.0979063632962369	0.923564117996267	0.987074771033767	-5.89844414124644	protein_coding	14369	1.99542699625504	4532	ENSMUSG00000041075
Gm973	0.219294398084712	1.18134758888557	0.259523362453113	0.725557875931745	-5.29524080462345	protein_coding	381260	2.30344239437771	5484	ENSMUSG00000047361
Sumo1	-0.108587368784095	-1.26907917500133	0.227608204127673	0.705654488079902	-5.86232678861786	protein_coding	22218	6.22036087313362	2076	ENSMUSG00000026021
D430013B06Rik	-0.606206310928413	-1.54205457976386	0.148067522770602	0.63026335623304	-4.46516226868976	TEC	NA	-0.195874716810016	1872	ENSMUSG00000103821
Gm29596	-0.402127356207891	-0.340337586876118	0.73927181845975	0.940774521327732	-4.8209672178081	processed_pseudogene	NA	-3.72239057624468	385	ENSMUSG00000101400
Nop58	-0.105444500571829	-1.00659532796232	0.333278735301592	0.772763823853218	-6.09541843520018	protein_coding	55989	5.62508561222224	10758	ENSMUSG00000026020
Snord70	0.0448903695838517	0.0716979873498085	0.943980348525968	0.990809315867306	-5.00199491296969	snoRNA	NA	-2.19486097549164	87	ENSMUSG00000077345
Gm26287	0.888550023051778	1.12871523149715	0.280282651014647	0.742291304830286	-4.59630536040663	snoRNA	NA	-3.48985670393968	81	ENSMUSG00000089512
Snord11	0.897641104269393	0.95778680730461	0.356387352642656	0.786515483824413	-4.66921874904023	snoRNA	NA	-3.64091713100236	84	ENSMUSG00000089093
Bmpr2	-0.387911468316393	-3.10483553797335	0.00874987954455158	0.369707419353981	-3.01813922314196	protein_coding	12168	8.48899552900944	17983	ENSMUSG00000067336
Gm38125	0.133284932009491	0.277406239678404	0.786017416763516	0.953280192180113	-5.31467596288284	TEC	NA	-0.211241934228816	3438	ENSMUSG00000104052
Fam117b	-0.229804093749795	-2.3748216853369	0.0343901615708016	0.462917702304494	-4.20095328322901	protein_coding	72750	6.27436874458175	7290	ENSMUSG00000041040
Gm37531	-0.2211069068605	-0.681753273998487	0.507870283028516	0.862077453222627	-5.37279992784075	TEC	NA	0.684696134188849	5415	ENSMUSG00000103696
Ica1l	-0.128625686637292	-1.29340282490697	0.219337614360759	0.700148268308734	-5.7514853394945	protein_coding	70375	5.37236997624369	5356	ENSMUSG00000026018
Wdr12	0.0403102935239558	0.380124652550599	0.71025373362357	0.934241300092373	-6.49974105340524	protein_coding	57750	5.30994555415631	11955	ENSMUSG00000026019
Carf	-0.113260080734598	-0.95441682743325	0.3580239104164	0.78722045308209	-6.0790557140525	protein_coding	241066	5.05845109436988	14557	ENSMUSG00000026017
Gm15464	0.644303287656646	0.786776132936869	0.446120627751212	0.834788310085963	-4.8023645712307	processed_pseudogene	NA	-2.51621970577862	431	ENSMUSG00000082609
Nbeal1	-0.201916663915853	-1.92913284828739	0.0768044276364375	0.543664196538629	-4.93077512652461	protein_coding	269198	6.14575389752672	28441	ENSMUSG00000073664
Cyp20a1	0.126725941976836	0.983884219923223	0.34389326527022	0.778664970738527	-5.78414840023957	protein_coding	77951	3.54162808628711	2286	ENSMUSG00000049439
Abi2	-0.23121422001364	-2.54781536286058	0.0249543432059817	0.442540619944548	-4.03892644755701	protein_coding	329165	8.59664129554932	8543	ENSMUSG00000026782
Raph1	-0.466225846167727	-3.40670880906988	0.00495045426553118	0.320246965965965	-2.34490536676927	protein_coding	77300	6.4762434326261	20498	ENSMUSG00000026014
Gm11575	-0.0383335221061216	-0.0844662791979503	0.934027783650228	0.988610440321438	-5.13924907286973	processed_pseudogene	NA	-1.39958010657778	228	ENSMUSG00000081562
Gm11578	-1.11790754479994	-1.80282290182471	0.0956408875798893	0.567960939451041	-4.28582208466119	processed_pseudogene	NA	1.04355631045303	459	ENSMUSG00000082160
Eif4a-ps4	-0.102687397545062	-0.943608687272858	0.363308461225956	0.788602683902458	-6.11518946928645	processed_pseudogene	NA	5.16506635758499	1218	ENSMUSG00000101188
Gm38137	0.592300084406349	0.84056422205856	0.416431858622007	0.820509043158604	-4.79491697696041	TEC	NA	-2.2731620110639	1401	ENSMUSG00000102549
Rpl18-ps1	0.940298347450074	1.36032846874473	0.197829509794097	0.679708239989271	-4.49090655857603	processed_pseudogene	NA	-3.07144860079779	525	ENSMUSG00000081382
Pard3b	-0.0739373208556951	-0.402650556367523	0.694028338665756	0.92959221370192	-5.82880358990014	protein_coding	72823	2.04133922559773	13153	ENSMUSG00000052062
Nrp2	-0.128984149770002	-0.501335800986637	0.624875148176695	0.903670080106099	-6.32635564253743	protein_coding	18187	4.44143973995696	11842	ENSMUSG00000025969
Gm29083	-0.188803682046808	-0.279865964360111	0.784172545365246	0.95274420931947	-4.91095746046283	antisense	NA	-3.21676862076916	733	ENSMUSG00000100811
Ino80d	-0.271956034291204	-2.9532802610036	0.0116502755982053	0.380401718492416	-3.13901606955131	protein_coding	227195	5.88225175228584	17713	ENSMUSG00000040865
Ino80dos	-0.0670121272158677	-0.36581329516417	0.720640077936296	0.935859229423998	-5.87585086827587	lincRNA	NA	2.14267019930415	2880	ENSMUSG00000084799
Gm20342	0.131519643419191	0.945617610421884	0.362322083014086	0.788147220249793	-5.7604014078026	lincRNA	NA	3.32159208413784	9720	ENSMUSG00000101599
Ndufs1	0.0456720457483829	0.591138744637773	0.564998031197597	0.881202323019952	-6.56074476328535	protein_coding	227197	7.38616127816147	8086	ENSMUSG00000025968
Eef1b2	-0.0478072214733492	-0.601791400620799	0.558105066148217	0.877962121304289	-6.47466593928217	protein_coding	55949	6.25052586812903	2532	ENSMUSG00000025967
Gm26457	1.20012583526226	1.02547152335165	0.324638948848154	0.767781628862223	-4.60887560670112	snoRNA	NA	-5.64564882979433	78	ENSMUSG00000064612
Snora41	-1.45210533774549	-1.75752069589667	0.103351715922853	0.579073584803045	-4.27109081580362	snoRNA	NA	-3.25415433325187	132	ENSMUSG00000064602
Gpr1	0.0208621761722675	0.0468718598778029	0.963358298685346	0.993978153389854	-5.342356276223	protein_coding	241070	-0.549794745279669	2496	ENSMUSG00000046856
Zdbf2	-0.189145534421148	-1.98949363455494	0.0690572212918005	0.534872801302683	-4.8307997765028	protein_coding	73884	6.10609050784976	12659	ENSMUSG00000027520
Adam23	-0.035517954333637	-0.353346149699978	0.729735564441517	0.938412232992499	-6.703784205042	protein_coding	23792	7.88050194721692	17907	ENSMUSG00000025964
Mdh1b	-0.127012173762599	-0.24739963708302	0.808628881626234	0.95879865549897	-5.2336477489031	protein_coding	76668	-0.72455378910777	1719	ENSMUSG00000025963
Fastkd2	-0.150852981225346	-1.24152228873522	0.237277819822918	0.711798603098969	-5.65593784161049	protein_coding	75619	4.20764780923286	5873	ENSMUSG00000025962
4933402D24Rik	-1.08825640495512	-1.83345009800529	0.0907248304617711	0.564066604835647	-4.1384586764437	protein_coding	74426	-2.22610570708957	1758	ENSMUSG00000025961
Gm13754	1.33284799743378	2.13929300429725	0.0528442395557533	0.505264327598275	-3.84153400756349	unitary_pseudogene	NA	-1.22086313998645	998	ENSMUSG00000082373
Gm13749	-1.04997141742965	-2.82797466940018	0.0147564931340054	0.395326762578376	-2.86378860329561	lincRNA	NA	-0.0355863542042271	1432	ENSMUSG00000044689
Klf7	-0.358020508910711	-2.79642078553507	0.0156599437385633	0.40255837858969	-3.4287949274069	protein_coding	93691	5.97244517364357	8131	ENSMUSG00000025959
Creb1	-0.160916872587713	-1.82862816140978	0.0914833794504139	0.564897512517668	-5.11779696258207	protein_coding	12912	6.54202281826004	13742	ENSMUSG00000025958
Mettl21a	0.137227058579389	0.990430473880571	0.340809098268788	0.777697928664838	-5.71872729284002	protein_coding	67099	3.2222321526729	3005	ENSMUSG00000025956
Gm28982	-0.272858431929976	-0.20223217480611	0.842999841966404	0.969159744202456	-4.78494297903182	lincRNA	NA	-4.30018548478088	512	ENSMUSG00000101832
2810408I11Rik	-0.2298663902846	-0.394623791300818	0.699792467583396	0.931628599038892	-5.01581433088257	processed_transcript	NA	-1.95939536001418	2341	ENSMUSG00000087213
Ccnyl1	-0.207336233997088	-2.13755943380468	0.0530096067603102	0.505359802464292	-4.42421224160443	protein_coding	227210	4.54569264690214	3456	ENSMUSG00000070871
Fzd5	0.219520593354422	0.743859914980634	0.47075741680554	0.846593238524122	-5.33844671517747	protein_coding	14367	0.951280964186899	6915	ENSMUSG00000045005
Plekhm3	-0.0679469139234056	-0.811314939211375	0.432410967317825	0.829467141948288	-6.29953953369301	protein_coding	241075	6.02129131545068	10921	ENSMUSG00000051344
Rpl10a-ps1	-0.0822679957097892	-0.29047963867788	0.776227718134784	0.950673209718762	-5.66215670132984	processed_pseudogene	NA	1.09755773957037	654	ENSMUSG00000084416
D630023F18Rik	-0.404787957055186	-1.79313765930941	0.0972446305306765	0.570927721339471	-4.49830783567781	protein_coding	98303	1.83303468140224	2667	ENSMUSG00000044816
Idh1	-0.126942860046504	-1.34096585433229	0.203866932142911	0.685760154430438	-5.73436113577763	protein_coding	15926	5.79439565310518	2771	ENSMUSG00000025950
Pikfyve	-0.169915104114181	-2.17238026693158	0.0497793336253331	0.495941274629092	-4.60071202624306	protein_coding	18711	7.0988789612797	19211	ENSMUSG00000025949
Pth2r	-0.20674504558534	-0.86762436005712	0.402001811939916	0.812840286391968	-5.42396142228333	protein_coding	213527	1.36019982394513	2582	ENSMUSG00000025946
Map2	-0.095206235911158	-1.16185749809576	0.267067245359136	0.731494117042633	-6.26083161997885	protein_coding	17756	10.8564541442339	16449	ENSMUSG00000015222
Gm24729	-2.16909329062034	-2.85885898142545	0.013922119093288	0.392658000453164	-3.6613750235502	snoRNA	NA	-3.91832637779495	137	ENSMUSG00000088850
Gm10558	2.58682062506958	2.17455670139898	0.0495837016082335	0.495928498334826	-4.02397562466711	antisense	NA	-2.91836437815946	1661	ENSMUSG00000073656
Gm25411	0.740667948495369	1.07777164075133	0.301560541520319	0.754994790504828	-4.71100068195042	snRNA	NA	-1.58023692109956	151	ENSMUSG00000065694
Unc80	-0.199554510648996	-2.42853377137492	0.031142912214344	0.455382156382219	-4.25077460232311	protein_coding	329178	8.72725539449213	15143	ENSMUSG00000055567
Rpe	-0.0756613274723221	-0.782187141774395	0.448715068904005	0.836259933107846	-6.20651531112976	protein_coding	66646	4.84044913105398	3113	ENSMUSG00000026005
Kansl1l	-0.168853998644606	-1.65753799050385	0.122358657892603	0.602417057039979	-5.08658311023018	protein_coding	68691	4.06740190572365	6664	ENSMUSG00000026004
Gm37570	-0.221791410472706	-0.561724813699957	0.584266905176459	0.888880049461468	-5.24765633701019	TEC	NA	-0.139157197086099	3106	ENSMUSG00000102559
Gm38387	-0.188592447250791	-0.419149045477554	0.682243171918312	0.923619625076998	-5.46276600791604	TEC	NA	0.596191777481318	2577	ENSMUSG00000102374
Gm38162	-0.102700063229683	-0.498131225934405	0.627067970659218	0.904704527338438	-5.68918291359814	TEC	NA	1.61272906870996	4597	ENSMUSG00000102776
Gm15789	-0.300095527167686	-0.675571870982811	0.511656709402216	0.863192307857025	-5.15513448177267	processed_pseudogene	NA	-0.266642402435087	1359	ENSMUSG00000082057
6820402A03Rik	0.465714235748108	1.10632583572392	0.289489265010819	0.747189267620876	-5.04162341946959	TEC	NA	0.799702895413058	2654	ENSMUSG00000103706
Gm37285	-0.517089509744531	-1.6311217026678	0.127868274744265	0.608586730655977	-4.39496311690204	TEC	NA	-0.0419061844098118	1139	ENSMUSG00000103756
Gm37755	-0.175423369618082	-0.344942088046476	0.735891117813054	0.939699272896734	-5.05883160672216	TEC	NA	-1.61716341391262	2179	ENSMUSG00000103382
Acadl	0.156111412621307	1.27139915032182	0.226808725249136	0.705522003859737	-5.57515877290539	protein_coding	11363	4.02432567667564	2005	ENSMUSG00000026003
Gm15793	0.854740853916709	1.02693693271579	0.323975129056384	0.767361194936013	-4.6614994190134	processed_pseudogene	NA	-2.97613869829469	495	ENSMUSG00000082769
Myl1	-2.66966584241782	-3.71709437646673	0.00276758921095664	0.291765703370608	-1.98482168462714	protein_coding	17901	-0.909755448622639	2074	ENSMUSG00000061816
Rpl31-ps14	0.188657348552848	0.24333666882455	0.811704904716893	0.959910445204573	-4.83634607669389	processed_pseudogene	NA	-3.80215709934516	378	ENSMUSG00000094191
Lancl1	0.0641897013976008	0.776377303101382	0.452013509398074	0.838003874304078	-6.40355306458324	protein_coding	14768	6.97223122461491	6863	ENSMUSG00000026000
Cps1	0.256311069471887	0.842703951093453	0.415278446666317	0.819798384351641	-5.17823969478572	protein_coding	227231	0.33862180535281	5555	ENSMUSG00000025991
Erbb4	-0.269746798813425	-2.86774176373595	0.0136909013175447	0.388153138267778	-3.39240795251047	protein_coding	13869	7.37237892263578	12355	ENSMUSG00000062209
Gm37100	-0.813300497297547	-1.02802109798849	0.323484649943011	0.766982794699306	-4.68312878774274	TEC	NA	-2.78340676237305	1353	ENSMUSG00000102449
Gm15670	1.04023307002578	1.73394296550024	0.107580650101485	0.583649227961146	-4.25315227156503	processed_pseudogene	NA	-2.49313407805608	447	ENSMUSG00000083795
Gm25542	1.85125991718185	1.79608446008631	0.0967541435966411	0.569791584571042	-4.34556812711252	snRNA	NA	-5.20641708751645	94	ENSMUSG00000080539
Gm19335	0.0848443807412964	0.171700744101674	0.866430069983053	0.975572048577642	-5.09219652378536	TEC	NA	-1.64209323895259	2069	ENSMUSG00000103307
Gm37735	0.0239257301429648	0.0522455328760325	0.95916138740165	0.992903866764305	-5.22245066324527	TEC	NA	-0.805231923414769	1406	ENSMUSG00000104508
Gm37769	-0.479652732655904	-1.34665639176263	0.202077123924219	0.684016617736702	-4.77585704048111	TEC	NA	0.405061876444105	2369	ENSMUSG00000103642
Gm16076	-0.877592510474484	-2.05017531118129	0.0620007557146662	0.524530740886407	-3.87865957774501	sense_intronic	NA	-0.733427984370116	480	ENSMUSG00000087514
Ikzf2	-0.121376649515925	-0.768519058318552	0.45649934033744	0.839369754814003	-5.85080260180508	protein_coding	22779	2.99237443315519	11613	ENSMUSG00000025997
Gm28580	0.382049860958063	0.332326903940483	0.745166880175989	0.942548514503899	-4.75398498194887	unprocessed_pseudogene	NA	-4.88942458737222	88	ENSMUSG00000101730
Vwc2l	-0.455301872116012	-2.53437788118424	0.0255869922957799	0.443629647306212	-3.71192734914441	protein_coding	320460	4.2339109701383	7689	ENSMUSG00000045648
Bard1	-0.235894154054402	-0.632343918008118	0.538593579958429	0.872568254030565	-5.22098333169562	protein_coding	12021	-0.146332364762586	5659	ENSMUSG00000026196
Atic	0.204027090695402	1.48953558606885	0.161218844460755	0.643886059625665	-5.37043597032895	protein_coding	108147	4.4737093845625	7985	ENSMUSG00000026192
Fn1	-0.0206057733828706	-0.0849653084931692	0.933639026652075	0.988610440321438	-6.59835920966292	protein_coding	14268	5.62565911903042	11685	ENSMUSG00000026193
Gm5829	0.678985872968148	0.704957776523452	0.493804819453887	0.856204332461482	-4.7553568592553	processed_pseudogene	NA	-3.54775802737868	351	ENSMUSG00000101834
Mreg	-0.439645655806683	-1.98884945172058	0.0691359603717952	0.534872801302683	-4.20758044639722	protein_coding	381269	2.05770588125513	2284	ENSMUSG00000039395
Gm25360	-2.46080479466217	-3.41217787259753	0.00489976309761729	0.320246965965965	-1.90193172485941	snRNA	NA	1.55097418529127	191	ENSMUSG00000094655
D230017M19Rik	0.00645506035702045	0.0213768804834261	0.983283560078063	0.996781431876363	-5.55163341409988	lincRNA	NA	0.588403457474732	5335	ENSMUSG00000097131
Gm23472	0.147632626659193	0.117814131103853	0.908092975310096	0.983727826295225	-5.89610201163491	snRNA	NA	1.61385626985683	191	ENSMUSG00000094050
Gm24497	-1.37413321841023	-2.33532971835454	0.0369822148494318	0.468079153355577	-3.58702879841621	snRNA	NA	-0.766811815013348	191	ENSMUSG00000093956
Gm25939	-0.0963216245227749	-0.336455510277695	0.742126515097519	0.941759651687817	-6.18687484741129	snRNA	NA	3.44109717194803	191	ENSMUSG00000093843
Pecr	-0.210676186959602	-0.97674879880862	0.347277763504047	0.780727866461428	-5.29983875086775	protein_coding	111175	1.35092220724717	1516	ENSMUSG00000026189
Tmem169	-0.0242748968414411	-0.267160495099525	0.793716471099857	0.955162627786009	-6.47164195698653	protein_coding	271711	4.78573322757169	3054	ENSMUSG00000026188
Xrcc5	0.0445655981538882	0.448772582295383	0.661301377803358	0.915838300579003	-6.2844676903658	protein_coding	22596	4.06378280200173	2555	ENSMUSG00000026187
March4	-0.0697680289760066	-0.546086156528081	0.594650151038695	0.892962061271424	-6.25414443599225	protein_coding	381270	4.29448647646087	4553	ENSMUSG00000039372
Smarcal1	-0.112685551574555	-1.29692498898157	0.218160323235598	0.698479690359352	-5.76914657420149	protein_coding	54380	5.62470578437719	5728	ENSMUSG00000039354
Gm39662	0.117577579201599	0.122142874687481	0.904733882793969	0.983370787506554	-4.98847078078199	antisense	NA	-2.64385500301891	1282	ENSMUSG00000110712
Rpl37a	-0.254334012697156	-1.84574607277952	0.0888161712890989	0.562174524012055	-5.11738826202451	protein_coding	19981	6.89943129237538	1410	ENSMUSG00000046330
Igfbp2	0.305508081684701	2.10455520236248	0.0562518729343678	0.515035492175742	-4.49245755922811	protein_coding	16008	4.70670630814538	1847	ENSMUSG00000039323
Igfbp5	-0.379776663024472	-2.5693384711046	0.0239725386312945	0.440744607383398	-3.86817821571562	protein_coding	16011	6.40543248709978	6006	ENSMUSG00000026185
6030407O03Rik	-0.315132669125889	-0.68015793388776	0.508845925899108	0.862210747223279	-4.99349148371317	lincRNA	NA	-1.22524208875469	2442	ENSMUSG00000100301
Tns1	0.0900179433534707	0.530847993858981	0.604857896129008	0.896686115328898	-6.28613758470387	protein_coding	21961	4.47646326227744	16010	ENSMUSG00000055322
Arpc2	-0.0331779796046033	-0.425742951248353	0.677557069800867	0.922328028159672	-6.60777909151145	protein_coding	76709	6.78247623230049	2033	ENSMUSG00000006304
Aamp	0.0862581601760874	0.84404742046187	0.414555340338475	0.819495655024877	-6.33572943485885	protein_coding	227290	6.82244250400659	3458	ENSMUSG00000006299
Pnkd	-0.0496208195190863	-0.436375751964897	0.670030172130471	0.919090781212571	-6.53362120070731	protein_coding	56695	6.05344396862176	7832	ENSMUSG00000026179
Tmbim1	0.112811404778119	1.0973741834397	0.293233663706573	0.748754318014773	-5.89284184118964	protein_coding	69660	4.85408819715537	12659	ENSMUSG00000006301
Gm29358	0.0825273717210979	0.230043693466582	0.821791444352545	0.9631924310895	-5.41756061513096	sense_intronic	NA	0.309953536109333	3265	ENSMUSG00000099931
Gm37931	-0.0756707881441501	-0.149830082701933	0.883296828615514	0.978232955012118	-5.24617763974048	TEC	NA	-0.745626134222549	2866	ENSMUSG00000103403
Catip	0.195118639594395	0.701735797092842	0.495743733859585	0.857225672194219	-5.28923232530707	protein_coding	241112	0.383276906315613	2211	ENSMUSG00000073650
Slc11a1	-0.0778730728071319	-0.272038327635001	0.790048200676576	0.954164893759684	-5.45425461189835	protein_coding	18173	0.405523188118466	3705	ENSMUSG00000026177
Ctdsp1	0.0622789265848689	0.398868129075923	0.69674209964182	0.930511273313006	-6.10640438466369	protein_coding	227292	3.3013007719605	3334	ENSMUSG00000026176
Mir26b	-0.148807833292801	-0.120358674008735	0.906118189088555	0.98366251999181	-4.78515211262738	miRNA	NA	-4.98271316778637	85	ENSMUSG00000065468
Vil1	-0.105863645777555	-0.334287508426581	0.743722502556654	0.941982132437213	-5.35084352419601	protein_coding	22349	-0.19158849219983	3551	ENSMUSG00000026175
Usp37	-0.179743034070875	-1.99614380947885	0.0682491837173969	0.534186903016033	-4.75936219302466	protein_coding	319651	5.41207358356065	11081	ENSMUSG00000033364
Gm37733	-0.464869521581665	-1.14386842074602	0.274179506843752	0.737921661320094	-4.80109400993358	TEC	NA	-0.472128477451206	2962	ENSMUSG00000103227
Cnot9	-0.139473022881132	-1.53439335653487	0.149926840521912	0.633391455653312	-5.42874233173654	protein_coding	58184	5.25049523516865	3826	ENSMUSG00000026174
Plcd4	0.0781730578143557	0.497270338804506	0.62765769040206	0.90489921772071	-6.13723087418328	protein_coding	18802	3.5462516166105	7045	ENSMUSG00000026173
Zfp142	-0.252083847679037	-1.96483577517302	0.0721308531654755	0.538674600479585	-4.73936635381905	protein_coding	77264	4.91062384148836	11355	ENSMUSG00000026135
Gm25035	0.563088326596792	0.588730498939472	0.566562682771037	0.881821398022806	-4.82675105494286	miRNA	NA	-3.03290879991389	77	ENSMUSG00000093155
Bcs1l	0.071963208043655	0.486403339513863	0.635124626262533	0.907195574095201	-6.17573194278535	protein_coding	66821	3.69345928036671	2192	ENSMUSG00000026172
Rnf25	0.240260151962978	2.12497324123953	0.0542248402127236	0.508685817846327	-4.41185809974358	protein_coding	57751	4.35886262901005	2181	ENSMUSG00000026171
Stk36	-0.208507372207219	-0.795484326567246	0.441223812727889	0.832867689538105	-5.33279757114877	protein_coding	269209	1.03812890445736	6437	ENSMUSG00000033276
Ttll4	-0.170126736924716	-1.69551356976551	0.114803545918534	0.589172319523497	-5.09231631472121	protein_coding	67534	4.49855224869101	11527	ENSMUSG00000033257
Cyp27a1	0.243532642904091	0.889955597932048	0.390350265539255	0.804552539465412	-5.31096126206588	protein_coding	104086	1.293808351913	2173	ENSMUSG00000026170
Wnt6	0.0110984498277093	0.0175241010686545	0.98629601324369	0.997551228827372	-5.15738240547382	protein_coding	22420	-1.11192578307077	2192	ENSMUSG00000033227
Wnt10a	0.31848034542359	1.62791897163181	0.128550787603572	0.609765385514019	-4.65331777526681	protein_coding	22409	1.86401986879183	2468	ENSMUSG00000026167
Cdk5r2	0.280030651754264	1.59224741308851	0.136369726425411	0.618382843994103	-5.40545762053125	protein_coding	12570	6.00311025483687	2799	ENSMUSG00000090071
Cryba2	0.279744790587586	0.479157787958148	0.640126547410957	0.909435315329304	-4.97123317033202	protein_coding	12958	-2.12958519721259	1193	ENSMUSG00000006546
Cfap65	0.0219542050090028	0.0785885020724676	0.938608030622739	0.989547785942479	-5.56326726656737	protein_coding	241116	0.681336964806174	7817	ENSMUSG00000047021
Nhej1	-0.269684375472138	-0.91430066480446	0.377913261813095	0.796387760340104	-5.2385923423734	protein_coding	75570	0.796265188795501	1118	ENSMUSG00000026162
Slc23a3	-0.32214346335703	-0.868601838546038	0.401486937179236	0.812428032794192	-5.20328471695412	protein_coding	22626	0.364603559039779	2167	ENSMUSG00000026205
Cnppd1	0.0170040601707207	0.148246241724918	0.884520714367752	0.978624571468087	-6.37900268084655	protein_coding	69171	4.16911986212348	5635	ENSMUSG00000033159
Retreg2	0.108775809420193	1.27846202707586	0.224388659827876	0.704706945116701	-5.91065237081301	protein_coding	227298	7.20655172285163	2999	ENSMUSG00000049339
Zfand2b	0.100178755236863	0.651749153989656	0.526403175618393	0.867547793195086	-5.9440264041783	protein_coding	68818	3.15402932471305	1772	ENSMUSG00000026197
Abcb6	0.0308450781667311	0.11998550738751	0.906407758283457	0.983699973617461	-5.60413682685515	protein_coding	74104	0.745588156633975	5315	ENSMUSG00000026198
Atg9a	-0.107611855147771	-1.06443272068964	0.307327093723306	0.757803940542553	-6.08439730585423	protein_coding	245860	6.2457150639382	5762	ENSMUSG00000033124
Ankzf1	0.0386133899987643	0.281502422851426	0.782945903980613	0.952724524245291	-6.35574222157357	protein_coding	52231	4.20041134985143	5142	ENSMUSG00000026199
Glb1l	-0.0317982885925492	-0.231177615769453	0.820929716781603	0.962954016384686	-6.11430818990828	protein_coding	74577	2.93647703654864	5905	ENSMUSG00000026200
Stk16	0.0199177249242247	0.168749297254016	0.868702448605991	0.975572048577642	-6.51133326551733	protein_coding	20872	4.95392077370543	4518	ENSMUSG00000026201
Tuba4a	0.0381463651959095	0.462071640877745	0.651994566238279	0.914078798425251	-6.73093545836025	protein_coding	22145	9.04128493674157	3701	ENSMUSG00000026202
Dnajb2	0.0770437449962309	0.726078032438396	0.481208657593904	0.851010457407722	-6.3267684119593	protein_coding	56812	5.63339060897729	4249	ENSMUSG00000026203
Ptprn	0.148646561254373	1.53214223813538	0.15047695754115	0.634120975765101	-5.65634769933226	protein_coding	19275	8.45016631347012	4249	ENSMUSG00000026204
Gm28294	-0.102508848400905	-0.0769629375781813	0.939875159324573	0.98964071409924	-4.76894026838773	antisense	NA	-4.83637311570235	386	ENSMUSG00000101840
Resp18	-0.00186398196011806	-0.0135904133594663	0.989371954205869	0.997872155624127	-6.49294714060407	protein_coding	19711	4.67923738992102	1032	ENSMUSG00000033061
Dnpep	0.0962980380707105	0.891854650383035	0.389370151371395	0.803581411751732	-6.11222214824414	protein_coding	13437	4.91773578195024	4289	ENSMUSG00000026209
Des	1.15913487214101	2.50536865993283	0.0270062449735338	0.445664606451545	-3.35891575520847	protein_coding	13346	-0.46264610966071	3754	ENSMUSG00000026208
Speg	0.151354000215745	1.13111495402095	0.279309271992495	0.741751879659711	-6.03232667417101	protein_coding	11790	6.60119254526153	12741	ENSMUSG00000026207
Gmppa	0.0238029985734246	0.219523859313525	0.829797405172777	0.965953578867265	-6.35430353744698	protein_coding	69080	4.08887607043426	2395	ENSMUSG00000033021
Asic4	0.129433874147384	0.714603860435385	0.488027376416257	0.853427715347505	-5.89189296610465	protein_coding	241118	3.07486426579661	2727	ENSMUSG00000033007
Chpf	0.306440689317451	2.12288342417398	0.0544291265439055	0.508685817846327	-4.56595057916443	protein_coding	74241	5.69983268415617	3856	ENSMUSG00000032997
Obsl1	0.0606788097415399	0.396909042760435	0.698149396630528	0.931080228851951	-6.23649058985092	protein_coding	98733	3.83423651438817	8467	ENSMUSG00000026211
Tmem198	0.12342105460876	0.823222719160927	0.425857952887639	0.826041189966135	-6.19413286112944	protein_coding	319998	5.12556297823655	2504	ENSMUSG00000051703
Inha	0.192512167472048	1.37364731084757	0.193762470969754	0.677982285873949	-5.31189798183713	protein_coding	16322	3.42255147529101	1475	ENSMUSG00000032968
Stk11ip	0.0372517713509296	0.419324661915611	0.682118186439614	0.923619625076998	-6.4662594743303	protein_coding	71728	5.21234543173045	5743	ENSMUSG00000026213
Slc4a3	0.0960040114249334	0.747680340801139	0.468530467697261	0.845630766642039	-6.43659146888157	protein_coding	20536	7.24927917258086	8599	ENSMUSG00000006576
Gm29069	-0.212293378273944	-0.264321922095182	0.795853530228826	0.955662962724469	-4.93571614734157	lincRNA	NA	-2.94000354794187	675	ENSMUSG00000100827
Gm17751	-0.391765139681296	-1.08147379662877	0.299974495479697	0.754434987647085	-4.82871110408967	lincRNA	NA	-0.936207853120869	2188	ENSMUSG00000100553
Epha4	-0.113415355983011	-1.46067169577417	0.16886011536758	0.651440478222805	-5.77051124205701	protein_coding	13838	8.66542450041757	8054	ENSMUSG00000026235
Mir6352	0.963184940076344	1.66427570055371	0.120987139067581	0.600978430725217	-4.27728853359688	miRNA	NA	-2.01152404243599	116	ENSMUSG00000099141
Gm28386	-0.302107845227087	-0.57223153900927	0.577344611722983	0.887526224761542	-4.97813689353874	lincRNA	NA	-1.54780041061958	1849	ENSMUSG00000101849
Gm28385	0.458706372730482	0.47138733726545	0.645511331347667	0.911534995066125	-4.77248671014508	processed_pseudogene	NA	-4.16389549718652	292	ENSMUSG00000101506
Sgpp2	0.0950324803860001	0.740677685562473	0.472617362262908	0.847497067949224	-5.99889912344301	protein_coding	433323	3.68968810746051	4002	ENSMUSG00000032908
Farsb	-0.088882824319604	-0.839905428947546	0.416787405709103	0.820911671484182	-6.24631643099638	protein_coding	23874	5.60785935277888	2620	ENSMUSG00000026245
4833412K13Rik	0.05307582258254	0.12811299089886	0.900104246738773	0.982710622418366	-5.37441646244116	TEC	NA	-0.116519839821229	1479	ENSMUSG00000104018
Acsl3	0.0477591302316466	0.494497686911919	0.62955881209346	0.904933625564638	-6.63646569576666	protein_coding	74205	7.75556265024711	4357	ENSMUSG00000032883
Utp14b	0.109766398509529	0.878214390089125	0.396447362677115	0.808341693292547	-6.14380644668903	protein_coding	195434	5.1039362250946	7679	ENSMUSG00000079470
Kcne4	-0.256883477279529	-0.774905350728174	0.452851627198993	0.838754523645649	-5.27941337370353	protein_coding	57814	0.508912329078699	2657	ENSMUSG00000047330
Scg2	0.757580017826188	9.51619331965996	4.5102669364949e-07	0.00489747335299299	6.84579321728139	protein_coding	20254	8.34118831155607	2515	ENSMUSG00000050711
Ap1s3	-0.640333085731747	-2.07922837963608	0.0588645928399129	0.520573739676097	-3.8978775650332	protein_coding	252903	0.682384213889919	2878	ENSMUSG00000054702
Wdfy1	-0.109275089599003	-0.80590834839145	0.435407849902847	0.830566327195648	-6.04429442595154	protein_coding	69368	4.04893521008585	6488	ENSMUSG00000073643
Mrpl44	0.138905481623233	1.15076700528387	0.271435019133385	0.735776117110499	-5.69345201852322	protein_coding	69163	3.92202499787407	1644	ENSMUSG00000026248
Serpine2	0.0830829034574208	0.923501823779549	0.373284871794353	0.794767407917448	-6.2803785945789	protein_coding	20720	7.04157352360269	8287	ENSMUSG00000026249
Gm5529	0.382556778803976	0.543045806985288	0.596679747393084	0.89359267443908	-5.07401362459697	processed_pseudogene	NA	-1.0784832012103	891	ENSMUSG00000067106
Gm28071	0.138091846482273	0.19680999056717	0.84715020097951	0.970745088363868	-4.93236596950088	processed_pseudogene	NA	-2.57080597388184	478	ENSMUSG00000100397
Gm37932	-0.373050309193324	-0.601634328025969	0.558206367714653	0.877962121304289	-4.87781792068993	TEC	NA	-2.61691007847919	1167	ENSMUSG00000103404
Cul3	-0.0424300383383797	-0.460819356854773	0.652868364931358	0.914436780471738	-6.63498835753035	protein_coding	26554	7.42806453701994	4873	ENSMUSG00000004364
Gm37902	-0.663996611639482	-2.40766692250318	0.0323678356477506	0.459709939319646	-3.45941755420369	TEC	NA	0.977738269002773	1683	ENSMUSG00000103076
Gm37262	-0.265999449863165	-0.827626338941728	0.423451156406156	0.82424386158219	-5.12078678057542	TEC	NA	-0.15346781207898	1818	ENSMUSG00000103525
Dock10	-0.112879505285941	-1.18899701670954	0.256608236162537	0.724017287870834	-5.91686108206901	protein_coding	210293	5.90074278004966	18267	ENSMUSG00000038608
Gm38062	-0.533920153674002	-1.15526777812705	0.269655888595571	0.733764876181507	-4.7267363200658	TEC	NA	-1.04575557979174	1856	ENSMUSG00000104488
A630081D01Rik	-0.574195907175549	-1.15570406060889	0.269483907504629	0.733657016331706	-4.7134535430223	TEC	NA	-1.0435146539496	1833	ENSMUSG00000102721
Nyap2	-0.415359294313707	-3.68275209220457	0.00295060074051412	0.293699327712818	-1.83862091679813	protein_coding	241134	6.48962949150408	12508	ENSMUSG00000054976
Irs1	-0.0282605753280179	-0.294431148165623	0.773276487045084	0.949897928002607	-6.53314006289566	protein_coding	16367	5.41922059741606	9144	ENSMUSG00000055980
Rhbdd1	0.180782934231397	1.34771576650703	0.201745350051072	0.684016617736702	-5.22255167128026	protein_coding	76867	2.83018674467125	6966	ENSMUSG00000026142
Mff	-0.0628136039772083	-0.801669790722912	0.43776668712413	0.831204154390197	-6.41999031625946	protein_coding	75734	7.53329923839853	9757	ENSMUSG00000026150
Gm28941	0.0438321304785591	0.172572610422559	0.865759038934279	0.975572048577642	-5.68182252116261	sense_intronic	NA	1.11044830687962	1017	ENSMUSG00000101450
Agfg1	-0.184924613828721	-2.26619593985649	0.0419747314314252	0.479512894614691	-4.46139393858036	protein_coding	15463	7.38831325479381	8384	ENSMUSG00000026159
Gm7553	0.0145394828271523	0.0233970604193248	0.981704103812884	0.996525568968141	-4.98493322526248	processed_pseudogene	NA	-2.3526173525306	1426	ENSMUSG00000101784
Slc19a3	-0.416360736022895	-1.82756512538536	0.0916513759225797	0.565029043299452	-4.34162436077061	protein_coding	80721	1.31426097392227	3065	ENSMUSG00000038496
Sphkap	-0.296584691365308	-4.54577029585497	0.000610753280302243	0.167895303649669	-0.359434516313392	protein_coding	77629	8.37377650003458	9602	ENSMUSG00000026163
Gm37517	0.088675425745765	0.210145351924285	0.836951599410723	0.967802328260544	-5.303104390666	TEC	NA	-0.26661590074326	1289	ENSMUSG00000104374
Pid1	-0.112181146849027	-0.987093085567758	0.342378962431507	0.778508796894718	-6.00298262419691	protein_coding	98496	4.71399785661801	8172	ENSMUSG00000045658
Gm37058	-0.580476124782389	-0.778332766843052	0.450901609763765	0.837802719844802	-4.87752250869186	TEC	NA	-1.61463274735528	1644	ENSMUSG00000102750
Mir6353	-1.9511307576462	-2.31052035961413	0.0387049462146789	0.472660238146412	-3.90482705580781	miRNA	NA	-3.60537432998829	113	ENSMUSG00000098851
Dner	-0.217427433551382	-1.67523799435451	0.118784529495446	0.59727798727775	-5.37006091825974	protein_coding	227325	6.91503362342144	4784	ENSMUSG00000036766
Gm37959	0.0393215180227391	0.0681124693521945	0.946777015568286	0.991519411348043	-5.14322947545353	TEC	NA	-1.26067242839006	2897	ENSMUSG00000104396
Gm37925	-0.646212018402264	-0.975875065428186	0.347693827756821	0.781093147748182	-4.86775494352728	TEC	NA	-1.15107225889999	4255	ENSMUSG00000102481
Trip12	-0.194929806808346	-2.37320538817473	0.0344927447434952	0.462917702304494	-4.32675180936556	protein_coding	14897	8.28784478386574	16601	ENSMUSG00000026219
Gm38374	-0.469762398373055	-1.57601723735047	0.140061726398923	0.621803569622601	-4.44512192019793	TEC	NA	-0.104041205108747	2033	ENSMUSG00000103505
Gm37738	0.100522501647939	0.367309562680952	0.719551413913547	0.935859229423998	-5.5715788372901	TEC	NA	0.986142258122567	4716	ENSMUSG00000104503
Fbxo36	0.111463055659224	0.404257889005079	0.692876464397202	0.929355702384908	-5.43295612660202	protein_coding	66153	0.504420775910627	2148	ENSMUSG00000073633
Slc16a14	-0.169668337761057	-1.10931673634428	0.288246292715917	0.747189267620876	-5.56001703888322	protein_coding	71781	3.15917134461498	3352	ENSMUSG00000026220
Rpl19-ps1	0.257209590642556	0.574678248030749	0.575738862950178	0.887169270528274	-5.25227025345047	processed_pseudogene	NA	-0.0894522931970579	591	ENSMUSG00000064281
Sp110	0.234339423118521	0.602626415313126	0.557566704984064	0.877902223935206	-5.2652025401412	protein_coding	109032	-0.131871694839	6781	ENSMUSG00000070034
Sp140	0.547295234581903	1.19954742319532	0.252629573357234	0.722588062108607	-4.74215008325431	protein_coding	434484	-0.575263838347495	3328	ENSMUSG00000070031
Sp100	0.33705775433079	1.01586529276424	0.329015141532305	0.770259631309649	-5.2003838970563	protein_coding	20684	0.985991731108014	7556	ENSMUSG00000026222
A630001G21Rik	-0.128499996159879	-0.241815483347685	0.812857419882211	0.960324713217099	-5.1473899833124	protein_coding	319997	-1.23555626001731	2709	ENSMUSG00000052760
Cab39	-0.0831670990472646	-1.11425955873149	0.286201002327231	0.745791596777115	-6.14860040872292	protein_coding	12283	7.93220100018981	7077	ENSMUSG00000036707
Itm2c	-0.0289789931190463	-0.346414628552124	0.734811162694986	0.939584954651689	-6.77687885845855	protein_coding	64294	8.98910142005768	2491	ENSMUSG00000026223
4933407L21Rik	-0.255931432306804	-1.26206336720353	0.230039631029636	0.707415840706685	-5.07973713860283	protein_coding	NA	1.57691943960244	3343	ENSMUSG00000026224
Gm18180	0.596451459294003	1.23088148219145	0.241097888188915	0.713535409893523	-4.63400313389331	processed_pseudogene	NA	-1.15438370594426	1484	ENSMUSG00000099342
Spata3	0.936009524619127	2.06326147352131	0.0605694038949781	0.522152245257894	-3.90604487651622	protein_coding	70060	-1.41165326700658	2041	ENSMUSG00000026226
2810459M11Rik	0.297866148263896	1.83162569422628	0.0910111609957226	0.564066604835647	-4.63791765132092	protein_coding	72792	3.16559975157585	3331	ENSMUSG00000026227
Psmd1	-0.0229450800207899	-0.274150585459408	0.78846133775338	0.954034704256193	-6.68121165807177	protein_coding	70247	7.02327478989595	7265	ENSMUSG00000026229
Gm22786	-0.127768735020096	-0.20105261002607	0.843902316034338	0.969530053288775	-4.99026143239683	snoRNA	NA	-2.42865069652209	122	ENSMUSG00000077274
Gm37914	-0.356124812337726	-1.01330515154137	0.330188655942475	0.771133152681485	-4.98603484341458	TEC	NA	-0.083474631634165	2679	ENSMUSG00000103272
Armc9	-0.142869495315086	-1.5865929451026	0.137646310784566	0.61913825561582	-5.31171928118328	protein_coding	78795	4.92465188578215	13006	ENSMUSG00000062590
B3gnt7	0.341945056242161	0.698573613185523	0.497651099530522	0.857760401730705	-5.21140052558065	protein_coding	227327	0.11571946469426	4137	ENSMUSG00000079445
Ncl	-0.081269118245018	-0.836201144607967	0.41879033328605	0.822065475848408	-6.37781841749722	protein_coding	17975	7.29897027455817	10188	ENSMUSG00000026234
Mir3535	1.2285407139235	1.08976823390317	0.296443772104426	0.751469769907313	-4.59409123937889	miRNA	NA	-5.11710860790811	147	ENSMUSG00000104627
Snord82	-1.69103967409973	-1.44348547699501	0.173553322667596	0.65702860472309	-4.47724074544337	snoRNA	NA	-5.40235288906672	70	ENSMUSG00000064823
C130036L24Rik	-0.0687878756344978	-0.30035466867914	0.768859345546308	0.948781715571604	-5.61291558450259	processed_transcript	NA	1.02515468376408	6437	ENSMUSG00000073627
Ptma	-0.0117680816867589	-0.120072525143402	0.906340233142078	0.983699973617461	-6.73393635423884	protein_coding	19231	7.35948014217907	1462	ENSMUSG00000026238
Pde6d	-0.074571547207845	-0.6864131689171	0.505026816166608	0.860884408688401	-6.17800768645233	protein_coding	18582	4.29143798361697	2178	ENSMUSG00000026239
Cops7b	0.0689164521853042	0.583872220851811	0.569726230691223	0.883535396679385	-6.23883152755231	protein_coding	26895	4.26322396150812	5515	ENSMUSG00000026240
Nppc	0.586662813428274	2.9709209761981	0.0112686059265404	0.379865434366006	-2.62864219737753	protein_coding	18159	2.05919873833754	1042	ENSMUSG00000026241
Dis3l2	-0.000380168680359953	-0.00359177050337779	0.997191058054692	0.999215531203514	-6.52063738535165	protein_coding	208718	4.94255463195625	8901	ENSMUSG00000053333
Gm29055	0.158981281130664	0.331719912807505	0.745614255228231	0.942548514503899	-5.11997332685038	sense_intronic	NA	-1.19343341640996	1710	ENSMUSG00000100768
Gm37485	-0.350084374143846	-0.715628664812829	0.487415994264197	0.85311582339917	-4.99131067478371	TEC	NA	-1.02895773623794	2953	ENSMUSG00000104121
Gm38142	-0.618678991448786	-1.29948739933851	0.21730704199755	0.697392793122622	-4.61523731618107	TEC	NA	-1.07288863607948	3555	ENSMUSG00000102383
Gm38010	-0.780030855477476	-1.38795305785485	0.189471145947489	0.674133449589751	-4.49609188754321	TEC	NA	-1.62066046699611	2784	ENSMUSG00000104400
Gm38021	0.00291338809696357	0.00575120555450937	0.995502289519496	0.998583058729556	-5.14534867721675	TEC	NA	-1.36427568844279	1560	ENSMUSG00000102649
Gm6136	0.17325460923842	1.70088184882101	0.113769439592742	0.588692828382185	-5.0711014755446	processed_pseudogene	NA	4.3810836322784	891	ENSMUSG00000084106
Gm37967	-1.0292377338359	-2.01837692010388	0.0656106685977524	0.531095979347218	-3.97702118234045	TEC	NA	-1.71684883574614	2665	ENSMUSG00000102571
Gm37447	-0.104523119607438	-0.22721064074771	0.82394548550966	0.963732649798744	-5.15211729985364	TEC	NA	-0.979118342549581	2928	ENSMUSG00000103984
Ecel1	1.354214057992	3.88485383175927	0.00202695802875225	0.260083351227057	-1.29830282821045	protein_coding	13599	0.971026195451331	3500	ENSMUSG00000026247
Prss56	1.63219342701463	3.0206369164672	0.0102586263139781	0.377672537841109	-3.03841015746834	protein_coding	69453	-1.41336401423745	2180	ENSMUSG00000036480
Eif4e2	0.0183670897446052	0.220745455654633	0.828866688319861	0.965921151373916	-6.59190666511996	protein_coding	26987	5.72692888775674	7497	ENSMUSG00000026254
Gm26187	-0.156657113989345	-0.122871482087386	0.904168672104471	0.983266452283064	-4.74803101358692	snRNA	NA	-5.56084913913884	101	ENSMUSG00000088318
Efhd1	0.262144668527418	1.36162925071517	0.197429234297677	0.679700200266164	-5.2355837073521	protein_coding	98363	3.1075458974685	2125	ENSMUSG00000026255
Gigyf2	-0.0248283992792753	-0.27730153442273	0.786095979098771	0.953280192180113	-6.65779343850659	protein_coding	227331	6.72060078550187	14216	ENSMUSG00000048000
Kcnj13	0.123254045692203	0.255952277026775	0.802164700594645	0.956492820299676	-5.55876568441382	protein_coding	100040591	0.438594773920498	1270	ENSMUSG00000079436
Snorc	0.02082365467734	0.0292479835528132	0.977130101398584	0.995376695764131	-4.94641298325293	protein_coding	73234	-2.79907252156021	722	ENSMUSG00000026258
Ngef	0.0840429071319624	0.971387654556966	0.349836306632887	0.782107789905952	-6.28158455928344	protein_coding	53972	7.84679759515408	3905	ENSMUSG00000026259
Neu2	0.281740137843136	1.82210074480062	0.092519336715517	0.565415105871857	-4.56408199899263	protein_coding	23956	2.66920603969223	2590	ENSMUSG00000079434
Gm17181	0.19967606029971	0.171699267459491	0.866431206571234	0.975572048577642	-4.75955556250158	processed_pseudogene	NA	-4.91281339338965	123	ENSMUSG00000091123
Inpp5d	0.266982389052244	2.35468241491501	0.035689482540032	0.46449850705957	-3.95696125345023	protein_coding	16331	3.91656727503653	7602	ENSMUSG00000026288
Atg16l1	0.0147566655101018	0.177140614336046	0.862245069777076	0.974620110360109	-6.62367737525263	protein_coding	77040	5.99654996767044	9628	ENSMUSG00000026289
Gm25395	-0.74540798340692	-2.43981996204326	0.0304991050811904	0.455382156382219	-3.9869787226448	scaRNA	NA	4.96203986163883	272	ENSMUSG00000087968
Scarna6	-0.706831543895417	-2.42463617975706	0.0313682693031479	0.455382156382219	-3.66838972913527	scaRNA	NA	2.76111067669234	265	ENSMUSG00000089281
Sag	0.156166840883145	0.570681316113615	0.578363232270858	0.887561859821849	-5.5044187373756	protein_coding	20215	1.00990004921792	8904	ENSMUSG00000056055
Dgkd	0.0132318860206203	0.167289745985588	0.869826638816371	0.975682551140764	-6.72954423995495	protein_coding	227333	7.4361464441885	6850	ENSMUSG00000070738
Gm19582	-0.771565088076509	-0.901748880325959	0.384290921794783	0.799605563987017	-4.72117666119518	antisense	NA	-3.00772591265636	841	ENSMUSG00000101942
4833421G17Rik	0.755212931893272	1.13233489078751	0.278815430640418	0.741402559963018	-4.62885600918833	TEC	NA	-2.45230812791251	844	ENSMUSG00000103996
Gm38365	0.221208283501522	0.394658375565939	0.699767590066977	0.931628599038892	-5.19036955680389	TEC	NA	-0.695060756101378	2993	ENSMUSG00000103591
Usp40	-0.075666985409427	-0.803472476938845	0.43676244965707	0.831187099651575	-6.12848934402494	protein_coding	227334	4.53633313929521	11871	ENSMUSG00000005501
Ugt1a7c	0.388100978567056	0.893017279958996	0.388770941309678	0.803028613385819	-4.87242694543261	protein_coding	394432	-1.19314116260341	4219	ENSMUSG00000090124
Dnajb3	-0.184860141411922	-0.496788731919635	0.627987714555005	0.904933625564638	-5.22782959726092	protein_coding	15504	-0.399207570321833	1051	ENSMUSG00000081984
Hjurp	0.0636415836744087	0.727536822210817	0.480345940424623	0.850731755684353	-6.33063901684563	protein_coding	212427	5.67993311073018	8331	ENSMUSG00000044783
Spp2	0.207131484229775	0.298043673830867	0.770581649982541	0.948781715571604	-4.92380124623686	protein_coding	75396	-3.02880694465685	992	ENSMUSG00000026295
Arl4c	0.206150697473328	2.30644160332826	0.0389953955075723	0.472660238146412	-4.2744935182616	protein_coding	320982	5.79617843167197	5492	ENSMUSG00000049866
Sh3bp4	-0.211281152108556	-1.90676701610887	0.0798716997523799	0.549292371752504	-4.76064807312368	protein_coding	98402	4.37429596267529	5112	ENSMUSG00000036206
Gm38312	-0.830831768001897	-1.22962727104714	0.241551341542403	0.713904529705547	-4.59738208384437	TEC	NA	-2.08965705969455	1746	ENSMUSG00000102700
Agap1	-0.104363570792515	-1.05226234350771	0.312659695629692	0.76181202849658	-6.1480578370468	protein_coding	347722	7.0291525967235	17559	ENSMUSG00000055013
Gm37297	-0.975600735936001	-1.91302709528412	0.079002103904362	0.548608026499664	-4.04168934077382	TEC	NA	-1.65485738152414	2384	ENSMUSG00000104114
Gm25180	-1.80553287109568	-1.95352593788226	0.073582299180398	0.541574071220145	-4.24520974190347	rRNA	NA	-4.91281339338965	115	ENSMUSG00000088371
Gm26037	0.23589534766223	0.271549773066579	0.790415373787412	0.954164893759684	-4.82623954449072	misc_RNA	NA	-3.69396860267224	311	ENSMUSG00000088775
Gm37521	0.123186740735351	0.176706294104937	0.862579043112875	0.97467972228906	-5.02759433986682	TEC	NA	-2.0833778311529	2045	ENSMUSG00000103252
Asb18	0.0756226842756419	0.28092933258283	0.783375406835664	0.95274420931947	-5.66768596683213	protein_coding	208372	1.29643807414298	3952	ENSMUSG00000067081
Ackr3	0.0195028094790128	0.131869010671916	0.897193518225072	0.982123677367503	-6.07324026222336	protein_coding	12778	2.68928427751894	3348	ENSMUSG00000044337
Gm28723	1.22126619823823	1.32553882042895	0.208784336524297	0.689083500957166	-4.50910550684056	lincRNA	NA	-3.34378868745623	1001	ENSMUSG00000101028
Cops8	-0.0538875898129726	-0.629601472801588	0.540329154919545	0.872758484603198	-6.42380486040065	protein_coding	108679	5.86543590022471	4448	ENSMUSG00000034432
Col6a3	0.216065860684649	1.09091999704056	0.295955976481839	0.751025466377203	-5.26191688262753	protein_coding	12835	1.66762939063435	11963	ENSMUSG00000048126
Lrrfip1	0.111866031269843	1.34588711861247	0.202318323985964	0.684016617736702	-5.70303483900107	protein_coding	16978	5.59101329419975	6469	ENSMUSG00000026305
Ramp1	0.0930244704689157	0.937939274264355	0.366102311611329	0.790882770771931	-6.14203054927724	protein_coding	51801	5.52810674327273	3022	ENSMUSG00000034353
Ube2f	0.0107173649612197	0.123922135637026	0.903353733191223	0.983075710601361	-6.58911604397416	protein_coding	67921	5.53002631491217	8842	ENSMUSG00000034343
Gm7785	0.217927187492205	0.4581370969634	0.65474175061672	0.914650776744962	-5.10304049679192	processed_pseudogene	NA	-0.973207587073219	892	ENSMUSG00000083064
Scly	0.369814553866606	2.31428089296211	0.038438985470694	0.471278365056761	-3.85958501201046	protein_coding	50880	3.07400216466758	4549	ENSMUSG00000026307
Erfe	1.23809844682142	2.8463845685669	0.0142533610733923	0.394460610042457	-2.9546288156523	protein_coding	227358	-0.431728613432568	2815	ENSMUSG00000047443
Ilkap	0.0269162494414146	0.245131711432761	0.810345493736652	0.959370270669131	-6.50345057572191	protein_coding	67444	5.01858817648142	5556	ENSMUSG00000026309
1700020N18Rik	1.1026796428001	1.34058849924795	0.203986076122687	0.685760154430438	-4.501240685458	lincRNA	NA	-3.33669203532081	547	ENSMUSG00000100253
Hes6	-0.125352393679904	-0.793740243854392	0.442201770321108	0.833201847922828	-5.72452360842005	protein_coding	55927	2.58358300976302	1808	ENSMUSG00000067071
Per2	-0.151315897287072	-0.679191881505739	0.509437259286266	0.862210747223279	-6.27670132032077	protein_coding	18627	4.89699986567555	5856	ENSMUSG00000055866
Traf3ip1	0.100607059583664	0.839293447362596	0.417117869124142	0.821198138886807	-5.99707528624774	protein_coding	74019	3.96260129584395	3712	ENSMUSG00000034292
Asb1	-0.0101380157661604	-0.12331485718399	0.903824754527478	0.98312303161556	-6.64302846951195	protein_coding	65247	6.11712793725728	6432	ENSMUSG00000026311
Gm29100	-0.0717696123874777	-0.197234520497361	0.846825074786272	0.970713229981079	-5.53839545270558	antisense	NA	0.492698635547239	4410	ENSMUSG00000100980
Twist2	0.594719879939628	1.03864241612191	0.318708293296708	0.764984297543524	-4.74451083505941	protein_coding	13345	-1.6491625565839	3174	ENSMUSG00000007805
Hdac4	0.113473286885174	1.14474869799032	0.273828121392097	0.737921661320094	-6.03754810887867	protein_coding	208727	6.83648466691768	15813	ENSMUSG00000026313
Gm37036	0.029453253551663	0.0857021006232078	0.933065078690945	0.988610440321438	-5.42491232692428	TEC	NA	0.0506323233467879	2506	ENSMUSG00000102565
Ndufa10	0.121028849942847	1.55192796827656	0.145700539613852	0.628311878235508	-5.53052452568454	protein_coding	67273	6.79600762985204	3331	ENSMUSG00000026260
Mir6900	-0.606911651827258	-0.563915976245638	0.582819690881455	0.888118761768048	-4.7162990924511	miRNA	NA	-5.60939182185586	60	ENSMUSG00000098288
Cops9	-0.130671603358134	-1.10273212139941	0.290988117302918	0.748061166253856	-5.98514598041044	protein_coding	66915	5.49739231922555	1499	ENSMUSG00000073616
Gm29483	1.83742295014866	1.84118604152002	0.0895197324139051	0.563480441355676	-4.17931437010942	lincRNA	NA	-2.79249913626707	1078	ENSMUSG00000100546
Gpc1	0.203850954690027	2.10214870689471	0.0564953930424694	0.515110438699477	-4.61856189301349	protein_coding	14733	5.89271347682863	5159	ENSMUSG00000034220
Gm29480	-0.0421799291854158	-0.0565503025502765	0.955800215739701	0.99250310131923	-4.97277812348324	antisense	NA	-2.61228597769757	1655	ENSMUSG00000101995
Mir149	-1.48496091979796	-1.63902828422388	0.126196890719573	0.607233884407924	-4.32962156535132	miRNA	NA	-3.77497306902425	66	ENSMUSG00000065470
Dusp28	-0.120573501538736	-0.590004040020764	0.565734964500437	0.881353387665422	-5.92934092116755	protein_coding	67446	2.8729740370378	1314	ENSMUSG00000047067
5033417F24Rik	0.276844084092126	1.33027844793698	0.207263386272233	0.687822186811292	-4.98723193981863	antisense	NA	1.66836641460782	1787	ENSMUSG00000097251
Rnpepl1	0.162815748948558	1.10940590378323	0.288209298260119	0.747189267620876	-5.77930366082275	protein_coding	108657	4.29626476030806	9467	ENSMUSG00000026269
9430060I03Rik	0.629680386056524	1.14678561766301	0.273016358336115	0.737266383236187	-4.73575856174659	antisense	NA	-0.896787237687639	1689	ENSMUSG00000100632
Capn10	0.0992063727695099	0.963103648989554	0.353816133248631	0.785153838361816	-6.05730657117718	protein_coding	23830	5.01023977862245	4346	ENSMUSG00000026270
Kif1a	-0.0429151962223178	-0.474613910151224	0.643272812966861	0.910902518598317	-6.79676784420714	protein_coding	16560	10.41982214372	9330	ENSMUSG00000014602
Gm28086	-1.45931888677342	-1.71755914660284	0.110609216828106	0.585837759790675	-4.31554176234418	lincRNA	NA	-4.33467742203718	317	ENSMUSG00000101378
Sned1	0.0940352421470129	0.488076476532265	0.633972230397387	0.906771432533683	-6.02157604325717	protein_coding	208777	3.09364534053215	9491	ENSMUSG00000047793
Mterf4	-0.0416456101073636	-0.306586891381337	0.764221099147926	0.948186792264017	-6.32247883015946	protein_coding	69821	3.98771219028719	5271	ENSMUSG00000026273
Gm28535	0.553243381480368	0.693032252271959	0.501004106888804	0.859658648758442	-4.82507480366718	antisense	NA	-2.68211578628104	885	ENSMUSG00000101172
Pask	-0.0743764012858148	-0.368410253384508	0.718750974187019	0.935848341923322	-5.82833502071678	protein_coding	269224	2.11215642933978	9060	ENSMUSG00000026274
Ppp1r7	-0.072600812773274	-0.897267440932908	0.386585814643614	0.801677883372429	-6.29333625197417	protein_coding	66385	6.86152164275987	10495	ENSMUSG00000026275
Mir6902	0.724008935136348	0.601758172788202	0.558126495092179	0.877962121304289	-4.69225698807908	miRNA	NA	-5.76788807192798	64	ENSMUSG00000106302
Mir6345	-2.15206286388306	-2.20166133445096	0.0472072397031843	0.491219900797536	-4.06370631367406	miRNA	NA	-4.09138148130957	128	ENSMUSG00000098689
Gm26446	0.0639457649042295	0.0738186749624781	0.942326596921902	0.990250009936753	-4.9122938723294	snRNA	NA	-3.11727394354179	103	ENSMUSG00000064389
Hdlbp	0.0122574348430163	0.174411568535948	0.864344044038768	0.97522374181747	-6.74895845476735	protein_coding	110611	7.79694015073386	11320	ENSMUSG00000034088
Gm17415	-0.926924943841838	-0.920535835451817	0.374772506547839	0.795983816596521	-4.69986312098901	processed_pseudogene	NA	-3.39893572788044	789	ENSMUSG00000090489
Sept2	-0.0589554493417532	-0.64546679274518	0.530332365826191	0.868634737811855	-6.47226735381685	protein_coding	NA	6.57883023247922	7979	ENSMUSG00000026276
Farp2	-0.285303820077216	-1.35379801791099	0.199849143419937	0.68187334605668	-5.27543094282185	protein_coding	227377	3.07829186233151	5235	ENSMUSG00000034066
Gm37250	-0.584099523107522	-0.808313997430741	0.434072733968381	0.829977634400923	-4.82837371357967	TEC	NA	-1.81725447596565	2388	ENSMUSG00000103854
Stk25	0.0742681744031836	0.951111971810803	0.359633996568199	0.787712708368288	-6.29055354757775	protein_coding	59041	7.63357482205809	5812	ENSMUSG00000026277
Bok	0.455984929605642	3.53074453195614	0.00392124657317674	0.301804394034138	-1.87601077101521	protein_coding	51800	3.91381631809651	1840	ENSMUSG00000026278
Thap4	0.133829161134667	1.20791080304328	0.249510108869441	0.720272635161194	-5.61604688733164	protein_coding	67026	3.89473851861093	6519	ENSMUSG00000026279
Atg4b	-0.090422357535099	-1.06741253674626	0.306031816839656	0.757087309028978	-6.05961197316178	protein_coding	66615	5.9620704520142	8278	ENSMUSG00000026280
Dtymk	-0.0414679727803862	-0.34365080416391	0.736838623321589	0.940238814423582	-6.26265414897638	protein_coding	21915	3.7931832467783	2631	ENSMUSG00000026281
Ing5	0.0671255439896395	0.576167141449787	0.574762879861931	0.886591219054267	-6.1993753096818	protein_coding	66262	4.0110843773075	4729	ENSMUSG00000026283
D2hgdh	0.0800779619350833	0.487717213626159	0.634219593626576	0.906771432533683	-5.93978492011219	protein_coding	98314	2.62946108563894	4281	ENSMUSG00000073609
Neu4	0.185066844425812	1.02654543355822	0.324152377993324	0.767361194936013	-5.76013298701783	protein_coding	241159	3.68400408935417	4637	ENSMUSG00000034000
Gm7895	1.09389098685992	1.64283232366592	0.125399577783559	0.605986344175688	-4.4160973290038	processed_pseudogene	NA	0.713933772448446	1173	ENSMUSG00000100347
Fam174a	0.184168696535466	1.94133523417427	0.0751767736615923	0.54293780964709	-4.79714864883406	protein_coding	67698	4.98918995613118	4814	ENSMUSG00000051185
BC055308	0.269170822729115	0.67542544654114	0.511746602369535	0.863192307857025	-5.2322518975081	TEC	NA	0.106269203371292	2538	ENSMUSG00000103973
Gm15427	-0.0373899381151933	-0.244708596231192	0.810665867071214	0.959530450086661	-6.09942434006055	processed_pseudogene	NA	2.85585397888842	531	ENSMUSG00000081051
St8sia4	-0.0756056391781675	-0.578447781687759	0.573269607521873	0.885847165686105	-6.34871992660702	protein_coding	20452	4.83493906682899	20091	ENSMUSG00000040710
Gm37642	0.0442822202767145	0.0871726460126418	0.931919667300817	0.988610440321438	-5.22829829474408	TEC	NA	-0.700978173472796	1735	ENSMUSG00000103197
Gm22360	-1.52300052204352	-2.2716628980201	0.0415576824102241	0.477402267100996	-3.7548827992038	snRNA	NA	-2.61745439322646	107	ENSMUSG00000095955
Slco4c1	0.110638510466684	0.812395209502647	0.431813784109172	0.828784794476262	-5.78479840044914	protein_coding	227394	2.86202256741814	4908	ENSMUSG00000040693
Panct2	-0.28863453857786	-1.83184425837636	0.0909768155474428	0.564066604835647	-4.56445153523348	antisense	NA	2.63433867032004	4120	ENSMUSG00000097814
Gm6430	0.333764983798674	1.0640311062437	0.30750198041412	0.757881893711536	-4.90547801465675	processed_pseudogene	NA	-0.417412596503803	1248	ENSMUSG00000044757
Gm37171	0.00869272863358185	0.00674647730874885	0.994723952490179	0.998394427715746	-4.85938030190528	TEC	NA	-3.54741916755386	1185	ENSMUSG00000103179
D1Ertd622e	-0.118861190272258	-1.21462833081797	0.247026499447228	0.718355931447393	-5.91418011701887	protein_coding	52392	6.1189247587963	41324	ENSMUSG00000044768
Ppip5k2	-0.0306067974395799	-0.298007162722045	0.770608870684792	0.948781715571604	-6.5672822829761	protein_coding	227399	5.72701006589184	14381	ENSMUSG00000040648
Gin1	-0.124696500458669	-0.669386488832803	0.515462102510335	0.864993331122455	-5.88735230313631	protein_coding	252876	2.80280043959048	6048	ENSMUSG00000026333
Pam	0.161207616106298	2.10511364153673	0.0561955032403107	0.515035492175742	-4.77060399817991	protein_coding	18484	8.13262819030443	11892	ENSMUSG00000026335
Gm37140	-0.608502164710004	-1.98193556786912	0.0699862766705546	0.535611138003642	-4.04740013993151	TEC	NA	0.982316949350721	1684	ENSMUSG00000104140
Gm3531	0.0153951030209148	0.0568893985499038	0.955535485659419	0.99250310131923	-5.67313469305471	processed_pseudogene	NA	1.06814758762674	489	ENSMUSG00000089782
B230216N24Rik	-0.188062168379671	-1.54150913111333	0.14819924178221	0.63026335623304	-5.15025394513002	processed_transcript	NA	3.51252608735663	5853	ENSMUSG00000089706
Gm3555	-0.83280435117833	-1.47640692285472	0.164657376667739	0.647309957279145	-4.42428897297075	processed_pseudogene	NA	-1.74918849672277	1395	ENSMUSG00000089791
Gm7967	0.38154981067665	1.04071963986176	0.317780270247123	0.764784890416281	-4.84505647148364	lincRNA	NA	-0.711139531664667	5950	ENSMUSG00000100009
Gm29460	1.01184926608149	0.932966179298448	0.368565395808804	0.792392372615646	-4.66767507981208	processed_pseudogene	NA	-3.59193447995295	714	ENSMUSG00000099686
Gm23434	0.517839968390512	0.451364598048887	0.659482770982018	0.915171887198855	-4.7116930546669	snRNA	NA	-5.8415846313446	100	ENSMUSG00000087804
Cntnap5b	-0.447106064163661	-4.17790972279662	0.00118379880424698	0.228966906099032	-0.805699314071309	protein_coding	241175	4.6112347680709	5205	ENSMUSG00000067028
Tdpx-ps1	0.52888551664211	0.781269442389358	0.449235054432082	0.836486645443602	-4.74587247873436	processed_pseudogene	NA	-3.47406146796206	597	ENSMUSG00000082431
Gm37877	-0.849291041019822	-1.7237159521017	0.109462361678962	0.585783209327676	-4.21993680996917	TEC	NA	-1.3801666369695	2709	ENSMUSG00000104104
Gm19029	-1.20951393576615	-1.24420835489048	0.23632114920803	0.711798603098969	-4.54555095700074	processed_pseudogene	NA	-3.76543916608143	564	ENSMUSG00000100662
Gm29668	0.731147647130305	0.832142914380068	0.420991937201762	0.823833160821738	-4.72322507934869	processed_pseudogene	NA	-3.63788929948742	315	ENSMUSG00000099835
Gm29667	-0.655313765730064	-1.04197693386125	0.31721952771381	0.764601163525062	-4.68681320362829	processed_pseudogene	NA	-2.20480441726651	490	ENSMUSG00000100794
Cdh20	-0.0822815657019282	-0.737140066183176	0.474690355982489	0.848395231739915	-6.24708872262953	protein_coding	23836	4.98714278881052	4012	ENSMUSG00000050840
Gm38031	-0.670191623552284	-2.15465229856627	0.0514000914135126	0.500787700864627	-3.83166500787984	TEC	NA	1.13103070178672	3015	ENSMUSG00000103991
Gm36969	0.189676678865267	0.262720569374574	0.797059892210877	0.955662962724469	-5.08701720138447	TEC	NA	-1.37788089643991	2809	ENSMUSG00000103060
Rnf152	-0.707421812275461	-4.40264914439262	0.000788611417794057	0.194616751820836	-0.394144491975481	protein_coding	320311	4.5809708595398	8532	ENSMUSG00000047496
Gm17634	0.981932250688218	1.81428290210965	0.0937740050766947	0.565465844030673	-4.13377871982632	antisense	NA	-1.00359099617881	1655	ENSMUSG00000097482
Gm3608	0.524872530844926	1.46196754398129	0.168510620269393	0.651163681841034	-4.82866349514832	pseudogene	NA	1.68042746782805	2858	ENSMUSG00000067017
Pign	-0.10264707109995	-0.829424009533551	0.422471216720961	0.824092411986327	-6.14002119996961	protein_coding	27392	4.67517060967291	13595	ENSMUSG00000056536
Gm20302	0.202471673400779	0.153149545747382	0.880732790594832	0.977438597902553	-4.77375285489428	processed_pseudogene	NA	-4.77947102001713	275	ENSMUSG00000101219
Relch	-0.15367257545288	-1.9382418214021	0.0755863816284191	0.543388979796763	-4.97059326420078	protein_coding	227446	6.91585710488183	9500	ENSMUSG00000026319
Gm37566	-0.224208293611952	-0.702970779066773	0.495000010082489	0.856430466775129	-5.47379943293252	TEC	NA	1.25518637847505	4355	ENSMUSG00000104044
Gm10193	-0.251823692605128	-0.213248093398918	0.834583026016651	0.967358222981581	-4.74883607722726	processed_pseudogene	NA	-5.16565129062513	231	ENSMUSG00000101330
Tnfrsf11a	0.0213250350093226	0.142415557079707	0.889028920936966	0.97965501704831	-6.17039130807896	protein_coding	21934	3.17484098849542	5985	ENSMUSG00000026321
Gm7160	0.355911737786872	1.22878301977441	0.241856955714714	0.714195856972231	-4.88467873730375	lincRNA	NA	0.585928195154433	1417	ENSMUSG00000099843
Zcchc2	0.00662297895664808	0.0556312096174714	0.956517773194437	0.992538316404835	-6.5241599229178	protein_coding	227449	4.97117123265705	6774	ENSMUSG00000038866
Gm26509	-0.201032519545264	-0.282910636516721	0.781890833564775	0.952624322369173	-4.91942591124557	processed_pseudogene	NA	-3.04611617270895	948	ENSMUSG00000097612
Gm20753	-0.141597484328151	-0.262407615905583	0.797295716167039	0.955672318578187	-5.12327341808383	lincRNA	NA	-1.33768039214233	545	ENSMUSG00000101583
Phlpp1	-0.1216602635342	-1.41401749371313	0.181854969412886	0.666083496963747	-5.68957314408862	protein_coding	98432	6.47108520037026	6752	ENSMUSG00000044340
Gm38235	-0.632684295290221	-2.23837411170428	0.0441593769003563	0.484544012861505	-3.71574014241838	TEC	NA	1.21505680295776	4952	ENSMUSG00000103291
Bcl2	0.0359930003254943	0.336020348741996	0.742446762139904	0.941759651687817	-6.46369324048677	protein_coding	12043	4.8796618941154	9157	ENSMUSG00000057329
Kdsr	-0.070288282808081	-0.771482784498512	0.45480421880801	0.838933566861017	-6.24389476944552	protein_coding	70750	5.14374333286175	8147	ENSMUSG00000009905
Vps4b	0.0142191018130448	0.148577747646286	0.884264523141149	0.978624571468087	-6.59873352703642	protein_coding	20479	5.64731267334576	8905	ENSMUSG00000009907
Serpinb8	0.445513098598297	1.68175048087308	0.117492779764701	0.594329557909333	-5.09212073405038	protein_coding	20725	4.27151945198467	4795	ENSMUSG00000026315
Cdh7	-0.127341417943094	-1.42951313266886	0.177449143026768	0.660326086208418	-5.56884161776552	protein_coding	241201	5.24801636878845	10037	ENSMUSG00000026312
Cdh19	-0.0896034801780682	-0.483692281788445	0.636994014652552	0.907879576923165	-6.10931214814668	protein_coding	227485	3.34475131009998	4280	ENSMUSG00000047216
Gm36944	-1.05180688526912	-1.46185717787015	0.168540362648085	0.651163681841034	-4.43589088645139	TEC	NA	-1.96589185643364	2759	ENSMUSG00000102160
Gm29088	-0.85896838161325	-1.07704711782726	0.301871668332302	0.754994790504828	-4.66556411325609	lincRNA	NA	-2.77661328853253	581	ENSMUSG00000101253
Gm8173	-0.409195941051722	-1.08424888889596	0.298789718611291	0.753098435650326	-4.980911646582	processed_pseudogene	NA	0.15838201157017	1977	ENSMUSG00000100555
Dsel	-0.229434506634759	-2.02244502993201	0.0651382152685784	0.53041118147271	-4.700719744596	protein_coding	319901	5.19632722716212	5763	ENSMUSG00000038702
Gm18406	0.00619557900098502	0.0154646099060471	0.98790640383139	0.997708733161495	-5.30691979264841	processed_pseudogene	NA	-0.404718068813761	669	ENSMUSG00000101054
9330185C12Rik	-1.61602490316629	-1.57955953329179	0.139248641376213	0.620829961972331	-4.35438719333225	lincRNA	NA	-3.28228563389035	1009	ENSMUSG00000097648
Gm17916	-0.242375255191031	-0.830837524597174	0.421701736157745	0.824092411986327	-5.16720294431909	transcribed_processed_pseudogene	NA	0.0207171790479909	2093	ENSMUSG00000100515
Cntnap5a	-0.343752126855572	-2.73939106239299	0.0174331842953821	0.412678845513872	-3.58896436541367	protein_coding	636808	6.70352358422588	10945	ENSMUSG00000070695
Gm27785	0.520752299776208	0.425678676055425	0.677602681131343	0.922328028159672	-4.72674888956671	miRNA	NA	-5.53569526243924	110	ENSMUSG00000098815
Tsn	-0.0429036940538668	-0.546094648286956	0.594644487302631	0.892962061271424	-6.53493496674696	protein_coding	22099	6.59841929617264	9046	ENSMUSG00000026374
Nifk	-0.0982795849401446	-0.997903491546249	0.337312698351685	0.775504961899592	-5.97583196718631	protein_coding	67949	4.55232756343791	1965	ENSMUSG00000026377
Clasp1	-0.151262027842617	-1.71158488403102	0.111732241554582	0.587046217996255	-5.33988311984266	protein_coding	76707	7.38054721290136	21844	ENSMUSG00000064302
2900060B14Rik	0.766195586396781	0.871333778181042	0.400050282107058	0.810967233876503	-4.72140340970666	antisense	NA	-3.4803995588413	616	ENSMUSG00000107722
Tfcp2l1	0.142262190790691	0.688246877410145	0.503910477456228	0.860575578028282	-5.91679416035018	protein_coding	81879	3.07825737763298	9438	ENSMUSG00000026380
Gli2	0.347891817755466	0.846132075770115	0.413434957411112	0.819178251868786	-5.26772278914103	protein_coding	14633	0.956274038163959	6869	ENSMUSG00000048402
Inhbb	0.194282403550535	1.11870873658642	0.284369415512972	0.744280244709509	-5.45113379873348	protein_coding	16324	2.73820570642327	4255	ENSMUSG00000037035
Ralb	0.107292357125202	0.925245162678381	0.372412394470484	0.794527097419548	-5.95547702001166	protein_coding	64143	4.16394165065638	4930	ENSMUSG00000004451
Gm27184	0.219492392528623	0.288110252678607	0.777999068858609	0.951336768094615	-4.91699616015385	antisense	NA	-2.7924104164524	607	ENSMUSG00000098447
Tmem185b	0.024501644676841	0.164908337518787	0.871661505242813	0.976131733248482	-6.17396566629354	protein_coding	226351	3.20556835470516	2824	ENSMUSG00000098923
Gm25322	-0.0400961383096991	-0.0332645234693502	0.973990620792749	0.99471123745302	-4.75136156342538	snRNA	NA	-5.3286563296501	104	ENSMUSG00000084505
Epb41l5	-0.158058389529623	-1.19146846690088	0.255671867638807	0.724017287870834	-5.57352853450792	protein_coding	226352	3.56268505501478	14758	ENSMUSG00000026383
Ptpn4	-0.222790352372548	-2.23335534069559	0.0445647621436902	0.485482983476973	-4.55699489814397	protein_coding	19258	8.04967137921937	11321	ENSMUSG00000026384
Gm3851	-0.044668657459775	-0.115650765941083	0.909772437557569	0.983989642235058	-5.581774942379	processed_pseudogene	NA	0.877472363244735	318	ENSMUSG00000091876
Gm37745	-0.253609682832098	-0.849168910827337	0.41180644193593	0.817925781920851	-5.38045045057246	TEC	NA	1.41055806248505	8163	ENSMUSG00000103146
Tmem177	-0.0588298929384478	-0.408301148049443	0.689982447984817	0.92788091045181	-6.1228721208217	protein_coding	66343	3.23559217233879	3341	ENSMUSG00000036975
Sctr	1.13955481419836	1.81806996533548	0.0931643261686583	0.565415105871857	-4.14910014391746	protein_coding	319229	-1.6862878805672	2012	ENSMUSG00000026387
Tmem37	-0.1630698953465	-0.354579800312036	0.728833610809242	0.938350567287616	-5.24020434381459	protein_coding	170706	-0.763251306169963	1311	ENSMUSG00000050777
Dbi	-0.178864231748401	-1.67186660918955	0.119458141729088	0.598172115271065	-5.30638713901705	protein_coding	13167	5.95053052690746	1422	ENSMUSG00000026385
3110009E18Rik	-0.180229036898852	-0.463012433533584	0.651338468088451	0.913936457541834	-5.30003599086311	protein_coding	73103	-0.0994505648664096	2428	ENSMUSG00000026388
Steap3	0.574591487009315	2.34195275432377	0.0365348487377415	0.467790333913346	-3.58382649547982	protein_coding	68428	1.57131544638313	5715	ENSMUSG00000026389
C1ql2	-0.299692299620922	-0.482240514327537	0.63799613946434	0.908382847724662	-5.40155886118248	protein_coding	226359	0.405552148893413	2000	ENSMUSG00000036907
Celrr	0.110071842029976	0.573972328180685	0.576201907121401	0.887221838978691	-5.67791596293305	lincRNA	NA	1.69767385317007	3876	ENSMUSG00000097881
Gm38283	-0.231588036135814	-0.274907867756548	0.787892658804852	0.953913942177021	-4.8878625260909	TEC	NA	-3.34225389102288	695	ENSMUSG00000104332
Insig2	-0.192246349214554	-1.79142319761801	0.097531023848722	0.571465858994621	-5.02764717211996	protein_coding	72999	4.98053143551434	3473	ENSMUSG00000003721
Gm37174	0.438078059847797	1.51110186722579	0.155702718209459	0.639447036943045	-4.59798883391057	TEC	NA	0.679289256087848	3058	ENSMUSG00000104253
Ccdc93	0.00187535606596152	0.0205339562848383	0.983942613611982	0.996922827418741	-6.56071546755326	protein_coding	70829	5.22847351368724	11445	ENSMUSG00000026339
Htr5b	-0.0844869395928348	-0.307407194137759	0.763611303298711	0.947944819580319	-5.51746853548865	protein_coding	15564	0.54407101566958	1935	ENSMUSG00000050534
Ddx18	-0.0591358998347289	-0.542728192303482	0.596891976625558	0.893671358592019	-6.21003689422516	protein_coding	66942	3.97889291014159	2483	ENSMUSG00000001674
Dpp10	-0.164922262930245	-2.15388247991843	0.0514715822961106	0.500958714250533	-4.67860036401258	protein_coding	269109	7.85244571802031	15784	ENSMUSG00000036815
Gm37478	-0.358922619716568	-1.47829268938802	0.16415968922519	0.647098317090892	-4.97176186681534	TEC	NA	2.28580593865955	3495	ENSMUSG00000102801
Gm37221	-0.538996448833354	-2.05049837345452	0.0619650443491204	0.524530740886407	-3.94308189163342	TEC	NA	0.732797986851475	3007	ENSMUSG00000102681
Gm24791	-0.212889832220392	-0.286863533990966	0.77893163638107	0.951738592642431	-5.08235838698033	snoRNA	NA	-1.42731991082014	131	ENSMUSG00000077472
Gm37066	-0.175497145661177	-0.641986623068319	0.53251616448869	0.869392087220033	-5.46062799979683	TEC	NA	1.0103662723075	2061	ENSMUSG00000104410
Gm37781	-0.847207363354759	-1.90318486382861	0.0803732207815987	0.549626077684483	-4.12491445940798	TEC	NA	0.487230400089424	3218	ENSMUSG00000102521
Gm37396	-0.658313000260867	-1.70706012318708	0.112589503373927	0.587250123413903	-4.25173578208454	TEC	NA	-0.60425049876441	1495	ENSMUSG00000104205
Gm38263	-0.448289956394343	-1.0974698039557	0.293193474286852	0.748754318014773	-4.89108218947565	TEC	NA	-0.147170695308037	3059	ENSMUSG00000102902
Gm18875	-0.213542344388336	-0.611036342689263	0.55216043805871	0.876267527988941	-5.31256034222297	processed_pseudogene	NA	0.348635643338265	882	ENSMUSG00000101994
Gm37551	-0.403626643823203	-1.19454019472445	0.254511790748168	0.723882703142887	-5.04273685592156	TEC	NA	1.26495612848893	2861	ENSMUSG00000102940
Gm38073	-0.754886224244618	-4.25539268300724	0.00102842817137479	0.222687056078739	-0.533346292635455	TEC	NA	3.10292737608009	3665	ENSMUSG00000103914
Gm28928	-0.486425807241227	-2.91132981917729	0.012610276468026	0.384052594289345	-2.94976518379131	lincRNA	NA	3.5384647815928	1443	ENSMUSG00000100851
Gm28299	-0.338084991936695	-1.46307099244244	0.168213496990151	0.650455298496743	-4.89312261592642	processed_pseudogene	NA	1.97833180690337	339	ENSMUSG00000101006
Gm37717	-0.552924244778027	-3.03566377236696	0.0099714981415621	0.373814742351987	-2.64640523645871	TEC	NA	3.11035023536397	3027	ENSMUSG00000102240
Actr3	-0.00214434375173676	-0.0301770677310716	0.976403856397479	0.995192310010046	-6.74224825685357	protein_coding	74117	7.3746121638047	4631	ENSMUSG00000026341
Slc35f5	0.0907553362486431	0.854346841376298	0.409039632941659	0.816574511383716	-6.11023655687942	protein_coding	74150	4.63158308622054	2956	ENSMUSG00000026342
Lypd1	-0.269303647245195	-1.67442136417232	0.118947386953181	0.59754346575578	-5.34682195225224	protein_coding	72585	6.52122196231277	7038	ENSMUSG00000026344
Nckap5	-0.182471040595789	-0.921642608138216	0.374216907388983	0.79534826558686	-5.65162977521813	protein_coding	210356	2.72169518669183	12100	ENSMUSG00000049690
Mgat5	-0.0664372445318901	-0.7590236663457	0.461957113321633	0.842361406382792	-6.43982363039092	protein_coding	107895	7.38398591963076	10291	ENSMUSG00000036155
Gm37772	-0.621489030517368	-0.909391245639323	0.380399006391297	0.797098149536839	-4.77979611255043	TEC	NA	-2.11163188799407	1394	ENSMUSG00000104039
Gm37510	-0.327992561855822	-0.935364780949234	0.367375967771453	0.792205728536653	-5.07567961446232	TEC	NA	0.221348977241921	4762	ENSMUSG00000104378
Gm8451	-0.0572977875466176	-0.120935751480125	0.905670417147007	0.98366251999181	-5.1333938864516	processed_pseudogene	NA	-1.67738927317969	447	ENSMUSG00000099471
Gm23734	-2.65638700636651	-3.0284662366399	0.0101080119802692	0.374600164122025	-3.65687841936797	snoRNA	NA	-4.66572066764214	109	ENSMUSG00000065687
Gm38301	-1.11737127756881	-1.67854814598869	0.118126407310382	0.59545352470733	-4.28777303817084	TEC	NA	-2.9216459144028	543	ENSMUSG00000103390
Tmem163	0.152046533995041	1.41742050617552	0.180879661607304	0.665111761862423	-5.44802579699655	protein_coding	72160	4.35996358583535	4292	ENSMUSG00000026347
2900009J06Rik	0.0749624337682313	0.1715401249002	0.866553702217902	0.975572048577642	-5.29417272796936	antisense	NA	-0.543639378207523	503	ENSMUSG00000102014
Ccnt2	-0.163424980272439	-1.76926431560414	0.101301212696976	0.576131882486196	-5.20423248558777	protein_coding	72949	6.54645454645137	12345	ENSMUSG00000026349
Map3k19	0.419602953105614	2.21004942507497	0.0464938356116098	0.488962047446649	-3.9396651052841	protein_coding	22625	2.49178809381378	4883	ENSMUSG00000051590
Rab3gap1	0.0115747655345771	0.146509222216002	0.885863322397904	0.978712520124899	-6.70092908242755	protein_coding	226407	6.91094164673204	11739	ENSMUSG00000036104
Zranb3	-0.00796439084069041	-0.062899751039315	0.950844187381811	0.992240957482055	-6.22781668591891	protein_coding	226409	3.3356730790637	9079	ENSMUSG00000036086
Gm28800	-0.264316885262829	-1.0672969988248	0.30608196337871	0.757087309028978	-5.11386192208452	antisense	NA	0.891653105249991	2243	ENSMUSG00000099760
Rpl28-ps1	-0.381267685093869	-2.68440173164095	0.0193292552316623	0.426770424610763	-3.31350265573536	processed_pseudogene	NA	3.15617739525239	414	ENSMUSG00000058603
R3hdm1	-0.0606391992939356	-0.570033149274873	0.578789411246776	0.887655375836882	-6.64573736651873	protein_coding	226412	8.66285116734033	31486	ENSMUSG00000056211
Gm37588	-0.187549316185725	-0.664916172135548	0.518222600857127	0.865310367813246	-5.39648458774058	TEC	NA	0.784365976180565	2496	ENSMUSG00000104239
Gm37868	0.12128071933015	0.330327263163437	0.74664105416027	0.942776501984421	-5.73705157050892	TEC	NA	1.66345490655775	2735	ENSMUSG00000102179
Gm37407	-0.126530949617007	-0.553713494964413	0.589574154214038	0.891596455152465	-6.12835239843954	TEC	NA	3.56416675941829	1316	ENSMUSG00000103497
Mir128-1	-0.618092340979686	-1.93256096293754	0.0763439292863951	0.543664196538629	-4.05209399714267	miRNA	NA	0.328272232986987	70	ENSMUSG00000065520
Ubxn4	0.0365498155039068	0.438632685804372	0.668437247406201	0.918435905211906	-6.53933507678183	protein_coding	67812	5.9787611083272	4659	ENSMUSG00000026353
Lct	0.0291554707682776	0.102312957639561	0.920136535372206	0.986765303057954	-5.60936582215306	protein_coding	226413	0.746931839981812	6406	ENSMUSG00000026354
Mcm6	0.131809138589383	0.872656456654086	0.399355969821776	0.810627425456647	-5.70931815748651	protein_coding	17219	2.76697197113641	4666	ENSMUSG00000026355
Dars	-0.0924982935956195	-1.119806855864	0.283918728464047	0.74411682667945	-6.00332057458246	protein_coding	226414	5.89259207082125	4358	ENSMUSG00000026356
Gm6170	-1.34911947542306	-3.51738600059175	0.00402076425457544	0.303091574892513	-1.73397074889401	processed_pseudogene	NA	1.29711881631627	1388	ENSMUSG00000100078
Cxcr4	0.511709603955053	1.58104362346064	0.13890920389394	0.620829961972331	-4.48487366066316	protein_coding	12767	0.285572093617761	1808	ENSMUSG00000045382
Thsd7b	-0.671457945190451	-4.76369984579754	0.000415904534238864	0.147884669748753	0.264885393642755	protein_coding	210417	3.99624579824843	12171	ENSMUSG00000042581
Gm38240	-1.16191231139852	-2.18110665759655	0.0489993058264835	0.495283799619152	-3.84791597084875	TEC	NA	-1.96734169820581	2487	ENSMUSG00000103742
Gm38330	-0.61279250797284	-0.814396587160657	0.430708824690734	0.828079219227434	-4.76669037636322	TEC	NA	-3.1628959173153	959	ENSMUSG00000103637
Gm15790	-0.353063728944961	-0.773889381810042	0.453430686761231	0.838834427585644	-4.95992093574971	processed_pseudogene	NA	-0.98571974098418	1251	ENSMUSG00000089648
Gm37479	-1.51278803692255	-3.15777787621264	0.00791705469780514	0.368312873493069	-2.81909650511291	TEC	NA	-1.54118193137793	3841	ENSMUSG00000102800
Gm37064	-1.36816185809643	-2.41849636413578	0.0317264562997412	0.457384748408732	-3.62405704695419	TEC	NA	-2.29939591841657	2231	ENSMUSG00000103803
Gm15675	-0.524387817125592	-1.49697276700756	0.159298130088556	0.643052234014073	-4.47562801584835	lincRNA	NA	-0.769624574003733	3681	ENSMUSG00000086825
Cd55	-0.122738864529266	-0.782438488065199	0.448572718441919	0.836259933107846	-5.71046642459008	protein_coding	13136	2.35086765811436	4853	ENSMUSG00000026399
Gm16083	-0.165137182349633	-0.53161800221645	0.604339967413988	0.896680155404344	-5.32615653816045	antisense	NA	0.0953279115889761	2547	ENSMUSG00000085526
Gm37109	-0.00254013286459406	-0.00448025966639134	0.996496220167505	0.998915790604475	-5.11628608654297	TEC	NA	-1.38103698308225	2254	ENSMUSG00000102139
C4bp-ps1	-0.0120999123328954	-0.0204284934759845	0.984025072244464	0.996924449241137	-5.01716614661717	unprocessed_pseudogene	NA	-2.10079809018163	706	ENSMUSG00000100257
Pfkfb2	-0.0927527151591869	-0.808289028064675	0.434086578097216	0.829977634400923	-6.16880044266062	protein_coding	18640	4.78324862155961	7254	ENSMUSG00000026409
Yod1	-0.279302260994956	-2.66918057874204	0.019888882837388	0.426770424610763	-3.61919336359713	protein_coding	226418	5.4000963233518	6128	ENSMUSG00000046404
AA986860	-0.161396031257213	-0.735921472533343	0.475405732179338	0.848695954438034	-5.47500054861165	protein_coding	212439	1.33856882511125	3640	ENSMUSG00000042510
Mapkapk2	0.072043552925303	0.642009967545649	0.532501498849375	0.869392087220033	-6.25545902646004	protein_coding	17164	4.5739315884668	3041	ENSMUSG00000016528
Gm25549	0.644462496099624	0.679678576318994	0.509139296428839	0.862210747223279	-4.74098582006377	snRNA	NA	-3.77544204791456	94	ENSMUSG00000088705
Gm37084	-0.178997115749836	-0.545359450328824	0.595134943836038	0.892985749404199	-5.37764012075891	TEC	NA	0.563227656881929	5898	ENSMUSG00000102856
Dyrk3	-0.516489971106496	-2.17064206841771	0.049936095518409	0.495941274629092	-4.14955802785034	protein_coding	226419	3.16008096048058	3178	ENSMUSG00000016526
Eif2d	-0.0364884920196005	-0.357943033271199	0.726376811182931	0.937316625326151	-6.42064274460115	protein_coding	16865	4.68010664381017	7374	ENSMUSG00000026427
Rassf5	0.214730995861106	1.79429867595731	0.0970511166447239	0.570717330130915	-4.91229314459656	protein_coding	54354	4.30587293147919	3997	ENSMUSG00000026430
Gm28913	0.145255516253608	0.208048682384801	0.838553099770372	0.968532471042546	-4.94256389484503	antisense	NA	-2.94067139430671	364	ENSMUSG00000102055
Srgap2	-0.21869096609923	-2.1918669980618	0.0480533140543275	0.493985535180568	-4.5119675966207	protein_coding	14270	6.31798584838452	12560	ENSMUSG00000026425
Gm38262	-0.294661272540007	-0.420990492464845	0.680933109874909	0.92336755021186	-5.09492535182167	TEC	NA	-1.45170670792591	1382	ENSMUSG00000102733
Gm37954	-0.0734873718078156	-0.196206711984231	0.847612272117112	0.970894837135229	-5.3198243416318	TEC	NA	-0.271221824393648	2071	ENSMUSG00000104060
Gm29488	-0.870437203774348	-2.88999442436782	0.0131282238818559	0.384052594289345	-2.72426956619378	sense_intronic	NA	1.05930495196279	2402	ENSMUSG00000101778
Gm29487	-0.538832028792362	-0.547751441269121	0.593539988934215	0.892875931099923	-4.82117117404827	processed_pseudogene	NA	-3.19730607656209	256	ENSMUSG00000099959
Gm24273	-0.947212020557585	-2.12142260990948	0.054572353398158	0.509084105991322	-3.84704610865183	miRNA	NA	-1.96150482814116	164	ENSMUSG00000076287
Fam72a	0.155494668353743	0.440015968371323	0.667461766667234	0.918125530986141	-5.31168984664273	protein_coding	108900	-0.0669364394207306	2191	ENSMUSG00000055184
Ctse	4.55814006858125	3.30089758809375	0.00604266089588668	0.342633072261021	-3.22192837584799	protein_coding	13034	-2.91025370577718	3170	ENSMUSG00000004552
Rab7b	0.285905204748856	1.62191063578078	0.129839763993521	0.610104748507156	-4.79330764367496	protein_coding	226421	2.55833191002879	4624	ENSMUSG00000052688
Pm20d1	0.325455188803908	0.749315780024694	0.467579166995628	0.845074631295278	-5.09348876406618	protein_coding	212933	-0.280335965463022	7028	ENSMUSG00000042251
Slc41a1	0.0512123603149744	0.460845937709122	0.652849812199369	0.914436780471738	-6.4981896945893	protein_coding	98396	5.70915044286418	4912	ENSMUSG00000013275
Rab29	0.138803893003148	0.558055350082487	0.586694708058599	0.890397248194405	-5.61198946302771	protein_coding	226422	1.46249075805779	1468	ENSMUSG00000026433
Nucks1	-0.180167721511035	-2.36513089671612	0.0350096223307973	0.464270295588098	-4.33878808616983	protein_coding	98415	8.2152122155996	6779	ENSMUSG00000026434
Gm38067	0.404740393339558	1.56648879387955	0.142269230422378	0.624047844290604	-4.54379105821929	TEC	NA	0.688060943061745	1911	ENSMUSG00000103569
Gm37676	4.73525765498006	3.02961913601988	0.010086020484509	0.374600164122025	-3.77010482988612	TEC	NA	-3.96543307904311	507	ENSMUSG00000103975
Slc45a3	0.161196072464408	0.635253434220463	0.536755713976204	0.871661096270188	-5.57868367933655	protein_coding	212980	1.62994883730317	3563	ENSMUSG00000026435
Elk4	-0.197054033404528	-1.26399126709708	0.229369430479912	0.707235829772618	-5.72536662177762	protein_coding	13714	4.91822177709207	6407	ENSMUSG00000026436
Mfsd4a	-0.194990490511049	-1.74202093525378	0.106114736518626	0.582596867335138	-5.19423707801818	protein_coding	213006	5.91958320139371	7187	ENSMUSG00000059149
Cdk18	-0.114040872686489	-0.687393773225503	0.504429654407542	0.860682845869414	-6.00079341235684	protein_coding	18557	3.53365802876673	4764	ENSMUSG00000026437
Lemd1	0.29699510099338	2.33798090773317	0.0368025104000253	0.468079153355577	-3.98208079266083	protein_coding	213409	3.95496869715156	9289	ENSMUSG00000079330
Mir135b	0.0768520548362103	0.0967948825455137	0.924428916348158	0.987113882041775	-4.86108630673688	miRNA	NA	-4.53048374679699	97	ENSMUSG00000065435
Klhdc8a	0.0745105622166427	0.496213302779036	0.628382140678641	0.904933625564638	-6.31137755886944	protein_coding	213417	4.43119802313611	4269	ENSMUSG00000042115
Nuak2	0.643212104142794	1.93627285496931	0.0758481620758249	0.543388979796763	-4.01001087643784	protein_coding	74137	-0.192186413147241	3920	ENSMUSG00000009772
Tmcc2	0.238773960877203	1.63630775107948	0.126769820561304	0.607965317651633	-5.41936306958746	protein_coding	68875	6.98874210415077	5692	ENSMUSG00000042066
Dstyk	-0.0127719955461401	-0.152312437423547	0.881379263115131	0.977438597902553	-6.64664009580131	protein_coding	213452	6.22996979507503	9345	ENSMUSG00000042046
6030442K20Rik	-0.422046504541141	-1.36683052185797	0.195835354056988	0.679202309855556	-4.667527106827	processed_transcript	NA	-0.126519659021691	2222	ENSMUSG00000097760
Rbbp5	-0.0423354007268392	-0.379340884343042	0.710821006446545	0.934450726626593	-6.518122338579	protein_coding	213464	5.50102546635758	3930	ENSMUSG00000026439
Tmem81	-0.108348988043766	-0.485664731548754	0.635633669150061	0.907408867544141	-5.65040582165487	protein_coding	74626	1.42462053936703	2018	ENSMUSG00000048174
Cntn2	-0.234055243055223	-2.89569351321413	0.0129878411643584	0.384052594289345	-3.26825910313717	protein_coding	21367	6.34184990092515	9304	ENSMUSG00000053024
Nfasc	-0.197007649191353	-1.8621460960479	0.0863270018784229	0.5588165830578	-5.15396547623592	protein_coding	269116	8.17989694413526	14145	ENSMUSG00000026442
Lrrn2	-0.303304301909133	-2.74710017434198	0.0171824058089129	0.411485194105055	-3.44157455650781	protein_coding	16980	5.2141597518103	3595	ENSMUSG00000026443
Mdm4	-0.164706212132713	-1.89768153954523	0.0811493123649299	0.550753917395466	-4.99901115537003	protein_coding	17248	6.45930413839691	14798	ENSMUSG00000054387
Gm29257	0.17059817296665	0.252628345680161	0.804675186429879	0.95727009243697	-4.92518388354786	processed_pseudogene	NA	-2.73732057410588	639	ENSMUSG00000100228
Pik3c2b	-0.264185579383579	-2.11390006237409	0.0553155092035346	0.511839332498151	-4.36563932307905	protein_coding	240752	4.11156227881694	9237	ENSMUSG00000026447
Gm26616	0.487150162455018	1.0443652737814	0.316156357072111	0.763827719767556	-4.755475432595	TEC	NA	-1.40775296454582	3107	ENSMUSG00000102425
Ppp1r15b	-0.026675517969988	-0.288890593461064	0.777415543003713	0.951202061320485	-6.62011331719398	protein_coding	108954	6.29512284799593	5594	ENSMUSG00000046062
Plekha6	-0.210835482130603	-2.10291270783356	0.0564179751342969	0.515110438699477	-4.6316349943318	protein_coding	240753	6.10001579312783	12530	ENSMUSG00000041757
Gm19461	0.402063356151745	0.725666757852902	0.481452053516973	0.851140321963553	-4.90342074772655	antisense	NA	-1.52890290327352	3429	ENSMUSG00000101693
Etnk2	0.250922274422028	1.48336583140794	0.16282711184516	0.645083144418367	-4.94551112132991	protein_coding	214253	2.34086558987006	4566	ENSMUSG00000070644
Sox13	0.332317762140115	1.33710881031283	0.205087417803088	0.686177257501985	-4.98353016792433	protein_coding	20668	1.80226318485986	4312	ENSMUSG00000070643
Snrpe	0.0185091096094331	0.125325465003956	0.902265420176128	0.982944058769776	-6.40517756445995	protein_coding	20643	4.12043675302591	1372	ENSMUSG00000090553
Gm26706	-0.600898032506808	-0.730897175340784	0.478362262395415	0.849991265950026	-4.78260929926501	lincRNA	NA	-3.51365433559517	746	ENSMUSG00000097014
Zc3h11a	-0.161970765179893	-0.828717486628533	0.422856175683971	0.824092411986327	-5.83959712359156	protein_coding	70579	3.14768709693704	6031	ENSMUSG00000102976
Gm38394	-0.211395475460453	-1.03854936459902	0.318749911735064	0.764984297543524	-5.34315251562815	protein_coding	NA	1.77087438533542	10156	ENSMUSG00000094410
Atp2b4	-0.566393146169553	-5.37668584755161	0.000146005802339151	0.0990820364267995	1.09441676221226	protein_coding	381290	8.10627305882082	12248	ENSMUSG00000026463
Prelp	-0.0682052136084792	-0.226486295508533	0.824496463615952	0.964013658896718	-5.78093048014432	protein_coding	116847	1.65242737542402	3615	ENSMUSG00000041577
Fmod	-0.0210397683104888	-0.0960611379534424	0.924999868535159	0.987133829669636	-6.18911937383593	protein_coding	14264	3.17807062559538	3306	ENSMUSG00000041559
Btg2	-0.10205867424046	-0.19777529097065	0.846410968250591	0.970410041046251	-6.50605212862806	protein_coding	12227	4.80161188550042	2743	ENSMUSG00000020423
Chil1	0.18958659752985	0.756968192739514	0.463143933924374	0.843085218442218	-5.65400665226034	protein_coding	12654	2.27344052925847	2804	ENSMUSG00000064246
Adora1	0.131664379614238	1.47139627127521	0.165985980390057	0.64899677913999	-5.69890317519122	protein_coding	11539	7.77376866627569	5785	ENSMUSG00000042429
Ppfia4	0.0750384105915338	0.540789139992891	0.59818848276338	0.893911296328271	-6.4922252220072	protein_coding	68507	6.13605567466653	6572	ENSMUSG00000026458
Tmem183a	-0.0282780958244692	-0.30254615474379	0.767227290694707	0.948781715571604	-6.59444303082106	protein_coding	57439	6.00254651241235	3564	ENSMUSG00000042305
Cyb5r1	0.395101393220522	2.53863131699603	0.0253850716939232	0.443335452530743	-3.54276592296197	protein_coding	72017	3.35271724907562	4437	ENSMUSG00000026456
Adipor1	0.133027496200266	1.24079108905118	0.237538775988695	0.711798603098969	-5.88119387571732	protein_coding	72674	6.15972617060396	5025	ENSMUSG00000026457
Gm37935	0.0951791333206202	0.180188306664744	0.859902309603781	0.973695107026712	-5.0848462136592	TEC	NA	-1.8268001715338	982	ENSMUSG00000102722
Klhl12	0.0421880604326233	0.447623686886812	0.662108184692591	0.91606392713834	-6.50062486331844	protein_coding	240756	5.59924504705447	11395	ENSMUSG00000026455
Rabif	0.0289906106713017	0.320761277492239	0.753707620011618	0.94451112497321	-6.48105939946002	protein_coding	98710	5.00281415334076	2861	ENSMUSG00000042229
Gm25612	-0.639696961810383	-0.643627090889521	0.531486137366662	0.869213377904345	-4.76141302691285	snoRNA	NA	-3.98978732692267	126	ENSMUSG00000077202
Kdm5b	-0.114489440430793	-1.55105103363672	0.145909446353219	0.628520227913159	-5.53844443007029	protein_coding	75605	6.87210581144926	16555	ENSMUSG00000042207
Syt2	0.347005190170799	3.79896228768529	0.00237666771264533	0.268823399559993	-1.57672267219353	protein_coding	20980	5.99508931279731	7638	ENSMUSG00000026452
Ppp1r12b	-0.0366214823403746	-0.422247511529642	0.680039448592962	0.922910680233305	-6.64004397290792	protein_coding	329251	7.30825063566525	14983	ENSMUSG00000073557
Gm37949	-0.817195604431717	-1.30527900552753	0.215388376422918	0.695863685762943	-4.5976818154028	TEC	NA	-1.12422464571815	2091	ENSMUSG00000103614
Gm37677	-0.163455575847795	-0.815255891984012	0.430234969294814	0.827857270766728	-5.5716999306643	TEC	NA	2.1180483051648	7634	ENSMUSG00000103976
Ube2t	-0.214134540398236	-0.730060624073218	0.478855623069225	0.850102801127634	-5.24508301285958	protein_coding	67196	0.140797693847226	4832	ENSMUSG00000026429
Lgr6	0.0864971142445741	0.338161663321686	0.740871396017886	0.941291997152076	-5.89013156409955	protein_coding	329252	2.32176903010317	6851	ENSMUSG00000042793
Arl8a	0.0591194599262883	0.499300212191191	0.626267627464097	0.904498540186327	-6.5022197471934	protein_coding	68724	6.02190008673069	2299	ENSMUSG00000026426
Gm15445	0.837067498831865	1.40376583623318	0.184819619559757	0.67018328234751	-4.47789000589185	antisense	NA	-1.80114950572063	603	ENSMUSG00000085311
Gpr37l1	0.246720780582405	2.89065608239292	0.0131118487593982	0.384052594289345	-3.34480250389708	protein_coding	171469	7.36653529452666	2269	ENSMUSG00000026424
Gm4204	0.164067825869388	1.83589445346086	0.0903424768042856	0.564013081422056	-4.9799282912458	processed_pseudogene	NA	5.16828937653534	1231	ENSMUSG00000079139
Rnpep	-0.0313602778704868	-0.24895616644977	0.807451329824768	0.95853397451648	-6.472710165118	protein_coding	215615	4.78414750821741	6977	ENSMUSG00000041926
Timm17a	-0.0308250844629658	-0.365346096724073	0.720980135822539	0.935859229423998	-6.61200580564422	protein_coding	21854	6.47653337338039	7893	ENSMUSG00000062580
Lmod1	0.344219829088217	0.706040283880883	0.493154416104654	0.855759844550121	-5.07437052888447	protein_coding	93689	-0.804397858212805	3948	ENSMUSG00000048096
Shisa4	-0.0174326264960764	-0.181264028103797	0.859075732586517	0.973317387551199	-6.65427002118437	protein_coding	77552	6.40746204474441	2418	ENSMUSG00000041889
Ipo9	-0.000493160612335049	-0.00565493992838095	0.995577572846329	0.998585072953176	-6.76568359926915	protein_coding	226432	7.75612091171566	8233	ENSMUSG00000041879
Gm28277	0.5010189146933	0.626411630857139	0.542351817927957	0.874081961405672	-4.91405494298465	sense_intronic	NA	-1.88458417508044	885	ENSMUSG00000100620
Nav1	-0.418849446424038	-3.48408494676635	0.00428016875466349	0.308546363389133	-2.23770235217631	protein_coding	215690	7.16629499826778	17303	ENSMUSG00000009418
2610012C04Rik	-0.066733897875078	-0.0974744319130277	0.923900174383674	0.987113882041775	-4.98745561147008	TEC	NA	-2.20211824711184	1023	ENSMUSG00000102474
Gm37333	-1.36517516690178	-3.27580572716433	0.00633555528269529	0.345550812038663	-2.42549744125042	TEC	NA	-0.658433605585058	2251	ENSMUSG00000104524
Gm4793	0.318030216078915	0.821077498061652	0.427033667187941	0.827063015708628	-5.12044141610311	antisense	NA	-0.0132068683802718	2616	ENSMUSG00000054412
Gm38399	0.384642268160524	0.643707254139684	0.531435833078292	0.869213377904345	-4.94340469702966	lincRNA	NA	-1.27856427412373	1645	ENSMUSG00000090399
Csrp1	0.265253495137468	2.37965513252498	0.0340851338977746	0.462610318407431	-4.24350152563028	protein_coding	13007	7.16033244593628	1956	ENSMUSG00000026421
Phlda3	0.0685250529337286	0.4709750329816	0.645797639072811	0.911534995066125	-6.18951440952293	protein_coding	27280	3.79372597211723	1559	ENSMUSG00000041801
Tnni1	0.53555589432726	2.66144059245479	0.0201795058748361	0.426846082384657	-3.1096739058256	protein_coding	21952	1.83259646221577	3600	ENSMUSG00000026418
Lad1	-0.0945272978608242	-0.310699123114581	0.761165814424051	0.946586382170711	-5.52471126282279	protein_coding	16763	0.654950232469758	3400	ENSMUSG00000041782
Tnnt2	-0.328986191792642	-1.60600969669621	0.133305496410503	0.615342817224894	-4.61220462279372	protein_coding	21956	1.26060827568729	7752	ENSMUSG00000026414
Igfn1	0.454556940782689	3.60610475994501	0.00340492895887671	0.295928846444342	-1.72748010057818	protein_coding	226438	3.82902382303429	8996	ENSMUSG00000051985
Tmem9	-0.11527427051174	-1.07436635913216	0.303024935248518	0.755804814378324	-5.96386806275522	protein_coding	66241	5.07240347593284	2726	ENSMUSG00000026411
Ascl5	0.945434655927562	1.47365322601586	0.165386418353964	0.648442146765435	-4.4215478541108	protein_coding	226439	-2.17028176336458	567	ENSMUSG00000097918
Cacna1s	0.152983358706791	0.37923542705669	0.710897347683735	0.934450726626593	-5.31886810179938	protein_coding	12292	-0.256670583532067	6550	ENSMUSG00000026407
Gm15850	0.704662958375318	1.52962147856159	0.151095018464029	0.634639268588967	-4.39596439240714	processed_transcript	NA	-1.11421272668292	2049	ENSMUSG00000086264
Kif21b	0.0205075950029671	0.183547316285359	0.857321846153596	0.973282102133574	-6.6799829998505	protein_coding	16565	6.83155983610166	12184	ENSMUSG00000041642
Mroh3	-0.879070767361797	-2.23867936203792	0.0441348336420737	0.484544012861505	-3.67154245981332	protein_coding	76422	-0.924017814087192	3230	ENSMUSG00000087230
Inava	0.208079027433848	0.639725316218146	0.53393786808394	0.870469835686429	-5.36264911758624	protein_coding	67313	0.675502187504112	4977	ENSMUSG00000041605
Gpr25	0.201481925534642	0.393228271620357	0.700796609378838	0.931845403041193	-4.99860206247386	protein_coding	383563	-1.67971626918618	1077	ENSMUSG00000052759
Camsap2	-0.121147135918969	-1.78371830999108	0.0988274544290461	0.573399900570557	-5.29097736273063	protein_coding	67886	8.31666752009695	9195	ENSMUSG00000041570
9230116N13Rik	0.183219282980207	0.363260922937202	0.72249861851128	0.936355105222263	-5.09086950204679	processed_transcript	NA	-1.38189003384385	3589	ENSMUSG00000097403
Ddx59	0.153331108013935	1.05847675111168	0.309928269874058	0.759171068350977	-5.514589105244	protein_coding	67997	2.69195321016502	2953	ENSMUSG00000026404
Gm37799	0.0746542003372599	0.108690607936968	0.915178777600222	0.985372822421247	-4.96757640556371	lincRNA	NA	-2.75183224489186	547	ENSMUSG00000104414
Platr23	0.339139679556326	0.662957149673939	0.519435034693854	0.865433089211558	-4.97606839989368	lincRNA	NA	-1.56079664392479	2439	ENSMUSG00000097229
Zfp281	-0.174753645391196	-1.98041588761619	0.0701744642315793	0.535611138003642	-4.87071572151618	protein_coding	226442	6.41958459377989	4937	ENSMUSG00000041483
Gm19705	-0.31274425654971	-0.803094308944125	0.436972995156757	0.831204154390197	-5.08932134538751	lincRNA	NA	-0.299129752778791	1558	ENSMUSG00000097113
Gm4258	-0.238141585577425	-1.13837748243036	0.27637917376275	0.738688288495244	-5.19059230660118	processed_transcript	NA	1.45912542778262	1453	ENSMUSG00000098243
Gm37298	-0.240770120048014	-1.40158659186132	0.185454981877585	0.671028111871549	-5.21756886006041	TEC	NA	3.09740395671827	3868	ENSMUSG00000104118
Gm37124	-0.151665179853205	-0.455163104607369	0.656821753170035	0.914709534559153	-5.41159375007758	TEC	NA	0.377438871760612	1992	ENSMUSG00000103038
A130050O07Rik	-0.284497747513012	-0.853429106429058	0.409529113049542	0.81676405070226	-5.30677148936406	TEC	NA	0.992390868148686	3023	ENSMUSG00000102277
Gm26930	0.0173223140250094	0.0592063288916539	0.953726822232405	0.992341248718084	-5.66553969323883	sense_intronic	NA	1.14253751124742	1244	ENSMUSG00000102142
D130019J16Rik	-0.430997740542817	-1.9799862486577	0.0702277524341821	0.535611138003642	-4.25878264809501	TEC	NA	2.23143733046345	2158	ENSMUSG00000104145
Gm37534	-0.348410207023645	-1.96612464374558	0.0719671270301371	0.538674600479585	-4.48109784352024	TEC	NA	3.25850164834667	5222	ENSMUSG00000103427
Mir181a-1	-0.841076184223084	-0.778238288456526	0.450955291243822	0.837802719844802	-4.69101183127054	miRNA	NA	-4.97422427802772	87	ENSMUSG00000065565
A430106G13Rik	-0.284839921744441	-1.24799693912356	0.23497701813317	0.711014542580172	-5.01129111520054	lincRNA	NA	1.24128179893604	3388	ENSMUSG00000098206
Gm37632	-0.767558913367274	-1.95457993380322	0.0734459102156621	0.541574071220145	-3.99145163877128	TEC	NA	-0.317198838580926	1142	ENSMUSG00000104197
Ptprc	0.597613828124367	2.76161786645304	0.0167197362513789	0.408387972252771	-3.04347490602842	protein_coding	19264	2.52956841022724	18313	ENSMUSG00000026395
Gm28500	0.0745589813347568	0.05959901700767	0.953420304697918	0.992341248718084	-4.76976709757466	processed_pseudogene	NA	-5.17016007957798	151	ENSMUSG00000101793
Nek7	-0.0789413515608694	-0.890505230414171	0.390066423229046	0.804164848420845	-6.2212852523217	protein_coding	59125	5.82502060848037	7376	ENSMUSG00000026393
2310009B15Rik	0.255277059490622	1.45801810059385	0.169577706279376	0.652386013688081	-4.97530435866048	protein_coding	69549	2.36899009345863	1750	ENSMUSG00000079283
Dennd1b	-0.190015123759027	-1.89497063434275	0.0815341154844652	0.550823430418959	-4.89498820443674	protein_coding	329260	5.18540545769679	19408	ENSMUSG00000056268
Gm37423	-0.409629641679397	-1.12214333972803	0.282961603830682	0.743992117184803	-4.92285883126506	processed_transcript	NA	0.113009688209093	3342	ENSMUSG00000104436
4930596I21Rik	-0.190767101444429	-0.278484899365689	0.785208220754463	0.953178699280306	-4.97925404201024	sense_intronic	NA	-2.1316363575686	461	ENSMUSG00000104900
Gm37470	-0.529734675048776	-1.22994469344838	0.241436515460949	0.713819557334988	-4.76895888845378	TEC	NA	-0.172735940761246	2798	ENSMUSG00000102157
Gm43544	-0.337117798229897	-0.739459229753512	0.473330726537101	0.847709334339949	-5.09215985205861	TEC	NA	-0.47373259593669	2472	ENSMUSG00000105936
Gm37718	-0.239415852635495	-0.451832633458692	0.659154629175547	0.915171887198855	-5.14765814115263	TEC	NA	-1.1557477162642	2631	ENSMUSG00000102243
Crb1	0.129246261699788	0.469693360127176	0.646688020676622	0.911771491894627	-5.58031912189806	protein_coding	170788	1.05837851650297	14432	ENSMUSG00000063681
Zbtb41	-0.118091151352196	-1.13202384121697	0.278941282865092	0.741464851894883	-5.99606765661577	protein_coding	226470	5.97479666557858	8400	ENSMUSG00000033964
Aspm	0.281643333304885	0.758401924662005	0.462315902540581	0.842503520640581	-5.40971466864928	protein_coding	12316	1.00920985366783	11590	ENSMUSG00000033952
Cfh	0.00791029370773933	0.0619261063661822	0.951604027202297	0.992240957482055	-6.54979289681882	protein_coding	12628	5.04803832932032	8383	ENSMUSG00000026365
Kcnt2	0.0136515645799108	0.18246800894676	0.858150807886172	0.973282102133574	-6.69084997717398	protein_coding	240776	6.84915107598834	6895	ENSMUSG00000052726
Gm37777	-0.0314245469175908	-0.120413229435233	0.90607585643696	0.98366251999181	-5.65867875533105	TEC	NA	1.18270410409914	3366	ENSMUSG00000102698
Gm5835	-0.465326850671839	-0.837614489078351	0.418025379729077	0.821659297501637	-4.84146548262606	processed_pseudogene	NA	-2.0683101840174	1270	ENSMUSG00000101795
Cdc73	-0.382490295820203	-2.59579806947272	0.0228169306990705	0.437044244040433	-3.80839482841849	protein_coding	214498	6.174487354333	17613	ENSMUSG00000026361
B3galt2	-0.0984219536975259	-0.918324225898511	0.375884449104311	0.796356741684201	-6.27319448148757	protein_coding	26878	6.7764313900547	9288	ENSMUSG00000033849
Glrx2	-0.11308713277093	-1.29368996952707	0.219241444142234	0.700083288110115	-5.7722886203228	protein_coding	69367	5.56995895968031	8772	ENSMUSG00000018196
Trove2	-0.133553850031609	-1.3351585324137	0.205706812869163	0.68715841431288	-5.83873185131097	protein_coding	20822	7.03771100734866	9541	ENSMUSG00000018199
Uchl5	0.00738734428499356	0.0784549818769321	0.938712103172684	0.989547785942479	-6.5126228108854	protein_coding	56207	4.83335303898566	2921	ENSMUSG00000018189
Gm29170	-0.167235872864865	-1.16756111526178	0.26484222987628	0.729740872427785	-5.45177446935073	sense_intronic	NA	2.84685800581182	3666	ENSMUSG00000100455
Rgs2	0.374741758545047	2.98298085711859	0.0110148655518877	0.379865434366006	-3.07574404971845	protein_coding	19735	5.75277673407828	3627	ENSMUSG00000026360
Rgs13	0.611908294052779	1.03210273487454	0.321642985844868	0.765332983573074	-4.83629698152534	protein_coding	246709	-1.13770595739237	1655	ENSMUSG00000051079
Rgs18	1.97807908122315	2.9393222536153	0.0119613505207353	0.381988449798551	-3.26771823992383	protein_coding	64214	-2.23166773762252	2031	ENSMUSG00000026357
Gm29514	0.201612000240287	1.19885373830704	0.252889677503311	0.722588062108607	-5.36257718917995	antisense	NA	2.56870508356639	2516	ENSMUSG00000099964
Gm38187	0.0543953928919677	0.213281710562108	0.834557372510227	0.967358222981581	-5.56926959041424	TEC	NA	0.702610235286599	4709	ENSMUSG00000102403
Brinp3	0.0967008712705954	0.776427119046308	0.451985161853519	0.838003874304078	-6.35371040564597	protein_coding	215378	6.28956142290334	7003	ENSMUSG00000035131
Gm15583	1.09622518194348	1.49244988915919	0.160463871866217	0.643266028925914	-4.50811113101415	processed_pseudogene	NA	-0.0312027414759564	3510	ENSMUSG00000080078
A230059L01Rik	-0.484925934116071	-0.863643768262349	0.40410313518506	0.8138771282449	-4.99158198892472	processed_transcript	NA	-0.687370557744188	4376	ENSMUSG00000087627
Gm15443	0.182744705650675	0.227574604995036	0.823668670445291	0.963512659092937	-4.85543814875034	processed_pseudogene	NA	-3.38428244874698	820	ENSMUSG00000082588
Pla2g4a	-0.0456666589294249	-0.25767788894812	0.800862290110679	0.956431690460054	-6.0231753247991	protein_coding	18783	2.66439564430431	6391	ENSMUSG00000056220
Ptgs2os	-0.105086055407926	-0.303296188775753	0.766668987534325	0.948781715571604	-5.3093974141197	processed_transcript	NA	-0.383337514904108	4330	ENSMUSG00000097028
Ptgs2	0.631752502107444	2.86271329666352	0.0138213209811953	0.390322012677008	-3.15474630687454	protein_coding	19225	4.44646182750675	4580	ENSMUSG00000032487
Gm9687	0.0168613266456013	0.0291925750642174	0.977173413695616	0.995376695764131	-5.03504960536364	processed_pseudogene	NA	-1.95056916609252	602	ENSMUSG00000101199
Rbm3-ps	0.255194276549495	0.951569902133159	0.35941059372419	0.787576118242798	-5.20912437042125	processed_pseudogene	NA	0.93308463186348	465	ENSMUSG00000099875
Odr4	-0.0452027461377099	-0.527232666350209	0.607292651635715	0.89763137795875	-6.48146140096267	protein_coding	226499	5.79263921257895	4100	ENSMUSG00000006010
Tpr	-0.116224062353474	-1.62392375609811	0.129406636586952	0.610071056243902	-5.47545361822696	protein_coding	108989	7.47506959616266	10496	ENSMUSG00000006005
Prg4	-0.426404202184997	-0.780266223254438	0.449803936459703	0.83697987216994	-5.07680020988943	protein_coding	96875	-0.491303881439436	4280	ENSMUSG00000006014
Hmcn1	0.0273068363382017	0.10212660414062	0.920281453501046	0.986765303057954	-6.25781673227337	protein_coding	545370	3.55923512697828	21191	ENSMUSG00000066842
Gm10138	-0.0178058253894538	-0.0497870481485076	0.9610813471878	0.99342235206461	-5.37008631778054	antisense	NA	-0.201305217339648	2843	ENSMUSG00000100954
Ivns1abp	-0.0230395787934921	-0.324843835291466	0.750688879544076	0.943880870603213	-6.69329101867665	protein_coding	117198	7.47554523432889	5435	ENSMUSG00000023150
Swt1	-0.101351274191067	-0.965656032764082	0.352586493927005	0.784147497860248	-5.87886619067959	protein_coding	66875	3.89790252524969	12865	ENSMUSG00000052748
Trmt1l	0.00755666788228682	0.0712276359896857	0.94434717432836	0.990863704027128	-6.49345932554765	protein_coding	98685	4.71316473923835	8211	ENSMUSG00000053286
Mir7682	-0.737407424615514	-0.771200034343724	0.454965767351629	0.838933566861017	-4.73454230277365	miRNA	NA	-3.95803910793706	58	ENSMUSG00000106406
Gm37893	0.225525906024875	0.864299155507064	0.403756654045097	0.813654914977691	-5.27548407865968	TEC	NA	0.838031257207258	2437	ENSMUSG00000103928
Rnf2	-0.204269525329866	-2.13622895598081	0.0531368514354012	0.505684926653202	-4.53715061694217	protein_coding	19821	5.39501794256249	4127	ENSMUSG00000026484
Gm36527	-0.0709346303268466	-0.200199855737667	0.84455489404569	0.96981803267715	-5.55318231994618	TEC	NA	0.592537596095907	3029	ENSMUSG00000103238
Gm19503	-1.2347541539955	-1.33054883973921	0.207176890299999	0.687822186811292	-4.5105005220487	processed_pseudogene	NA	-4.31508540103966	241	ENSMUSG00000100551
Fam129a	0.435242669722755	2.78167448595983	0.0161006551943811	0.403296342394896	-2.98597685059786	protein_coding	63913	2.42736529257456	7380	ENSMUSG00000026483
2810414N06Rik	-0.326296942772669	-0.998875748320533	0.336859719544917	0.775348425935964	-5.04953663248974	lincRNA	NA	0.0776495416705795	1381	ENSMUSG00000100594
Edem3	-0.0750450126037628	-0.889698981084559	0.390482836429786	0.804552539465412	-6.27525979010416	protein_coding	66967	6.50252551484636	6381	ENSMUSG00000043019
1700025G04Rik	-0.0734261696661598	-0.782774417957961	0.448382508896227	0.836147147446952	-6.38463853281939	protein_coding	69399	6.81817230771696	11788	ENSMUSG00000032666
Gm25279	-1.87124581605469	-1.71948950684656	0.110248498450709	0.585783209327676	-4.37472417435635	snRNA	NA	-5.64564882979433	133	ENSMUSG00000084557
Tsen15	-0.0421209521747746	-0.346177545923072	0.734984998370995	0.939584954651689	-6.29964266362446	protein_coding	66637	3.92391136712075	4195	ENSMUSG00000014980
Colgalt2	0.16577863360148	0.927802638503545	0.371135043441691	0.794527097419548	-5.6340831431642	protein_coding	269132	2.68928933812765	4245	ENSMUSG00000032649
Rgl1	-0.0861026601839485	-0.750563210658845	0.466854372306699	0.845017093056217	-6.39643406357967	protein_coding	19731	6.62029084354662	6907	ENSMUSG00000026482
Gm15479	-1.75816586947411	-1.91175965311878	0.0791774651080174	0.5486589054725	-4.19223747672402	sense_intronic	NA	-3.36425045941707	1133	ENSMUSG00000086145
Gm7278	-0.371376071818151	-0.589000086632043	0.566387413960096	0.881800521110574	-5.08599741445792	processed_pseudogene	NA	-1.35937972008997	1401	ENSMUSG00000080950
Gm28792	0.434396966396896	0.62984611591185	0.540174203199554	0.872758484603198	-4.87151596906057	sense_intronic	NA	-2.37012267873724	419	ENSMUSG00000099868
Arpc5	-0.0777349164169006	-0.797337119175243	0.440186425269815	0.832421507974971	-6.34888623496883	protein_coding	67771	6.37964191359362	2276	ENSMUSG00000008475
Ncf2	0.245501591357402	1.25742901398976	0.231657083353354	0.708985001361226	-5.14703114520125	protein_coding	17970	1.95985180909304	8478	ENSMUSG00000026480
Smg7	-0.0831864740706807	-1.10666108737498	0.289349738010594	0.747189267620876	-6.09644718877168	protein_coding	226517	7.03019080982028	6341	ENSMUSG00000042772
Gm28791	-0.256649896470875	-0.893631996549364	0.388454376386123	0.802851930289384	-5.12322630590643	sense_intronic	NA	0.2296017045601	1779	ENSMUSG00000100394
Nmnat2	-0.0519383660010056	-0.718590679474249	0.485651518525537	0.852152037226894	-6.49013290778344	protein_coding	226518	7.66506699072245	5781	ENSMUSG00000042751
Lamc2	0.154604162459984	0.772375962490769	0.454294142605125	0.838933566861017	-6.10456129293975	protein_coding	16782	4.23132407260774	8039	ENSMUSG00000026479
Lamc1	0.152135301769453	0.988024544466536	0.341940294216643	0.778209828234553	-6.08197667374595	protein_coding	226519	5.45470870734392	8272	ENSMUSG00000026478
Gm38009	-0.721335900738756	-1.41829648590602	0.180629311817479	0.664531046034254	-4.52819709231104	TEC	NA	-1.03172697956659	3341	ENSMUSG00000103818
Shcbp1l	-0.258548124632792	-0.723559669146197	0.482700227989725	0.851532601872929	-5.26024443302007	protein_coding	71836	0.32869527097361	3710	ENSMUSG00000042708
Gm25588	-1.50099299145567	-1.57458571190599	0.14039147534966	0.622601933871463	-4.379130584773	snoRNA	NA	-3.57120067239154	140	ENSMUSG00000064435
Gm37669	-0.0749689737948822	-0.101706238699642	0.920608362354708	0.986765303057954	-4.9641050929626	TEC	NA	-2.64644286620147	820	ENSMUSG00000103543
Dhx9	-0.429942351492666	-3.15428298422751	0.00796949586574414	0.368312873493069	-2.83323637182584	protein_coding	13211	6.80748990083101	9603	ENSMUSG00000042699
Npl	0.149609214277977	0.856090313710103	0.408110818608589	0.816183913615133	-5.51277162087195	protein_coding	74091	1.91968914388922	2961	ENSMUSG00000042684
Rgs8	0.060303333229659	0.677784880542512	0.510299226280222	0.86245560461522	-6.41091139172925	protein_coding	67792	6.1251106308554	9640	ENSMUSG00000042671
Rgs16	-0.0662164763636401	-0.373237899346178	0.715244341032701	0.935418932847635	-5.99631434696654	protein_coding	19734	2.66814148029518	2339	ENSMUSG00000026475
Rnasel	0.193195950977831	1.59075363003796	0.136705970162796	0.618478092822502	-5.0824793199552	protein_coding	24014	3.62875711373238	6641	ENSMUSG00000066800
Gm28512	0.773484530650896	1.7724974885979	0.10074310353029	0.576018796297457	-4.17641357114717	sense_intronic	NA	-0.749169144502486	762	ENSMUSG00000100183
Rgsl1	0.104629477790263	0.467566820142441	0.648166588746961	0.912144769069965	-5.55235036807764	protein_coding	240816	1.06926857377519	5219	ENSMUSG00000042641
Teddm2	-0.0963899141219751	-0.525168180704117	0.608685190416594	0.89763137795875	-5.68443690240628	protein_coding	240817	1.71837903292287	4905	ENSMUSG00000045968
Gm38352	0.0710517003272757	0.139469644792183	0.891308206552369	0.98016262740498	-5.06905760419461	TEC	NA	-1.53372792543265	2557	ENSMUSG00000102459
Glul	0.111238778082982	1.24775940448033	0.235061112707885	0.711014542580172	-6.13281619509	protein_coding	14645	10.3715515535963	3323	ENSMUSG00000026473
Gm29291	-1.31249612654969	-1.17258757207551	0.262893301268218	0.727755515458116	-4.58431879986295	lincRNA	NA	-3.71907552090891	842	ENSMUSG00000101903
Gm28286	0.519183130482422	0.420958412574255	0.680955923252422	0.92336755021186	-4.79777543617648	lincRNA	NA	-4.05617754012032	586	ENSMUSG00000100502
Zfp648	-1.18050280361782	-2.0572545953447	0.0612225740152243	0.522453442440482	-3.91345050131074	protein_coding	100503355	-1.51362710735593	1892	ENSMUSG00000066797
Cacna1e	-0.397435611710734	-4.65735907664013	0.000501291562790314	0.151202067626629	-0.176877464280306	protein_coding	12290	8.80582528518007	25131	ENSMUSG00000004110
Gm29282	-0.393537748079436	-0.508153179675432	0.620222580675043	0.902221175111943	-4.84729057433772	lincRNA	NA	-3.13315147365334	473	ENSMUSG00000101880
Ier5	0.175705706351865	1.15800369614241	0.268578796452717	0.732754487759253	-5.94771205237343	protein_coding	15939	5.8436282934338	3276	ENSMUSG00000056708
Mr1	0.240692464461585	1.29418251835544	0.219076559345636	0.699968462455374	-5.08776305539037	protein_coding	15064	1.91527461397427	5981	ENSMUSG00000026471
Stx6	0.0850466666942172	0.952928254246121	0.35874849366195	0.787517514944174	-6.20446938483118	protein_coding	58244	6.38437641215898	10637	ENSMUSG00000026470
Gm8850	-0.0361764966968318	-0.0583336593778471	0.954408022627298	0.992341248718084	-5.22215269290397	processed_pseudogene	NA	-0.989750547588103	588	ENSMUSG00000104181
BC034090	0.13412902724951	0.882211277752878	0.394364595121591	0.807235342740561	-5.82805099726067	protein_coding	207792	3.46845035971555	8222	ENSMUSG00000033722
Xpr1	-0.123308815655849	-1.48437514567939	0.162563087870227	0.645013291778016	-5.65789514725468	protein_coding	19775	7.29489816512939	17880	ENSMUSG00000026469
Acbd6	0.0393038545434749	0.429103483764451	0.6751742043316	0.92104250452703	-6.41067154536808	protein_coding	72482	4.82521534355019	6453	ENSMUSG00000033701
Qsox1	0.0468881987133785	0.472828400161227	0.644511108718793	0.911534995066125	-6.34740047953574	protein_coding	104009	4.57240319964161	8291	ENSMUSG00000033684
Cep350	-0.210489388332742	-2.60626284633769	0.0223750155405953	0.435426084819466	-3.82271600283467	protein_coding	74081	6.74081039797224	16520	ENSMUSG00000033671
Gm37383	-0.794951609107519	-1.12612483189411	0.281336276699337	0.742542026958399	-4.65854568984619	TEC	NA	-2.07108002481733	745	ENSMUSG00000102837
Gm9694	-0.00876946363451288	-0.0103041015639055	0.991941818940073	0.997912231260469	-4.92202391608589	TEC	NA	-2.90949662852203	1189	ENSMUSG00000102833
Tor1aip1	0.050699254595902	0.360836771720652	0.724265499940516	0.936904852325163	-6.35138318541537	protein_coding	208263	4.31919464430984	5406	ENSMUSG00000026466
9430034N14Rik	0.216201225501567	0.633995910834244	0.537549623686272	0.871961602670347	-5.18263428925757	TEC	NA	-0.312053545479982	3785	ENSMUSG00000102964
Tor1aip2	-0.047105499617457	-0.527547414603131	0.60708048787339	0.89763137795875	-6.49495241335365	protein_coding	240832	5.97541571200128	9218	ENSMUSG00000050565
Fam163a	0.19709081940866	1.01677332054484	0.328599651464578	0.769912435772292	-5.69942298682532	protein_coding	329274	3.32058232141952	3882	ENSMUSG00000015484
Tdrd5	-0.297807980743034	-0.994495124010653	0.338904146160291	0.776319495791138	-5.22935012524508	protein_coding	214575	1.17385866185953	6937	ENSMUSG00000060985
A430050A11Rik	-0.307871189675474	-0.367012804473296	0.719767280425792	0.935859229423998	-4.83128623741579	TEC	NA	-3.55904447440345	646	ENSMUSG00000102372
Gm2000	-0.295385250409238	-1.48820596873417	0.161564291869318	0.643886059625665	-4.99133150181974	protein_coding	NA	2.25965314612359	445	ENSMUSG00000078193
Soat1	-0.131804536448916	-1.44729764411215	0.172502945478964	0.655763943768416	-5.57180153534357	protein_coding	20652	5.49463697655383	9791	ENSMUSG00000026600
Gm10031	0.0704058134393789	0.651496212634726	0.526561049770669	0.867547793195086	-6.28416030636651	protein_coding	NA	4.75699328584506	2653	ENSMUSG00000101523
Abl2	-0.12385806758434	-1.51190760235361	0.155499784236905	0.639214061886607	-5.60209577441554	protein_coding	11352	7.01518659212581	10800	ENSMUSG00000026596
Gm38043	-0.540369278687325	-1.84725067717056	0.0885851275586627	0.561741740725308	-4.2013439262944	TEC	NA	0.565760059872806	5141	ENSMUSG00000104293
Tor3a	0.105108266289905	0.628145588799854	0.541251797429873	0.873453353507947	-5.8039195266054	protein_coding	30935	2.44171319578635	3892	ENSMUSG00000060519
Fam20b	-0.0369935974600103	-0.490294321401828	0.632446196858362	0.905735533458695	-6.58002845288598	protein_coding	215015	6.87217707070055	8770	ENSMUSG00000033557
Ralgps2	-0.152351973453578	-1.68763407994744	0.116336430279917	0.591939700360612	-5.27211843505773	protein_coding	78255	5.83550935732922	12085	ENSMUSG00000026594
Gm28693	-0.517855673774963	-0.980545788414851	0.345473806321412	0.779737912255081	-4.8610131621534	transcribed_processed_pseudogene	NA	-0.959077422419413	2638	ENSMUSG00000101964
Angptl1	0.652055317431098	1.74352585800153	0.105843610488727	0.582596867335138	-4.22270947873384	protein_coding	72713	-0.513986645271346	2841	ENSMUSG00000033544
Gm37802	-0.275199158039239	-0.547730991576836	0.593553615251107	0.892875931099923	-5.13160242802997	TEC	NA	-0.770333049776642	2643	ENSMUSG00000103303
Gm37943	0.0121345692237743	0.0342082020192676	0.973253069394736	0.99471123745302	-5.3381625314686	TEC	NA	-0.281842723005533	3944	ENSMUSG00000102960
4930439D14Rik	0.479874517134381	0.607442788070563	0.554466988395026	0.876868528351049	-4.85853173559588	antisense	NA	-2.46041785949915	359	ENSMUSG00000101905
Tex35	0.910802091218107	1.47821307402648	0.164180675377392	0.647098317090892	-4.41875700071716	protein_coding	73435	-2.54050383151489	1093	ENSMUSG00000026592
Rasal2	-0.185537590555834	-2.44537527166092	0.0301869356126451	0.453727717815999	-4.15892422661139	protein_coding	226525	7.5683043893868	13740	ENSMUSG00000070565
Gm37788	-0.40279061779245	-1.02781945403496	0.323575832989595	0.766982794699306	-4.96534958999514	TEC	NA	-0.207106075959071	2705	ENSMUSG00000102326
Gm37578	-0.40433337747885	-0.935028045208369	0.367542787268271	0.792250790184124	-4.88909678642244	TEC	NA	-1.16680767616613	1177	ENSMUSG00000102391
Gm6058	-0.0621365050871373	-0.159032090892034	0.876192432485193	0.976620048970865	-5.30725473284156	processed_pseudogene	NA	-0.343892157826987	399	ENSMUSG00000087632
Gm37060	-0.369937508635299	-2.063323421071	0.0605627017841962	0.522152245257894	-4.10310042571446	TEC	NA	2.0757881212777	2397	ENSMUSG00000103808
2810025M15Rik	0.0117385280624167	0.101100558218818	0.921079413105241	0.986902347521703	-6.26996702790586	transcribed_processed_pseudogene	NA	3.52675563623198	1410	ENSMUSG00000049881
Cryzl2	-0.00374824764921492	-0.0165623343715777	0.987048046025931	0.99766278266232	-5.81107928909783	protein_coding	226527	1.60855476454959	2534	ENSMUSG00000033488
Sec16b	0.746655257448525	2.22541752011336	0.0452131281945391	0.487292062035139	-3.6763932874341	protein_coding	89867	0.440074893709997	5410	ENSMUSG00000026589
Brinp2	-0.0366003744581546	-0.380680754624291	0.709851349564111	0.934241300092373	-6.65891116365789	protein_coding	240843	7.30003202389398	8767	ENSMUSG00000004031
Astn1	-0.300725825028321	-3.46436528559921	0.00444172385268697	0.309646198572277	-2.33670357427103	protein_coding	11899	8.27107248293307	9839	ENSMUSG00000026587
Gm37861	-0.794488608600819	-1.59649998928661	0.135416413911775	0.617563683519955	-4.3511127616084	TEC	NA	-0.95300044621603	2869	ENSMUSG00000103762
Mir488	-0.346647772272247	-0.422310248196119	0.679994860001567	0.922910680233305	-4.85859181562804	miRNA	NA	-3.41025911794697	109	ENSMUSG00000070103
Gm37367	-0.0262674298544601	-0.0413791295765596	0.967649374450561	0.99445132066791	-5.1295944299778	TEC	NA	-1.31891444078484	2602	ENSMUSG00000102508
Pappa2	-0.0812843982901561	-0.156651011135894	0.878029692648925	0.97696607420705	-5.80046405658693	protein_coding	23850	1.43743655044917	10294	ENSMUSG00000073530
Cop1	0.0209933152836465	0.221595136597181	0.828219487654536	0.965766892901287	-6.66824784757252	protein_coding	26374	6.60811483098212	17516	ENSMUSG00000040782
Gm37115	0.0543785056509244	0.183887942856387	0.857060264678482	0.973282102133574	-5.66136878029493	TEC	NA	1.10225969025323	2849	ENSMUSG00000103572
Scarna3a	-1.43825860595467	-1.51512525236978	0.15469162779053	0.638256216370663	-4.41487082141406	scaRNA	NA	-4.14702081616201	140	ENSMUSG00000089536
Tnr	-0.208187200991638	-1.88060274138892	0.0836014605299634	0.554801752909064	-5.11356132625541	protein_coding	21960	7.88691446330532	12867	ENSMUSG00000015829
Gm37731	-0.8613939010594	-2.00309100476372	0.0674143808373695	0.533327023964074	-3.93084150067598	TEC	NA	-0.52254989812002	2237	ENSMUSG00000103225
Gm10530	-0.621949223627633	-1.55402628072285	0.145201715217618	0.627906341971528	-4.39592943137252	processed_transcript	NA	-0.849823995118125	1252	ENSMUSG00000073528
4930523C07Rik	0.307201994037618	1.33896351796949	0.20449978905705	0.685760154430438	-4.89099174035085	protein_coding	67647	1.11495841828053	10195	ENSMUSG00000090394
Tnn	0.566096954969372	1.38767493853114	0.189553818334061	0.674133449589751	-4.55550661463742	protein_coding	329278	-0.702084827914668	5817	ENSMUSG00000026725
Mrps14	-0.129690532731584	-1.0184156484967	0.327849136017038	0.769510751612673	-5.98273666902155	protein_coding	64659	4.69448484938945	3258	ENSMUSG00000058267
Cacybp	-0.142297125336145	-1.60465669816807	0.13360407320515	0.615465242877306	-5.40062880221658	protein_coding	12301	5.93089526340623	2390	ENSMUSG00000014226
4933417C20Rik	-0.380265586532298	-0.774719935306572	0.45295727116426	0.838754523645649	-4.96953094677906	TEC	NA	-1.20699853013628	1874	ENSMUSG00000103006
Rabgap1l	-0.1884379141782	-2.03761374738458	0.063404217337869	0.526703209447794	-4.87122615607984	protein_coding	29809	7.90559808195691	23232	ENSMUSG00000026721
Mir1927	-0.284717195750241	-0.481941002415891	0.638202978961623	0.908485454516882	-4.92547960735763	miRNA	NA	-2.40738908413039	109	ENSMUSG00000089204
9430087J23Rik	-0.84904570291761	-2.13914070851645	0.0528587478155593	0.505264327598275	-3.77900328456381	TEC	NA	-0.582853223741134	1152	ENSMUSG00000103522
Gm37529	-0.171936894642223	-0.500200821717997	0.625651364905659	0.904039388370931	-5.53530293001794	sense_intronic	NA	1.12240299327205	4321	ENSMUSG00000103693
Gm37212	-0.113569573882705	-0.342127424941658	0.73795701199058	0.940408765172146	-5.3796356172044	TEC	NA	0.152243486222668	3650	ENSMUSG00000104026
Gm37215	0.222055638029009	0.566548224428666	0.581083638692561	0.887655375836882	-5.17509497902268	TEC	NA	-0.546384419429725	1259	ENSMUSG00000104020
Gm38302	-0.974391837908873	-1.2070915768463	0.249814330902492	0.720662523873464	-4.61473785043392	TEC	NA	-1.76883543527204	2076	ENSMUSG00000103391
6720464F23Rik	-0.0864803197789509	-0.16722780343586	0.869874355390918	0.975682551140764	-5.3157838429887	TEC	NA	-0.32905693649873	3496	ENSMUSG00000103432
Gm37873	-0.879615385101893	-1.38877714920061	0.189226355847734	0.67389779762959	-4.48082990408014	TEC	NA	-2.12155576486166	2280	ENSMUSG00000102172
Gm37328	0.0285479601167579	0.0383316340894838	0.970030627199668	0.99471123745302	-4.98382447757651	sense_intronic	NA	-2.44287308126472	640	ENSMUSG00000103200
Gm38329	-0.651539920369978	-1.13928120231524	0.276016217104939	0.738598300855243	-4.62306445728097	TEC	NA	-2.40638600093252	427	ENSMUSG00000103632
Rc3h1	-0.262755535546974	-2.78889893485521	0.0158832372747404	0.403296342394896	-3.50229777909188	protein_coding	381305	6.80675199844569	11308	ENSMUSG00000040423
Gm37052	-0.0231596239586694	-0.0841774574117817	0.934252791537756	0.988610440321438	-5.49471489862947	TEC	NA	0.388699081215375	1831	ENSMUSG00000103343
Gm37809	0.318349319740984	0.703739784135726	0.494537243003717	0.856430466775129	-5.08344048840954	TEC	NA	-0.548318615883399	931	ENSMUSG00000103846
Gm37653	0.0754962486257149	0.35522597623467	0.728361343274365	0.938242083865554	-5.67130544090061	TEC	NA	1.37454492636513	3578	ENSMUSG00000103739
Zbtb37	-0.148605557418944	-1.30745720487755	0.214670331043281	0.695427719210662	-5.72602114861413	protein_coding	240869	5.32097887921184	18814	ENSMUSG00000043467
Gas5	-0.177170915083597	-1.42465483738036	0.178820785828049	0.662139983943347	-5.6280582960451	processed_transcript	NA	5.75241558751333	3760	ENSMUSG00000053332
Dars2	-0.0291467547457175	-0.268861813152127	0.792436443073389	0.954907459450937	-6.42473255075102	protein_coding	226539	4.48377101546032	5195	ENSMUSG00000026709
Gm37634	0.113797486766659	0.156504052383053	0.878143111520888	0.97696607420705	-5.02528285403357	antisense	NA	-1.95219973658425	650	ENSMUSG00000102864
Cenpl	0.404153608430449	1.33238431954886	0.206590514010553	0.687822186811292	-4.75332100677474	protein_coding	70454	0.352256291955444	5695	ENSMUSG00000026708
Klhl20	-0.0865603945620582	-0.85402585949173	0.409210786275091	0.81667686750166	-6.09083857793822	protein_coding	226541	4.55450907180498	12847	ENSMUSG00000026705
Ankrd45	-0.186046500066016	-1.8850450227469	0.0829572403937679	0.553821822819385	-4.91529505677385	protein_coding	73844	5.19945709323685	3735	ENSMUSG00000044835
Prdx6	0.201787273994993	2.59739121095953	0.0227491096595629	0.437044244040433	-3.8553458758408	protein_coding	11758	7.00286415175352	4804	ENSMUSG00000026701
Gm25488	-1.84463156078663	-1.78210704394459	0.099100512483803	0.573851332521652	-4.34871682285015	rRNA	NA	-5.64564882979433	118	ENSMUSG00000089353
Gm15429	-0.13564098816277	-0.26793805505584	0.793131377174419	0.955137208418774	-5.08798416270962	processed_pseudogene	NA	-1.47572640900509	798	ENSMUSG00000040323
Gm37357	-0.407241610457915	-0.726115935569636	0.481186229977118	0.851010457407722	-5.01393346350748	TEC	NA	-1.21772188903255	3123	ENSMUSG00000103625
Suco	-0.116815869072912	-1.1918154040574	0.255540635922396	0.724017287870834	-5.92735660703446	protein_coding	226551	5.95429060541937	8928	ENSMUSG00000040297
Pigc	-0.0661036224060203	-0.614509621197697	0.549936130164034	0.875698971355019	-6.17353549624881	protein_coding	67292	3.99680409849159	4250	ENSMUSG00000026698
Dnm3	-0.336253124022481	-3.07300685615076	0.00929221860369181	0.371890185331721	-2.99697931285535	protein_coding	103967	7.09081799437919	24452	ENSMUSG00000040265
Mettl13	0.0237531703904055	0.175123488923645	0.863796384598247	0.974902093562007	-6.27271718198688	protein_coding	71449	3.7007611949813	9740	ENSMUSG00000026694
Vamp4	-0.00455310147925779	-0.0447843259623652	0.964989006041325	0.99445132066791	-6.6660947391392	protein_coding	53330	6.27396674789373	4565	ENSMUSG00000026696
Myoc	-0.318076954974035	-1.50021134013403	0.158467837150632	0.641821338940744	-5.09569774939448	protein_coding	17926	3.066104325685	2074	ENSMUSG00000026697
Prrc2c	-0.287641200624188	-3.05882845812186	0.00954450701309654	0.371890185331721	-3.06415632829337	protein_coding	226562	7.85212402706156	16092	ENSMUSG00000040225
Gm27616	0.269302638336875	0.419257444822148	0.682166023403769	0.923619625076998	-4.9359067719724	miRNA	NA	-2.78966004184281	63	ENSMUSG00000098259
Fmo1	-0.106920912235223	-0.590970190988485	0.565107465452353	0.881202323019952	-5.924359399682	protein_coding	14261	2.76835890842036	6304	ENSMUSG00000040181
Prrx1	-0.209128519358183	-1.10181426133921	0.291371873553265	0.748061166253856	-5.442931492242	protein_coding	18933	2.53892067317473	11066	ENSMUSG00000026586
Gorab	-0.175841478578585	-1.20852206747042	0.249283303605766	0.720000732066289	-5.5348479057395	protein_coding	98376	3.41260888664521	2855	ENSMUSG00000040124
Rpsa-ps1	-0.389048527806011	-0.82716677491979	0.423701912098326	0.824584140607523	-4.92587470827436	processed_pseudogene	NA	-1.40494409072809	886	ENSMUSG00000102117
Mettl11b	-0.35241544317971	-1.14934475671411	0.271999100960048	0.736321896082348	-5.10134183827223	protein_coding	240879	0.967321825055244	1848	ENSMUSG00000040113
Kifap3	-0.131607680982479	-1.70844163730132	0.112327146020825	0.587046217996255	-5.41815498957456	protein_coding	16579	8.51885409141281	4012	ENSMUSG00000026585
Scyl3	-0.0534550666454249	-0.48181210939582	0.638292000752073	0.908552623735516	-6.38073228500753	protein_coding	240880	4.75443848840858	5802	ENSMUSG00000026584
BC055324	-0.229780061834827	-0.75670667790239	0.463295068236378	0.843085218442218	-5.26722913638198	protein_coding	381306	0.382153790990499	4148	ENSMUSG00000041406
Mettl18	-0.268009075553729	-1.07838827120633	0.301295935250553	0.754994790504828	-5.29429177166754	protein_coding	69962	1.5746709993284	1513	ENSMUSG00000041396
F5	0.616444759273233	1.26224505318141	0.229976404378589	0.70738747697137	-4.74689711902539	protein_coding	14067	-0.345799736842088	7430	ENSMUSG00000026579
Slc19a2	-0.260453511700567	-2.31654881492056	0.0382794316929674	0.470914454502147	-3.99719634732924	protein_coding	116914	3.72416925645369	3838	ENSMUSG00000040918
Ccdc181	-0.0887859024953369	-0.667989651697895	0.516323751199121	0.865147564641006	-6.19501047257612	protein_coding	74895	4.27182129438925	1909	ENSMUSG00000026578
Blzf1	-0.00467398744877604	-0.0458033959414072	0.964192923719192	0.994225237377603	-6.53036876012836	protein_coding	66352	4.94304218853353	5336	ENSMUSG00000026577
Nme7	0.00304853768224685	0.0226813750684876	0.982263645952279	0.996607497226476	-6.39534163542185	protein_coding	171567	4.1284766671321	5876	ENSMUSG00000026575
Gm37411	-0.825894234494969	-1.31240892493148	0.213045205297879	0.694232693195894	-4.58087931502544	TEC	NA	-1.18524198037124	2282	ENSMUSG00000103493
Atp1b1	-0.0661565589019739	-0.853118224823685	0.409695012603733	0.816869866756819	-6.53658478724006	protein_coding	11931	10.2833008451703	3081	ENSMUSG00000026576
Gm32391	-0.163320253454752	-0.360580820748296	0.724452150550797	0.936904852325163	-5.19054659548006	lincRNA	NA	-0.909857823071507	540	ENSMUSG00000104011
Gm37184	-0.550703691731596	-0.485519812334924	0.635733569078791	0.907408867544141	-4.83985544714531	lincRNA	NA	-3.3390078629028	650	ENSMUSG00000102761
Dpt	0.538781136970579	0.734313375076535	0.476350783771137	0.849016369717747	-4.83033353660479	protein_coding	56429	-2.2110090356744	1724	ENSMUSG00000026574
Gm32569	-0.555331587000431	-0.793093151977736	0.442564967801211	0.833249476419237	-4.87963026401789	antisense	NA	-2.04329632172833	823	ENSMUSG00000103659
Gm20743	-0.412323196863104	-1.23573126665121	0.239350809747481	0.71220516642006	-4.77850354621211	processed_transcript	NA	-0.282629799695911	4171	ENSMUSG00000104117
Gm16550	2.26777299900871	2.04397799929928	0.062689517628285	0.525475895719874	-4.27307303371006	processed_pseudogene	NA	-5.21870276229501	126	ENSMUSG00000089967
Sft2d2	0.0055630172835886	0.0558833124704128	0.956320946600419	0.992538316404835	-6.50491270422703	protein_coding	108735	4.82938069378112	5702	ENSMUSG00000040848
Tiprl	-0.0645449598970349	-0.700913899535755	0.496239063706809	0.85725189472534	-6.31180005399872	protein_coding	226591	5.19779836124236	5473	ENSMUSG00000040843
Gm38190	-0.190193907614337	-0.969039082538584	0.350961360365336	0.782950529839593	-5.31317906151409	sense_intronic	NA	1.36012381277955	4755	ENSMUSG00000102302
Gpr161	-0.314301058733224	-2.03493426830478	0.0637073747539051	0.527253528901329	-4.45425410672636	protein_coding	240888	3.7341468228632	6962	ENSMUSG00000040836
Dcaf6	-0.141714883243956	-1.82423054135791	0.0921801627783606	0.565328218755094	-5.14346579659535	protein_coding	74106	6.87057955583349	6424	ENSMUSG00000026571
Gm37864	-0.234867135163761	-0.820464734112086	0.427369889947307	0.827063015708628	-5.38606850834988	sense_intronic	NA	1.21051785016865	3075	ENSMUSG00000102401
Mpc2	0.0647147957079719	0.755949866705718	0.463732617618705	0.843348728492139	-6.30352762631141	protein_coding	70456	5.54137705375891	7344	ENSMUSG00000026568
Gm37860	0.0126650892113308	0.0336886765311923	0.973659112098775	0.99471123745302	-5.38162500191349	TEC	NA	-0.172800749723032	1034	ENSMUSG00000103763
Gm38325	-1.11852078475246	-1.70205837413749	0.11354390552201	0.588692828382185	-4.24832279010313	antisense	NA	-2.13858526070995	1377	ENSMUSG00000103583
Gm23599	-0.866758536559566	-0.953556743957114	0.358442441431075	0.787326236528638	-4.6501552638633	misc_RNA	NA	-4.20513183368457	251	ENSMUSG00000087886
Mpzl1	-0.142896567396621	-0.816381550810175	0.429614750454217	0.827857270766728	-5.94420993911686	protein_coding	68481	3.69038566147812	3550	ENSMUSG00000026566
Gm37559	0.32441915699097	0.587547193863572	0.567332338375793	0.882197478408818	-4.93929768689179	processed_pseudogene	NA	-1.89079549134336	832	ENSMUSG00000103098
Rcsd1	0.214149619258753	1.17815332853408	0.26074826786709	0.726625505190834	-5.28746061167152	protein_coding	226594	2.2199548492679	10131	ENSMUSG00000040723
Creg1	0.212091710348615	1.68849145015192	0.116168765303231	0.591939700360612	-5.04557514065807	protein_coding	433375	4.12830703149307	2362	ENSMUSG00000040713
Pou2f1	-0.0205367150579053	-0.145773113261447	0.886432400252404	0.978730613466951	-6.50274794808732	protein_coding	18986	4.87909184018965	16597	ENSMUSG00000026565
Ildr2	-0.0483848185278542	-0.646179377068216	0.529885852032242	0.86849290932711	-6.56332816351401	protein_coding	100039795	7.9964697504369	8251	ENSMUSG00000040612
Gm15853	-0.311140076269564	-0.665491450626297	0.517866875152569	0.865310367813246	-4.99659930786883	lincRNA	NA	-1.28026783119119	2041	ENSMUSG00000103400
Tada1	-0.0280087367552124	-0.267641085935701	0.793354823388545	0.955137208418774	-6.49295827549318	protein_coding	27878	4.93045838009233	4110	ENSMUSG00000026563
NA	-1.03804753498295	-1.65489216000364	0.12290095945683	0.602825294541883	-4.30238452848994	antisense	NA	-2.70486035118731	556	ENSMUSG00000089853
Pogk	0.0577904245160773	0.667623930660163	0.516549487366799	0.86519005898027	-6.40714804199804	protein_coding	71592	6.04217622965592	9586	ENSMUSG00000040596
Gm16418	0.253273409649074	1.11243478421165	0.28695478963148	0.746546694398047	-5.4116541078569	processed_pseudogene	NA	2.61821614258903	171	ENSMUSG00000084093
Gm6286	-1.15811683349638	-1.44149812724992	0.174103028335653	0.657486601555296	-4.4735824836129	processed_pseudogene	NA	-1.24077997885903	762	ENSMUSG00000086925
Gm16701	-0.291901688584813	-0.828384663466854	0.423037599059446	0.824092411986327	-5.02149104251257	lincRNA	NA	-0.702727192281502	934	ENSMUSG00000102548
Gm16701	0.120633108228317	0.628209091790709	0.541211535010587	0.873453353507947	-5.85660463788719	lincRNA	NA	2.5959300746132	1627	ENSMUSG00000097823
Fam78b	-0.165003417977597	-1.29385675299401	0.219185600790396	0.700007895936034	-5.63235861942368	protein_coding	226610	4.56497992236067	6325	ENSMUSG00000060568
Uck2	0.180571042167785	1.9541125840965	0.0735063574462665	0.541574071220145	-4.87755000009257	protein_coding	80914	6.05348287524671	5464	ENSMUSG00000026558
Gm2453	0.271808258636275	0.402812526936448	0.693912228466978	0.92959221370192	-4.95144973087799	lincRNA	NA	-2.34076648054807	822	ENSMUSG00000102909
Tmco1	-0.070535312642995	-0.601345483696305	0.558392679677027	0.878103825093845	-6.3436441565359	protein_coding	68944	4.92236738206036	4764	ENSMUSG00000052428
Gm25911	0.41137847075888	0.922928012517175	0.373572354241836	0.794956579901531	-5.09783133544809	miRNA	NA	0.423617450764854	56	ENSMUSG00000088246
Aldh9a1	0.235169165301343	1.64426281498041	0.125100894443353	0.605497422578176	-4.98107861259925	protein_coding	56752	3.52530339721244	3383	ENSMUSG00000026687
Mgst3	-0.0170512289196075	-0.148132213287813	0.884608839870644	0.978657675775383	-6.68744852078814	protein_coding	66447	6.63314980995226	1097	ENSMUSG00000026688
Rxrg	0.659288110890723	2.06801012824945	0.0600576420803647	0.521566555761428	-4.01364177773415	protein_coding	20183	1.57247424341146	2297	ENSMUSG00000015843
Pbx1	-0.343604951547018	-3.08436475479834	0.00909493427585256	0.371268209903553	-2.98488587497614	protein_coding	18514	7.22731051004775	13844	ENSMUSG00000052534
Gm37524	-0.475432617412352	-1.42566785332271	0.178534052077472	0.661899792407606	-4.72762764223327	TEC	NA	0.817055999472032	1692	ENSMUSG00000103780
Gm38381	-0.681284586521913	-2.64763905522408	0.0207080698351043	0.428904672924115	-3.09572049416557	TEC	NA	1.17825056197561	2275	ENSMUSG00000102594
Nuf2	-0.146917169064313	-0.399922712394575	0.695985031688149	0.93032575383046	-5.30221040042559	protein_coding	66977	-0.244743895933329	6341	ENSMUSG00000026683
Rgs5	0.25217763588887	2.4014178221945	0.0327435919929641	0.459709939319646	-4.22129918673971	protein_coding	19737	7.32832785894746	4546	ENSMUSG00000026678
Rgs4	0.174187089258753	1.70447823381415	0.113081273112468	0.587649200331053	-5.49242335394792	protein_coding	19736	9.75459320677096	3098	ENSMUSG00000038530
Ccdc190	0.238065235918565	1.47512245414984	0.16499710109285	0.647612876275695	-5.04719673859843	protein_coding	78465	2.77886035631256	1734	ENSMUSG00000070532
Gm15852	-0.882936453290364	-1.38626569402839	0.189973182539308	0.674566318706042	-4.48399089822379	processed_transcript	NA	-2.84507911786759	915	ENSMUSG00000089990
Hsd17b7	-0.00327373510951404	-0.0376581165464068	0.970556941875136	0.99471123745302	-6.53115008723352	protein_coding	15490	5.00387143187464	5104	ENSMUSG00000026675
3110045C21Rik	-0.00579795785829001	-0.0130169373035474	0.989820398971433	0.997872155624127	-5.28741481776222	antisense	NA	-0.545262194245398	1135	ENSMUSG00000097503
Ddr2	0.0446668630643141	0.250716658341236	0.806120066620772	0.957843709952581	-6.24803801669783	protein_coding	18214	3.54872622232984	9264	ENSMUSG00000026674
Uap1	0.197626144160587	2.49293821626586	0.0276374589522455	0.447291983024294	-3.97591804706871	protein_coding	107652	6.03527062555663	4011	ENSMUSG00000026670
Gm37748	0.233978663145952	0.479984238710498	0.639555076142775	0.909396817167069	-5.07378101572513	lincRNA	NA	-1.1818079925209	1140	ENSMUSG00000104266
Uhmk1	-0.173081021984745	-1.81960533104139	0.0929181667831055	0.565415105871857	-5.25507386884362	protein_coding	16589	8.59527193003176	8101	ENSMUSG00000026667
Gm7694	0.00488204033500068	0.011994251877736	0.990620123753006	0.997872155624127	-5.50815710403361	protein_coding	665574	0.550147230814603	3827	ENSMUSG00000102752
Nos1ap	-0.369279517910777	-3.93135152553469	0.00186012847072694	0.25247406473133	-1.34870577509015	protein_coding	70729	6.0528693317967	7249	ENSMUSG00000038473
Olfml2b	-0.327693667782751	-1.70695242207659	0.112609979198106	0.587250123413903	-4.80571217521944	protein_coding	320078	3.0990456567038	3095	ENSMUSG00000038463
Atf6	0.0490909715496603	0.421132429343317	0.680832176449242	0.92336755021186	-6.62316972539266	protein_coding	226641	7.00665731585571	9231	ENSMUSG00000026663
Gm23523	0.0875777830211607	0.0766674694313824	0.940105495449402	0.98964071409924	-4.81622796514963	snRNA	NA	-4.50722441757002	107	ENSMUSG00000096310
Gm25235	-0.884789473754237	-1.14563978578361	0.273472772964319	0.737685574918658	-4.58986514368503	snRNA	NA	-3.68840674697017	107	ENSMUSG00000096547
Gm9929	0.0224606542657853	0.0390818787028495	0.969444372085226	0.994637069212524	-4.98237823613647	processed_transcript	NA	-2.53984455481749	1671	ENSMUSG00000053925
Dusp12	0.0287886264097822	0.177841713748368	0.86170601331944	0.974594949882666	-6.17395509775169	protein_coding	80915	3.20087787782512	2743	ENSMUSG00000026659
Gm26620	0.248254058065365	0.227324748427337	0.823858697617322	0.963683040835688	-4.84317581883558	protein_coding	NA	-3.79385152537241	817	ENSMUSG00000096968
Fcrlb	0.672939703713268	0.718650626158521	0.485615848366108	0.852152037226894	-4.82426550486739	protein_coding	435653	-2.20509099350967	1284	ENSMUSG00000070524
Gm2962	-0.532381576776847	-1.23300350947118	0.240332214556666	0.71286723436456	-4.86593539013654	processed_pseudogene	NA	0.0327431310660528	336	ENSMUSG00000089838
Fcgr2b	-0.471599858331811	-1.39909694185852	0.186183062981769	0.671396849798604	-4.74086054109424	protein_coding	14130	0.550953885884457	5790	ENSMUSG00000026656
Fcgr3	-0.00268210602407614	-0.0204892526174014	0.983977566225571	0.996922827418741	-6.22147143818721	protein_coding	14131	3.2935480938729	1736	ENSMUSG00000059498
Cfap126	0.379860891078587	0.566282151009229	0.581258999009845	0.887655375836882	-4.99972658786415	protein_coding	75472	-1.56595130524964	1774	ENSMUSG00000026649
Sdhc	0.123168625093947	1.26572343792852	0.228768603860098	0.707235558204756	-5.83669440475979	protein_coding	66052	5.9477330131452	3250	ENSMUSG00000058076
Pcp4l1	0.465402015509893	3.51571324072963	0.00403340540332165	0.303091574892513	-2.01282933784085	protein_coding	66425	4.94192859840476	1577	ENSMUSG00000038370
Tomm40l	0.0847689509218172	0.846093016572243	0.41345593095519	0.819178251868786	-6.23063140022732	protein_coding	641376	5.57466694378994	5135	ENSMUSG00000005674
Apoa2	0.396869602462365	0.911395935075914	0.379382627729194	0.797005477807509	-4.88767705989663	protein_coding	11807	-1.10570956769783	537	ENSMUSG00000005681
Fcer1g	-0.743188371468076	-3.48761405845802	0.00425189145925992	0.308546363389133	-1.77962153923017	protein_coding	14127	1.58395221930968	874	ENSMUSG00000058715
Ndufs2	0.161299651739711	1.97314663467945	0.0710811039550778	0.537238853749506	-4.93501739282313	protein_coding	226646	7.32479750067088	2313	ENSMUSG00000013593
Adamts4	0.112564516488549	0.87494319020489	0.398157520568496	0.809908105373256	-6.13725575222319	protein_coding	240913	5.11582173214231	4810	ENSMUSG00000006403
B4galt3	0.0598457762162464	0.496364732100479	0.628278332346273	0.904933625564638	-6.34657790618845	protein_coding	57370	4.63068463558649	5467	ENSMUSG00000052423
Ppox	0.21849531725866	1.80042192177346	0.0960362260309798	0.568091769511437	-4.73062497608109	protein_coding	19044	3.38199201402953	4515	ENSMUSG00000062729
Usp21	0.132643107356955	0.95406634949104	0.358194417113633	0.78722045308209	-6.00826809594543	protein_coding	30941	4.61660627612045	4756	ENSMUSG00000053483
Ufc1	-0.0696528333622932	-0.753096150000963	0.465384815719305	0.844392537684191	-6.33572767224334	protein_coding	66155	5.81553489458676	2070	ENSMUSG00000062963
Rpl27-ps1	0.912428723321958	1.19339983506801	0.254941981002666	0.724017287870834	-4.594680323676	processed_pseudogene	NA	-2.36481539872604	408	ENSMUSG00000079137
Gm20045	-0.0592945656827075	-0.240524494368091	0.81383588609783	0.960324713217099	-5.85134602456292	lincRNA	NA	1.88943803642535	5577	ENSMUSG00000103983
Dedd	0.102262486736259	1.01676126569391	0.328605164947892	0.769912435772292	-5.89775026189714	protein_coding	21945	4.30383318028763	5861	ENSMUSG00000013973
Nit1	0.0465275210643629	0.481338814797645	0.63861893865581	0.908779732048242	-6.38874591956172	protein_coding	27045	4.79368409046898	4932	ENSMUSG00000013997
Pfdn2	0.0323414470199799	0.305689840964397	0.764888135832214	0.948445566168105	-6.47387060639375	protein_coding	18637	4.89781393749084	1937	ENSMUSG00000006412
Gm37154	-0.42595249440461	-0.709536771638086	0.491057147441368	0.854444676721673	-4.85169159265984	TEC	NA	-2.3058657176537	1290	ENSMUSG00000102929
Klhdc9	0.403084938058004	1.55931065438011	0.143951984216409	0.626759996527756	-4.75635568472934	protein_coding	68874	1.9754297946962	1558	ENSMUSG00000045259
Gm37097	-0.222000600582146	-0.203528975510976	0.842007939296478	0.968900634083834	-4.81477816320502	processed_pseudogene	NA	-4.1878764446279	336	ENSMUSG00000103727
Nectin4	0.177327549230759	0.798434824383485	0.439572557299669	0.832026174734624	-5.43402340023578	protein_coding	71740	1.47658578982194	3746	ENSMUSG00000006411
Arhgap30	0.0713361391418313	0.329892606604969	0.746961629613412	0.942776501984421	-5.77828798311813	protein_coding	226652	1.70331722576679	8591	ENSMUSG00000048865
Usf1	0.110961715456471	1.26073476779581	0.230502405309997	0.707919499729715	-5.78579811312005	protein_coding	22278	5.38422512818479	2806	ENSMUSG00000026641
Tstd1	0.173493010629544	0.421175221621312	0.680801747484407	0.92336755021186	-5.1097893890473	protein_coding	226654	-1.34302614313233	867	ENSMUSG00000103711
F11r	0.161875538024181	1.09269385831167	0.295205890744547	0.750481482240642	-5.47031226810408	protein_coding	16456	2.62403912589122	2663	ENSMUSG00000038235
Alyref2	0.0358899014821857	0.165355894231175	0.871316604839046	0.975996511784234	-5.72776121591965	protein_coding	56009	1.36371005321524	1273	ENSMUSG00000060244
Cd48	0.757563884842775	1.50732909519314	0.15665594104273	0.640956122888252	-4.42065388800124	protein_coding	12506	-1.20904775669736	1189	ENSMUSG00000015355
Tma7-ps	0.115206568691589	0.419443363312684	0.682033712708282	0.923619625076998	-5.61865310607001	processed_pseudogene	NA	1.2792742104375	195	ENSMUSG00000059058
Cd84	0.0378060215854582	0.176853624443502	0.86246574940238	0.974664735355058	-5.78914072044555	protein_coding	12523	1.54630523711526	6272	ENSMUSG00000038147
Vangl2	0.417371766184292	2.15593393985357	0.051281275844868	0.500519278905688	-4.08827219611622	protein_coding	93840	3.00783635970102	6990	ENSMUSG00000026556
Ncstn	-0.0508650725015443	-0.634720072034328	0.53709235948264	0.87191468496424	-6.4216848326791	protein_coding	59287	5.89867524986475	3975	ENSMUSG00000003458
Copa	-0.0632662123861552	-0.874299249669533	0.398494755415076	0.810234116969309	-6.38304611547064	protein_coding	12847	7.9735302670108	9427	ENSMUSG00000026553
Gm38164	0.0687055137817455	0.0960653258013809	0.924996609701445	0.987133829669636	-5.03181468007	processed_pseudogene	NA	-2.06727033160358	330	ENSMUSG00000102779
Pex19	-0.0249730572641273	-0.297646602945342	0.770877701550171	0.94886646064368	-6.64191952401489	protein_coding	19298	6.59138627975461	3815	ENSMUSG00000003464
Gm10171	-0.119723773123491	-0.790712857485147	0.443902620682933	0.834057017561747	-5.9234176481696	processed_pseudogene	NA	3.3521510989724	628	ENSMUSG00000089803
Dcaf8	0.0864609019276082	1.0171454461265	0.328429486898519	0.769912435772292	-6.2086848720827	protein_coding	98193	7.35930840015661	12996	ENSMUSG00000026554
Pea15a	-0.0158289888526416	-0.157736020505066	0.877192398447596	0.976730060333765	-6.78286385776072	protein_coding	18611	8.28286576738578	3861	ENSMUSG00000013698
Casq1	0.0847360667426328	0.119958520655097	0.906428699944769	0.983699973617461	-5.04127449445316	protein_coding	12372	-1.90442124403843	1951	ENSMUSG00000007122
Gm17224	-1.66044831712015	-3.0569899264453	0.00957771888606755	0.371890185331721	-3.21415129482611	antisense	NA	-2.58306263810247	500	ENSMUSG00000092085
Igsf8	0.251240339040204	1.965577900712	0.072036538523468	0.538674600479585	-4.8992285712966	protein_coding	140559	6.71253103862749	5217	ENSMUSG00000038034
Atp1a2	0.121613961278495	1.11695888791522	0.285088707359597	0.744923426606359	-6.23852412969524	protein_coding	98660	9.66993672977469	7038	ENSMUSG00000007097
Kcnj9	0.00569410131834106	0.0523170892636818	0.959105509190141	0.992903866764305	-6.72502805887178	protein_coding	16524	7.18212840861737	4288	ENSMUSG00000038026
Gm36937	-0.546631205717367	-0.802551975731801	0.437275054490744	0.831204154390197	-4.77929645769725	antisense	NA	-3.18140216815288	429	ENSMUSG00000102413
Kcnj10	-0.23462620658646	-0.555648755875255	0.588289816482263	0.891102711118516	-6.42226608812587	protein_coding	16513	5.61865952539972	5407	ENSMUSG00000044708
Pigm	-0.109080351695695	-1.11590346372307	0.285523217457717	0.745406230029947	-5.82271858390598	protein_coding	67556	4.37760633622563	7554	ENSMUSG00000050229
Slamf9	-0.12200195101627	-0.270935042938632	0.790877448437045	0.954218081229979	-5.1331905703465	protein_coding	98365	-1.2212126467324	1313	ENSMUSG00000026548
Igsf9	0.469480864165894	1.71097981611095	0.111846541967451	0.587046217996255	-4.61961247477606	protein_coding	93842	2.29441808878799	6612	ENSMUSG00000037995
Tagln2	0.239499533825078	1.26935441198519	0.22751323781142	0.705654488079902	-5.05387816932826	protein_coding	21346	1.54774629260686	2082	ENSMUSG00000026547
Cfap45	-0.00380383510878841	-0.0168353235595677	0.986834586654163	0.997629956166486	-5.79703567227158	protein_coding	71870	1.55455309784836	5717	ENSMUSG00000026546
Dusp23	0.157314219824739	0.458270101430121	0.654648797812792	0.914650776744962	-5.46947391861729	protein_coding	68440	0.651355902979081	1410	ENSMUSG00000026544
Ackr1	-0.382654027964418	-2.48919992063473	0.0278300634201123	0.447771821245072	-3.78547385246954	protein_coding	13349	4.30643840399985	1405	ENSMUSG00000037872
Cadm3	-0.153413666278313	-1.83647411143521	0.0902520186688667	0.564013081422056	-5.22032247835659	protein_coding	94332	8.51813964248055	7248	ENSMUSG00000005338
Aim2	0.0975666699430055	0.43985032514336	0.667578543812827	0.918125530986141	-5.61005161084678	protein_coding	383619	1.21737019385722	3501	ENSMUSG00000037860
Ifi209	0.0838117736767207	0.115855134937806	0.909613762422985	0.983943236134851	-5.11876257250759	protein_coding	236312	-1.64140553651952	3547	ENSMUSG00000043263
Ifi204	-1.20526612407217	-2.77835618245694	0.0162014988047455	0.404411920135418	-3.04303896116899	protein_coding	15951	-0.963700477219689	3561	ENSMUSG00000073489
Mndal	0.519589636455575	1.63328377643117	0.127409320483584	0.60833472841881	-4.43009722645244	protein_coding	100040462	0.268711038060845	3443	ENSMUSG00000090272
Ifi203	0.408647233763863	1.07756258710051	0.301650289333644	0.754994790504828	-4.85963391337391	protein_coding	15950	-0.634771691432425	6706	ENSMUSG00000039997
Spta1	1.78106864989381	2.24237569266608	0.0438386584384112	0.484254397409449	-3.64124436901356	protein_coding	20739	0.0362178166988839	9691	ENSMUSG00000026532
Fmn2	-0.128249545957763	-1.19306205236504	0.255069515452909	0.724017287870834	-5.93802500537729	protein_coding	54418	6.20931900842029	7960	ENSMUSG00000028354
Grem2	-0.127443591658165	-0.863959958555986	0.403935951073341	0.813830322799866	-6.09746515979449	protein_coding	23893	4.55871511106523	3745	ENSMUSG00000050069
Rgs7	0.0144024706544074	0.168107360318075	0.86919685109756	0.975572048577642	-6.66775281860792	protein_coding	24012	6.52637485680015	6019	ENSMUSG00000026527
5730408A14Rik	-0.645221980109726	-1.7919522989958	0.0974425591371319	0.571465858994621	-4.27158153347437	TEC	NA	0.664416110825854	1824	ENSMUSG00000104343
Fh1	0.0678236659713432	0.829064337339537	0.422667160337978	0.824092411986327	-6.30019059538023	protein_coding	14194	6.15237558392849	3392	ENSMUSG00000026526
Opn3	0.132467318059394	0.781389099116194	0.449167232929804	0.836486645443602	-5.78806606687393	protein_coding	13603	2.69643289696337	1913	ENSMUSG00000026525
Chml	-0.0992978680233126	-0.873009866672831	0.399170592687066	0.81060756852834	-6.18684758040249	protein_coding	12663	5.29743596644607	6975	ENSMUSG00000078185
Exo1	0.49002652828302	0.978745798616594	0.346328146701626	0.780402630080259	-4.99368025847115	protein_coding	26909	-0.0767506965562145	8422	ENSMUSG00000039748
Pld5	0.123417112648803	0.521020976669079	0.611487387091818	0.898564609691774	-5.84733801179629	protein_coding	319455	2.38146910175501	10094	ENSMUSG00000055214
Gm38101	0.814484724698128	1.89653348028538	0.0813120727759446	0.550823430418959	-4.05197633593409	lincRNA	NA	-0.380015728010566	3557	ENSMUSG00000104157
Cep170	-0.147503774933426	-1.8138002931055	0.0938519578026391	0.565674425742257	-5.18127594621595	protein_coding	545389	7.25774626586905	18049	ENSMUSG00000057335
3110062G12Rik	-0.267781335913946	-0.749958354638914	0.467205724308977	0.845060594905962	-5.26826119116825	TEC	NA	0.28307896731384	1419	ENSMUSG00000103634
Gm38104	-0.315774675455362	-1.07146071187939	0.304278663655341	0.756107889462547	-5.25937711020849	TEC	NA	1.55337419884839	1895	ENSMUSG00000104154
Mir350	0.892829814594855	1.3020475192644	0.216457218550022	0.69676675018289	-4.53414588569369	miRNA	NA	-2.37998769427232	99	ENSMUSG00000065573
Sdccag8	0.0448837502058638	0.453398251843867	0.658057503094822	0.914944156790257	-6.31487210923124	protein_coding	76816	4.30726262446979	4129	ENSMUSG00000026504
Gm38158	-0.881510804887652	-0.984979450888001	0.343375872960422	0.778664970738527	-4.64254051238787	processed_pseudogene	NA	-4.39727085021493	339	ENSMUSG00000103367
Gm25993	-0.741712386267908	-1.10052205522701	0.291912791319147	0.748268683655605	-4.63748127253027	miRNA	NA	-2.68193247049514	80	ENSMUSG00000093132
Gm37246	0.0456944941965724	0.0784877015832504	0.938686599631404	0.989547785942479	-5.08806634358256	processed_pseudogene	NA	-1.61217765585474	835	ENSMUSG00000102475
Gm37490	-0.249837427378229	-0.458079834608824	0.654781771399625	0.914650776744962	-4.96310673336645	TEC	NA	-2.20075379586867	724	ENSMUSG00000102211
Gm15423	-0.339691870537623	-0.676419519578319	0.51113650265932	0.86310173612102	-4.9323565805643	antisense	NA	-1.81329216306048	1430	ENSMUSG00000087082
Gm37519	-0.11124223324852	-0.164229164236939	0.872184948598316	0.976260067344626	-5.00791306823871	TEC	NA	-2.05537776200327	2210	ENSMUSG00000103251
Akt3	-0.100359788488238	-1.34709123660915	0.201940885650075	0.684016617736702	-5.88779994278409	protein_coding	23797	8.14469464290319	5124	ENSMUSG00000019699
Gm37960	-0.876645506588838	-2.53669212613621	0.0254769371809351	0.443335452530743	-3.2623506500199	TEC	NA	-0.132136487161131	1897	ENSMUSG00000104391
Gm37106	0.385723321173347	1.09754218095536	0.293163056907675	0.748754318014773	-4.8746140736963	TEC	NA	-0.293047010560471	1532	ENSMUSG00000102133
Gm37598	-0.394179954030643	-1.09658284465422	0.29356642383064	0.7490755523828	-5.00546018749062	TEC	NA	0.481462095767398	1301	ENSMUSG00000102749
Gm38146	-0.1931919348383	-0.834136330461665	0.419909549224998	0.822876401061846	-5.37628618883585	TEC	NA	1.11132651662619	1293	ENSMUSG00000103163
Gm37706	-0.0933278587811308	-0.485901265815967	0.635470630480141	0.907370624752304	-5.78221651878786	TEC	NA	2.04464353423134	2765	ENSMUSG00000103646
Gm37463	-0.469646346248211	-1.56798513332132	0.141920591271385	0.623984687224718	-4.48386288372986	TEC	NA	0.250387145468101	796	ENSMUSG00000102427
Gm38328	-2.30462394393449	-2.10611367791344	0.0560946899158804	0.515035492175742	-4.1262612311866	processed_pseudogene	NA	-4.74203146853898	317	ENSMUSG00000103633
Gm26801	-0.386794666451054	-0.718476210841823	0.48571963538359	0.852187212928214	-4.93330393925164	antisense	NA	-1.54676410137999	1791	ENSMUSG00000097892
Zbtb18	-0.210301662592685	-3.10424179827486	0.00875970071048839	0.369707419353981	-3.02337501583965	protein_coding	30928	8.58799898358476	6138	ENSMUSG00000063659
Gm29856	-1.52935539500973	-1.61532945379486	0.131264549354616	0.612428662672207	-4.33063818311343	processed_transcript	NA	-2.68200876142147	1258	ENSMUSG00000102432
Adss	-0.0801508758404492	-0.957293114563034	0.356626772066203	0.786520118712475	-6.19814154812224	protein_coding	11566	6.30103360478808	4531	ENSMUSG00000015961
Catspere2	-0.185578401684802	-0.886195912023916	0.392295632191756	0.805538832944051	-5.67910068322002	protein_coding	545391	2.57104407265111	5259	ENSMUSG00000091476
Gm8010	-0.818400252359826	-1.02912789808801	0.322984491993001	0.766585398441627	-4.68121599508626	unprocessed_pseudogene	NA	-2.55389164764144	873	ENSMUSG00000102493
Desi2	-0.185279823024927	-1.85922661414865	0.0867654384067364	0.5588165830578	-4.9439056736488	protein_coding	78825	5.08173894100187	9156	ENSMUSG00000026502
Gm37486	0.642285719139374	1.55412935307665	0.145177250085506	0.627906341971528	-4.55411743076956	processed_pseudogene	NA	0.835407248199709	405	ENSMUSG00000104126
B230369F24Rik	-0.13203686254217	-0.591836526863191	0.564545114696936	0.881202323019952	-5.63989385488177	antisense	NA	1.5415071812928	2560	ENSMUSG00000086350
Cox20	-0.067760793452424	-0.496786065846402	0.627989541731362	0.904933625564638	-6.03107480936119	protein_coding	66359	3.00163160240474	883	ENSMUSG00000026500
Hnrnpu	-0.146205987769959	-2.05919974405238	0.0610103508793681	0.522453442440482	-4.88043615765049	protein_coding	51810	8.72141917637821	11599	ENSMUSG00000039630
Gm38300	-0.547864550609515	-1.59206809720604	0.136410051715547	0.618382843994103	-4.47237286193875	TEC	NA	0.331684601745711	1870	ENSMUSG00000104279
Efcab2	0.112736374550141	0.942515018790592	0.363846244045144	0.788952250974732	-5.94480959109704	protein_coding	68226	4.12545693512542	4151	ENSMUSG00000026495
Kif26b	-0.253734866169299	-1.72882029596298	0.108519568469842	0.585783209327676	-4.92462566683921	protein_coding	269152	3.88692870418243	14696	ENSMUSG00000026494
Smyd3	-0.0475831319992535	-0.432440547775335	0.67281159656142	0.920223728866	-6.42661084774827	protein_coding	69726	4.95524723706124	9184	ENSMUSG00000055067
Gm5561	0.414448449298911	1.09604943787739	0.293790883407639	0.74937375226583	-5.02744335351886	processed_pseudogene	NA	0.734202000591522	480	ENSMUSG00000096474
Tfb2m	0.0915115954434598	0.657613496770772	0.522750559747225	0.865749554337717	-6.16155376498337	protein_coding	15278	4.0443295519448	2804	ENSMUSG00000026492
Cnst	-0.0175052498780921	-0.219748464015551	0.829626261853521	0.965953578867265	-6.60399711142818	protein_coding	226744	5.89113501885523	8859	ENSMUSG00000038949
Sccpdh	0.101587476857275	0.763254196500287	0.45952043925545	0.841936350207734	-6.33073458081978	protein_coding	109232	5.91617907222428	7562	ENSMUSG00000038936
Ahctf1	-0.238836832073203	-2.8664756280025	0.0137236249769937	0.388573616199964	-3.32919706172047	protein_coding	226747	6.28699245019423	15116	ENSMUSG00000026491
Cdc42bpa	-0.0685471733296326	-1.03269343828236	0.321377094557698	0.765332983573074	-6.2743796649677	protein_coding	226751	8.68753220201203	21522	ENSMUSG00000026490
Gm38169	-0.519430552108113	-1.27908583995745	0.224175912925714	0.704543809387636	-4.71721273857124	TEC	NA	-0.238831712512772	2539	ENSMUSG00000102194
Coq8a	-0.0478619364629805	-0.460712132923249	0.652943206844934	0.914450224215524	-6.39116073236027	protein_coding	67426	4.76963545226109	5293	ENSMUSG00000026489
Psen2	-0.0095296376720938	-0.0815053148111344	0.936334813506565	0.989267352667733	-6.33285944502928	protein_coding	19165	3.84906766219212	4332	ENSMUSG00000010609
Gm31728	-1.03463616924823	-1.74186550502318	0.106142773941108	0.582596867335138	-4.22696264355202	antisense	NA	-2.33368561260644	435	ENSMUSG00000102923
Gm5069	-0.143148099317589	-0.472455770667476	0.644769676664803	0.911534995066125	-5.45729957198334	transcribed_processed_pseudogene	NA	0.730096967163792	1328	ENSMUSG00000055676
Itpkb	0.116220559345406	0.934318538771291	0.367894451618807	0.792392372615646	-5.93320203740088	protein_coding	320404	4.217194730053	10463	ENSMUSG00000038855
Gm37390	-0.895482438373577	-1.17561789897344	0.261723726102679	0.727021586754221	-4.58064733113544	TEC	NA	-3.29392090238942	872	ENSMUSG00000103123
Stum	-0.109408833265095	-1.01996956325147	0.32714017547686	0.768885626713309	-6.23071225006064	protein_coding	381310	7.66677797294106	7375	ENSMUSG00000053963
Gm37984	-0.314934785720552	-0.680388754697532	0.508704697311551	0.862210747223279	-5.17265369613088	TEC	NA	-0.248564045022024	3733	ENSMUSG00000104210
Parp1	-0.00558926420566826	-0.069199006856634	0.945929447858954	0.991493306585882	-6.68367962987679	protein_coding	11545	6.57662893561441	5293	ENSMUSG00000026496
Mir6904	-1.82277332902681	-1.58451685500205	0.138117611047247	0.619859507979556	-4.41627429339313	miRNA	NA	-4.98271316778637	67	ENSMUSG00000098926
Lin9	-0.0864034178392911	-0.549520330172129	0.592361928550216	0.892673929798421	-5.86776814548653	protein_coding	72568	2.41530077771589	7244	ENSMUSG00000058729
Acbd3	-0.030401156148417	-0.312118069207497	0.760112541093805	0.946360376938265	-6.50429658592572	protein_coding	170760	5.15087414281011	6780	ENSMUSG00000026499
H3f3a	-0.143377319515475	-1.61060215582633	0.132296363790928	0.61408931537385	-5.47196762183594	protein_coding	15078	7.00894558612458	3504	ENSMUSG00000060743
Gm17275	2.50666260829109	1.54690092096911	0.146901597857121	0.62949131820503	-4.37822091569306	lincRNA	NA	-2.00754090823022	2550	ENSMUSG00000097347
H3f3aos	0.745831718543016	1.74818853793258	0.105007497571352	0.58145023578711	-4.22967113639513	antisense	NA	-0.0791859018774509	3044	ENSMUSG00000073485
Sde2	0.0143596885623998	0.148446994449629	0.884365568949125	0.978624571468087	-6.46677668922374	protein_coding	208768	4.61165909707293	3471	ENSMUSG00000038806
Gm20305	2.31279907516938	2.35165150064117	0.035889049671677	0.46474028205153	-4.1543352522334	processed_pseudogene	NA	-5.37719901236712	177	ENSMUSG00000103979
Lefty2	-0.432085754321704	-1.43597952234236	0.175637150977821	0.658893633396373	-4.66692849422148	protein_coding	320202	0.239241190484768	2611	ENSMUSG00000066652
Pycr2	0.0691545891111398	0.54072198773325	0.598233408436878	0.893911296328271	-6.18817475822169	protein_coding	69051	3.98790979170127	2958	ENSMUSG00000026520
Lefty1	-0.351365020797537	-0.457489903645183	0.655194140331356	0.914690879353644	-4.94569394412589	protein_coding	13590	-2.2880307137733	1758	ENSMUSG00000038793
Tmem63a	0.0670315926264553	0.45420574865837	0.657491963167077	0.914776921269742	-6.1170814753829	protein_coding	208795	3.55309610194323	4492	ENSMUSG00000026519
Ephx1	0.275651537154282	1.81801718454613	0.0931727987495007	0.565415105871857	-4.78458392042671	protein_coding	13849	3.79969132806827	1950	ENSMUSG00000038776
Nvl	-0.0964952146099218	-1.12498820056016	0.281799545430372	0.743059826142712	-6.01232040262903	protein_coding	67459	6.15618691464526	13488	ENSMUSG00000026516
Cnih4	0.049032561245115	0.509029205222393	0.619625962164011	0.902210661749886	-6.39874922606239	protein_coding	98417	4.9976719363129	3783	ENSMUSG00000062169
Wdr26	-0.231776758585139	-2.32605998374292	0.037617151336491	0.470153639475545	-4.35666074744664	protein_coding	226757	7.3517701853632	7848	ENSMUSG00000038733
A430110L20Rik	0.266725771212822	0.726955091953623	0.480689857633938	0.850785084385833	-5.06897361540854	lincRNA	NA	-0.506197361737483	2513	ENSMUSG00000054135
Rpl35a-ps2	-0.309730796569768	-0.427939999813902	0.675998787749709	0.921606084726088	-5.31572116118941	processed_pseudogene	NA	-0.0901335320143892	333	ENSMUSG00000081214
Cnih3	-0.00959220940390142	-0.117351205529655	0.908452314838113	0.983727826295225	-6.66399255737637	protein_coding	72978	6.36416769424877	2751	ENSMUSG00000026514
2900069G24Rik	0.734904743406144	0.859260693010329	0.40642545838179	0.815187815636431	-4.7309012692369	TEC	NA	-2.96726658322832	1311	ENSMUSG00000102276
Ccdc121	-0.783334509599739	-1.49342923828507	0.160210838554456	0.643266028925914	-4.40847292393706	protein_coding	403180	-1.92313380139549	1819	ENSMUSG00000050625
Dnah14	0.118318050178789	0.512641769822788	0.61716859702818	0.901105985051834	-5.63395340811774	protein_coding	240960	1.46312563456654	16235	ENSMUSG00000047369
Gm23690	-0.49922733313949	-0.40654852799641	0.691236286647	0.92870675458507	-4.74832613086269	snRNA	NA	-5.17016007957798	94	ENSMUSG00000064970
Lbr	0.0736664650967899	0.54664320441715	0.594278676340792	0.892890101356831	-6.20968235031585	protein_coding	98386	3.97264825432348	4761	ENSMUSG00000004880
Gm26004	2.38828709335037	1.93520956838332	0.0759898744834781	0.543664196538629	-4.32078917656857	rRNA	NA	-5.64564882979433	116	ENSMUSG00000089429
Enah	-0.276858453372334	-2.29350009901033	0.0399307700985805	0.474496823094517	-4.38134887791822	protein_coding	13800	6.94150671333962	21452	ENSMUSG00000022995
2700078F05Rik	-0.650227656699625	-1.91909409319265	0.078167586085108	0.546896091175996	-4.11641654159	TEC	NA	0.791767868749974	3244	ENSMUSG00000103722
Gm38359	-0.589090788108399	-1.53494094192584	0.149793285138291	0.633384106960332	-4.44471681869893	TEC	NA	-0.443652832029648	2225	ENSMUSG00000103317
Gm37018	-0.765146704054087	-2.06234953923535	0.0606681459920488	0.522414800360557	-3.87299398366916	TEC	NA	0.0392144280964925	3869	ENSMUSG00000102950
Gm37258	-0.0445391619566721	-0.106524074354861	0.916862558422479	0.986010042177991	-5.34629743626736	TEC	NA	-0.202029513019871	1627	ENSMUSG00000102760
Srp9	0.00284232486878577	0.0325990942533005	0.974510715772487	0.99471123745302	-6.61726973012753	protein_coding	27058	5.71036196812112	5541	ENSMUSG00000026511
Degs1	0.0666649632733443	0.800552568220801	0.438389816503055	0.831331182556321	-6.32220259942819	protein_coding	13244	6.15660129164956	2591	ENSMUSG00000038633
1700047M11Rik	-0.0302622334695685	-0.155307549272391	0.879066645360975	0.977093038894967	-6.12220309615976	lincRNA	NA	3.006082687581	2846	ENSMUSG00000100147
Fbxo28	-0.102262728320301	-1.05499821735723	0.311455005001681	0.760523213974182	-6.07630032126456	protein_coding	67948	6.00516454214159	5318	ENSMUSG00000047539
Gm10517	-0.237674844274836	-0.385755979476362	0.706183237374837	0.933663336427119	-4.94962370264967	TEC	NA	-2.3680555712179	758	ENSMUSG00000073482
Trp53bp2	-0.0143502747819422	-0.129476231008747	0.899047626441061	0.982637749195541	-6.4613762967007	protein_coding	209456	4.61102279535105	4418	ENSMUSG00000026510
Capn2	0.211408375700258	2.34541472142054	0.0363030661037681	0.466909028622386	-4.20309763590173	protein_coding	12334	5.7627904671086	6345	ENSMUSG00000026509
Gm37885	0.188628990786421	0.73447240769016	0.476257271469074	0.849016369717747	-5.8423595795748	antisense	NA	2.82378219937614	1985	ENSMUSG00000102234
Gm37069	0.216617653486628	0.792386000015467	0.442962094843471	0.833392821145892	-5.50279721505654	TEC	NA	1.58236794161938	4142	ENSMUSG00000104415
Susd4	-0.0721108385950754	-0.93961005298928	0.365277400571819	0.789845657161184	-6.23400141008358	protein_coding	96935	6.6294060883065	3858	ENSMUSG00000038576
Disp1	0.093210129164642	0.387202679972418	0.705139035496309	0.933576244092077	-5.83593638824586	protein_coding	68897	2.14082116391692	5224	ENSMUSG00000030768
Brox	-0.0809476000861458	-0.925895997445664	0.372087039853067	0.794527097419548	-6.22984106222491	protein_coding	71678	6.32328448057316	5010	ENSMUSG00000046836
Aida	-0.173089891469655	-1.75330468797644	0.104096845698464	0.580705314483253	-5.11395529988523	protein_coding	108909	5.22165046211494	6175	ENSMUSG00000042901
Mia3	-0.0220074129504818	-0.295174602943727	0.772721639270459	0.949524243085215	-6.6690508229845	protein_coding	338366	6.9789375711937	4431	ENSMUSG00000056050
Taf1a	-0.148614682950642	-1.1195005233422	0.284044397921866	0.744190154381611	-5.58461152526429	protein_coding	21339	3.23331104379788	2409	ENSMUSG00000072258
Gm37986	0.282572699543864	0.472600022867876	0.64466957419828	0.911534995066125	-4.97872544592956	lincRNA	NA	-1.9872480784538	383	ENSMUSG00000104212
Dusp10	-0.288011749742304	-1.70483262609985	0.113013660045134	0.587579041225801	-4.78620492929778	protein_coding	63953	2.93745902699328	3042	ENSMUSG00000039384
Hlx	1.13292481401125	1.57565182948599	0.140145833686703	0.621803569622601	-4.35177185991429	protein_coding	15284	-2.29069485702592	2278	ENSMUSG00000039377
Marc2	0.173539780432233	1.80148680670211	0.0958607042826106	0.568091769511437	-5.04994058291036	protein_coding	67247	5.32162881889012	6629	ENSMUSG00000073481
C130074G19Rik	-0.0143083270756876	-0.113439359108964	0.911489664128536	0.984171744415399	-6.56794686479415	protein_coding	226777	5.33144856972933	3035	ENSMUSG00000039349
Mark1	0.169769867225107	2.00136846332168	0.0676204848058405	0.533385562028146	-4.86592227928934	protein_coding	226778	6.99267356619985	4356	ENSMUSG00000026620
Rab3gap2	0.0345054512369039	0.463410094017803	0.651061235378559	0.913890128588924	-6.60366640988544	protein_coding	98732	7.02689248308285	10800	ENSMUSG00000039318
Snora36b	-0.496961831996901	-0.475114423771362	0.642925893865186	0.910902518598317	-4.7274311640506	snoRNA	NA	-5.10495240992001	132	ENSMUSG00000077571
Iars2	-0.0242918790911918	-0.304596442016119	0.765701440297368	0.948669422460628	-6.58800499140218	protein_coding	381314	5.96567385863709	8885	ENSMUSG00000026618
Gm37785	0.0994345427334898	0.331497354184178	0.745778313393377	0.942548514503899	-5.45031650461797	TEC	NA	0.3283020698416	2408	ENSMUSG00000102526
Bpnt1	-0.0174971992701912	-0.217203461356869	0.831566021883307	0.966628439034662	-6.61095158258024	protein_coding	23827	5.93394026230729	2308	ENSMUSG00000026617
4930532G15Rik	0.0341415801365864	0.0643780326500657	0.949690621323046	0.991969969937272	-5.08444451587682	lincRNA	NA	-1.82329838934278	1866	ENSMUSG00000097261
Eprs	0.0581947864648043	0.791138016754832	0.443663503928368	0.833937036662328	-6.40721935809432	protein_coding	107508	7.27333013440063	18102	ENSMUSG00000026615
Gm2061	0.100285482463685	0.469301413516894	0.646960420735847	0.911771491894627	-5.68067521283265	lincRNA	NA	1.51991885598283	2761	ENSMUSG00000097615
Slc30a10	-0.100024608025048	-0.663504614673412	0.519096044413121	0.865335170478915	-6.18282702990701	protein_coding	226781	4.21357751676028	5836	ENSMUSG00000026614
5033404E19Rik	0.0287035450189164	0.0506943451321078	0.96037276112673	0.993354874337162	-5.04275220806457	transcribed_processed_pseudogene	NA	-1.8282980972324	1065	ENSMUSG00000102185
Lyplal1	0.260601729358785	1.40493657005807	0.184479037884321	0.6692835392138	-5.01926537501779	protein_coding	226791	2.10513424097275	1578	ENSMUSG00000039246
Gm38268	-0.624818756290886	-0.500583931489913	0.625389302416855	0.903988451241664	-4.72477989426852	TEC	NA	-5.03563516266579	193	ENSMUSG00000103056
Tgfb2	0.221465554247958	1.55634808871575	0.144651472712946	0.627147941480931	-5.0255378778278	protein_coding	21808	3.09142554301719	5791	ENSMUSG00000039239
Gm29491	0.0703584644244662	0.0595278120137781	0.953475884057363	0.992341248718084	-4.85813043742523	antisense	NA	-3.7038988046529	506	ENSMUSG00000100393
Rrp15	-0.0360821663207904	-0.210290985156722	0.83684038841365	0.967765201298219	-6.09813130029355	protein_coding	67223	2.95999094473913	3239	ENSMUSG00000001305
A430105J06Rik	0.411201180215467	0.785496424113407	0.446843159608507	0.834788310085963	-4.97605050367909	lincRNA	NA	-1.01719586886711	1275	ENSMUSG00000097784
Spata17	-0.0052318952601823	-0.0079281301364332	0.993799866395423	0.99810365937448	-5.13508435005377	protein_coding	74717	-1.92177293205112	2870	ENSMUSG00000026611
1700007P06Rik	-0.740911083696228	-2.13921063244175	0.0528520861399221	0.505264327598275	-3.76991868370854	antisense	NA	-0.51770133975495	823	ENSMUSG00000089730
Gpatch2	0.0863718852199252	0.694118682848537	0.500345662386551	0.859377103963203	-6.19111572429004	protein_coding	67769	4.45792464533817	7684	ENSMUSG00000039210
Gm37254	-0.107589596576932	-0.456914482904856	0.655596480370185	0.914690879353644	-5.719702270368	TEC	NA	1.68628232014333	3901	ENSMUSG00000104394
Esrrg	-0.213652177508329	-1.34420851350568	0.202845456811378	0.684674352746768	-5.63993858535034	protein_coding	26381	5.01742946452384	6208	ENSMUSG00000026610
Gm36388	-0.558746242278626	-1.10730420451417	0.289082224232595	0.747189267620876	-4.71996271220428	antisense	NA	-1.5657958135981	1675	ENSMUSG00000103961
Kctd3	0.00561195032975949	0.0614904839864762	0.951944006337624	0.992240957482055	-6.69188031454098	protein_coding	226823	6.71394410738241	8129	ENSMUSG00000026608
Kcnk2	0.0746501623480597	0.683858950307019	0.506584231126888	0.861781015751888	-6.34081746051273	protein_coding	16526	5.44020494668237	4943	ENSMUSG00000037624
2900042K21Rik	0.0489873670920252	0.0438269769591154	0.965736908620231	0.99445132066791	-4.83958192930979	sense_overlapping	NA	-4.14313054693078	653	ENSMUSG00000103669
Pdcd5-ps	-0.134621335979783	-0.760288319364245	0.461227857860502	0.84200448799231	-5.77598479737708	processed_pseudogene	NA	2.68096583336121	381	ENSMUSG00000102824
A430027H14Rik	0.216482937161848	0.633571469494751	0.537817734994774	0.871961602670347	-5.16832766944223	antisense	NA	-0.123250357907921	1467	ENSMUSG00000104507
Cenpf	0.736299200619569	2.25533490792975	0.0428150840817944	0.481870075576364	-3.71017108873637	protein_coding	108000	1.37536250956158	15433	ENSMUSG00000026605
Ptpn14	-0.266426483866166	-0.913573706304397	0.378280625758334	0.796387760340104	-5.85950575001377	protein_coding	19250	3.46625413492899	13413	ENSMUSG00000026604
Gm30280	-0.997258084300199	-0.972094148153687	0.349498373550168	0.78195126526802	-4.65013608686506	processed_pseudogene	NA	-4.89475616882547	262	ENSMUSG00000102248
Smyd2	0.00379164361680569	0.0313300783205135	0.975502603625366	0.99489098385767	-6.60544762049612	protein_coding	226830	5.64274294475	2717	ENSMUSG00000026603
Gm38245	0.266479468650688	0.521006356440146	0.611497277093279	0.898564609691774	-5.11111806158942	TEC	NA	-0.712993864407183	2621	ENSMUSG00000103467
Prox1	-0.138647124688188	-0.678034206126639	0.510146420170424	0.86245560461522	-6.0429182648107	protein_coding	19130	3.68624319456414	8390	ENSMUSG00000010175
Prox1os	-0.737848048850669	-1.59439465887516	0.135887647193936	0.617851248426226	-4.33486354929291	antisense	NA	-1.65254090642301	828	ENSMUSG00000079045
Rps6kc1	0.0506841023391451	0.55334802977451	0.589816858604714	0.891742460142577	-6.52171368607283	protein_coding	320119	6.54467960492181	9741	ENSMUSG00000089872
Angel2	0.0160498002058495	0.188455264584602	0.853554543769783	0.972344838618015	-6.60960876087846	protein_coding	52477	5.85318014280208	5559	ENSMUSG00000026634
Vash2	0.371861174624918	1.60558656101902	0.133398810700008	0.615349074167904	-4.64547855228056	protein_coding	226841	1.68037640288953	4314	ENSMUSG00000037568
Gm37095	-0.219637363786432	-0.383661226442322	0.707696294000857	0.933944013144462	-5.03855472727533	processed_pseudogene	NA	-1.87599635515808	205	ENSMUSG00000103723
Gm8407	-0.174648987411888	-0.484422160774774	0.63649047606922	0.907738595926172	-5.20046300980792	processed_pseudogene	NA	-0.407966570949375	427	ENSMUSG00000103964
Flvcr1	0.0363245656425909	0.299398545473679	0.769571756124971	0.948781715571604	-6.3364091298878	protein_coding	226844	4.09692589840461	5177	ENSMUSG00000066595
Tatdn3	-0.023499106234821	-0.164533962365551	0.871950030858102	0.976212151447118	-6.26251027870644	protein_coding	68972	3.60691080799174	2786	ENSMUSG00000026632
Nsl1	0.751629685510076	1.54123454443832	0.148265589055965	0.630360962711117	-4.41272940220076	protein_coding	381318	-0.795438024496283	5303	ENSMUSG00000062510
Batf3	0.0307108927413078	0.0526392864418169	0.958853908989772	0.992903866764305	-5.0331504633179	protein_coding	381319	-1.88150947519306	1597	ENSMUSG00000026630
Atf3	0.252128658460905	0.69122372274584	0.502101332240694	0.859814685325774	-5.09883754308816	protein_coding	11910	-0.527094945043357	2154	ENSMUSG00000026628
D730003I15Rik	0.0246027572195167	0.113925750696857	0.911111925651555	0.984171744415399	-5.70399133905547	lincRNA	NA	1.34629678507329	1687	ENSMUSG00000073478
Gm37074	-0.0689590591286109	-0.142120533473064	0.889257137917888	0.979807065660212	-5.16898572792804	TEC	NA	-1.18573341374894	1843	ENSMUSG00000103685
Gm37168	-0.662627198597352	-1.79433091453251	0.097045748176236	0.570717330130915	-4.15688734966022	lincRNA	NA	-0.76345879128907	1452	ENSMUSG00000103174
Nenf	-0.0567244039908882	-0.438341338594011	0.668642783678086	0.918505129536924	-6.34358736618527	protein_coding	66208	4.37308294021722	742	ENSMUSG00000037499
Tmem206	-0.0614268634175744	-0.424639005691894	0.678340642440304	0.922328028159672	-6.02154641229426	protein_coding	66950	2.91446535717054	2246	ENSMUSG00000026627
Ppp2r5a	0.0539722900453868	0.616287815400105	0.548799287593709	0.875246298178985	-6.47916376420155	protein_coding	226849	6.44242484970874	9607	ENSMUSG00000026626
Gm32200	0.255203072665735	0.908694422119076	0.380752736338856	0.7972607664369	-5.23077501215377	lincRNA	NA	0.878055885061529	2385	ENSMUSG00000103114
9430037O13Rik	1.45072853152862	2.55371075039252	0.0246815996261007	0.442540619944548	-3.56945388876377	TEC	NA	-2.26604757102786	1008	ENSMUSG00000102246
Dtl	0.242517638891538	1.91667691465258	0.0784991001066137	0.547276069667843	-4.67590418586744	protein_coding	76843	3.87362168727526	13709	ENSMUSG00000037474
Ints7	-0.0266538334636422	-0.319150997206807	0.754899467786538	0.944778481930269	-6.54716234411364	protein_coding	77065	5.5584238533353	7319	ENSMUSG00000037461
Gm37349	0.370082935562368	0.606900193251904	0.554815716983227	0.876923793720869	-4.88042117887429	TEC	NA	-2.25693699245534	624	ENSMUSG00000102970
Lpgat1	-0.0443937578179632	-0.475412538072559	0.64271930461877	0.910795115067264	-6.7013055034491	protein_coding	226856	8.64124664389983	7610	ENSMUSG00000026623
Nek2	-0.152950658958678	-0.52616118395528	0.608015189399694	0.89763137795875	-5.41037092271964	protein_coding	18005	0.450028295351924	4516	ENSMUSG00000026622
1700034H15Rik	-0.178587640893214	-0.635060197175049	0.536877666813853	0.871793950216573	-5.41163268730292	antisense	NA	0.709147521456728	6099	ENSMUSG00000055833
Slc30a1	-0.131867509668932	-1.04780560882761	0.314629514210731	0.762930902201255	-6.02176525909018	protein_coding	22782	5.33457339919972	5244	ENSMUSG00000037434
Gm26670	-0.119518598011877	-0.247810322931319	0.80831814046547	0.958672112745815	-5.11431766385046	antisense	NA	-1.40609242178665	3287	ENSMUSG00000097416
Traf5	0.131429983217531	0.572030155048708	0.577476883411849	0.887526224761542	-5.59724081658669	protein_coding	22033	1.51048561580321	4566	ENSMUSG00000026637
Gstp-ps	0.177487351332338	0.785932134850501	0.446597070521734	0.834788310085963	-5.72989666986288	processed_pseudogene	NA	2.66710586905335	631	ENSMUSG00000103653
Rcor3	-0.192331486289866	-1.2428182618121	0.236815862203294	0.711798603098969	-5.70793554926482	protein_coding	214742	4.59145780665673	13622	ENSMUSG00000037395
Gm10516	0.0561136934857525	0.240216120563298	0.814069657143451	0.960324713217099	-5.84134071906108	antisense	NA	1.92292617330938	2788	ENSMUSG00000097316
Kcnh1	0.0689262930699744	0.78900355508359	0.444864795736321	0.834648150813456	-6.40952234971065	protein_coding	16510	7.303182874008	7331	ENSMUSG00000058248
Hhat	0.109618827212327	0.304038284207568	0.766116727653255	0.948764092010729	-5.36123430950156	protein_coding	226861	0.0131027123841139	9150	ENSMUSG00000037375
Gm22265	2.36499897122708	2.36601258583461	0.034952823449186	0.464270295588098	-4.13467085255367	snRNA	NA	-5.34824835064762	116	ENSMUSG00000094131
Sertad4	-0.199224471272111	-1.4426281332067	0.173790287097718	0.657297747283375	-5.24150363947554	protein_coding	214791	3.42659809407657	3850	ENSMUSG00000016262
Gm15867	0.190583514343371	0.448222961534825	0.661687291525917	0.915919619482971	-5.08878328000276	antisense	NA	-1.22229502084113	388	ENSMUSG00000089812
Syt14	-0.220442503689936	-2.0797912038933	0.0588053225062725	0.520573739676097	-4.60316509064293	protein_coding	329324	5.20151172768913	10540	ENSMUSG00000016200
Gm23583	0.218698509887445	0.252253464194442	0.804958468197639	0.957291806389658	-4.92335626428075	misc_RNA	NA	-2.6942181452737	289	ENSMUSG00000089158
Gm31406	-0.100515422502683	-0.12554574527403	0.902094606638461	0.982944058769776	-4.93993860453906	lincRNA	NA	-2.83912631451859	671	ENSMUSG00000103640
Diexf	-0.0744647268259314	-0.603730109685226	0.556855553527113	0.877884927638157	-6.15443891955769	protein_coding	215193	3.90769575869208	6530	ENSMUSG00000016181
Irf6	0.429619407888061	1.2120779555684	0.247967126526898	0.718972241226253	-4.93155805888337	protein_coding	54139	0.709610821867224	7069	ENSMUSG00000026638
A130010J15Rik	-0.0310061189413605	-0.187895028871701	0.853984388358942	0.972344838618015	-6.05428200804522	protein_coding	319266	2.58167749312084	4403	ENSMUSG00000079144
Traf3ip3	-0.241646362910925	-0.593520541826537	0.56345286379899	0.881029624028534	-5.2506809524199	protein_coding	215243	-0.213366420213536	5756	ENSMUSG00000037318
Lamb3	0.251020257635595	1.17366424353863	0.262477289048055	0.727532774251004	-5.08677428627787	protein_coding	16780	1.33244476941216	6612	ENSMUSG00000026639
Hsd11b1	0.235729129445743	2.00605825928665	0.067060705530371	0.532197724319976	-4.65790954320219	protein_coding	15483	4.68485063488022	4251	ENSMUSG00000016194
G0s2	0.181847461416948	0.767999652182885	0.456796828593239	0.839781610384882	-5.44432660515113	protein_coding	14373	1.43011492056244	871	ENSMUSG00000009633
Gm37691	0.27575488795637	0.552581476660009	0.590326092439823	0.892078906376344	-5.00260180254397	TEC	NA	-1.44943876181899	2573	ENSMUSG00000104348
Camk1g	0.173729409504112	0.897625269589326	0.38640223004846	0.801611348980422	-6.15851108853355	protein_coding	215303	5.30510493917719	2759	ENSMUSG00000016179
Plxna2	-0.296991509165706	-3.28296157092867	0.00625059659039442	0.345550812038663	-2.65604164439726	protein_coding	18845	7.95705030647233	17174	ENSMUSG00000026640
Gm37783	-0.423804331911122	-1.1453871323085	0.273573490243267	0.737685574918658	-4.97187284771559	TEC	NA	0.586558080342342	1856	ENSMUSG00000102523
Gm37674	-0.697981176044367	-1.87796297437276	0.0839864307525878	0.555098813828932	-4.09321067902023	TEC	NA	-0.0644522805918236	1834	ENSMUSG00000102621
Gm38036	-0.668224706923544	-1.92793816234183	0.0769655059803125	0.543690589953757	-4.07982126177736	TEC	NA	0.623035529400987	3564	ENSMUSG00000102841
2900035J10Rik	-0.889027965550188	-1.03016342408984	0.322517055791366	0.766229395101313	-4.67734541988968	TEC	NA	-3.00527267580008	532	ENSMUSG00000103776
Mir3962	0.558136459506307	0.452703061293547	0.658544564314746	0.914944156790257	-4.75005665734345	miRNA	NA	-5.13605638779448	64	ENSMUSG00000092633
Cd34	-0.365531776536952	-4.24657623416071	0.00104498991625767	0.222687056078739	-0.802027188581698	protein_coding	12490	6.35650556499054	7290	ENSMUSG00000016494
Gm16897	-0.361024064712191	-0.797470859168414	0.44011160450316	0.832352496298453	-4.92127706234303	antisense	NA	-1.31230904929886	2492	ENSMUSG00000097325
A330023F24Rik	-0.374287913710348	-3.525172566746	0.00396244841087518	0.301804394034138	-2.0632729890824	processed_transcript	NA	5.53386647751055	9354	ENSMUSG00000096929
Gm37334	-0.626474347166835	-3.1317037468136	0.00831679564343989	0.369400526673366	-2.38800981178214	TEC	NA	2.2946618815947	2938	ENSMUSG00000104525
9630010A21Rik	-0.730881629780606	-3.94523168548824	0.00181311216400363	0.25247406473133	-1.05286875080901	TEC	NA	1.70053437265246	2703	ENSMUSG00000103867
Cd46	-0.3243490779226	-1.46708725489022	0.167135774300299	0.649763106470597	-5.11041318535575	protein_coding	17221	2.95519342141902	7603	ENSMUSG00000016493
Gm37366	-0.114091165211575	-0.271448071072075	0.790491814487357	0.954164893759684	-5.43441304920359	TEC	NA	0.143397197205001	2297	ENSMUSG00000104010
Gm37132	-0.00566297809557633	-0.0218833289753965	0.982887591500909	0.996655452426822	-5.60924581717626	TEC	NA	0.938640832035689	2238	ENSMUSG00000103443
Cr1l	-0.071205196323835	-0.762097306390463	0.460185972831541	0.841936350207734	-6.21905635950425	protein_coding	12946	4.84189838195833	10349	ENSMUSG00000016481
Fam171a1	-0.0237885719847991	-0.18913978946902	0.853029403851497	0.972344838618015	-6.60572859827119	protein_coding	269233	5.8229453551504	4442	ENSMUSG00000050530
Nmt2	-0.0271396889691063	-0.273284102651756	0.789112176021238	0.954164893759684	-6.67801068487283	protein_coding	18108	6.95560539793308	6556	ENSMUSG00000026643
Rpp38	0.0301327944878077	0.178068575215246	0.861531601141338	0.97457358300301	-5.93158793560749	protein_coding	227522	2.14601869548654	1042	ENSMUSG00000049950
Acbd7	0.971588091434187	1.44438215513035	0.173305776672442	0.656608784367659	-4.44386348412412	protein_coding	78245	-2.17334277452405	531	ENSMUSG00000026644
Meig1	0.918976586834132	2.10543853762832	0.0561627320266031	0.515035492175742	-3.81179505706801	protein_coding	104362	-0.421843436331278	1102	ENSMUSG00000026650
Dclre1c	-0.12386815882095	-1.09129535440728	0.295797135343314	0.750797848089148	-5.72251584663802	protein_coding	227525	3.75457652285451	9316	ENSMUSG00000026648
Suv39h2	-0.157058700285268	-0.892799580819682	0.388883093683666	0.803028613385819	-5.59514486803734	protein_coding	64707	2.24497317411612	4410	ENSMUSG00000026646
Gm13184	0.803486862955025	0.720018470786098	0.484802371084947	0.851759444761974	-4.730528741148	antisense	NA	-4.02658263728967	626	ENSMUSG00000085043
Hspa14	0.0538514364121706	0.545629500485574	0.59495476705862	0.892985749404199	-6.32967171498612	protein_coding	50497	4.62758395752587	4057	ENSMUSG00000109865
Gm45902	-0.166584141488948	-1.22806371669379	0.242117580468319	0.714195856972231	-5.42977099667516	protein_coding	NA	3.06386380084295	4347	ENSMUSG00000051396
Cdnf	0.155771922787057	0.610129702500665	0.552741872169214	0.876267527988941	-5.40770907170798	protein_coding	227526	0.776736294321726	3111	ENSMUSG00000039496
Fam107b	0.0885480983321118	0.754370858658935	0.464646351649334	0.8438912858883	-6.05105150498853	protein_coding	66540	3.89982593333527	3762	ENSMUSG00000026655
Frmd4a	-0.0722751599077023	-0.804995226273073	0.435915321991172	0.830796911140516	-6.31945948736198	protein_coding	209630	6.21481875083655	23350	ENSMUSG00000026657
Gm10862	-0.755718281270109	-2.99659881040259	0.0107351743259075	0.378467176681385	-2.56129690724168	sense_intronic	NA	1.35357608490795	3350	ENSMUSG00000104284
Gm38085	-0.199904322927193	-0.684092318102398	0.506441819178705	0.861781015751888	-5.49647143815509	sense_intronic	NA	1.31782877830773	3062	ENSMUSG00000102517
Gm13189	-0.0756593021181721	-0.140046597462679	0.890861731543967	0.98016262740498	-5.17342851488125	lincRNA	NA	-1.05695701569202	252	ENSMUSG00000086921
Gm37814	-0.367238428208031	-1.71870340236549	0.110395268402779	0.585783209327676	-4.47473255272347	sense_intronic	NA	1.42987578129297	3644	ENSMUSG00000102816
Gm37107	-0.527116162508441	-2.30636036194067	0.0390012017694587	0.472660238146412	-3.60488896393355	sense_intronic	NA	1.02087100113143	2552	ENSMUSG00000102136
Gm38348	-0.719805869043317	-2.04311603651136	0.0627858757373163	0.525475895719874	-3.91367755340087	sense_intronic	NA	0.385731947045027	2273	ENSMUSG00000102357
Gm36988	0.0329515818970744	0.108789961219586	0.915101572675887	0.985372822421247	-5.47562325209935	sense_intronic	NA	0.265053247003388	2408	ENSMUSG00000102494
Prpf18	-0.035896419373289	-0.316551678238549	0.756824735719291	0.945093021817124	-6.58726054606657	protein_coding	67229	5.94856962972523	5310	ENSMUSG00000039449
Bend7	0.0977422193574813	0.353676652645808	0.729493883954432	0.938412232992499	-5.51762368705297	protein_coding	209645	0.779700081435754	4194	ENSMUSG00000048186
Sephs1	-0.0551580516087303	-0.586999225299209	0.567688943519895	0.882308794562482	-6.36333484229792	protein_coding	109079	5.02716609013717	5925	ENSMUSG00000026662
Phyh	0.146412399493658	1.68979842796993	0.115913586520195	0.591608779896374	-5.26679855225874	protein_coding	16922	5.86601239328449	1893	ENSMUSG00000026664
Gm13194	0.235216939363696	0.301888283969406	0.7677171021188	0.948781715571604	-4.89817126274264	processed_pseudogene	NA	-3.26404854265341	311	ENSMUSG00000086670
Gm13192	0.0800086706015676	0.330407796679911	0.746581663092913	0.942776501984421	-5.74710334130021	processed_pseudogene	NA	1.62476053370318	208	ENSMUSG00000069188
Ucma	-0.0703462300693229	-0.122107651853599	0.904761207970958	0.983370787506554	-5.24165905322249	protein_coding	68527	-0.958767911267985	884	ENSMUSG00000026668
Mcm10	0.407889964445803	0.869843649176173	0.400833470617266	0.811738756067967	-5.00117590686837	protein_coding	70024	-0.45141377348977	7692	ENSMUSG00000026669
Optn	0.247033833233142	1.91205249639951	0.0791369162579159	0.5486589054725	-4.69655141758769	protein_coding	71648	4.08647590488725	3753	ENSMUSG00000026672
Ccdc3	-0.0973535893906047	-0.744842885032531	0.470183810849535	0.846409973938414	-6.07753953585649	protein_coding	74186	3.92815784715555	2670	ENSMUSG00000026676
Camk1d	-0.198906469567517	-2.3758814588913	0.0343230586077703	0.462917702304494	-4.25450878844113	protein_coding	227541	7.14114067794937	7427	ENSMUSG00000039145
Cdc123	-0.127591941972138	-1.25744557612658	0.23165128682451	0.708985001361226	-5.81412518563373	protein_coding	98828	5.5488997543424	3463	ENSMUSG00000039128
Nudt5	-0.161493801543977	-1.26323596866584	0.229631810527126	0.707235829772618	-5.61434993147911	protein_coding	53893	4.12293957204715	6484	ENSMUSG00000025817
Gm13199	0.166534377431734	0.317911168979702	0.755817573215088	0.944851351817208	-5.16729170897205	protein_coding	NA	-1.02350200818079	759	ENSMUSG00000056718
Sec61a2	-0.119317992790655	-1.26906018497307	0.227614757517139	0.705654488079902	-5.8466711407113	protein_coding	57743	6.03516940484884	4572	ENSMUSG00000025816
Dhtkd1	-0.323140613083789	-1.37188350675173	0.194297074882831	0.678099860467749	-5.06459365235092	protein_coding	209692	2.17917669662517	6333	ENSMUSG00000025815
Upf2	-0.207897828862459	-1.76832775866927	0.10146339647661	0.576374726989942	-5.10017228218225	protein_coding	326622	5.33359990768728	5474	ENSMUSG00000043241
Proser2	-0.192604226819051	-0.874942208057518	0.398158034776742	0.809908105373256	-5.40306284015035	protein_coding	227545	1.44356709034674	9563	ENSMUSG00000045319
Echdc3	0.167136109222792	0.416830612855366	0.683894108161115	0.924617340903626	-5.14257543160066	protein_coding	67856	-1.08074786885641	2685	ENSMUSG00000039063
Gm13383	-0.280572023161987	-0.310777198916628	0.761107846363649	0.946586382170711	-4.98992632367642	lincRNA	NA	-2.44349160098634	1171	ENSMUSG00000087485
Usp6nl	0.00559348783703451	0.061814315608277	0.951691272754064	0.992240957482055	-6.60979656080966	protein_coding	98910	5.70260237149787	8059	ENSMUSG00000039046
Gm13391	0.0589277378997507	0.119556057039466	0.906741019739916	0.983726005821304	-5.20192798337877	lincRNA	NA	-1.0270284717426	1143	ENSMUSG00000086109
Celf2	-0.442650937563164	-3.65649972084009	0.00309880084126811	0.293699327712818	-1.98198620883413	protein_coding	14007	8.32430953335918	25884	ENSMUSG00000002107
Gm10855	-0.501778224274489	-2.28429342934081	0.0406091595616291	0.476059644514167	-3.81514848544896	sense_intronic	NA	2.52905368441207	2541	ENSMUSG00000075538
Gm10115	-0.548186405683151	-2.66786962559831	0.0199378171279208	0.426770424610763	-3.13281987415732	sense_intronic	NA	2.07139529335217	1228	ENSMUSG00000062319
Gm26315	0.145833612997117	0.632565427524551	0.538453533446001	0.872526144295388	-5.75657497545143	misc_RNA	NA	2.3282460703746	321	ENSMUSG00000065824
Gm28641	0.621913060899484	0.510351597315525	0.618725878305361	0.901782469885407	-4.74354880248914	lincRNA	NA	-4.91281339338965	335	ENSMUSG00000099424
Gm13210	-0.0418813030660251	-0.0402675235326789	0.96851792512829	0.99445132066791	-4.78266939666675	processed_pseudogene	NA	-4.49873552781137	273	ENSMUSG00000083252
Gm13217	0.0413224374039508	0.121403378660116	0.905307595735399	0.98366251999181	-5.55657523892304	unprocessed_pseudogene	NA	0.515550465865916	953	ENSMUSG00000082953
Taf3	-0.0396886982591409	-0.263009003224491	0.796842563291401	0.955662962724469	-6.20939937171259	protein_coding	209361	3.4562273126746	6389	ENSMUSG00000025782
C630004M23Rik	-0.471495722660941	-1.00719102446279	0.333003552929667	0.772632281941621	-4.79725133327596	TEC	NA	-1.48120181353069	1682	ENSMUSG00000103570
Atp5c1	-0.0193356829706026	-0.220312065138732	0.829196851547816	0.965921151373916	-6.72885549851425	protein_coding	11949	7.51269313668343	1908	ENSMUSG00000025781
Gm23608	-0.838155719304246	-1.51494504229896	0.154736795100223	0.638256216370663	-4.39955042405974	snoRNA	NA	-1.58962827392427	128	ENSMUSG00000077733
Kin	0.0564593330077595	0.424572577727872	0.678387805020118	0.922328028159672	-6.08749090389471	protein_coding	16588	3.11896873578874	1705	ENSMUSG00000037262
Itih2	-0.0403484567823401	-0.21488073334304	0.833337375565187	0.966826092066447	-5.94704894152675	protein_coding	16425	2.15382123883766	3315	ENSMUSG00000037254
Itih5	0.070504356806387	0.634953163352917	0.536945223118595	0.871797618621841	-6.3605841121783	protein_coding	209378	5.30717633209464	7900	ENSMUSG00000025780
Sfmbt2	-0.193885066195846	-1.07918260757812	0.300955328582418	0.754994790504828	-5.51243168917339	protein_coding	353282	2.71313342031961	9128	ENSMUSG00000061186
Gm22072	0.429359025674216	0.352772867398557	0.730154849068378	0.938412232992499	-4.74064501630191	miRNA	NA	-5.37719901236712	121	ENSMUSG00000080500
Gm22677	0.772946895720922	0.663675636908568	0.518990173789327	0.865333420452584	-4.68823573970341	miRNA	NA	-5.60939182185586	108	ENSMUSG00000080627
Mir466m	1.14644466298909	1.09231319220048	0.295366736539149	0.750481482240642	-4.5908636982188	miRNA	NA	-5.60939182185586	84	ENSMUSG00000092793
Mir466f-1	-0.0257231169867243	-0.0188539005349164	0.98525622786442	0.997498957503111	-4.74944067835911	miRNA	NA	-5.21490597727511	94	ENSMUSG00000077972
Mir669f	0.365520381439041	0.309085544977547	0.762364166593422	0.947114487353209	-4.73664901146318	miRNA	NA	-5.60939182185586	121	ENSMUSG00000077038
Mir669e	-0.818725566473767	-0.823335432193549	0.425796237908011	0.826041189966135	-4.66677379523067	miRNA	NA	-5.36609588112825	119	ENSMUSG00000080653
Mir669b	-0.557729201703804	-0.521563333647211	0.611120560531559	0.898357261400065	-4.73345540266857	miRNA	NA	-4.9754068215674	97	ENSMUSG00000076126
Gm23578	-0.449996935600453	-0.325110276621601	0.750492014936797	0.943845431295944	-4.74799054382192	miRNA	NA	-5.08536038892249	104	ENSMUSG00000077131
Mir669d	0.911189284274108	0.643652027643582	0.531470488687562	0.869213377904345	-4.70234174757363	miRNA	NA	-5.11710860790811	121	ENSMUSG00000077834
Mir466f-2	0.71379367525851	0.619038255306658	0.547043436436821	0.875025805401174	-4.69761076279649	miRNA	NA	-5.48715257972222	94	ENSMUSG00000077998
Mir669l	0.978269534404379	0.827748338107251	0.423384605399704	0.824188192494207	-4.66575785148436	miRNA	NA	-5.14500620287839	98	ENSMUSG00000076959
Mir669d-2	0.19180936795576	0.142876440789787	0.888672422750642	0.979488997734441	-4.75389423212334	miRNA	NA	-5.21870276229501	86	ENSMUSG00000080504
Mir466f-3	1.09073567665881	0.837522718362331	0.418075021291757	0.821659297501637	-4.65366135408352	miRNA	NA	-5.40235288906672	94	ENSMUSG00000077981
Mir297a-2	-1.87227086303845	-2.1614819730988	0.0507699106767799	0.497674787760031	-4.1762195879242	miRNA	NA	-4.91281339338965	90	ENSMUSG00000076983
Mir466o	-0.280767642300402	-0.221839760907602	0.828033181980048	0.965766892901287	-4.77690548983794	miRNA	NA	-4.72641954834725	84	ENSMUSG00000078026
Gm26073	-0.35135975212807	-0.319068851273913	0.754960285662439	0.944778481930269	-4.82578305477292	miRNA	NA	-4.09353479746454	127	ENSMUSG00000094165
Mir466b-1	-2.6003444863821	-2.63731049145724	0.0211124563627141	0.429652230553158	-3.91236374440103	miRNA	NA	-4.51693531118566	82	ENSMUSG00000106608
Mir669a-3	-0.274229892978923	-0.376101351153277	0.713167611348106	0.934855210657489	-4.8768086914353	miRNA	NA	-3.34399838153978	109	ENSMUSG00000076028
Mir669k	-0.90528889713123	-0.763579776191226	0.45933324967452	0.841871903382695	-4.7289278797248	miRNA	NA	-4.02722687840082	127	ENSMUSG00000094297
Gm26491	-1.3468922410512	-1.07140943867055	0.304300821723386	0.756107889462547	-4.60808774261757	miRNA	NA	-4.48916719300584	121	ENSMUSG00000095843
Mir467a-1	1.32160944382827	1.1984282521128	0.253049321542679	0.722708063643131	-4.56332837350337	miRNA	NA	-3.81043629502026	73	ENSMUSG00000096624
Mir669a-1	-0.809976306686621	-0.809636449784654	0.433339917367389	0.829891738428922	-4.66553030858593	miRNA	NA	-5.60939182185586	97	ENSMUSG00000096583
Mir669g	0.404876644374842	0.332093283808095	0.745339055477991	0.942548514503899	-4.73766000703855	miRNA	NA	-5.45089557178374	123	ENSMUSG00000080459
Gm25701	1.99993369003526	1.83839858343745	0.0899522829584399	0.564013081422056	-4.3430337889633	miRNA	NA	-5.04910338098402	127	ENSMUSG00000095938
Mir669j	0.300285138831497	0.291091290406683	0.775770659854322	0.950617137391277	-4.75361155302517	miRNA	NA	-5.08536038892249	121	ENSMUSG00000095340
Mir467a-2	-1.63520329494867	-1.43301190206422	0.17646679556794	0.6590636619982	-4.46210674052996	miRNA	NA	-4.71426335035916	83	ENSMUSG00000096027
Mir466e	0.428451090671255	0.375566354041021	0.713555439191818	0.934855210657489	-4.73543489856923	miRNA	NA	-5.29239932171163	84	ENSMUSG00000104933
Mir669a-4	1.85980905400217	1.44943958241311	0.171915117888074	0.655450343968073	-4.48495373281518	miRNA	NA	-5.48715257972222	87	ENSMUSG00000105546
Gm24315	1.14863985637677	1.01800350932794	0.328037358911207	0.769510751612673	-4.60907451419292	miRNA	NA	-5.8126339696251	127	ENSMUSG00000095336
Gm25451	0.805612111796596	0.725991656145105	0.481259769597804	0.85103154599426	-4.69059328370638	miRNA	NA	-5.04792083744434	121	ENSMUSG00000094190
Mir467b	-0.0365184403992121	-0.0334347833701244	0.973857548792552	0.99471123745302	-4.77395542755138	miRNA	NA	-5.06020651222289	73	ENSMUSG00000095509
Mir466c-1	-0.326948506022276	-0.286026018707771	0.779558313664885	0.951748660531711	-4.78284744327654	miRNA	NA	-4.53617507928952	84	ENSMUSG00000104561
Mir669a-5	-0.30509267796693	-0.301338259418744	0.768126697752118	0.948781715571604	-4.75604727780111	miRNA	NA	-5.29239932171163	87	ENSMUSG00000104734
Gm24761	1.28392846922125	1.02133667124452	0.326517369612188	0.768540344577081	-4.63155024452813	miRNA	NA	-4.15208036201469	127	ENSMUSG00000094927
Gm23651	0.540266553630698	0.466912438922033	0.648621889778455	0.912254490014812	-4.71944427819976	miRNA	NA	-5.56084913913884	120	ENSMUSG00000080405
Gm23108	1.11267553141293	0.987395338756071	0.34223657274936	0.778508796894718	-4.6231495066456	miRNA	NA	-4.82801370273416	124	ENSMUSG00000096264
Gm22775	0.0520254316907677	0.0438449961730178	0.965722831289658	0.99445132066791	-4.75721934117389	miRNA	NA	-5.52459213120036	120	ENSMUSG00000094101
Gm26431	-0.0185323478791627	-0.0158255609012312	0.987624158987197	0.997708733161495	-4.78083160139536	miRNA	NA	-5.29239932171163	127	ENSMUSG00000095884
Gm26229	0.395117637603076	0.357436188259714	0.726746853488429	0.937413818734236	-4.74101806357374	miRNA	NA	-5.29239932171163	121	ENSMUSG00000094506
Gm24167	1.22946078395784	0.994045253169982	0.339114605497639	0.776523817755401	-4.61542772823014	miRNA	NA	-5.56084913913884	124	ENSMUSG00000094009
Gm24640	2.44564328019512	2.25813721402076	0.0425967456838677	0.48080744595455	-4.18206048451884	miRNA	NA	-5.10495240992001	126	ENSMUSG00000096782
Gm23288	1.36864899663648	1.27751631399548	0.224711497641405	0.705036305273966	-4.54021037474879	miRNA	NA	-5.56084913913884	121	ENSMUSG00000096835
Gm24673	0.599219893557281	0.55188685836345	0.590787735269516	0.892197110658553	-4.72387923414717	miRNA	NA	-5.01166382950587	124	ENSMUSG00000095786
Mir466b-7	-1.4358413688028	-1.25347619738169	0.233043829083583	0.708985001361226	-4.54462511899605	miRNA	NA	-5.68308838127248	88	ENSMUSG00000096360
Gm22626	-1.87397241659888	-1.56635612106883	0.142300178101155	0.624054700118021	-4.4313233208793	miRNA	NA	-5.39784410011387	126	ENSMUSG00000094457
Mir466b-2	0.840793325412618	0.714849153519306	0.487880996103677	0.853290778157651	-4.67287618142892	miRNA	NA	-5.71934538921095	82	ENSMUSG00000076966
Gm26156	-1.60139215024708	-1.93439959500096	0.0760979885302056	0.543664196538629	-4.20491155324746	miRNA	NA	-4.79906304101466	123	ENSMUSG00000080649
Gm23571	-0.49904813817395	-0.571777253169668	0.577643015480791	0.887526224761542	-4.76761881253285	miRNA	NA	-3.87983375956758	127	ENSMUSG00000096889
Gm25316	-1.95900505322975	-1.79910019309174	0.0962544841609013	0.568341118140917	-4.33021961883879	miRNA	NA	-5.2438566389946	118	ENSMUSG00000080476
Gm25022	1.87295395256846	1.57328783720196	0.140691017494906	0.622691774372627	-4.44711169046344	miRNA	NA	-5.8415846313446	83	ENSMUSG00000093907
Gm25943	-0.397038757540133	-0.372784526944114	0.715573369094343	0.935418932847635	-4.73229196733879	miRNA	NA	-5.71934538921095	90	ENSMUSG00000096053
Gm23988	-0.456331557562477	-0.456495544557446	0.655889477042669	0.914690879353644	-4.78216310423408	miRNA	NA	-4.77567423499723	122	ENSMUSG00000080684
Gm25673	0.222617450757115	0.213278636453864	0.834559718376793	0.967358222981581	-4.76984025888598	miRNA	NA	-5.21870276229501	127	ENSMUSG00000095051
Mir466b-3	0.394394173147754	0.361624274143878	0.723691334457341	0.936879843802609	-4.7222398183034	miRNA	NA	-5.60939182185586	81	ENSMUSG00000076994
Mir669a-12	0.35016113206319	0.310723006724192	0.761148081669678	0.946586382170711	-4.73860111103639	miRNA	NA	-5.60939182185586	87	ENSMUSG00000105783
Gm26398	0.753756460630341	0.845055885901434	0.414013096065541	0.819178251868786	-4.70296128766717	miRNA	NA	-4.10353767929767	127	ENSMUSG00000094327
Mir467e	-0.70079916769197	-0.560695001053227	0.584947722583466	0.889301403930066	-4.71769600122034	miRNA	NA	-5.26344865999213	87	ENSMUSG00000076948
Mir466p	0.220950417829453	0.21120134924397	0.836145283444072	0.967519204098075	-4.78063134361785	miRNA	NA	-4.93796727008925	89	ENSMUSG00000077113
Gm22051	1.38640949841969	1.2864694995922	0.221670060681307	0.701852851409234	-4.53273411786257	miRNA	NA	-4.98650995280627	127	ENSMUSG00000094330
Gm22678	0.98797967436471	0.867420205154996	0.40210940420281	0.812840286391968	-4.65560360027645	miRNA	NA	-4.9754068215674	101	ENSMUSG00000080624
Mir467d	0.653205750820748	0.492634635420856	0.630837801935711	0.905000960803133	-4.70827187725915	miRNA	NA	-5.64564882979433	85	ENSMUSG00000077021
Mir466	-0.118327732996614	-0.1091754062968	0.914802061581851	0.985232108358824	-4.77467525885671	miRNA	NA	-5.3286563296501	73	ENSMUSG00000070099
Gm22091	0.312282197854084	0.329999410499876	0.746882853185717	0.942776501984421	-4.81285152420957	miRNA	NA	-4.0343499088339	127	ENSMUSG00000080558
Mir297c	0.514944781363877	0.474057287475418	0.643658725432747	0.911201438047231	-4.73083065195149	miRNA	NA	-5.13390307163951	98	ENSMUSG00000076976
Mir669c	0.289556458402418	0.24786279879216	0.808278437601257	0.958672112745815	-4.74412908411144	miRNA	NA	-5.25495977023348	109	ENSMUSG00000076118
Gm24342	1.89711858554907	1.68262328548524	0.117320603165455	0.59387379168518	-4.39300897495268	miRNA	NA	-4.8157280279556	104	ENSMUSG00000077095
Gm25263	0.36950140510947	0.313758406907238	0.758895553478608	0.946261582258198	-4.75611206947572	miRNA	NA	-5.17016007957798	100	ENSMUSG00000077104
Gm22239	1.15017112185253	1.25389932264091	0.232895070792535	0.708985001361226	-4.54203462100151	miRNA	NA	-4.74321401207866	103	ENSMUSG00000092961
Gm22925	1.43797055896269	1.1077098418003	0.288913589920925	0.747189267620876	-4.58773029061836	miRNA	NA	-5.36491333758857	102	ENSMUSG00000092697
Gm23542	-0.477433772442733	-0.472048118431409	0.645052602261176	0.911534995066125	-4.71984806450996	miRNA	NA	-5.36609588112825	96	ENSMUSG00000088833
Mir297b	0.250824444345608	0.242587634071229	0.812272348331216	0.960110955680021	-4.72646045224941	miRNA	NA	-5.76788807192798	109	ENSMUSG00000076222
Gm26092	-0.69264417651303	-0.539880975856085	0.598796201321498	0.893911296328271	-4.716984410832	miRNA	NA	-5.37719901236712	97	ENSMUSG00000095699
Mir669m-2	-2.55762627701081	-2.88312202149471	0.0132995090942036	0.384780390474435	-3.65487662190952	miRNA	NA	-4.53415375720057	98	ENSMUSG00000088980
Mir466n	0.565272740791772	0.483253552085591	0.637296782047574	0.907999827677987	-4.71192948688253	miRNA	NA	-5.3286563296501	94	ENSMUSG00000077991
Mir669o	1.49329526412087	1.49506760605721	0.159788292817175	0.643210816517255	-4.44567629829071	miRNA	NA	-4.4624785198729	96	ENSMUSG00000077086
Mir466g	-0.132959100462012	-0.117591985895882	0.908265409799063	0.983727826295225	-4.74909428330225	miRNA	NA	-5.48715257972222	80	ENSMUSG00000078025
Mir466h	0.872532069776901	0.716952118484333	0.486627130786865	0.852504371729638	-4.67659173740453	miRNA	NA	-5.48715257972222	81	ENSMUSG00000077941
Mir297a-3	-0.356647772398735	-0.341954537548566	0.738083976719936	0.940446475148254	-4.72911581463663	miRNA	NA	-5.56084913913884	102	ENSMUSG00000076956
Mir297a-4	-0.731614601940455	-0.659502137100618	0.521577338362434	0.865647299000185	-4.70155468130129	miRNA	NA	-5.56084913913884	98	ENSMUSG00000077954
Gm24806	2.13673193709104	2.14274568737785	0.0525163244760451	0.505264327598275	-4.22230482627241	miRNA	NA	-5.06020651222289	90	ENSMUSG00000080686
Mir669i	0.107757521484315	0.0770087309294654	0.939839461013974	0.98964071409924	-4.755511496079	miRNA	NA	-5.31304440945837	127	ENSMUSG00000080657
Prkcq	0.0819928394382597	0.697741739956958	0.498153597573028	0.857760401730705	-6.0843306799421	protein_coding	18761	3.89552052408736	7081	ENSMUSG00000026778
8030442B05Rik	0.96536875746828	1.10020240869699	0.29204671233994	0.748363239160646	-4.6236740688742	lincRNA	NA	-3.38628778478705	1035	ENSMUSG00000102674
Gm13293	0.127198634076449	0.343708774611519	0.736796076680888	0.940238814423582	-5.35862063928618	lincRNA	NA	0.0869055574244328	1615	ENSMUSG00000086006
4933403L11Rik	0.283344282449087	0.415868542639709	0.684579689930177	0.925083512302512	-4.89146116677722	TEC	NA	-2.72739257511667	1121	ENSMUSG00000103321
Pfkfb3	0.200736083414397	0.967174837538746	0.351856236597877	0.783520506987077	-5.95569124355289	protein_coding	170768	4.42419131678044	7561	ENSMUSG00000026773
Rbm17	0.120463475484994	1.21627904158668	0.246419184125621	0.718296917371746	-5.82616413557306	protein_coding	76938	5.25316498165198	2405	ENSMUSG00000037197
Il15ra	0.0448528718307546	0.222464376968494	0.827557524276666	0.965514102818709	-5.78851277707566	protein_coding	16169	1.68824736572361	4446	ENSMUSG00000023206
Fbxo18	0.0771670908779728	0.975556874409101	0.347845436029574	0.781183730736785	-6.21018675341386	protein_coding	50755	6.76000209882097	5115	ENSMUSG00000058594
Ankrd16	0.041800836768368	0.378128947911661	0.711698531797961	0.934450726626593	-6.39509392503384	protein_coding	320816	4.61108732465938	5926	ENSMUSG00000047909
Itga8	-0.123588576096405	-0.913107609606042	0.378516294821728	0.796387760340104	-5.7383205093395	protein_coding	241226	2.97854266239676	7368	ENSMUSG00000026768
E030013I19Rik	-0.112044023400423	-0.293178590532391	0.774211577961506	0.950322557862253	-5.35932193470182	antisense	NA	-0.363977455371473	3769	ENSMUSG00000086843
Mindy3	-0.0509009021905136	-0.594421549218573	0.562868941655934	0.880796615594548	-6.40618530530342	protein_coding	66960	5.41678828104645	6294	ENSMUSG00000026767
Gm37289	-1.45865546612941	-1.95968045932747	0.072789166408704	0.54105427192432	-4.0275359632456	TEC	NA	-2.51717693774566	1402	ENSMUSG00000102630
Gm37255	0.222119590999512	0.471253134756288	0.645604516271167	0.911534995066125	-5.22747373092397	TEC	NA	-0.434660180659212	3060	ENSMUSG00000104449
Gm38014	-0.205114427749143	-0.444183644287874	0.664526575054136	0.917452233340792	-5.14164996146136	TEC	NA	-1.09201721758354	2612	ENSMUSG00000104406
Pter	1.14223190946002	2.60492008483257	0.0224312488617974	0.435426084819466	-3.15433336158899	protein_coding	19212	1.32877546452387	4682	ENSMUSG00000026730
C1ql3	-0.16380606598749	-1.11400570010437	0.286305777470286	0.745953936066499	-6.00119275763209	protein_coding	227580	5.79197505110234	2535	ENSMUSG00000049630
Gm37811	0.0176490503319976	0.036114526338478	0.971763221562266	0.99471123745302	-5.26416797169606	TEC	NA	-0.645350041204497	2601	ENSMUSG00000102900
Gm37356	-0.362621649049876	-0.545906301083965	0.594770115470616	0.892985749404199	-4.94551608356276	TEC	NA	-1.99836385229746	1613	ENSMUSG00000103599
Rsu1	-0.08409113915435	-0.780276559242925	0.449798073029738	0.83697987216994	-6.06567001852784	protein_coding	20163	4.08579725256223	9299	ENSMUSG00000026727
Gm37780	0.0844639008638036	0.126564727645894	0.90130451615458	0.982710622418366	-5.04985615191091	TEC	NA	-1.82720240147224	1873	ENSMUSG00000102691
Gm37160	-0.261402553217589	-0.57487278790782	0.575611290339714	0.887169270528274	-5.06901005615777	TEC	NA	-1.07506352180359	1689	ENSMUSG00000103232
Gm13270	-0.10072808675836	-0.186358356283879	0.855163660455114	0.972589118308652	-5.18207547365335	processed_transcript	NA	-0.991124265960458	4357	ENSMUSG00000086358
Trdmt1	0.169899074584115	1.12984883122135	0.279822516323715	0.741930858983246	-5.40102484884189	protein_coding	13434	2.48496895478426	3835	ENSMUSG00000026723
Vim	0.320780776008149	1.98079664746262	0.0701272696415044	0.535611138003642	-4.65719013110735	protein_coding	22352	4.50250086112231	4743	ENSMUSG00000026728
St8sia6	-0.0261333841787947	-0.0731443195622564	0.94285244186276	0.990467671591889	-5.5140945385609	protein_coding	241230	0.59169215918264	7664	ENSMUSG00000003418
Hacd1	0.0528067660663608	0.351303643575571	0.731229817181973	0.938412232992499	-6.09188048438479	protein_coding	30963	3.03703364351136	2118	ENSMUSG00000063275
D930036K23Rik	-0.206497603912901	-0.762629559081272	0.459879704226533	0.841936350207734	-5.31670108845792	TEC	NA	0.737598163546053	3964	ENSMUSG00000102553
Gm37894	0.607499544627007	0.746566704717313	0.469178935225653	0.845923180442908	-4.85560297490356	TEC	NA	-1.83424239095824	2599	ENSMUSG00000103926
Stamos	-0.577377363333241	-1.17057774329673	0.263671241887516	0.728696323442374	-4.70126125374623	processed_transcript	NA	-1.30959907192081	1896	ENSMUSG00000086657
Stam	-0.0582411007765449	-0.722014703966978	0.483616672466275	0.851532601872929	-6.41224930974933	protein_coding	20844	6.51132263700667	8386	ENSMUSG00000026718
Gm37499	-0.181249040761034	-0.755757886932128	0.463843651596968	0.843348728492139	-5.67841009577596	TEC	NA	2.18526447437824	3478	ENSMUSG00000103901
Mrc1	0.0221055024620843	0.129595921676257	0.898954866161973	0.982637749195541	-6.24696983073321	protein_coding	17533	3.38360330123128	6371	ENSMUSG00000026712
Slc39a12	0.116149229815939	1.15146081712832	0.271160171481662	0.735454657682934	-5.96080847611158	protein_coding	277468	5.87426980829427	2998	ENSMUSG00000036949
Gm13266	0.298064490698753	0.298304975819041	0.770386846669801	0.948781715571604	-4.84258222584645	processed_transcript	NA	-3.67384789352766	831	ENSMUSG00000084901
Cacnb2	-0.314478118081728	-3.57883498548523	0.00358325870552569	0.300454167211974	-1.96048035820028	protein_coding	12296	5.47321937170095	13228	ENSMUSG00000057914
Gm13268	-0.812840137803732	-0.870150434013311	0.400672144727313	0.811659544600321	-4.69553413734498	processed_pseudogene	NA	-3.94504142922555	433	ENSMUSG00000070271
Gm13312	-0.755974684597981	-0.750055399871327	0.467149341056205	0.845060594905962	-4.78732787581671	processed_pseudogene	NA	-2.69742452817788	718	ENSMUSG00000083633
2900092N22Rik	-0.49117038010715	-0.887644055763796	0.391545540755735	0.805379286663412	-4.8362339057852	TEC	NA	-1.75226394401314	1409	ENSMUSG00000104034
Gm13315	0.888325663258919	0.972404449831325	0.349350022335056	0.781825477643282	-4.66688997271441	processed_pseudogene	NA	-3.06531518383702	991	ENSMUSG00000083305
Gm38273	-0.884129337912852	-1.54768919874547	0.14671270267144	0.629212270448447	-4.36989872022502	TEC	NA	-1.85134694509186	2382	ENSMUSG00000103050
Gm37437	-0.244424674239028	-0.655853679419634	0.523845126537534	0.866338443064632	-5.10767550959123	TEC	NA	-0.569503574592005	1937	ENSMUSG00000102673
Gm37891	-0.0150147786806804	-0.0469770305600847	0.963276147578993	0.993973026094056	-5.42230894567295	TEC	NA	0.11961425670289	1326	ENSMUSG00000104271
Nsun6	-0.146261230075852	-0.938454251400537	0.365847913565038	0.790559118297704	-5.71643860502363	protein_coding	74455	2.99871282818887	5006	ENSMUSG00000026707
Arl5b	-0.283704079526537	-2.07583152505652	0.0592234945697088	0.520573739676097	-4.67841306583867	protein_coding	75869	5.88529445906174	10428	ENSMUSG00000017418
Gm38257	0.0303066751370108	0.0858997159911979	0.932911146475522	0.988610440321438	-5.50411917245941	TEC	NA	0.35300572729894	2761	ENSMUSG00000102258
Gm37416	0.778008485062282	2.04365259407609	0.0627258782749353	0.525475895719874	-3.88515598028986	TEC	NA	-0.0443095130890079	318	ENSMUSG00000103865
Plxdc2	-0.296500087223273	-2.27570992017583	0.0412514920209699	0.476712630245382	-4.36353149117072	protein_coding	67448	6.18519029238425	6947	ENSMUSG00000026748
Gm13322	-0.52868930183641	-1.06385092983	0.307580463937956	0.757881893711536	-4.77853192219047	lincRNA	NA	-1.19263043237406	246	ENSMUSG00000085193
Nebl	-0.0281332081258776	-0.346350876016116	0.734857906352876	0.939584954651689	-6.62691023819133	protein_coding	74103	6.59127615121739	15235	ENSMUSG00000053702
A930004D18Rik	0.0747372159293461	0.32288720142684	0.752135129357398	0.944223284828869	-5.60329616958046	protein_coding	NA	1.0879399687469	3378	ENSMUSG00000054057
Skida1	-0.154484491454828	-1.19872694520382	0.252937242509727	0.722588062108607	-5.53372859891114	protein_coding	72668	3.35276834518093	4927	ENSMUSG00000054074
Mllt10	-0.212572586171673	-2.39517862850188	0.0331229299372904	0.459930095555075	-4.07367517447617	protein_coding	17354	5.20752223855972	5907	ENSMUSG00000026743
Mir7655	-0.255289738767974	-0.221914794453903	0.82797603867223	0.965766892901287	-4.77315861949187	miRNA	NA	-4.70577446060051	58	ENSMUSG00000099050
Gm25147	0.127518198686821	0.117372043541404	0.908436139168402	0.983727826295225	-4.85821599592327	snRNA	NA	-3.94124464420565	105	ENSMUSG00000064964
Dnajc1	-0.152491873579428	-1.25481865821355	0.23257212051944	0.708985001361226	-5.73414251435776	protein_coding	13418	4.8325175407775	11651	ENSMUSG00000026740
Gm13350	0.0119856565494931	0.0134738256517137	0.989463122746129	0.997872155624127	-4.85609600468226	processed_pseudogene	NA	-3.75983012772283	479	ENSMUSG00000083070
Gm13349	-0.598841888110548	-0.901107754518309	0.384618659605968	0.799622091838553	-4.83520649305487	processed_pseudogene	NA	-1.70778325038585	411	ENSMUSG00000082520
Commd3	-0.113477392397008	-1.09039858467396	0.296176730616856	0.75123453151206	-5.96487037568268	protein_coding	12238	5.19881896122896	2330	ENSMUSG00000051154
Bmi1	-0.159043911697141	-1.60557790491078	0.133400720227586	0.615349074167904	-5.35756045226254	protein_coding	12151	5.50206711532905	3974	ENSMUSG00000026739
Spag6	-0.0317535411083042	-0.0808541246442281	0.936842268510859	0.989267352667733	-5.61240074712773	protein_coding	381350	0.928526466445127	3392	ENSMUSG00000037708
Carlr	0.0427495488097087	0.0994118806912076	0.922392897812075	0.98691502372479	-5.37902572251737	lincRNA	NA	-0.0272254873843769	2574	ENSMUSG00000097638
Pip4k2a	0.112999895340079	1.23728615178538	0.238792808655751	0.711798603098969	-5.87475742189047	protein_coding	18718	6.0480205274997	3477	ENSMUSG00000026737
4930426L09Rik	0.316525132256124	0.61205820742195	0.551505514581979	0.876267527988941	-5.1515209964902	protein_coding	NA	-0.281156681127152	1459	ENSMUSG00000026736
Armc3	0.40293750386464	0.867349928084678	0.402146445615343	0.812840286391968	-4.93799966232974	protein_coding	70882	-1.01920099755717	2830	ENSMUSG00000037683
4930447M23Rik	0.0848141463530498	0.522460034929173	0.610514311586212	0.898335883509571	-5.82921601997518	lincRNA	NA	2.23314348667259	1776	ENSMUSG00000087674
Msrb2	0.223858212840348	1.99367095677265	0.0685486266131289	0.534594270370274	-4.54633808825334	protein_coding	76467	3.90464466211155	1377	ENSMUSG00000023094
Gm33940	0.170765164212533	0.501344123239699	0.624869458281323	0.903670080106099	-5.24550590097302	lincRNA	NA	-0.338029075663865	1601	ENSMUSG00000109733
Gm13343	0.254550426008143	0.245194238800511	0.810298152445217	0.959370270669131	-4.83915139725221	processed_pseudogene	NA	-3.77425950437488	105	ENSMUSG00000080227
Otud1	0.0919433785603454	0.643025188221119	0.531863931842274	0.869392087220033	-6.20355482135827	protein_coding	71198	4.20614530407965	2832	ENSMUSG00000043415
Etl4	-0.0518957118095082	-0.572190084598937	0.577371838224974	0.887526224761542	-6.53767111167796	protein_coding	208618	6.98428015617487	16067	ENSMUSG00000036617
Gm25859	-0.239410041658346	-0.301834032148481	0.767757499455261	0.948781715571604	-4.91844008674485	snoRNA	NA	-2.68842784148664	91	ENSMUSG00000065644
Gm13363	0.128776349958889	0.254141357684173	0.803532161940419	0.956862859070027	-5.06296523234337	processed_pseudogene	NA	-1.54472797239223	522	ENSMUSG00000060795
Gm23970	-0.736689950302994	-0.57791096129576	0.573620909936463	0.886011756834293	-4.77183684649861	snRNA	NA	-4.22648892536426	107	ENSMUSG00000065253
Gm17171	-0.771233767770696	-1.31749176596446	0.211387438827515	0.693239516258347	-4.54802339930859	antisense	NA	-2.05556433169703	534	ENSMUSG00000091457
Gm27446	-0.859299423665467	-0.672779102609398	0.513372843165289	0.864348597216011	-4.72538074535649	misc_RNA	NA	-4.514530763789	89	ENSMUSG00000098575
Arhgap21	-0.186850770901967	-2.2516770162379	0.0431016816555928	0.482743280306606	-4.47564200914781	protein_coding	71435	7.32698698513704	9271	ENSMUSG00000036591
Gm13380	0.190283458879608	0.39633947025149	0.698558764687291	0.931111562800828	-5.08059072165848	sense_intronic	NA	-1.24039806855691	718	ENSMUSG00000085206
Gm13375	0.325920596581145	1.12939699353506	0.280005850671168	0.742205182353931	-5.15580396875152	antisense	NA	1.53688531157669	854	ENSMUSG00000075514
Enkur	-0.0102043686540579	-0.0337732809850088	0.973592987730562	0.99471123745302	-5.59149444578532	protein_coding	71233	0.664557447993	1561	ENSMUSG00000026679
Thnsl1	-0.115851745743119	-1.14860314991974	0.272293589108796	0.736413433957125	-5.88202443999304	protein_coding	208967	5.04506921747987	4043	ENSMUSG00000048550
Gpr158	-0.136300899829612	-1.73174653802992	0.107982338659649	0.583793358679075	-5.36392112208485	protein_coding	241263	8.22391407013132	8170	ENSMUSG00000045967
Gm13342	2.0690549662617	1.87118586325776	0.0849821565524197	0.556821192234426	-4.32411500929685	processed_pseudogene	NA	-5.01166382950587	207	ENSMUSG00000082516
Gm13341	0.377695271671047	0.747914829792344	0.468393996445556	0.845562129742987	-5.01212545996961	unprocessed_pseudogene	NA	-0.666430695276738	672	ENSMUSG00000083863
Gm13340	-0.11402933730178	-0.733566958156705	0.476789833276451	0.849072965089355	-5.96575704269042	unprocessed_pseudogene	NA	3.43821347813902	1545	ENSMUSG00000083563
Gm13339	-0.991029737334607	-1.05094731575814	0.313239969358865	0.761880719170905	-4.61994140962482	unprocessed_pseudogene	NA	-3.89283143827909	510	ENSMUSG00000082884
Gad2	-0.0159535418215096	-0.194180799511699	0.849164415945044	0.971083908994155	-6.70783151193961	protein_coding	14417	7.1504192837898	5876	ENSMUSG00000026787
Mir3967	0.631887004047425	0.496065204645251	0.628483673396874	0.904933625564638	-4.73032899584869	miRNA	NA	-5.57528813007235	68	ENSMUSG00000106199
Gm23636	-0.708923979082927	-0.721008833160614	0.484213906329455	0.851759444761974	-4.70791853926796	miRNA	NA	-4.72641954834725	95	ENSMUSG00000092811
Apbb1ip	0.0155476349816168	0.0499292012695399	0.960970325318849	0.993354874337162	-5.53229959334786	protein_coding	54519	0.539191365008961	7414	ENSMUSG00000026786
A130006I12Rik	0.54241799656025	0.926837636193825	0.371616661939147	0.794527097419548	-4.87271639103092	pseudogene	NA	-1.13378149789406	408	ENSMUSG00000069136
Pdss1	-0.198342180457175	-1.42896870053971	0.177602413505677	0.660613077155477	-5.23001597504493	protein_coding	56075	3.27794984768908	4248	ENSMUSG00000026784
Gm25544	1.50759206874682	1.52435510442539	0.152393284573939	0.636558399552931	-4.41656117693119	snoRNA	NA	-3.85644495355015	120	ENSMUSG00000084625
Abi1	-0.0778291327818783	-0.918012351430038	0.376041435886511	0.796356741684201	-6.27564655011501	protein_coding	11308	6.83137992291694	4032	ENSMUSG00000058835
Gm13357	-0.239393118012117	-0.361771497114981	0.723584014044155	0.936867229058423	-4.9666871744784	processed_pseudogene	NA	-2.02880714795885	537	ENSMUSG00000083650
Acbd5	-0.00315240558476782	-0.0369493218429706	0.971110839160674	0.99471123745302	-6.6945092763423	protein_coding	74159	6.67615237753865	4154	ENSMUSG00000026781
Mastl	-0.32453164735054	-1.38208085178773	0.191223038091728	0.675252613404867	-4.83141836038237	protein_coding	67121	0.980668622466446	5777	ENSMUSG00000026779
Yme1l1	-0.0830111221824896	-0.844268700963787	0.414436319068387	0.819495655024877	-6.36166121746818	protein_coding	27377	7.12741685313108	8009	ENSMUSG00000026775
Gm13423	0.0132977683141856	0.0344449764677417	0.973068017458165	0.99471123745302	-5.30566111272619	processed_pseudogene	NA	-0.76263385505615	888	ENSMUSG00000081648
4931423N10Rik	0.312366206893174	0.668137326504597	0.516232617298768	0.865147564641006	-4.93490504344375	protein_coding	70981	-1.63415082524162	2004	ENSMUSG00000026774
Gm13422	-0.766223806889917	-1.45544104019903	0.170277057090873	0.653578363857351	-4.49431588942595	processed_pseudogene	NA	-1.12352838947964	504	ENSMUSG00000084098
Nxph2	-0.477425765196231	-2.47968239742127	0.0283263004486778	0.450998729357723	-3.42938811220195	protein_coding	18232	1.75735752268353	2579	ENSMUSG00000069132
Spopl	-0.141421211525202	-1.25661134757822	0.23194339969008	0.708985001361226	-5.793822666104	protein_coding	76857	5.33348520522244	10280	ENSMUSG00000026771
Gm13331	-0.127734807586726	-0.252578622650079	0.804712758321196	0.95727009243697	-5.06263852660808	processed_pseudogene	NA	-1.64877747128501	448	ENSMUSG00000081519
Hnmt	-0.292445630715395	-1.90752688572794	0.0797656815030641	0.549292371752504	-4.79742255874495	protein_coding	140483	4.45045854282275	1769	ENSMUSG00000026986
Gm13410	0.0359181684174831	0.097340028986212	0.924004747264676	0.987113882041775	-5.37567186970175	processed_pseudogene	NA	-0.239566784640299	1415	ENSMUSG00000083116
Psd4	0.722719196211551	2.30484706941676	0.0391095063470762	0.472660238146412	-3.56532706425751	protein_coding	215632	0.55140499376692	11786	ENSMUSG00000026979
Gm13416	-0.382396576471605	-1.44278909838734	0.173745776642485	0.657297747283375	-4.70658452447117	processed_pseudogene	NA	0.740855038015213	1612	ENSMUSG00000084241
Cacna1b	-0.239310416199379	-2.39923398342383	0.0328758906636767	0.459709939319646	-4.22344014892558	protein_coding	12287	7.37555967876893	9942	ENSMUSG00000004113
Ehmt1	0.0327699115948504	0.356113844343599	0.7277126204116	0.937730681305904	-6.50588120958502	protein_coding	77683	5.36722445579183	8116	ENSMUSG00000036893
Gm38147	-1.00318871494257	-1.65388613261663	0.123107711990296	0.602825294541883	-4.28281651785918	TEC	NA	-1.50325618468868	1798	ENSMUSG00000103162
Gm37139	-0.0728769935588708	-0.211769482028699	0.835711560717583	0.967519204098075	-5.46552800153872	TEC	NA	0.366824551892358	4419	ENSMUSG00000102875
Arrdc1	0.0735780537025005	0.377106240819455	0.712439376352709	0.934697392391215	-5.88054795220379	protein_coding	215705	2.23503804628935	2510	ENSMUSG00000026972
Zmynd19	-0.0920736783546746	-0.913536030009164	0.378299671974269	0.796387760340104	-6.06369162147385	protein_coding	67187	4.69528178323459	4168	ENSMUSG00000026974
Dph7	0.104350372700277	1.05143927253462	0.31302279358119	0.761880719170905	-5.87300547229567	protein_coding	67228	4.32505308799024	2365	ENSMUSG00000026975
Mrpl41	-0.0816141673556117	-0.620691712067112	0.545989393568237	0.875014167894114	-6.35129783077199	protein_coding	107733	5.06324550426481	888	ENSMUSG00000036850
Pnpla7	0.0874611410910571	0.680222094690541	0.508806666550816	0.862210747223279	-6.05603694073255	protein_coding	241274	3.66670724135358	7496	ENSMUSG00000036833
Gm13370	-0.25899505876837	-0.300274876591106	0.76891879051462	0.948781715571604	-4.87457814650887	processed_pseudogene	NA	-3.48985670393968	483	ENSMUSG00000084383
Nsmf	0.194306308586442	1.74186747130747	0.106142419209957	0.582596867335138	-5.37499732378727	protein_coding	56876	8.74977705769357	4896	ENSMUSG00000006476
Mir7664	1.17579749701716	1.57703355623476	0.139828025804914	0.621728135709253	-4.35268942744012	miRNA	NA	-2.29762937442028	63	ENSMUSG00000099320
Gm13387	0.875464535111751	1.2401966032347	0.237751108496203	0.711798603098969	-4.6004475143211	lincRNA	NA	-1.79163819355138	2881	ENSMUSG00000087028
Nrarp	0.606674795404378	3.27580492470197	0.00633556487500227	0.345550812038663	-2.28556523394924	protein_coding	67122	3.67066056215401	2582	ENSMUSG00000078202
Tor4a	0.555432600874869	2.83722112416764	0.0145016371255688	0.394460610042457	-2.81398173113175	protein_coding	227612	1.42579326488285	3301	ENSMUSG00000059555
Nelfb	-0.00846602983611164	-0.0951282602259345	0.925725835825399	0.987377239655233	-6.54343653502079	protein_coding	58202	5.12339382304683	3432	ENSMUSG00000013465
Tubb4b	0.0599388767207306	0.717260824197326	0.486443233953313	0.852504371729638	-6.53242741433111	protein_coding	227613	8.31017887239541	2088	ENSMUSG00000036752
Rnf208	0.188182346409452	1.3170753183717	0.211522867923594	0.693275297720601	-5.72995261109661	protein_coding	68846	5.55706433071563	1750	ENSMUSG00000044628
Ndor1	0.224938663085199	1.93005869332004	0.0766798090563452	0.543664196538629	-4.70210403706362	protein_coding	78797	4.31091511874457	5835	ENSMUSG00000006471
Tmem203	-0.039177781491855	-0.243565151963769	0.811531835668079	0.959904668533534	-6.02226078515569	protein_coding	227615	2.61817427375075	854	ENSMUSG00000078201
Tprn	0.13771988236729	1.0046527988131	0.334177233512427	0.773372440344137	-5.76519006469854	protein_coding	97031	3.69772248705408	2932	ENSMUSG00000048707
Ssna1	-0.00103015831069394	-0.00877486486728329	0.993137701441603	0.997961086564614	-6.47635018992553	protein_coding	68475	4.577193329003	1276	ENSMUSG00000026966
Anapc2	0.0454752369401261	0.415908315229371	0.68455134175114	0.925083512302512	-6.50567683984563	protein_coding	99152	5.5972323592611	3445	ENSMUSG00000026965
Grin1	0.0185714541094655	0.1983957659385	0.845935885057177	0.970287144883951	-6.77819750551987	protein_coding	14810	8.40243651015268	9700	ENSMUSG00000026959
AA543186	0.2973324674361	0.495823245557886	0.628649572054678	0.904933625564638	-4.96739367923097	lincRNA	NA	-1.79282406598656	1696	ENSMUSG00000097345
Man1b1	0.0100465657530545	0.125200606272918	0.902362242553064	0.982944058769776	-6.63816796143016	protein_coding	227619	6.09579414356039	5391	ENSMUSG00000036646
Gm25220	0.564880871829395	0.521488821146743	0.611170951033264	0.898357261400065	-4.76189244794619	snRNA	NA	-4.51102120258992	95	ENSMUSG00000088171
Dpp7	-0.0249588594799625	-0.19023994755339	0.852185560420659	0.972103887785242	-6.3159024647603	protein_coding	83768	3.85162013776983	3337	ENSMUSG00000026958
Uap1l1	0.550398597301082	3.80958914647195	0.00233024366804157	0.267365754446212	-1.31154527078004	protein_coding	227620	3.33604729952869	4071	ENSMUSG00000026956
Sapcd2	0.638494952266408	2.00528940479518	0.0671521825483257	0.532566790673996	-3.96416781171859	protein_coding	72080	0.476737249048196	3499	ENSMUSG00000026955
Entpd2	-0.094759530879464	-0.361580592348451	0.723723178138443	0.936879843802609	-5.65741742453999	protein_coding	12496	1.32983615123961	2128	ENSMUSG00000015085
Npdc1	0.0637068114809613	0.602744877310791	0.557490351697603	0.877902223935206	-6.47865873026428	protein_coding	18146	6.40067453239207	3906	ENSMUSG00000015094
Abca2	-0.0975412883450938	-1.18059892734128	0.259810049870932	0.725566745473146	-6.06720554257771	protein_coding	11305	7.98405972002144	8346	ENSMUSG00000026944
Paxx	0.20370704931648	1.86158248975599	0.086411485332381	0.5588165830578	-4.88299723546386	protein_coding	227622	4.73415703702717	2066	ENSMUSG00000047617
Clic3	-0.583010851107435	-0.681270170551154	0.508165612231199	0.862210747223279	-4.84934940688216	protein_coding	69454	-2.89579889581907	1012	ENSMUSG00000015093
Ptgds	-0.217498022212123	-1.49622874726233	0.159489400384319	0.643052234014073	-5.71946415186646	protein_coding	19215	8.43265147979231	1649	ENSMUSG00000015090
C8g	0.149306085031124	0.383051028048954	0.708137289646011	0.933944013144462	-5.30686524588208	protein_coding	69379	-0.246856815221202	1493	ENSMUSG00000015083
Fbxw5	0.107613248103754	1.05796608880745	0.310152052129372	0.759171068350977	-6.06432780760233	protein_coding	30839	5.97544272911298	3052	ENSMUSG00000015095
Traf2	-0.0115130112486138	-0.0808216471637317	0.936867578096156	0.989267352667733	-6.23362667875199	protein_coding	22030	3.41839814835565	5101	ENSMUSG00000026942
Edf1	0.120648286719776	1.3133367575902	0.212741808582547	0.694181221088722	-5.7821247850005	protein_coding	59022	6.01558760476128	1317	ENSMUSG00000015092
Mamdc4	0.365491701160663	0.985799830441577	0.342988688003368	0.778664970738527	-4.95378706587753	protein_coding	381352	-0.252867143340382	4630	ENSMUSG00000026941
Phpt1	0.298744960448561	1.80633677228085	0.0950649407008786	0.567571110170429	-4.59734127993695	protein_coding	75454	2.70883266955575	1074	ENSMUSG00000036504
Ajm1	0.0954679222270323	0.61578655861634	0.549119621158018	0.875246298178985	-6.38575161533564	protein_coding	381353	5.53789142356474	5020	ENSMUSG00000029419
Rabl6	0.0966419479911717	0.899014770004878	0.385689911688429	0.800744563322668	-6.27799899134703	protein_coding	227624	6.74760591997961	6379	ENSMUSG00000015087
Fcnaos	1.029338937045	2.48830810185085	0.0278762030816106	0.447771821245072	-3.4180132838214	antisense	NA	-0.903680297656397	1617	ENSMUSG00000052403
Tmem141	-0.0237279470370999	-0.201431161847509	0.843612664371651	0.969402414527708	-6.35881133663732	protein_coding	51875	4.07300385831246	1122	ENSMUSG00000026939
Fcna	0.665285823980147	1.29195427813743	0.219823279200827	0.700499215613258	-4.56599136974042	protein_coding	14133	-1.86056043991602	1374	ENSMUSG00000026938
A230005M16Rik	0.445558199801602	0.957706035952528	0.3564265154298	0.786515483824413	-4.92218142632698	antisense	NA	-0.665788286294046	1778	ENSMUSG00000087612
Bmyc	0.375575295198804	1.68436203083219	0.116978266711052	0.593694091648495	-4.74491339576364	protein_coding	107771	2.79945413934046	983	ENSMUSG00000049086
Kcnt1	0.221480530649809	2.66518984797331	0.0200382127128165	0.426770424610763	-3.67526717828787	protein_coding	227632	6.19269297850787	9499	ENSMUSG00000058740
Camsap1	-0.118510472240212	-1.5002454016918	0.158459124169134	0.641821338940744	-5.6292714173547	protein_coding	227634	7.21546027718077	8368	ENSMUSG00000026933
Gm13542	0.172180464094953	0.280761935345499	0.783500876813216	0.95274420931947	-4.96189605549892	processed_pseudogene	NA	-2.74859583105325	637	ENSMUSG00000082357
Ubac1	-0.041370824556391	-0.437695952912951	0.669098182359564	0.918668256248399	-6.49127039899944	protein_coding	98766	5.47198535773415	2632	ENSMUSG00000036352
Nacc2	0.215288765295896	2.21636156984444	0.0459637160633528	0.487399424681559	-4.47757596843395	protein_coding	67991	6.53491956626401	7815	ENSMUSG00000026932
Tmem250-ps	0.246518724291604	2.47450250678602	0.028599957971186	0.451022313773377	-3.95381316107561	lincRNA	109299	5.46980678613253	2483	ENSMUSG00000087679
Qsox2	0.00957098962819006	0.0988390821968578	0.922838485369955	0.98691502372479	-6.49068986641699	protein_coding	227638	4.73845565696572	4644	ENSMUSG00000036327
NA	-0.268787519695864	-0.246081439703111	0.809626510969063	0.95917620090094	-4.88745491910192	protein_coding	NA	-2.88064643303507	666	ENSMUSG00000079537
Ccdc187	0.176578431549434	0.305843769248222	0.764773662521643	0.948357770169733	-5.15623083883817	protein_coding	329366	-0.885721414311421	3265	ENSMUSG00000048038
Gpsm1	0.0816707001324878	0.808866950478386	0.433766225671441	0.829891738428922	-6.22932059834611	protein_coding	67839	5.31827717496239	5383	ENSMUSG00000026930
Dnlz	0.0308057939123842	0.250622723355981	0.80619108323828	0.957875684138622	-6.44924933136216	protein_coding	52838	4.67555503039031	2916	ENSMUSG00000075467
Card9	-0.0616952263245375	-0.216012704886232	0.832473994441943	0.966750625691056	-5.56790122903108	protein_coding	332579	0.600111017932415	2293	ENSMUSG00000026928
Gm13562	0.0241156612580522	0.0363901173764713	0.97154784818839	0.99471123745302	-5.03568536027762	processed_transcript	NA	-1.99764176716493	1344	ENSMUSG00000086779
Snapc4	0.143616888666754	1.42773166115535	0.177951080903145	0.66112587887539	-5.52072296328114	protein_coding	227644	4.9481525880754	6622	ENSMUSG00000036281
Gm13563	0.116963529801941	0.431755340377032	0.673296421403453	0.920382429216677	-5.45572567473759	antisense	NA	0.681901681859574	1678	ENSMUSG00000085767
Sdccag3	0.00842702293485147	0.0983365305051749	0.92322944943864	0.987074771033767	-6.64936195538617	protein_coding	68112	6.17820208079128	3587	ENSMUSG00000026927
Pmpca	0.0516451356190637	0.591948517187949	0.564472442309385	0.881202323019952	-6.50548895936061	protein_coding	66865	6.59808782806572	4282	ENSMUSG00000026926
Inpp5e	0.165017564025342	1.4525294959381	0.171070097707293	0.654576835205538	-5.39266827152245	protein_coding	64436	4.35285119532526	4301	ENSMUSG00000026925
Sec16a	-0.174744804198242	-1.68777032204219	0.116309772888966	0.591939700360612	-5.30419783058153	protein_coding	227648	6.34469296816709	9189	ENSMUSG00000026924
0610009E02Rik	-0.0595601092575452	-0.191299763319905	0.851372840226413	0.971687196300033	-5.50745712413272	processed_transcript	NA	0.369080839642395	1803	ENSMUSG00000086714
Gm13568	-0.361143121415097	-0.514919769266567	0.615621510895285	0.900642124584524	-4.87373717652099	processed_transcript	NA	-2.84565171644451	446	ENSMUSG00000085543
Notch1	0.192666742233897	0.948154239363964	0.361079297427725	0.788024161059177	-6.02447992211437	protein_coding	18128	4.79204518095321	14232	ENSMUSG00000026923
Egfl7	0.243797176650315	2.00197095832046	0.0675483295478116	0.533385562028146	-4.66681863085231	protein_coding	353156	4.75557601797117	3581	ENSMUSG00000026921
Mir126b	1.35432319788379	1.32122608498143	0.210176180499505	0.691679968466093	-4.52763978262298	miRNA	NA	-5.8415846313446	58	ENSMUSG00000105799
Agpat2	0.28591489449072	0.651461029884338	0.526583011349773	0.867547793195086	-5.07194651352616	protein_coding	67512	-0.795823841284806	2130	ENSMUSG00000026922
Fam69b	0.0332874822174765	0.373590407715082	0.714988554591096	0.935216915018661	-6.49895916854772	protein_coding	56279	5.26981909267445	2476	ENSMUSG00000036186
Snora43	1.00495210307173	0.990486316695543	0.340782874668587	0.777697928664838	-4.62428655408484	snoRNA	NA	-5.14500620287839	139	ENSMUSG00000097052
Snora17	-0.12188758711752	-0.3043635697767	0.765874695534906	0.948669422460628	-5.24828988662626	snoRNA	NA	-0.581319110708128	132	ENSMUSG00000077192
Surf6	-0.00476336078262309	-0.043479217136702	0.966008594848254	0.99445132066791	-6.43777132011583	protein_coding	20935	4.40415091681711	4071	ENSMUSG00000036160
Med22	0.0760493493954391	0.699026378610926	0.497377731367905	0.857760401730705	-6.2674036822508	protein_coding	20933	4.88270767274547	3614	ENSMUSG00000015776
Rpl7a	-0.0251731954119048	-0.2546458136791	0.80315116898001	0.956698441102796	-6.63935450191581	protein_coding	27176	6.3408158848515	1781	ENSMUSG00000062647
Gm23969	-0.0203864754112588	-0.0227856292604365	0.982182136591016	0.996607497226476	-4.92761670911277	snoRNA	NA	-3.15899866606287	74	ENSMUSG00000065258
Surf1	0.055259396769856	0.584930679541389	0.569036191121546	0.883075529697486	-6.37447642657331	protein_coding	20930	5.13825652961902	1753	ENSMUSG00000015790
Surf2	0.00698990752016746	0.0580785699297198	0.954607150962501	0.992341248718084	-6.43788983225893	protein_coding	20931	4.36700879298314	3408	ENSMUSG00000014873
Surf4	0.124260293155608	1.41807818860819	0.180691672829257	0.66455038289108	-5.64980915738159	protein_coding	20932	5.99100435301772	3281	ENSMUSG00000014867
Rexo4	-0.0615006859924267	-0.417173461505298	0.683649861208372	0.924369748123825	-6.48516276035641	protein_coding	227656	5.3223074861657	3662	ENSMUSG00000052406
Adamts13	0.27546385499615	1.19851297695885	0.253017526169771	0.722708063643131	-5.01940893585054	protein_coding	279028	1.04674470330318	4925	ENSMUSG00000014852
Cacfd1	0.00876372874179122	0.0818567095235187	0.936060993111385	0.989267352667733	-6.51388129130127	protein_coding	381356	4.86838793738905	4693	ENSMUSG00000015488
Slc2a6	0.0552783259039257	0.609561930759131	0.553106159648169	0.876267527988941	-6.33483282519731	protein_coding	227659	4.96622903084864	3211	ENSMUSG00000036067
Mymk	1.07904016335117	1.28995353625128	0.22049550783193	0.701200899631868	-4.53671913468957	protein_coding	66139	-2.67771222064665	1511	ENSMUSG00000009214
Adamtsl2	0.325378286438208	2.1914909604022	0.0480860810135709	0.493985535180568	-4.15463446732841	protein_coding	77794	3.54071764440117	7993	ENSMUSG00000036040
Fam163b	-0.425581310651982	-2.26290138185352	0.0422279736076141	0.479631067846829	-4.22699514350677	protein_coding	109349	4.79596955700889	2959	ENSMUSG00000009216
Dbh	0.0810905892934096	0.145308697858206	0.886791468669537	0.978799520598805	-5.25535696653621	protein_coding	13166	-0.506760518121509	2692	ENSMUSG00000000889
Sardh	0.533349306373796	3.0997243694005	0.00883478657045024	0.370350056163038	-2.59010269796888	protein_coding	192166	3.5583782593182	5432	ENSMUSG00000009614
Vav2	-0.173806900371929	-1.25415814875632	0.232804112517356	0.708985001361226	-5.5057309606846	protein_coding	22325	3.62006588120366	6915	ENSMUSG00000009621
Gm24049	0.579924083558604	0.493019581677177	0.630573433188733	0.904956247673829	-4.71635580085769	miRNA	NA	-5.53569526243924	100	ENSMUSG00000076364
Brd3os	0.0637538239287103	0.666481873162659	0.51725477631185	0.865216153199208	-6.25541929496269	protein_coding	100504116	4.65895826389089	1898	ENSMUSG00000109946
Brd3	-0.0334197847753133	-0.310765677022449	0.76111640079968	0.946586382170711	-6.52774630780301	protein_coding	67382	5.41797859601224	7336	ENSMUSG00000026918
Mir7578	-0.0452530783432566	-0.0495511720063135	0.961265568793024	0.993470915979541	-4.81590830601869	miRNA	NA	-4.2760846748305	82	ENSMUSG00000098812
Wdr5	0.0938619123022815	0.924265238059487	0.372902635953396	0.794527097419548	-6.09489282377998	protein_coding	140858	4.96018462417106	3596	ENSMUSG00000026917
Gm25541	-0.51691403351022	-1.10715947876992	0.289142408644331	0.747189267620876	-4.74669088573115	snRNA	NA	-1.53194335305629	126	ENSMUSG00000080538
Gm13421	-0.321342000813999	-0.941480910548637	0.364355254093539	0.788982256770305	-4.99508789191874	processed_transcript	NA	-0.401916588842478	803	ENSMUSG00000085929
Rxra	0.0108141654447213	0.0842318248817312	0.934210435868426	0.988610440321438	-6.44874022352145	protein_coding	20181	4.48443865486305	5462	ENSMUSG00000015846
2810430I11Rik	0.337235724313659	0.622927899276328	0.5445656751459	0.874850031583942	-5.06906153354441	processed_transcript	NA	-0.947295767183073	3416	ENSMUSG00000085766
Col5a1	0.108076212344872	0.847652450170564	0.412619115090293	0.818525561811361	-6.03877358088445	protein_coding	12831	4.33990347721466	8490	ENSMUSG00000026837
Gm13371	-1.33555383123375	-1.31671791772886	0.211639151081839	0.693401333342139	-4.51327674554091	lincRNA	NA	-4.19833533475562	469	ENSMUSG00000085693
Olfm1	0.0878377562833715	1.18738397791737	0.257220816400917	0.724240175000481	-6.15183970616861	protein_coding	56177	9.45358287860172	3553	ENSMUSG00000026833
Gm13373	-1.05392846804682	-2.07260288442189	0.0595665114083911	0.520573739676097	-3.91073670062263	lincRNA	NA	-1.8650373255206	655	ENSMUSG00000087196
Ppp1r26	0.512949794883147	4.3276601277986	0.000902500561257761	0.210748437514353	-0.582954456085392	protein_coding	241289	5.37075379360743	5619	ENSMUSG00000035829
1700007K13Rik	0.267164310874863	1.03431750541475	0.320646890405972	0.765332983573074	-5.0847643834001	protein_coding	69327	0.585317359031445	965	ENSMUSG00000026831
Mrps2	0.13177388309892	1.21447378597197	0.247083418512756	0.718355931447393	-5.73920511916417	protein_coding	118451	4.5989890079134	2919	ENSMUSG00000035772
Rpsa-ps9	-0.601994078883556	-2.21900784952613	0.0457431741370019	0.487351788265293	-3.77442509200026	processed_pseudogene	NA	1.27486828965428	885	ENSMUSG00000082895
Gbgt1	-0.254513770775466	-0.571138612761326	0.578062652998599	0.887526224761542	-5.2212496942512	protein_coding	227671	-0.384828006667065	1337	ENSMUSG00000026829
Gm10134	-0.498508155879184	-0.754439593147141	0.464606553224622	0.8438912858883	-4.8198645217742	protein_coding	NA	-2.45180414234721	381	ENSMUSG00000063611
Ralgds	0.030409234029979	0.260324201251657	0.798866188324806	0.95596326865328	-6.63068342015715	protein_coding	19730	6.39462438285004	6159	ENSMUSG00000026821
Gtf3c5	0.134441286633745	0.985773483815406	0.343001117637822	0.778664970738527	-5.7783242579058	protein_coding	70239	3.56946581777521	4560	ENSMUSG00000026816
Tsc1	-0.156766000093594	-1.9094581261009	0.0794968092818442	0.549292371752504	-4.988574223426	protein_coding	64930	6.58138889790984	11833	ENSMUSG00000026812
Spaca9	1.63001488527021	1.37508762575665	0.193326816061107	0.677541607548183	-4.48446816331734	protein_coding	69987	-3.31123974472298	747	ENSMUSG00000026809
Ak8	-0.00792371071826714	-0.0220028165221477	0.982794170419286	0.996655452426822	-5.42083208646107	protein_coding	68870	0.00647405504734178	1873	ENSMUSG00000026807
Gtf3c4	-0.139898034457708	-1.84219674503928	0.0893633590851667	0.562908888766162	-5.06105657674942	protein_coding	269252	6.13584057500323	7230	ENSMUSG00000035666
Ddx31	-0.00860928254205119	-0.0551053575064184	0.95692833615989	0.992691357076112	-6.04762353497503	protein_coding	227674	2.62873351135959	3534	ENSMUSG00000026806
Gm13394	0.563441459463464	0.530612377990307	0.605016422522188	0.896686115328898	-5.25742946942272	processed_pseudogene	NA	-0.435483477586987	1000	ENSMUSG00000083773
Ttf1	-0.270569773398663	-2.13857802254001	0.0529123837623838	0.505320245456328	-4.25729333495743	protein_coding	22130	3.56205808616521	6023	ENSMUSG00000026803
Setx	-0.132763759801986	-1.84087848482462	0.0895673658221575	0.563480441355676	-5.16281724368431	protein_coding	269254	7.59042817835739	11380	ENSMUSG00000043535
Ntng2	0.388961680725	1.98683611329234	0.0693825865087273	0.534888757973032	-4.5335382423927	protein_coding	171171	3.90726946627334	3990	ENSMUSG00000035513
6530402F18Rik	0.113935058459352	0.994933400418754	0.338699201553184	0.776227370212168	-5.81900938857687	processed_transcript	NA	3.83444266390344	5511	ENSMUSG00000079499
Med27	-0.0135677246955944	-0.11087824744139	0.91347902789612	0.984676251510695	-6.37237329897049	protein_coding	68975	4.01928741092467	3310	ENSMUSG00000026799
Gm24976	-0.9601282382932	-0.866777934381764	0.402448015768994	0.812840286391968	-4.66372213003356	rRNA	NA	-4.96312114678884	135	ENSMUSG00000089597
Gm13401	-1.19540334749278	-0.948659745886696	0.360831991094488	0.788024161059177	-4.63688136031413	processed_pseudogene	NA	-4.87275960043128	291	ENSMUSG00000082413
Rapgef1	0.0144115061537579	0.118680589866704	0.907420455661564	0.983726005821304	-6.69504078576467	protein_coding	107746	6.88662092845346	7385	ENSMUSG00000039844
Gm13420	0.643036296643355	1.13243496994094	0.278774947340766	0.741402559963018	-4.66422359693343	protein_coding	433415	-1.79591129347923	1091	ENSMUSG00000079497
Trub2	0.176099840132497	1.92998177885486	0.0766901546787925	0.543664196538629	-4.80005719947052	protein_coding	227682	4.88285826231056	6316	ENSMUSG00000039826
Coq4	0.0670377354086816	0.590206415958108	0.56560349353771	0.881300388776252	-6.21683304790663	protein_coding	227683	4.16977739797814	3399	ENSMUSG00000026798
Slc27a4	0.0762919273402006	0.9497571683896	0.360295515935339	0.787838322202115	-6.22254007218553	protein_coding	26569	6.64291210582288	4412	ENSMUSG00000059316
Urm1	0.0455916065276353	0.397843214156541	0.697478194695976	0.930871064049442	-6.46344654896752	protein_coding	68205	5.10080106410913	4275	ENSMUSG00000069020
Mir219a-2	0.218154755275239	0.479994798482498	0.63954777586342	0.909396817167069	-5.29105524705291	miRNA	NA	-0.0596858605021528	97	ENSMUSG00000065485
Mir219b	-0.0848805739646748	-0.0867038610494444	0.932284787967407	0.988610440321438	-4.85913457224399	miRNA	NA	-3.85644495355015	65	ENSMUSG00000105010
Cercam	0.571258496438132	2.67275384502495	0.0197560986286352	0.426770424610763	-3.08024364945289	protein_coding	99151	1.68061428211517	3383	ENSMUSG00000039787
Odf2	0.153262113121169	1.5927982138393	0.136245924707308	0.618360030693546	-5.41300984903699	protein_coding	18286	6.04190679118426	9919	ENSMUSG00000026790
Gle1	-0.0281345901788301	-0.298577038853142	0.770184038193159	0.948781715571604	-6.54297613972989	protein_coding	74412	5.47645431776789	6087	ENSMUSG00000019715
Sptan1	-0.0606353471899316	-0.91778548296077	0.376155662176815	0.796356741684201	-6.51386612084192	protein_coding	20740	10.9517113666867	13362	ENSMUSG00000057738
Mir6997	0.556318459978448	0.586058530974203	0.568301406595635	0.882537742822709	-4.72685910181584	miRNA	NA	-4.58353521846687	71	ENSMUSG00000098453
Wdr34	0.024097512124827	0.224906110005987	0.825698779509818	0.964429286131474	-6.45902527845599	protein_coding	71820	4.6680725581742	2359	ENSMUSG00000039715
Set	-0.0689510736921559	-0.898272803654807	0.386070163679987	0.801173984198593	-6.32111449476617	protein_coding	56086	7.28701608976266	4070	ENSMUSG00000054766
Pkn3	0.756500408003096	1.98824276033544	0.0692101925095867	0.534872801302683	-3.94896436834268	protein_coding	263803	-0.698030146285722	4255	ENSMUSG00000026785
Zdhhc12	0.179912472657223	1.03937846068966	0.318379229215347	0.764984297543524	-5.3604735741866	protein_coding	66220	1.95202382829644	1785	ENSMUSG00000015335
Zer1	-0.092266689960072	-1.07712011045446	0.301840312747052	0.754994790504828	-6.11824127290194	protein_coding	227693	6.93634713729302	9784	ENSMUSG00000039686
Tbc1d13	0.0697024459049625	0.592291534043148	0.564249884454795	0.881202323019952	-6.39673607452192	protein_coding	70296	5.40064888967057	4719	ENSMUSG00000039678
Slc39a1-ps	-0.655480347505088	-1.01214067438609	0.330723434053436	0.771133152681485	-4.72962842053946	processed_pseudogene	NA	-2.20952553155811	969	ENSMUSG00000085401
Endog	0.367825192379028	2.6166158144466	0.0219460356206784	0.433887166297871	-3.31962721059964	protein_coding	13804	2.84976623121086	1063	ENSMUSG00000015337
Spout1	0.208588089312874	1.35026242759561	0.200949614732218	0.683801752293886	-5.58798764929158	protein_coding	227695	4.69571309897663	3010	ENSMUSG00000039660
Kyat1	0.270644480484316	2.03568626272065	0.0636221584144905	0.527253528901329	-4.35183260904175	protein_coding	70266	3.23701824598535	2923	ENSMUSG00000039648
1700084E18Rik	-0.397204562813453	-0.681762997816117	0.507864339736138	0.862077453222627	-4.93016612074392	antisense	NA	-1.62829779306354	1429	ENSMUSG00000100747
Lrrc8a	-0.182694928378321	-1.35847816816563	0.198400031571652	0.680497930733485	-5.36779682448394	protein_coding	241296	3.52926513324804	4308	ENSMUSG00000007476
Phyhd1	-0.523027682548761	-1.37690969828603	0.192776848431363	0.677104127023115	-4.82108017283137	protein_coding	227696	0.867851942620626	2657	ENSMUSG00000079484
Dolk	0.0486264581928129	0.457412573618813	0.655248203731169	0.914690879353644	-6.32806392154489	protein_coding	227697	4.3879123137751	2104	ENSMUSG00000075419
Nup188	-0.110886919510897	-0.993723693122682	0.339265096004911	0.776652658696623	-5.9307387337979	protein_coding	227699	4.41699870224407	6241	ENSMUSG00000052533
Sh3glb2	-0.0121183765476954	-0.135589132589303	0.894312141222276	0.981195148576547	-6.71874517450463	protein_coding	227700	7.20569300204691	3990	ENSMUSG00000026860
Miga2	0.211610987021032	2.13314601621569	0.0534327997864776	0.506061976870011	-4.61644612063038	protein_coding	108958	6.46873556135383	6249	ENSMUSG00000026858
Dolpp1	-0.0160434804516554	-0.125736236665906	0.901946896617023	0.982944058769776	-6.3069242468875	protein_coding	57170	3.80238170308435	3233	ENSMUSG00000026856
Crat	0.14679716553369	1.29648507939183	0.218307084636892	0.698743545624079	-5.70106388188756	protein_coding	12908	5.05959325559636	5388	ENSMUSG00000026853
Gm16323	0.0144901840504072	0.0412038695403937	0.967786310617715	0.99445132066791	-5.52445918584667	antisense	NA	0.44464020675847	556	ENSMUSG00000087435
Ptpa	0.0202409059414235	0.220414243759981	0.829119007322502	0.965921151373916	-6.68650676891207	protein_coding	110854	6.95324390502722	5188	ENSMUSG00000039515
Ier5l	0.0894665448494702	0.37431229356208	0.714464853504565	0.93513580489539	-5.74591073922076	protein_coding	72500	1.79099767782592	2683	ENSMUSG00000089762
Cstad	0.269084254203521	0.800355603446468	0.438499732752344	0.831331182556321	-5.19502774629163	protein_coding	78617	0.205765366618104	1229	ENSMUSG00000047363
9330198N18Rik	0.575151560287721	0.852247702080285	0.410159799264906	0.817060785746369	-4.77108084884209	lincRNA	NA	-2.61411055935695	1247	ENSMUSG00000086405
Gm14486	-0.415724763983357	-0.41720862494932	0.68362481271313	0.924369748123825	-4.85115018620814	lincRNA	NA	-3.49357578894204	790	ENSMUSG00000087268
Mir3089	2.22835310437721	2.26352380556399	0.0421800190433094	0.479567305031604	-4.19484411407462	miRNA	NA	-5.45089557178374	84	ENSMUSG00000093091
1700001O22Rik	0.544763270106181	2.15535366905805	0.0513350383143391	0.500603065591604	-3.818281630666	protein_coding	73598	1.18728740030211	2788	ENSMUSG00000044320
Ntmt1	0.239250951665371	2.03408500179647	0.0638037412231177	0.527254888943092	-4.58218237728795	protein_coding	66617	4.54629953387047	2798	ENSMUSG00000026857
Asb6	0.205933785783304	1.75081106255485	0.104539816509831	0.581228601109659	-5.03871753593923	protein_coding	72323	4.68430520730373	5439	ENSMUSG00000039483
Prrx2	0.538022294625381	1.05423745994902	0.311789644515249	0.760972770278451	-4.7904449088388	protein_coding	20204	-0.766239046394276	1961	ENSMUSG00000039476
Ptges	0.0201642695714998	0.115237889357221	0.910093013429632	0.984015674475514	-5.93424555894052	protein_coding	64292	2.20351996106564	3931	ENSMUSG00000050737
Tor1b	-0.0545285422227633	-0.629612940077988	0.540321891233378	0.872758484603198	-6.35684231529589	protein_coding	30934	5.19858107550787	5327	ENSMUSG00000026848
Tor1a	0.012001039391691	0.124749814112471	0.902711825346674	0.982961928953757	-6.43579012292731	protein_coding	30931	4.42443979607584	1995	ENSMUSG00000026849
BC005624	0.044959430292859	0.3945401852666	0.699852609449378	0.931628599038892	-6.50518575588032	protein_coding	227707	5.43237648633833	3280	ENSMUSG00000026851
Usp20	-0.0415679141498641	-0.453969541552539	0.657657370811754	0.914825762133082	-6.53132529547472	protein_coding	74270	6.03324127415555	9017	ENSMUSG00000026854
Fnbp1	0.0122881356010609	0.115506923056865	0.909884121743533	0.98400135869222	-6.60445484762869	protein_coding	14269	5.86181176874156	10030	ENSMUSG00000075415
D330023K18Rik	0.192140746857793	0.905886592062521	0.382180380904641	0.797705842669881	-5.48796494809264	processed_transcript	NA	1.93126088536639	1249	ENSMUSG00000087269
Gpr107	0.0659173289507476	0.778126396314261	0.451018872269514	0.837802719844802	-6.31614493647745	protein_coding	277463	5.87887681677343	12766	ENSMUSG00000000194
Gm22516	-0.419990591043043	-0.475238627630758	0.64283981846821	0.910847024053899	-4.86492054464064	snoRNA	NA	-2.95122597163721	124	ENSMUSG00000088891
Ncs1	0.115699513469839	1.21397536199747	0.24726705902006	0.718381099764368	-6.01233112363573	protein_coding	14299	7.6336915396339	4653	ENSMUSG00000062661
Ass1	-0.316468745642267	-1.34779408725002	0.201720839364295	0.684016617736702	-5.12650416846558	protein_coding	11898	2.39228037524426	2414	ENSMUSG00000076441
Fubp3	0.0235316900091975	0.219936850814992	0.829482722703796	0.965953578867265	-6.52595884939974	protein_coding	320267	5.17084755383271	5914	ENSMUSG00000026843
Mir6998	0.119886851708292	0.117012797931197	0.908715012354768	0.983727826295225	-4.81088858534682	miRNA	NA	-4.25543958708376	64	ENSMUSG00000098904
Exosc2	-0.142297647490528	-1.13073138508556	0.27946468216693	0.741930858983246	-5.70765430491496	protein_coding	227715	3.85224789563801	2888	ENSMUSG00000039356
Abl1	0.0502874484861385	0.443226249656593	0.665200335306709	0.917770457203788	-6.4958980562738	protein_coding	11350	5.68304364929905	11596	ENSMUSG00000026842
Fibcd1	0.0763117305965404	0.485576226644584	0.635694679039576	0.907408867544141	-6.15472014077798	protein_coding	98970	3.59938474676669	4751	ENSMUSG00000026841
Lamc3	0.186424968183236	0.650205305244115	0.527367196960511	0.867547793195086	-5.80669353977589	protein_coding	23928	2.5182207130811	6091	ENSMUSG00000026840
Aif1l	0.17743376761562	0.953121875952303	0.358654187072129	0.787472751051	-5.40620997965752	protein_coding	108897	1.89826125164737	4032	ENSMUSG00000001864
Nup214	-0.269391663094171	-2.18646866627765	0.0485257346497777	0.495278953232884	-4.38814817158499	protein_coding	227720	4.99948619310276	9659	ENSMUSG00000001855
Gm13608	-0.0742981271457079	-0.134958848774629	0.894800211070249	0.98133401594852	-5.14257531980576	processed_pseudogene	NA	-0.973326177821306	1406	ENSMUSG00000081480
Fam78a	-0.204460167047154	-0.826587831684422	0.424017944616163	0.824755728009781	-5.54613976516192	protein_coding	241303	2.02915167489911	5973	ENSMUSG00000050592
Mir7674	0.717060786257836	0.589398679777047	0.566128327581719	0.881586755348645	-4.70487813529002	miRNA	NA	-5.37719901236712	63	ENSMUSG00000099075
Plpp7	0.0125146435654814	0.119569154652831	0.906730855475073	0.983726005821304	-6.40724031970163	protein_coding	227721	4.25046762736262	2078	ENSMUSG00000051373
Prrc2b	-0.203723586739698	-1.89509425911369	0.0815165312915382	0.550823430418959	-5.12921517732082	protein_coding	227723	8.60137285962275	11262	ENSMUSG00000039262
Gm27805	-0.836065111896214	-0.712180962569383	0.489474687157189	0.853816179985909	-4.72063951958951	miRNA	NA	-4.40942704820302	79	ENSMUSG00000099155
Gm22192	-1.33082034347734	-1.34331542997318	0.203126369815096	0.684902739584338	-4.50012162618595	snoRNA	NA	-3.69220353199007	85	ENSMUSG00000094382
Gm25632	0.824516530851452	0.666223770048391	0.51741424807444	0.865216153199208	-4.73316936198112	snoRNA	NA	-4.31128861601976	85	ENSMUSG00000094251
Gm13610	-0.0246064968486785	-0.0349220610598529	0.972695155212654	0.99471123745302	-5.08346627945394	antisense	NA	-1.88266976184649	951	ENSMUSG00000086216
Pomt1	-0.0437374383325209	-0.298600823361263	0.770166308950995	0.948781715571604	-6.19792723662291	protein_coding	99011	3.46236489378622	6442	ENSMUSG00000039254
Uck1	0.0943891871908746	0.95472650381056	0.357873301354673	0.78722045308209	-6.03960167069864	protein_coding	22245	4.79824707202169	2751	ENSMUSG00000002550
Gm13611	0.0209685386301925	0.021364362938392	0.983293347024817	0.996781431876363	-4.83544993159879	processed_pseudogene	NA	-4.24138884162304	318	ENSMUSG00000066068
Swi5	-0.0197951298258813	-0.207142671155605	0.839245372049541	0.968658935429895	-6.64149814651369	protein_coding	72931	6.23749458935191	5551	ENSMUSG00000044627
Golga2	0.0834414882102628	0.813312340789926	0.431307207433235	0.828544769909559	-6.33195301907191	protein_coding	99412	6.49118757633893	5500	ENSMUSG00000002546
Dnm1	-0.057216628204171	-0.644825757693232	0.530734229472753	0.868965074081046	-6.65709786877874	protein_coding	13429	9.68186775373149	5249	ENSMUSG00000026825
Ciz1	0.14658625507835	1.36757599897579	0.195607779872445	0.679202309855556	-5.60146892527716	protein_coding	68379	4.96065367271231	8604	ENSMUSG00000039205
1110008P14Rik	0.34235659497518	3.52354252320258	0.00397458473517353	0.301804394034138	-2.12447200842015	protein_coding	73737	6.47952702354028	2694	ENSMUSG00000039195
Lcn2	-0.0875835193037816	-0.054719295156691	0.957229765410805	0.992691357076112	-5.03631755350666	protein_coding	16819	-2.51473400364831	2623	ENSMUSG00000026822
Ptges2	0.0388496066124795	0.405359356098787	0.692087572687961	0.929213634853234	-6.45188532985533	protein_coding	96979	5.0361374573535	5058	ENSMUSG00000026820
Slc25a25	-0.0636474859420172	-0.607221956065691	0.554608903757487	0.876868528351049	-6.44244295215473	protein_coding	227731	5.97657079426022	7862	ENSMUSG00000026819
Naif1	-0.00227535817474401	-0.0127781046710415	0.990007161539307	0.997872155624127	-5.94023814139406	protein_coding	71254	2.16472397601511	4650	ENSMUSG00000039164
Fam102a	0.044667552026789	0.433314066533582	0.672193751959083	0.919808982532584	-6.4769904653075	protein_coding	98952	5.43846480282073	6066	ENSMUSG00000039157
Dpm2	-0.060431072197321	-0.473429236769142	0.644094289474913	0.911534995066125	-6.34398997355497	protein_coding	13481	4.461573363956	1971	ENSMUSG00000026810
9430097D07Rik	0.61080938566572	1.79354216429185	0.0971771698855618	0.570775990925904	-4.19815182994478	protein_coding	NA	0.134205780312477	1501	ENSMUSG00000075405
Pip5kl1	0.306115255067205	1.81785430246049	0.0931989496020354	0.565415105871857	-4.53653461774097	protein_coding	227733	2.57282894038716	2494	ENSMUSG00000046854
St6galnac4	0.0906841871995494	0.959597335968158	0.355510299903227	0.786115246898575	-6.031314182684	protein_coding	20448	4.78441512220069	6482	ENSMUSG00000079442
St6galnac6	0.0510302424515459	0.488231418088346	0.633865562700911	0.906771432533683	-6.5536505668418	protein_coding	50935	6.48683772826882	4815	ENSMUSG00000026811
Ak1	0.0966175844597845	0.864441707478016	0.403681318100852	0.813654914977691	-6.29723704559679	protein_coding	11636	6.56882213674847	2593	ENSMUSG00000026817
Eng	0.552587688562259	2.52765767150923	0.0259091951849839	0.444304398028907	-3.57318227334734	protein_coding	13805	3.56293951604606	4048	ENSMUSG00000026814
Mir1954	2.03010251237531	1.89887018660362	0.0809811106404154	0.550615773255448	-4.2688491071929	miRNA	NA	-4.10804646825052	86	ENSMUSG00000093336
[truncated: 19,718 more rows]
