# Supplementary material for: TrkB Signaling Influences Gene Expression in Cortistatin-Expressing Interneurons
Source: eNeuro. 2020 Feb 6;7(1):ENEURO.0310-19.2019. doi: 10.1523/ENEURO.0310-19.2019 (PMC7031852; doi:10.1523/ENEURO.0310-19.2019)
Supplement: Figure 2-1 — Differential gene expression analysis of CortCre Input vs IP for all expressed genes. Columns represent Symbol (mouse gene symbol), logFC (log2 fold change comparing IP to Input samples; positive values indicate higher expression in IP samples), t [moderated t statistic (with empirical Bayes)], P.Value (corresponding p value from t statistic), adj.P.Val (Benjamini–Hochberg-adjusted p value to control the FDR), B (log odds of differential expression signal), gene_type (gencode class of gene), EntrezID (Entrez Gene ID), AveExpr [average expression on the log2(counts per million + 0.5) scale], Length (coding gene length), and ensemblID (Ensembl gene ID). Download Figure 2-1, CSV file. [file sup_enu-eN-NWR-0310-19-s03.csv]

Symbol	logFC	t	P.Value	adj.P.Val	B	gene_type	EntrezID	AveExpr	Length	ensemblID
Xkr4	0.979832001847199	9.64377237228142	1.60963468249631e-07	6.76668047220843e-06	7.47915158354455	protein_coding	497097	7.41197917844541	6094	ENSMUSG00000051951
Gm37180	3.97320536462344	2.70653244263308	0.0171738546140969	0.0637752145423898	-3.13289939902365	TEC	NA	-1.65811778031157	2819	ENSMUSG00000103377
Gm37363	1.43540204760083	1.43635584357285	0.173115203331455	0.326498931902456	-4.51313337033594	TEC	NA	-1.17262520246164	2233	ENSMUSG00000104017
Gm37329	3.93094140078466	2.57096523507716	0.0223507069546206	0.0771207407136456	-3.43152325913668	TEC	NA	-2.90520978078765	2057	ENSMUSG00000103201
Gm7341	-0.712165296456222	-0.561483644507887	0.583444496899321	0.715457110287172	-5.03389390078232	processed_pseudogene	NA	-2.06361893510456	926	ENSMUSG00000103147
Gm38148	2.9711079387144	1.70907593271181	0.109749565073941	0.237329347472705	-4.22825173515947	TEC	NA	-2.62070515208582	3012	ENSMUSG00000103161
Gm19938	5.42575583974406	3.91257720788089	0.00159413633825432	0.0107807182924926	-2.2577165606496	sense_intronic	NA	-3.16928869140098	3259	ENSMUSG00000102331
Gm10568	-0.660968819487012	-0.708363634915218	0.49047683821898	0.638907915837562	-5.13581463165383	TEC	NA	-0.734895898211	1634	ENSMUSG00000102348
Sox17	-0.346302984967449	-0.520196284807316	0.611145989175737	0.73754794171419	-5.46553156482823	protein_coding	20671	0.0978669436886581	4772	ENSMUSG00000025902
Gm7369	-0.55839379998572	-0.713563094072758	0.487354580341204	0.635905886602556	-5.25465025754976	processed_pseudogene	NA	-3.20790735655205	936	ENSMUSG00000102735
Gm6085	0.511259029889004	0.346475954014867	0.734195239698436	0.828927449818497	-5.0091528261682	processed_pseudogene	NA	-3.26087457572604	1470	ENSMUSG00000098104
Gm25493	-1.350979241116	-0.813825058925074	0.42952272340124	0.586636558326878	-4.77413165643843	snRNA	NA	-5.62168977869316	103	ENSMUSG00000088000
Gm6123	1.3873356592017	1.21734608731534	0.243819019800528	0.410933315935285	-4.71741579669895	processed_pseudogene	NA	-1.22382861355911	1069	ENSMUSG00000103922
Mrpl15	0.523152812878229	2.30265599195139	0.0373551058604307	0.11154905535672	-4.34930418667595	protein_coding	27395	3.59801462969054	8487	ENSMUSG00000033845
Lypla1	-0.113805438267577	-0.521863149224828	0.610015132701093	0.736736428501666	-6.45716563001755	protein_coding	18777	3.25509636917307	7145	ENSMUSG00000025903
Tcea1	-0.440206501819947	-2.9466902768621	0.0107216291896848	0.0451681557815006	-3.44279979189307	protein_coding	21399	4.76850597216134	3017	ENSMUSG00000033813
Gm6104	-0.151916508851844	-0.142834440192237	0.888479188133759	0.933220277869995	-5.18333850709063	processed_pseudogene	NA	-1.60959612937702	603	ENSMUSG00000062588
Gm37277	-0.578576940015634	-1.40260101946588	0.182764021632164	0.33908744441186	-5.11776233738045	TEC	NA	1.63121893998499	1111	ENSMUSG00000103280
Rgs20	-0.954400786599391	-4.64344401360335	0.000390991276384917	0.00356840990551465	0.0929192097332736	protein_coding	58175	3.74602400969697	4239	ENSMUSG00000002459
Gm37079	2.14126371873008	1.23223095097053	0.238383576116809	0.405170211795164	-4.60208123634376	TEC	NA	-3.15965625368622	2135	ENSMUSG00000102653
Gm16041	2.18585741676384	1.70208818114365	0.111079009346271	0.239159235468102	-4.24184961648651	antisense	NA	-1.3460243003939	3725	ENSMUSG00000085623
Atp6v1h	0.320242485243421	2.97946049856854	0.0100509228765833	0.0430589999135309	-3.82552221866978	protein_coding	108664	6.9938063504556	9746	ENSMUSG00000033793
Oprk1	-0.822660402061939	-2.50594939213292	0.0253397354381214	0.0843856979508384	-3.65307420053224	protein_coding	18387	2.49856627314119	9151	ENSMUSG00000025905
Npbwr1	0.353853052355241	0.554188052228091	0.588291933639171	0.71881074777952	-5.45934652491169	protein_coding	226304	0.161806210257071	3692	ENSMUSG00000033774
Rb1cc1	0.294724857419497	3.55016217985427	0.00325116792179534	0.0185625151193014	-2.80953523412537	protein_coding	12421	7.63138722920821	14690	ENSMUSG00000025907
4732440D04Rik	-0.0247691593639458	-0.0500992147420065	0.960759046767419	0.977620800738985	-5.99539089290838	antisense	NA	1.38681790065701	5428	ENSMUSG00000090031
Gm2147	-1.23889108823048	-0.909787920533266	0.378503521704567	0.542006489684925	-4.7920030320025	processed_pseudogene	NA	-3.9138996789443	639	ENSMUSG00000103355
Gm19026	0.0848786348439347	0.210652914234861	0.836227468500751	0.898794302621612	-6.08627168180416	processed_pseudogene	NA	1.42490242600527	4530	ENSMUSG00000103845
St18	-0.967726162193285	-3.6713526293324	0.00255981592646401	0.0154539926849682	-1.61848009130984	protein_coding	240690	3.09339099620382	6464	ENSMUSG00000033740
Gm37108	-1.67320423856079	-1.57797298911013	0.137144461727086	0.277913437424999	-4.35674827350221	processed_pseudogene	NA	-1.66854078948435	626	ENSMUSG00000102135
Pcmtd1	-0.129929091370053	-1.34666935741627	0.199722868480162	0.359546265410396	-6.57954164135618	protein_coding	319263	7.02512620741618	6654	ENSMUSG00000051285
Gm26983	3.67757891900352	2.5108107677217	0.025103559679627	0.0838485169224604	-3.49058370680946	processed_pseudogene	NA	-2.91193552043774	388	ENSMUSG00000098201
Gm38372	2.9979350006592	4.81996010652392	0.000280856940727239	0.00275492826183619	0.577327455081579	TEC	NA	1.782241262412	4028	ENSMUSG00000103509
Gm9826	-1.03684360564718	-1.44265091562221	0.171363330729844	0.324056754277655	-4.72877828727774	processed_pseudogene	NA	-0.277927022254229	1299	ENSMUSG00000048538
Sntg1	0.664510084611875	4.94023832612713	0.000224661656830517	0.00232079328232512	0.355426481244784	protein_coding	71096	5.07030758487803	10908	ENSMUSG00000025909
Gm38024	3.00180345503283	2.13342749266865	0.0512820090186813	0.139363163408312	-3.78533748387567	TEC	NA	-1.53058986790858	2532	ENSMUSG00000102647
Gm38259	3.23413565864171	1.76482094609286	0.0996354444853451	0.221574901870187	-4.19449389355658	TEC	NA	-3.55989946398989	3534	ENSMUSG00000102253
Gm23358	2.28875733016644	1.39708048521246	0.184383482710474	0.341046013718108	-4.46907063556079	miRNA	NA	-5.3575293619063	110	ENSMUSG00000093970
Gm36964	1.6746833010408	0.935801031509705	0.36541517208558	0.529391310447448	-4.73086419060452	processed_pseudogene	NA	-4.74078940888279	198	ENSMUSG00000103933
Gm7493	1.65999034519873	1.28032684479424	0.221469285784914	0.385335923216472	-4.60207872589856	processed_pseudogene	NA	-1.99726723989385	626	ENSMUSG00000066693
Gm37629	5.12742841341863	3.70522137168729	0.00239465291150695	0.0146626359359204	-2.54147188100474	TEC	NA	-3.80978256953747	1050	ENSMUSG00000102316
Gm38008	2.13504812059205	1.29346980326756	0.217017053902873	0.379762404836786	-4.53562819316922	processed_pseudogene	NA	-4.91881799265638	518	ENSMUSG00000103819
Gm37143	5.55417797406004	4.0592266407231	0.0011976447063854	0.00857327781927958	-2.19576993606381	TEC	NA	-3.6682444808889	3259	ENSMUSG00000102871
Rrs1	0.224659875587964	0.964747152969481	0.351224148226109	0.516529820474894	-6.14014484004803	protein_coding	59014	3.26834841572065	2048	ENSMUSG00000061024
Adhfe1	0.078380308596119	0.17790132820234	0.861377577657302	0.915841908650233	-5.98886965543526	protein_coding	76187	1.40854954386197	3780	ENSMUSG00000025911
2610203C22Rik	1.95359836226939	2.4763573606669	0.0268240127747819	0.087881655183693	-3.30959780208142	processed_transcript	NA	0.439616286727135	4910	ENSMUSG00000079671
3110035E14Rik	-1.87569154986118	-20.4162937590819	9.92475652828085e-12	3.42926135575028e-09	17.3715462315103	protein_coding	76982	7.34646767535708	3256	ENSMUSG00000067879
Mybl1	0.151497768378099	0.418265059874166	0.682169664140491	0.791587264538172	-6.09596982470369	protein_coding	17864	1.96543668109601	5402	ENSMUSG00000025912
Vcpip1	0.270220157975719	3.00570625737405	0.00954376148618016	0.0414903074711637	-3.75425655561782	protein_coding	70675	6.8802053389555	9749	ENSMUSG00000045210
Sgk3	-0.297508080924305	-1.25231747197447	0.231199880883517	0.396567224221381	-5.89421010311382	protein_coding	170755	3.52534683600541	14311	ENSMUSG00000025915
Gm6195	-1.90596180223118	-1.12919300868451	0.278005546682225	0.447273644961369	-4.64330789381002	processed_pseudogene	NA	-4.00698139383763	357	ENSMUSG00000046334
Mcmdc2	2.0291727592189	2.39946992390913	0.0310793887400716	0.0979853437387865	-3.41060211465027	protein_coding	240697	0.12047817918601	5916	ENSMUSG00000046101
Snhg6	0.482441878366879	0.478203428790885	0.639969634046554	0.759619467513233	-5.32465481651404	lincRNA	NA	-0.643549508821597	1146	ENSMUSG00000098234
Ppp1r42	-1.91435659082722	-1.3773233094757	0.190276168563599	0.348306476684678	-4.51305226047995	protein_coding	69312	-2.36918024041714	1523	ENSMUSG00000025916
Cops5	0.0252595820177478	0.207793011388919	0.838416633292997	0.899953694808907	-7.20151648396961	protein_coding	26754	5.61412352298617	3766	ENSMUSG00000025917
Cspp1	0.901828409666972	5.63251883740113	6.44830384471742e-05	0.000849989494688659	1.75390256138259	protein_coding	211660	4.40337850561546	17553	ENSMUSG00000056763
1700047N06Rik	2.13961188199786	1.34724657846524	0.199541527852026	0.359456571889968	-4.51401820805857	TEC	NA	-3.47312877527439	920	ENSMUSG00000102356
Arfgef1	0.189142956038308	2.23721583844627	0.0422560674082139	0.121506420689458	-5.29594660167572	protein_coding	211673	7.53006542931237	11318	ENSMUSG00000067851
Gm26348	3.80435784455932	2.19848434607955	0.0454348901736763	0.128254078570353	-3.86455997720013	misc_RNA	NA	-4.4725534848085	240	ENSMUSG00000088153
Gm37569	4.04300088467409	3.51901410738593	0.0034575193819558	0.0194701169023712	-2.22333947875159	TEC	NA	-1.3918295465713	1722	ENSMUSG00000102556
Gm15604	-0.0158564007868446	-0.0171531744806215	0.986559202014088	0.991624581502373	-5.39067918011051	processed_pseudogene	NA	-3.03718019564089	1456	ENSMUSG00000083422
Prex2	-0.712360777929176	-6.33340391786709	1.94826862823853e-05	0.000327357234942301	2.54537008175322	protein_coding	109294	7.03558704659475	16609	ENSMUSG00000048960
Gm24173	1.54756968217937	0.903703899431064	0.381610442544486	0.543478003284094	-4.73074508720425	snoRNA	NA	-5.65609825827107	128	ENSMUSG00000077318
Gm28686	4.49544382690998	3.01716069277177	0.00933042581955127	0.0408318634739848	-3.14377260474494	processed_pseudogene	NA	-4.26255342718448	609	ENSMUSG00000101827
A830018L16Rik	-0.684755513270514	-6.47920316287325	1.53190042827953e-05	0.000267082976190673	2.92910932566686	protein_coding	320492	6.16965850114285	9183	ENSMUSG00000057715
Gm38069	2.97350212354538	1.6906001874878	0.113295324782384	0.242844740405757	-4.25852891591472	TEC	NA	-3.9604854022205	2144	ENSMUSG00000103561
Gm2383	-0.294799167683467	-0.237087202683756	0.816061909885398	0.884944183539885	-5.15475197598782	processed_pseudogene	NA	-2.80222685925287	807	ENSMUSG00000097628
Sulf1	-1.42937551382106	-7.20068385169101	4.86358334117037e-06	0.000104964708461175	4.427929289961	protein_coding	240725	4.14533216920958	11294	ENSMUSG00000016918
Slco5a1	0.643151962236985	1.35843651629211	0.196052419335767	0.355325633246414	-5.17836575708173	protein_coding	240726	1.58161298622723	13137	ENSMUSG00000025938
Ncoa2	0.163787205419175	1.8740450786717	0.0821866816846955	0.192825471562567	-5.82689565929415	protein_coding	17978	7.0685782940434	15642	ENSMUSG00000005886
Gm38376	4.41645246781758	2.7934187046806	0.0144903965934943	0.0563570059331901	-3.3343598040419	TEC	NA	-4.42972683623782	2253	ENSMUSG00000103506
Gm37409	4.81263026726477	3.47930018902788	0.00373988140863441	0.0206425722370018	-2.46806949384903	TEC	NA	-2.41666439784815	1626	ENSMUSG00000103495
Gm27881	1.35216974081446	0.799562101168997	0.43747054045655	0.593330259205142	-4.7720929902295	miRNA	NA	-5.74451737772086	82	ENSMUSG00000099183
Gm37702	1.86548014767891	1.46136680417821	0.166241750237757	0.317773907406725	-4.45182871058631	TEC	NA	-2.2466649130872	1872	ENSMUSG00000104170
Gm23169	0.557510880688665	0.295154430063111	0.7722565126406	0.855504798253126	-4.95917932397308	snRNA	NA	-4.62143944116562	112	ENSMUSG00000087782
Gm38120	1.99780655287913	2.41166722195481	0.030363822846361	0.096263915392228	-3.3940172849248	TEC	NA	-0.364459917699153	4642	ENSMUSG00000103085
Gm38380	3.65170900872164	2.56091602674192	0.0227894333708532	0.0783242899437656	-3.32427412947398	TEC	NA	-1.78890139707482	2248	ENSMUSG00000102664
Tram1	-0.570666915680407	-3.70777063683389	0.00238266694462693	0.0145949241592675	-1.89703138227552	protein_coding	72265	4.50771721645498	3162	ENSMUSG00000025935
Lactb2	0.537859035203112	2.33505633070734	0.0351320078628266	0.10686333331763	-4.26061918963678	protein_coding	212442	3.51526917333354	4566	ENSMUSG00000025937
Gm38319	3.71918143135101	2.42916895188973	0.0293644436041924	0.093911018347025	-3.54605105027376	TEC	NA	-3.22401235238192	1266	ENSMUSG00000102982
Gm5523	0.214999146670734	0.173488823415772	0.864778595501281	0.917939617761203	-5.14595381992008	processed_pseudogene	NA	-2.86212994703962	997	ENSMUSG00000097711
Eya1	0.263489672637259	1.29980699524818	0.21489600351376	0.377506887101939	-5.93669801618182	protein_coding	14048	3.83308308150557	7808	ENSMUSG00000025932
Gm22616	1.03768741778182	0.623011390876377	0.543405621022314	0.682737179978185	-4.83056039337477	miRNA	NA	-5.88585019548002	100	ENSMUSG00000095853
Gm9947	-0.479823436271449	-0.379646489501799	0.709968631970103	0.812074636504936	-5.17013084142556	antisense	NA	-1.64762439629942	3566	ENSMUSG00000054493
Gm37412	-0.220927840419428	-0.195990700378915	0.847465442409983	0.905737790131033	-5.24622663314283	TEC	NA	-1.58380401440734	4321	ENSMUSG00000103492
Smt3h2-ps4	0.126088938040689	0.109292461843887	0.914539079353025	0.949599608620612	-5.12206952960998	processed_pseudogene	NA	-2.98242781022937	288	ENSMUSG00000081201
Rpl5-ps1	-0.978755466612289	-0.685168431106823	0.504550181623884	0.650493527574291	-4.99214704161673	processed_pseudogene	NA	-1.84291382055148	894	ENSMUSG00000082193
Gm10566	0.983976066765899	0.590372827812707	0.564455138584917	0.699099937312317	-4.91653179975779	processed_pseudogene	NA	-3.59987440039206	996	ENSMUSG00000073737
Kcnb2	-0.303977459149169	-2.87157375953515	0.0124298061484012	0.0503013303637958	-3.92658031260506	protein_coding	98741	6.41164548159475	15165	ENSMUSG00000092083
Gm38116	2.75733296853161	1.78798859596944	0.0956805928602486	0.214886612017819	-4.15739673106295	TEC	NA	-2.53826086266944	1533	ENSMUSG00000102937
Gm37138	0.247952359591397	0.127456448298854	0.900412164561092	0.940227199637631	-4.98704062323301	TEC	NA	-4.49102637641253	2089	ENSMUSG00000104149
Terf1	0.62631628686348	1.36073275632722	0.195342607852921	0.354570361640844	-5.31093359408413	protein_coding	21749	2.02423404778397	4608	ENSMUSG00000025925
Gm37509	3.28349611625302	2.75083202572285	0.0157501841892327	0.0598353124397645	-3.13107379027451	TEC	NA	-2.89827189013935	3169	ENSMUSG00000104379
Rpl7	-0.668584306200987	-6.35350394930068	1.88442158679262e-05	0.000319091481135272	2.7201416265683	protein_coding	19989	6.13640462397974	2687	ENSMUSG00000043716
Rdh10	0.570852253537552	1.42728897726907	0.175664552987016	0.329764767745281	-5.07208550492699	protein_coding	98711	1.43035027270285	4160	ENSMUSG00000025921
Stau2	-0.267922903800149	-2.92251050922437	0.0112446126437342	0.0467741518490841	-3.90232420464761	protein_coding	29819	6.82396485837761	6747	ENSMUSG00000025920
Gm7568	2.33937941163659	1.3338345118864	0.20378971672523	0.36419891603252	-4.51350303084238	antisense	NA	-4.2043854890272	1003	ENSMUSG00000089982
Ube2w	-0.896445984785678	-5.27160588156435	0.000122626557456402	0.00142874045755517	1.00336301720039	protein_coding	66799	5.00525715915482	4930	ENSMUSG00000025939
Eloc	-0.330154035192072	-2.53122343749346	0.0241347450817662	0.0814945276632875	-4.33475492190622	protein_coding	67923	5.23909878842355	3026	ENSMUSG00000079658
Tmem70	-0.627352614571978	-3.71276321428463	0.00235936900206008	0.0144910273041736	-1.82067919349911	protein_coding	70397	4.23458083038954	1820	ENSMUSG00000025940
Ly96	-0.82680938864912	-0.76638533889351	0.456318462436524	0.610405481787441	-5.03177108315066	protein_coding	17087	-1.50862558373573	1021	ENSMUSG00000025779
Gm5828	-0.0838231438002446	-0.0770629870916112	0.93967621736591	0.965115994215643	-5.18016878172415	processed_pseudogene	NA	-3.94666965696226	1860	ENSMUSG00000091020
Jph1	-0.976433647229557	-5.36515588772108	0.000103631830336757	0.00124335357433235	1.33546360877849	protein_coding	57339	4.19181751653583	4998	ENSMUSG00000042686
Gdap1	0.373531516850959	4.10137847765284	0.00110349144033031	0.00805282493452845	-1.57873678008939	protein_coding	14545	6.79737917667974	7731	ENSMUSG00000025777
Rbm6-ps1	-1.0278715728571	-1.2358461950695	0.237077853052528	0.403580935590357	-4.76632241679607	processed_pseudogene	NA	-0.534969446491746	2870	ENSMUSG00000101589
Crispld1	-0.247505306329533	-0.961316484918198	0.352885534778858	0.518253503405728	-6.00530016869083	protein_coding	83691	2.86855549341583	4515	ENSMUSG00000025776
Gm7690	3.77952877107029	2.42452257918007	0.029626656910494	0.0945413365889388	-3.67543888408687	processed_pseudogene	NA	-4.678178865392	1399	ENSMUSG00000100554
Gm28756	0.407394201142457	0.741816579754867	0.470598352258694	0.622358175560872	-5.58551796739506	processed_transcript	NA	0.989904842182288	2570	ENSMUSG00000109887
Tfap2d	-0.989834283610957	-1.58334991580283	0.135914662035314	0.276450371799085	-4.60297466563956	protein_coding	226896	0.603086129877482	1954	ENSMUSG00000042596
Gm10075	-1.10010220717766	-0.796445083082138	0.439219907721174	0.595002685490695	-4.8395745009633	processed_pseudogene	NA	-4.67628555503124	545	ENSMUSG00000100720
Tfap2b	-1.135554411241	-1.66469552728145	0.118435334554509	0.250563280409889	-4.41234237948002	protein_coding	21419	-0.275943818605661	6338	ENSMUSG00000025927
Gm4849	0.279547540004274	0.535633403453661	0.600712689671284	0.729647452603853	-5.68423992133482	processed_pseudogene	NA	-1.68459189299388	2246	ENSMUSG00000100204
Mcm3	-0.240610763114331	-0.422422136415448	0.679204748710936	0.789512300959047	-5.65973593634402	protein_coding	17215	0.664893813206612	3752	ENSMUSG00000041859
Paqr8	-1.13306001419274	-11.0956906917817	2.84692411342358e-08	1.6800709889949e-06	9.36610663369193	protein_coding	74229	6.67851612331029	5488	ENSMUSG00000025931
Gm24171	3.00998358752783	1.88787697614735	0.0801849043429674	0.189546947131183	-4.12092842659306	snoRNA	NA	-4.91202039018197	131	ENSMUSG00000077314
Gm28064	0.646049440223436	0.555120092288521	0.587671503420204	0.71839494469521	-5.08504576084384	processed_pseudogene	NA	-1.55493146497175	858	ENSMUSG00000100929
Efhc1	1.82031655482629	1.40983343174087	0.180660119024725	0.336215259540416	-4.55156208474511	protein_coding	71877	-1.16333770810249	2208	ENSMUSG00000041809
Tram2	-0.726123840768784	-1.21735179800016	0.24381691604767	0.410933315935285	-5.05501918844706	protein_coding	170829	0.718698180176303	6661	ENSMUSG00000041779
Gm2693	2.01717681021495	1.12986571184348	0.27773153372196	0.446997921532106	-4.62402199316987	unprocessed_pseudogene	NA	-5.4471388262301	571	ENSMUSG00000100819
Tmem14a	-1.67682876517203	-5.03087044656821	0.000190105629254971	0.00202333342260813	0.986805519448307	protein_coding	75712	2.27570313908528	1351	ENSMUSG00000025933
Gsta3	2.63965509644013	1.65628467886539	0.120147356480949	0.252956476334636	-4.27557469718244	protein_coding	14859	-3.0351400472353	4344	ENSMUSG00000025934
Gm7094	-2.96666072147719	-2.13678888663326	0.0509634981912511	0.138796558434273	-3.85729190249871	unprocessed_pseudogene	NA	-3.41932855967757	366	ENSMUSG00000096375
Gm2709	-2.01105624954185	-1.1914168737803	0.253517740934026	0.421222350441409	-4.59409769623218	unprocessed_pseudogene	NA	-5.40459598368976	350	ENSMUSG00000085507
Gm16533	1.75126202685153	1.00628388626739	0.331546117026169	0.498601398091289	-4.68516024262097	processed_pseudogene	NA	-5.56485029238732	228	ENSMUSG00000094926
Kcnq5	-1.08149712539478	-10.64276850772	4.78926680215713e-08	2.50098498522239e-06	8.80930322622926	protein_coding	226922	6.85788311234012	7689	ENSMUSG00000028033
Gm36949	3.40087217212864	2.26549835353543	0.0400679867811767	0.117303205392341	-3.73574190804106	TEC	NA	-3.75172752021102	2327	ENSMUSG00000104138
Gm7658	1.37571690902194	1.54748938201242	0.144298067155607	0.288119815732671	-4.47665750263595	processed_pseudogene	NA	-0.510131931894074	1124	ENSMUSG00000082935
Gm38243	5.05671860461138	3.28605270261788	0.0054820089118296	0.0275377684115343	-2.85744333887837	TEC	NA	-4.17312401560348	1567	ENSMUSG00000103748
Gm26580	-1.35065337911193	-2.59672138740506	0.0212631258508223	0.0744653953887915	-3.16680374619	lincRNA	NA	0.990361330194709	2095	ENSMUSG00000097109
Rims1	-0.217916741286047	-3.01327156459469	0.00940232584059263	0.041047523557487	-4.16481877971271	protein_coding	NA	9.36882203687472	7080	ENSMUSG00000041670
Gm26866	-0.0905757334362843	-0.0485055878292759	0.962006212252261	0.978038773382885	-5.03710848837788	processed_pseudogene	NA	-3.36406832692372	802	ENSMUSG00000097642
Gm27028	2.05147886738227	1.14490527764297	0.271658715631671	0.44067641474935	-4.61612517524813	lincRNA	NA	-5.43210585806817	399	ENSMUSG00000097970
Gm29107	3.68641748938139	2.11093559034038	0.0534612596227352	0.143053869445156	-3.93872516571668	lincRNA	NA	-4.53182997684182	347	ENSMUSG00000100775
Ogfrl1	-0.721885828184241	-6.70313709057304	1.06491979184956e-05	0.000199911149890655	3.27167608026722	protein_coding	70155	6.38545427469736	8109	ENSMUSG00000026158
B3gat2	0.695421585201904	2.96380250703573	0.0103660663820153	0.0440648616527008	-3.06216941875577	protein_coding	280645	3.35690970302534	6203	ENSMUSG00000026156
Smap1	0.175888617511053	1.67606086189575	0.116155701342456	0.247205487923508	-5.99892786317588	protein_coding	98366	6.31277643586305	3575	ENSMUSG00000026155
Sdhaf4	-2.09708575262797	-4.0442140969534	0.00123312799408085	0.00877249108105347	-0.759673954231382	protein_coding	68002	1.34108829616071	874	ENSMUSG00000026154
Gm26524	-1.75079701589716	-0.989594761320893	0.339355619792557	0.506216070125796	-4.69509135204293	TEC	NA	-5.3575293619063	390	ENSMUSG00000102495
Fam135a	0.421779648122969	3.03181510863107	0.00906435427705488	0.0399727376948455	-3.44250756392702	protein_coding	68187	5.47655387161323	7773	ENSMUSG00000026153
Col19a1	2.43752497093101	14.6833800934086	7.85289072914188e-10	1.00002659951926e-07	12.9255816513366	protein_coding	12823	4.89453018682856	6887	ENSMUSG00000026141
Gm26418	1.21970540128288	0.726172064707104	0.479832661571835	0.629618337230325	-4.79817755458446	snoRNA	NA	-5.80494572428498	137	ENSMUSG00000077463
Tubb4b-ps2	0.0326169805754187	0.0380795539664367	0.970167976603968	0.982879941979439	-5.35961693215365	processed_pseudogene	NA	-3.64635924100175	1337	ENSMUSG00000099997
Gm28439	-3.23133538862842	-3.63314902075116	0.00276001155004361	0.0163230932199685	-1.84818283032245	unprocessed_pseudogene	NA	-0.344013995408189	876	ENSMUSG00000100131
Gm10222	-2.87206461265262	-2.40922333922097	0.0305059262903833	0.0965969246618273	-3.55369865977106	unprocessed_pseudogene	NA	-2.49997516328563	294	ENSMUSG00000067736
Gm28438	-3.53775342021325	-3.05370279173599	0.00868087330321836	0.0387683956215921	-2.84977407442382	unprocessed_pseudogene	NA	-2.16154377664673	345	ENSMUSG00000101939
Gm28437	-2.96971259610202	-3.43323553404302	0.00409661063023183	0.022146919832157	-2.054965613012	unprocessed_pseudogene	NA	-0.191928569657267	783	ENSMUSG00000101111
Gm10925	-2.88476719698402	-5.01307096219497	0.000196428299989446	0.00207843666694372	0.598024691713221	unprocessed_pseudogene	NA	1.17904809505049	678	ENSMUSG00000100862
Gm28661	-3.94274728613176	-3.39343677645053	0.00443225064063755	0.0234776672222144	-2.42979239142681	unprocessed_pseudogene	NA	-1.94484584441978	681	ENSMUSG00000102070
Gm29216	-3.59588469183823	-4.51500321495203	0.000498555371284395	0.00431157337771604	-0.58997060213184	unprocessed_pseudogene	NA	0.331355116675576	492	ENSMUSG00000101249
Lmbrd1	-0.0509201360856478	-0.603601472321897	0.555871203360526	0.692426270694111	-7.38280536728721	protein_coding	68421	7.50858743868044	5960	ENSMUSG00000073725
Adgrb3	-0.0504446174355066	-0.62398320644408	0.542785579347349	0.6826671350276	-7.39473756424816	protein_coding	210933	7.6357608283378	18559	ENSMUSG00000033569
Gm15702	1.87467780923252	1.06977003699928	0.303022501435469	0.471734200118585	-4.65473601012187	processed_pseudogene	NA	-5.49886217966546	444	ENSMUSG00000080849
Gm20172	4.21748996872061	3.11070543193472	0.00775597698813956	0.0357169449774524	-2.81851571795549	TEC	NA	-2.31949233848692	1551	ENSMUSG00000104257
Gm22260	1.60665149485347	0.937303206760365	0.364669053981687	0.528623297446625	-4.71647453179256	snRNA	NA	-5.62168977869316	107	ENSMUSG00000096866
Gm37331	2.09355656800273	1.52636040661184	0.149440812085103	0.295323509591297	-4.39277600325269	TEC	NA	-2.18105174736388	3375	ENSMUSG00000103209
Gm37211	2.23717482422019	3.16836758213043	0.00691995737466031	0.0328084023058138	-2.25257565044509	TEC	NA	0.250588090945255	3433	ENSMUSG00000104027
Gm37862	3.12503353179009	2.45643441406034	0.0278698367258795	0.0904326575089781	-3.3949357511629	TEC	NA	-1.0913558969267	2533	ENSMUSG00000102407
Gm38286	1.74075740131653	2.67431737109782	0.0182870029489501	0.0667254986957668	-3.0066720790301	TEC	NA	0.293886383413683	3105	ENSMUSG00000103214
Gm37880	0.921621992910267	1.07106121228945	0.302461741615226	0.471467923078966	-4.88424648406722	TEC	NA	-0.854984792272008	3257	ENSMUSG00000104100
Gm37011	3.10312070906076	1.73918939543317	0.104178958256262	0.228551379708681	-4.20834276145045	TEC	NA	-3.15714987806574	2935	ENSMUSG00000103889
Gm29214	2.31263919148422	1.25222679239597	0.231231923468903	0.396567224221381	-4.55695809142596	processed_pseudogene	NA	-5.31818480220071	570	ENSMUSG00000101301
Gm37051	2.06522724487896	2.19456552322282	0.0457686988636778	0.12899852983303	-3.6894050508322	TEC	NA	-0.817239209545777	2943	ENSMUSG00000104221
Gm38260	2.55681601928046	3.47730813217157	0.00375464120889206	0.0207052932693764	-1.85968685749487	TEC	NA	0.0431221000139683	3995	ENSMUSG00000102250
Gm37628	1.55485675637897	2.98900831146378	0.00986341753422078	0.0424561732012635	-2.5179895962831	TEC	NA	0.798194271285809	5440	ENSMUSG00000102317
8030445P17Rik	2.14392087083934	3.15585229428727	0.00709344290010639	0.0333982297497766	-2.26461560157013	TEC	NA	0.218449408473815	2741	ENSMUSG00000103563
Gm38198	1.83561740351044	2.30349052630311	0.0372962140391916	0.111423015079906	-3.55249065589691	TEC	NA	0.0546268762859911	3581	ENSMUSG00000102465
Gm37077	3.5039304995429	2.94062585789029	0.0108505004146178	0.0455348809074422	-2.83396120534238	TEC	NA	-1.18690544793584	3691	ENSMUSG00000102659
Gm37895	1.25511095860995	1.96000430626016	0.070442941332091	0.173682686871333	-4.07083522230194	TEC	NA	0.0741362139924263	4550	ENSMUSG00000103924
Gm36952	2.12986019958888	3.23007537362412	0.0061244286351387	0.0299025914705785	-2.16281501010322	TEC	NA	0.214991466981084	3625	ENSMUSG00000104132
Gm37602	1.40573080187925	2.55702339579474	0.0229615972493055	0.0786800537688242	-3.21874003525963	TEC	NA	0.783060893201983	3310	ENSMUSG00000102747
2900022M07Rik	2.97446327078824	2.80692000230329	0.0141119668393956	0.0551610464718502	-2.97015815386242	TEC	NA	-1.06591619887887	1017	ENSMUSG00000102386
2900002M20Rik	-0.305665333820531	-0.1706371502041	0.866978060914562	0.919289544392968	-4.96196362160408	TEC	NA	-4.6194460687254	330	ENSMUSG00000103004
Gm9884	2.46417712582559	1.80461030847156	0.0929297455636977	0.210663974536236	-4.13530430805512	TEC	NA	-1.79842634715296	1222	ENSMUSG00000104516
Gm7846	1.16649948695991	0.693479339226532	0.499480594584599	0.646749990446746	-4.93946269114225	processed_pseudogene	NA	-2.41269327522855	274	ENSMUSG00000086240
Gm5525	-0.291943860528688	-0.541523301190878	0.596755643070579	0.726065863934328	-5.59152991299298	processed_pseudogene	NA	0.291429674597827	1312	ENSMUSG00000099492
Gm6473	0.608814616754071	0.439621377176198	0.666996873487695	0.780217228033307	-5.0168090557297	unprocessed_pseudogene	NA	-2.70457263651237	1210	ENSMUSG00000100261
Phf3	0.0611117401972189	0.703801751908252	0.493226053465365	0.641338182376651	-7.25808261153766	protein_coding	213109	7.17977748234577	14190	ENSMUSG00000048874
Gm37522	5.23680741047868	3.70849068165679	0.00237929250923517	0.0145865635363472	-2.22636037004742	TEC	NA	-2.13549099263423	2884	ENSMUSG00000103783
Gm37906	4.2709127765021	3.61364255177248	0.00286826489590263	0.0167991760013921	-2.12889192681488	TEC	NA	-1.44939442653351	3035	ENSMUSG00000104315
Ptp4a1	-0.613068030056834	-3.30744316668748	0.00525470927771122	0.026654215986825	-2.69674977975501	protein_coding	19243	4.58693224215344	5763	ENSMUSG00000026064
Gm19680	2.64951798136807	2.13664020456711	0.0509775477008895	0.138798255365939	-3.80239465734614	processed_pseudogene	NA	-2.50610759818321	1513	ENSMUSG00000070960
Khdrbs2	-0.157682984913944	-0.510618338857114	0.617663914845786	0.742360900845718	-6.19924106459346	protein_coding	170771	2.42923241954026	10291	ENSMUSG00000026058
Gm37999	2.0714748953435	2.30778788117	0.0369943420198052	0.110848941174379	-3.54265366668343	TEC	NA	-0.724987866903105	1809	ENSMUSG00000103482
Gm37911	2.07665624153149	1.37751931875645	0.190216959233305	0.348227364797348	-4.50110532707702	TEC	NA	-3.50461048857206	1545	ENSMUSG00000104313
Gm37792	4.56968352164052	3.20446341877218	0.00644290543848945	0.0311088046183029	-2.68568391092469	TEC	NA	-2.0920218744217	3413	ENSMUSG00000102321
Gm7114	-0.0134523922950889	-0.0337979991304172	0.973520747095612	0.984781334545177	-6.06287586487012	processed_pseudogene	NA	0.34034436910963	1789	ENSMUSG00000100481
Gm4785	-0.437466231350467	-0.334311168797366	0.743155893232699	0.8345322708062	-5.01494495812372	processed_pseudogene	NA	-4.58227434229628	751	ENSMUSG00000100590
Prim2	-0.987559700086227	-3.40517365332964	0.00433049413919219	0.0230959687423584	-2.02514633771383	protein_coding	19076	2.63094721677685	5938	ENSMUSG00000026134
Rab23	-0.299995268503078	-1.77953209106926	0.097107717824247	0.2173296673526	-5.36225417390386	protein_coding	19335	4.19567835045834	8285	ENSMUSG00000004768
Bag2	0.106574119729467	0.484040426257297	0.635925346461234	0.756266923763995	-6.48784260898952	protein_coding	213539	3.25349167624298	3059	ENSMUSG00000042215
Zfp451	0.246871730447679	2.05475730649691	0.0592843932367639	0.153617458871246	-5.4654091239437	protein_coding	98403	6.69811255744457	15839	ENSMUSG00000042197
Gm15455	-0.209354252584607	-0.208578100277894	0.837815533399994	0.899485828295531	-5.21993969244454	processed_pseudogene	NA	-3.10307886270074	2557	ENSMUSG00000081402
Bend6	-0.362362562842016	-3.39036416289248	0.00445928377209995	0.0235979011959291	-2.97198697008204	protein_coding	320705	6.74309106349901	3421	ENSMUSG00000042182
Gm37067	3.88702011855363	3.00594502358325	0.00953926571389067	0.0414790435674288	-2.89196973295694	TEC	NA	-2.0968310182004	1628	ENSMUSG00000104416
Dst	4.17828865321826	37.4906618022137	2.55528887813029e-15	9.20005747571392e-12	25.6178357565611	protein_coding	13518	11.2905493595078	41155	ENSMUSG00000026131
Gm28631	1.83074954811428	1.04887530203889	0.312204026660964	0.48121141595195	-4.66499332821253	processed_pseudogene	NA	-5.51891121861841	334	ENSMUSG00000099382
Gm38157	1.55239041790063	1.80031099656855	0.0936344335698844	0.211600604547302	-4.15972243701219	TEC	NA	-1.21437501676487	1698	ENSMUSG00000103364
Gm26788	3.19752866212726	2.82722569805047	0.0135609566584189	0.0535940820678276	-2.90571771470554	processed_transcript	NA	-0.749250940938527	4782	ENSMUSG00000096992
A930005N03Rik	5.65273227775979	4.22149391906513	0.000874609719062854	0.00669622579616882	-2.07592563382288	TEC	NA	-3.54778238791334	1247	ENSMUSG00000103001
Gm3052	-1.32103523256793	-1.03661836448579	0.317683914341704	0.487245175416918	-4.80957738460662	transcribed_processed_pseudogene	NA	-1.83429526417213	2937	ENSMUSG00000101462
Gm37233	-0.980263803839624	-3.59008542207336	0.00300473634926243	0.0174297119716406	-1.78133087387174	lincRNA	NA	3.11816233616479	6263	ENSMUSG00000102336
Ccdc115	-0.0779891635464271	-0.319090847364636	0.754421832994119	0.843122479021289	-6.46415324417914	protein_coding	69668	2.99609796616307	2543	ENSMUSG00000042111
Imp4	-0.811966370284812	-4.17285132688284	0.000960790560394844	0.00721205627134027	-0.836395036893919	protein_coding	27993	3.87534701061832	8553	ENSMUSG00000026127
Amer3	-0.254288994934574	-1.33097883253092	0.204703616140662	0.365199569480506	-6.12453977718035	protein_coding	211383	4.69461231834665	4392	ENSMUSG00000045174
Arhgef4	0.00252893156887026	0.0235983841886068	0.981509764924944	0.988683349107483	-7.34293656559925	protein_coding	226970	6.21065629182694	9561	ENSMUSG00000037509
Gm38336	4.45158151785767	3.20458413533141	0.0064413662947749	0.0311082706664489	-2.79342630158449	antisense	NA	-2.77617560066905	2549	ENSMUSG00000104002
Fam168b	-0.0332910108834808	-0.400456810048595	0.694932187376688	0.801570173860626	-7.55572833095997	protein_coding	214469	7.88804355893539	5219	ENSMUSG00000037503
Gm37127	0.884786299886736	0.827890240689083	0.42177701146971	0.579819294396751	-4.97836006271968	TEC	NA	-1.35233412143189	3036	ENSMUSG00000104358
Plekhb2	0.275335352747219	3.2236490003309	0.00620283186458033	0.0301774284133999	-3.41276243448883	protein_coding	226971	7.38280539032495	7987	ENSMUSG00000026123
1110002O04Rik	0.550981279847305	0.309417663706828	0.761612334036035	0.847940599517802	-4.95756106811508	lincRNA	NA	-4.31181908503013	566	ENSMUSG00000102531
Hs6st1	0.183824563757003	1.66012224837015	0.119363569773903	0.2518175833556	-5.9629299072727	protein_coding	50785	5.99834389862494	5542	ENSMUSG00000045216
Gm33280	1.89361255983626	1.64613177690819	0.122242599468789	0.256031051844988	-4.32193951233348	lincRNA	NA	-0.939358508908328	4340	ENSMUSG00000102202
Uggt1	0.396817989524539	4.50790634759035	0.000505322737030542	0.00435798333527805	-0.847592633015568	protein_coding	320011	7.18082101125882	12853	ENSMUSG00000037470
Mir6897	-0.851235326201904	-0.516727674926461	0.613502514556964	0.739244729802592	-4.86763661680391	miRNA	NA	-5.80494572428498	62	ENSMUSG00000098752
Neurl3	-4.22747553471789	-2.96314881298616	0.0103794329228964	0.0440761566554196	-2.97034192608326	protein_coding	214854	-2.32714224830701	3217	ENSMUSG00000047180
Arid5a	1.04673806803301	4.06976176032328	0.0011733687281626	0.00844391190497978	-0.817566883678393	protein_coding	214855	2.77751173355001	12540	ENSMUSG00000037447
Kansl3	0.349577740102248	2.97631344983208	0.0101134940303393	0.0432759768136508	-3.67355941794759	protein_coding	226976	6.10828029413394	6742	ENSMUSG00000010453
Fer1l5	-0.139705353464113	-0.600427444003586	0.55792432999172	0.694288828498754	-6.36157854795662	protein_coding	100534273	3.0948406600306	6356	ENSMUSG00000037432
Lman2l	-0.00895911314840571	-0.0541185737467654	0.957613995649126	0.975761656883411	-6.89281746825176	protein_coding	214895	4.24637773541135	7359	ENSMUSG00000001143
Cnnm4	0.172639201277489	0.948148331039528	0.35931377412931	0.525022931318517	-6.34682603740701	protein_coding	94220	3.92403986184617	4829	ENSMUSG00000037408
Cnnm3	-0.161684310919854	-0.813316567912754	0.429804461417671	0.586797614534872	-6.51617129062983	protein_coding	94218	4.11178589647554	6420	ENSMUSG00000001138
Ankrd39	0.328404270026107	0.60183030456803	0.557016381327018	0.69343635489236	-5.66943384442764	protein_coding	109346	0.974744190327691	4654	ENSMUSG00000079610
Sema4c	-0.659142585085867	-2.55649505456681	0.0229850611570678	0.0787149072111513	-3.78181987556287	protein_coding	20353	3.26175764491738	4593	ENSMUSG00000026121
D430040D24Rik	-0.230321288827644	-0.228891986686199	0.822299948931808	0.888898525818924	-5.35236416379429	processed_transcript	NA	-0.999271446981524	2830	ENSMUSG00000087589
Gm6428	-2.55090203086911	-1.4736923758213	0.162939168084837	0.313414302995796	-4.41910442581163	processed_pseudogene	NA	-4.8896368748967	345	ENSMUSG00000089906
Cox5b	-0.571107774321379	-4.55584819752837	0.000461382080090322	0.00407294151986197	-0.436133691706715	protein_coding	12859	5.41849130628654	1552	ENSMUSG00000061518
Actr1b	-0.1112898154238	-1.26104686873908	0.228131635969512	0.392773126571165	-6.76771780090409	protein_coding	226977	7.4800789018647	4274	ENSMUSG00000037351
4933424G06Rik	-1.73345966729708	-1.35007125922123	0.198656047908558	0.358314760147168	-4.56351246569932	protein_coding	NA	-1.70971536575477	1744	ENSMUSG00000102416
Gm33533	2.03846641809758	1.41154782432199	0.180164342922983	0.335550695474759	-4.48062715763524	lincRNA	NA	-2.96127111696146	1633	ENSMUSG00000104237
Zap70	-2.01038588185936	-1.62634702939359	0.126416760636908	0.262751873592565	-4.31089458368929	protein_coding	22637	-1.75350167438672	2992	ENSMUSG00000026117
Tmem131	-0.01249316525653	-0.12893939336553	0.899260292846069	0.939589918172083	-7.40321336523774	protein_coding	56030	6.57674300324538	9413	ENSMUSG00000026116
Gm37506	1.85466216063372	1.05579424570906	0.309141389440079	0.477674228088211	-4.66147222717712	TEC	NA	-5.51891121861841	143	ENSMUSG00000103016
Gm38115	4.51427403991748	3.29087872567021	0.00542988234651422	0.0273516349705514	-2.79171163308185	sense_intronic	NA	-3.24741861566276	2413	ENSMUSG00000102930
Inpp4a	0.0757592178387636	0.990842185984178	0.338767400305143	0.505620213094228	-7.14461655256545	protein_coding	269180	7.92410919700997	10387	ENSMUSG00000026113
4930439A04Rik	4.68297659748378	3.43094959520249	0.004115178653496	0.0222087064085574	-2.54647348054737	antisense	NA	-2.91160083272923	861	ENSMUSG00000086064
Gm37135	1.94175701980009	1.09606927832005	0.291751718408191	0.460651093180024	-4.64140748306554	TEC	NA	-5.480356960934	534	ENSMUSG00000102879
Coa5	-0.552391091571721	-4.13443272443059	0.00103497818667944	0.00765286417423823	-1.22091456599005	protein_coding	76178	5.24469172168994	5220	ENSMUSG00000026112
Unc50	-0.383854438539774	-1.36604418995649	0.193708762106243	0.352486170604625	-5.56561925965711	protein_coding	67387	2.913678403458	1579	ENSMUSG00000026111
Mgat4a	-0.337417609493897	-2.4589662088662	0.0277348021298437	0.0901557025197009	-4.46814673290706	protein_coding	269181	5.24303468410892	12881	ENSMUSG00000026110
Gm43213	5.59576530360394	4.26183164409365	0.000809174037839535	0.00632241616361454	-1.94433525202501	processed_pseudogene	NA	-3.03971948077586	1790	ENSMUSG00000087233
2010300C02Rik	-1.00503825111645	-8.71764998726292	5.40906093535606e-07	1.83184620417284e-05	6.21537120932023	protein_coding	72097	7.45983456580993	5075	ENSMUSG00000026090
4930556I23Rik	1.16149476700755	0.710925634733654	0.48893687374873	0.637564346659926	-4.88191463908946	antisense	NA	-3.3816530573741	560	ENSMUSG00000089767
4930470B04Rik	3.54662540333333	2.62178554754408	0.0202539401612595	0.0718371457342032	-3.31251349289574	TEC	NA	-2.342372007921	1926	ENSMUSG00000104365
Gm19863	1.96625334657862	2.08652410645922	0.0559234171007188	0.147480349174688	-3.82158105968621	TEC	NA	-0.791382366764344	2218	ENSMUSG00000102650
Tsga10	-0.0509741069837934	-0.261209462683894	0.79777711309874	0.872441614045359	-6.82683854389605	protein_coding	211484	4.13829748316886	10662	ENSMUSG00000060771
Gm26805	-1.19542083578611	-2.58252925703771	0.0218559228299473	0.0758945264782223	-3.30730922868728	antisense	NA	1.70121170683843	3089	ENSMUSG00000097268
Lipt1	-0.253059139181732	-0.579551372840315	0.571529466090514	0.705334409384361	-5.79215367694358	protein_coding	623661	1.31331377811028	2051	ENSMUSG00000037216
Mitd1	-0.211429172144626	-0.460501566092353	0.652307224422745	0.768677386502785	-5.9235198130609	protein_coding	69028	1.4711399703854	2770	ENSMUSG00000026088
Mrpl30	-0.454066228925659	-2.12204179635536	0.0523746562532605	0.141204718901944	-4.71465977399127	protein_coding	107734	3.86464219844113	3226	ENSMUSG00000026087
Txndc9	0.395404853319888	1.78321457754955	0.0964839516840496	0.216222551391568	-5.37665412478348	protein_coding	98258	4.24381062728465	9102	ENSMUSG00000058407
Eif5b	-0.042276566931777	-0.379484148455862	0.71008643615098	0.812144319081427	-7.22413295597976	protein_coding	226982	5.99426540369796	9753	ENSMUSG00000026083
Rev1	0.0190793534930885	0.138171691132468	0.892094550932865	0.935078264313554	-7.05382227171022	protein_coding	56210	4.90676484187432	6168	ENSMUSG00000026082
Gm37062	3.67057879422543	2.61304991570555	0.0206002992044661	0.0726818074329963	-3.40118235623205	sense_intronic	NA	-3.70202901388668	701	ENSMUSG00000103804
Aff3	0.236963788381747	2.4554701708568	0.0279214302786705	0.0905595867959976	-4.79468876260335	protein_coding	16764	6.88819963170888	6654	ENSMUSG00000037138
Gm16150	0.7153410065638	0.510853743845973	0.617503313524802	0.742360900845718	-5.02762535246818	antisense	NA	-3.12995932058106	912	ENSMUSG00000085391
Gm16151	3.76094591189543	2.30086245480383	0.0374819703282263	0.11183987200157	-3.75978988580734	antisense	NA	-4.21083007374912	639	ENSMUSG00000085280
Gm34727	3.41884135363565	2.18139965695853	0.0469070393359648	0.131038831119945	-3.88464168383552	processed_pseudogene	NA	-4.82920852833258	529	ENSMUSG00000102984
Lonrf2	0.569183602299112	7.74823481764632	2.13102703587085e-06	5.40853668218224e-05	4.69019407009828	protein_coding	381338	8.05548303980212	7506	ENSMUSG00000048814
Chst10	-0.109202199075398	-0.940332242869476	0.363167775587924	0.527708508384739	-6.75472989173324	protein_coding	98388	5.56305736491875	11964	ENSMUSG00000026080
Pdcl3	-0.230156529577018	-0.466975273025437	0.647782740683089	0.765347347464324	-5.70577430766857	protein_coding	68833	0.903509683399149	4219	ENSMUSG00000026078
Gm37309	3.9953884264933	2.12868577789462	0.051734457970533	0.140134069957642	-3.90118826007019	TEC	NA	-3.87944370792372	1639	ENSMUSG00000103046
Npas2	-0.818850784741798	-5.53854611518388	7.60997515442538e-05	0.000969092508554193	1.44154043081325	protein_coding	18143	5.2382804504051	4791	ENSMUSG00000026077
Gm20428	3.28094738048672	2.07716254425487	0.0568951356280859	0.149145115377055	-3.9706823762812	processed_pseudogene	NA	-4.8866027756671	283	ENSMUSG00000092553
Gm3617	1.16858302123385	0.869825086352461	0.399228238695879	0.560672963711272	-4.86203177640697	processed_pseudogene	NA	-2.32673267470029	555	ENSMUSG00000092563
Rpl31	-0.732445001521873	-4.23887780722502	0.000845768473931409	0.00651253687706166	-0.771458488773314	protein_coding	114641	4.11851028999506	1662	ENSMUSG00000073702
Tbc1d8	-0.156488841451589	-0.886829604647747	0.390318358508625	0.552171284017659	-6.53125787354521	protein_coding	54610	4.4052182138405	5239	ENSMUSG00000003134
Gm37265	3.25634990693025	2.0682706027082	0.0578325223641414	0.15083974212499	-3.97840621975214	TEC	NA	-4.9021712655949	885	ENSMUSG00000102607
Cnot11	-0.10137929008899	-0.667963083585647	0.515140541264726	0.659748404183838	-6.74508108468539	protein_coding	52846	4.57224490006813	3508	ENSMUSG00000003135
Gm15832	1.15681227270597	1.00958547197903	0.33001658061343	0.497917346320104	-4.86376551604942	processed_transcript	NA	-1.22802160746132	1832	ENSMUSG00000085894
Snord89	-1.51859431811721	-0.774676036089837	0.451561401156136	0.606052454334423	-4.82521170266269	snoRNA	NA	-4.02020104230214	110	ENSMUSG00000077704
Rnf149	-0.0464728419311816	-0.319626031622102	0.754024689867714	0.842854147454409	-7.11907645567111	protein_coding	67702	5.38278908466124	2838	ENSMUSG00000048234
Gm23722	1.80527665849979	1.03236431550888	0.319602122571044	0.48834509766195	-4.67281792650449	snoRNA	NA	-5.54078530749812	130	ENSMUSG00000064936
Creg2	-0.740058292599774	-8.5067408094619	7.22151169560833e-07	2.28794810168987e-05	5.88900055500955	protein_coding	263764	7.62181373315292	6091	ENSMUSG00000050967
D930019O06Rik	-1.48957479536688	-1.45039620142907	0.169228127600908	0.321516132024538	-4.59728289620691	antisense	NA	-0.178982356300204	3663	ENSMUSG00000097083
Map4k4	-0.0582442789305309	-0.67614944182574	0.510085660101058	0.65558183723484	-7.31252856352515	protein_coding	26921	7.36562817232477	9579	ENSMUSG00000026074
4930456G14Rik	1.42431089227765	1.84250417848407	0.0869204456858892	0.200649617347317	-4.14190659940584	TEC	NA	-0.255326177718698	1330	ENSMUSG00000102985
Il1r2	-1.3062710338573	-0.962135144605394	0.352488577319732	0.517864745629098	-4.82176077319617	protein_coding	16178	-2.16599186556111	1908	ENSMUSG00000026073
Gm16894	0.432169228286848	1.03661611068312	0.317684928387647	0.487245175416918	-5.45960852038367	antisense	NA	1.34772571986794	842	ENSMUSG00000097899
Il1r1	-0.407969956869374	-1.27821767384098	0.222190503337788	0.38611606421544	-5.56353029862526	protein_coding	16177	2.52789386017114	6363	ENSMUSG00000026072
Il1rl2	0.315207804422138	0.446629591730572	0.662050214981905	0.776573861225869	-5.41661387078558	protein_coding	107527	-0.185882983573823	6812	ENSMUSG00000070942
Slc9a4	-1.78650447154941	-1.74894674816595	0.102428212254051	0.225825326520626	-4.21069475411301	protein_coding	110895	-1.48416785705091	4562	ENSMUSG00000026065
Slc9a2	-0.390424627318573	-0.92298516464347	0.371823743060773	0.535682026390432	-5.62068980754301	protein_coding	226999	1.56920349302442	6984	ENSMUSG00000026062
Mfsd9	0.480621427414848	0.549350517127974	0.591517524676955	0.721722197653493	-5.24892344755057	protein_coding	211798	-0.604873816494665	5125	ENSMUSG00000041945
Gm28175	-0.151916683756007	-0.231375768323732	0.820408002028891	0.887577675051785	-5.6189261077713	lincRNA	NA	0.298660890304883	1734	ENSMUSG00000101299
Pantr1	-0.818580306893718	-2.74137674700943	0.0160440574397992	0.0606665578814473	-3.31998651848841	lincRNA	NA	2.84569239551445	4458	ENSMUSG00000060424
Gm20646	-0.893321857198875	-1.96911153842447	0.069292544262721	0.17197566034477	-4.26306375090423	sense_overlapping	NA	1.35043691110692	1712	ENSMUSG00000093436
Pou3f3	-0.344076518982347	-3.65424995120124	0.00264755484966926	0.0158364174368863	-2.44277243193717	protein_coding	18993	6.69455248257662	7409	ENSMUSG00000045515
Pantr2	0.862081468582404	1.45036571694429	0.169236487865255	0.321516132024538	-4.76261623341709	processed_transcript	NA	0.491401913914262	1257	ENSMUSG00000097063
Dalir	-0.0646973893038597	-0.0965888996946982	0.924437353141945	0.95595725149677	-5.61559299345203	lincRNA	NA	0.279351174014353	2170	ENSMUSG00000099784
Mrps9	0.19857363744431	0.974429728847507	0.346564865073148	0.51168191076228	-6.29692648595599	protein_coding	69527	3.84527661075496	5763	ENSMUSG00000060679
Gm23126	2.62901185167983	1.64803924657629	0.121846553906666	0.255447247316026	-4.29981331278243	snoRNA	NA	-5.12777742469735	134	ENSMUSG00000077448
Gpr45	-0.524238388936265	-1.95789677485625	0.0707116244528996	0.174108585943729	-4.6696670146918	protein_coding	93690	2.76295862017242	7238	ENSMUSG00000041907
Tgfbrap1	0.150996996721785	1.36736177849546	0.193305189465419	0.351898830111935	-6.35264292278334	protein_coding	73122	5.91919067255972	10972	ENSMUSG00000070939
8430432A02Rik	3.10063080604611	1.66836277041117	0.117695543899089	0.249507220010375	-4.26975801147082	antisense	NA	-3.4155528712634	1248	ENSMUSG00000041878
AI597479	-0.120807679358427	-0.742033194164807	0.470471262893733	0.622265683963431	-6.62739295132522	protein_coding	98404	4.32946168621914	3458	ENSMUSG00000010290
Fhl2	-1.29172882808761	-5.9688688782538	3.6000252892013e-05	0.000527551485179324	2.49749918441487	protein_coding	14200	3.61108586284035	1897	ENSMUSG00000008136
Nck2	-0.481583482537348	-3.25968878627709	0.00577572621520773	0.0286213653316555	-2.84313895258784	protein_coding	17974	4.78499014630834	4455	ENSMUSG00000066877
Gm37536	5.61898511496602	4.18854656379516	0.000932070834238806	0.00703527711833076	-2.09997858576347	TEC	NA	-3.5667206085233	2491	ENSMUSG00000103422
Gm38228	2.63412450488217	1.76104158284274	0.100294169215976	0.22251715016272	-4.18722225646543	TEC	NA	-3.36972688582015	1293	ENSMUSG00000103945
1500015O10Rik	-2.9444369057004	-2.52648217374195	0.0243565159657516	0.0820779157645013	-3.34842626558765	protein_coding	78896	-1.71315989492336	902	ENSMUSG00000026051
Gm29155	0.280656508057314	0.279162504008652	0.784247561542962	0.864079127477031	-5.20952043186879	antisense	NA	-1.28510463227975	458	ENSMUSG00000100764
Gm29156	-2.59902928247439	-1.56181835700799	0.140896783105442	0.283407384897848	-4.35459263926019	lincRNA	NA	-2.95505613496302	499	ENSMUSG00000100480
Uxs1	-0.521763726182195	-3.11644525387328	0.00766844768750398	0.0353996830127528	-3.10172858093972	protein_coding	67883	4.71049458446522	5097	ENSMUSG00000057363
Gm16103	0.568122340948055	1.24115094896565	0.235172100150339	0.40162738202254	-5.30993581496215	processed_pseudogene	NA	-1.9071572408228	1279	ENSMUSG00000090243
Gm19587	-0.846695368854725	-0.841013840851112	0.414632430140622	0.573175499121205	-4.96753357589409	processed_pseudogene	NA	-2.66655282987903	545	ENSMUSG00000100701
Tpp2	0.386596610475287	3.78410796121357	0.00205058453415254	0.0130948764855442	-2.16937036086585	protein_coding	22019	6.5628082015368	10078	ENSMUSG00000041763
Mettl21c	1.94993825108401	1.680500691411	0.115275621658843	0.245886593158655	-4.27188937336827	protein_coding	433294	-1.26287536885022	4300	ENSMUSG00000047343
Tex30	-0.519523275698692	-0.622958481651523	0.543439389624081	0.682740215107252	-5.34995014518734	protein_coding	75623	-0.0276800848501598	1926	ENSMUSG00000026049
Kdelc1	0.94754211745743	1.97576098663884	0.0684634515980256	0.170559446516257	-4.23780363824323	protein_coding	72050	1.28048758446773	3199	ENSMUSG00000026047
Bivm	0.208497894851318	1.12958231609721	0.277846944723625	0.447117578207336	-6.29815384673375	protein_coding	246229	4.43742406258345	4206	ENSMUSG00000041684
Ercc5	0.691785678661371	4.41355241044418	0.000604846332612728	0.00504254737326752	-0.494729005933246	protein_coding	22592	4.33350338491988	5864	ENSMUSG00000026048
Txn-ps1	0.466411312709899	0.42494794663006	0.67740597366284	0.788156273833936	-5.15856690539468	processed_pseudogene	NA	-3.25297838182049	309	ENSMUSG00000101567
Gulp1	-0.337040438857905	-0.513720183254468	0.615549363096053	0.74076832996848	-5.5436186916267	protein_coding	70676	0.355487067600051	3758	ENSMUSG00000056870
Gm38110	4.07728387483048	2.8035724187852	0.0142048855578525	0.0554306109800606	-3.31797169139515	TEC	NA	-3.8071276201687	1551	ENSMUSG00000103071
Col3a1	-0.120182247945134	-0.438329389321917	0.667910574727374	0.780950422855632	-6.40200742727808	protein_coding	12825	2.80465240122817	9816	ENSMUSG00000026043
Col5a2	0.66090737509342	1.46081499318508	0.166390904356665	0.31789167779685	-4.97094327426842	protein_coding	12832	1.17427943499756	9591	ENSMUSG00000026042
Wdr75	-0.0219050328317793	-0.128399232838837	0.899679833230208	0.93986222347906	-6.84168893572291	protein_coding	73674	4.09091882993583	4900	ENSMUSG00000025995
Gm5526	-0.0923228496460322	-0.248318214249087	0.807534167165127	0.879375107475512	-6.10682212279654	processed_pseudogene	NA	0.474383616259351	423	ENSMUSG00000084817
Gm5269	-0.229915113926981	-0.342812639692939	0.736889498790225	0.83056447855362	-5.48615172685717	protein_coding	NA	-3.65440185760098	749	ENSMUSG00000098549
Slc40a1	0.86278322041643	2.50170263705657	0.0255477956099442	0.0849097675827449	-3.70834740114	protein_coding	53945	2.58656636394413	9000	ENSMUSG00000025993
Gm18849	0.376566377267512	0.309656273520297	0.761434686182371	0.847884975843235	-5.0688396410124	unprocessed_pseudogene	NA	-4.11584411246356	560	ENSMUSG00000099432
Dnah7b	1.2036505744749	2.57963805353806	0.0219786273532618	0.0762112403255778	-3.27360904962129	protein_coding	227058	1.37684217913946	19980	ENSMUSG00000041144
Gm8326	-0.235022608776567	-0.668243243784861	0.514967072222305	0.659603727116812	-5.94253311224841	processed_pseudogene	NA	-1.33883687021868	1953	ENSMUSG00000101262
Dnah7c	-0.115387492782188	-0.274732200940545	0.787579733676404	0.86592285801169	-5.94541431460439	protein_coding	100101919	1.37420103375881	12603	ENSMUSG00000101337
Slc39a10	-1.43679690290452	-14.5861944617235	8.56407410558485e-10	1.06566444413266e-07	12.9108077476694	protein_coding	227059	7.22851910181682	6095	ENSMUSG00000025986
Gm28151	-0.430139201615938	-0.800257228727647	0.437081021738482	0.593330259205142	-5.5649497545805	lincRNA	NA	1.13149728788858	951	ENSMUSG00000100213
Gm28527	-1.71541673546945	-1.0244806668335	0.323179193889926	0.491140353559008	-4.68169900668222	processed_pseudogene	NA	-5.49886217966546	297	ENSMUSG00000100160
Gm4852	-0.738525191707353	-0.994853370013546	0.3368808682482	0.503736715441379	-5.06574134220482	processed_pseudogene	NA	-2.88697091979406	729	ENSMUSG00000081185
Gm8337	-0.584650415378182	-3.09046105402342	0.00807268523570062	0.0368071176073318	-2.93926090000079	processed_pseudogene	NA	1.07838435707782	1938	ENSMUSG00000100033
Tmeff2	-0.531423587027208	-4.55352177034725	0.000463420572159219	0.0040856058215948	-0.499230193090112	protein_coding	56363	5.70910211693516	6707	ENSMUSG00000026109
Gm25736	2.13661896758282	1.1871390367358	0.255146176934791	0.42296012043845	-4.59356644762226	miRNA	NA	-5.37991287719157	101	ENSMUSG00000092906
Gm28319	0.724563313590072	0.365817175267859	0.72003133823519	0.819024363842953	-4.93284467566682	antisense	NA	-4.61115389619255	226	ENSMUSG00000101242
Gm28320	0.652782434997679	0.686154552319768	0.503947082432034	0.64988461844368	-5.17964458236476	sense_intronic	NA	-1.37925647061585	2273	ENSMUSG00000099924
Gm29325	2.57097395737194	1.96544195552174	0.0697539994221734	0.172629059145045	-3.96189205640053	lincRNA	NA	-1.0041529903129	2528	ENSMUSG00000099625
9330175M20Rik	2.84142049814739	2.14050062903005	0.0506139263120912	0.138064494472266	-3.78339763710518	antisense	NA	-1.76619752133779	2552	ENSMUSG00000101799
Sdpr	-0.479446665747567	-1.38863540187049	0.186883678179702	0.344296021661691	-5.31280588279396	protein_coding	20324	2.18131490338799	3055	ENSMUSG00000045954
Nabp1	-0.367835805722127	-1.47209108153246	0.163365099105797	0.314011686656177	-5.56067837771019	protein_coding	109019	3.34604771397906	8498	ENSMUSG00000026107
Myo1b	0.123816750796789	0.995344110134903	0.33665058059317	0.503513381833405	-6.71538327354142	protein_coding	17912	5.61871796357657	10792	ENSMUSG00000018417
Gm29453	3.71475045633718	2.38357475990893	0.0320360080955207	0.10026894697742	-3.71153713406945	sense_intronic	NA	-4.70638092930488	1279	ENSMUSG00000101724
Gm8419	2.98054183766198	1.87269866424287	0.0823839210207182	0.193162506937477	-4.13208589423332	processed_pseudogene	NA	-4.95006522146082	412	ENSMUSG00000100696
Gm8420	-1.33034713682114	-0.744567686065589	0.468985822347202	0.621055416409186	-4.84358718422433	processed_pseudogene	NA	-3.92039870088028	598	ENSMUSG00000072324
Stat4	-1.16516673316644	-0.981508558716954	0.343186294653329	0.509804540034851	-4.86360792237249	protein_coding	20849	-1.69385243522702	3872	ENSMUSG00000062939
Gm45679	-1.51330741628005	-0.891837760335882	0.387720006518656	0.549673884241553	-4.81437989798252	lincRNA	NA	-3.02276694218664	1170	ENSMUSG00000109599
Stat1	-0.306908021324549	-0.878510325304937	0.394660535975876	0.556722668355942	-5.84950136548709	protein_coding	20846	2.14344261877991	7105	ENSMUSG00000026104
Gls	-0.154751706176521	-2.07899389809102	0.0567038250035108	0.148858648978475	-5.71021111851285	protein_coding	14660	8.35493491750948	15057	ENSMUSG00000026103
Nab1	-0.655348715396128	-5.72796825827253	5.45654988545901e-05	0.000743565896781949	1.64873120256198	protein_coding	17936	5.98463458400229	4100	ENSMUSG00000002881
Rps27a-ps1	0.00112792026212261	0.000621950005286533	0.999512629958854	0.999604437860935	-4.9584200193901	processed_pseudogene	NA	-4.91035059754447	463	ENSMUSG00000101501
Gm5527	-0.332783032376741	-0.761356247811134	0.459219275293942	0.613019505269569	-5.66974464944737	processed_pseudogene	NA	1.25184594162511	642	ENSMUSG00000100007
Nemp2	1.63660674889191	4.11966357193157	0.00106503627511333	0.00782727975932089	-0.593501932943309	protein_coding	227094	1.79706772381837	7078	ENSMUSG00000043015
Gm37242	3.71268788787213	3.08750663000817	0.0081199656078815	0.036900370846064	-2.69224436741166	TEC	NA	-1.43156075851825	2085	ENSMUSG00000103630
Mfsd6	-0.0345717253173701	-0.357220461967019	0.72631404700379	0.823632489067048	-7.45591813139959	protein_coding	98682	7.21330324729868	8231	ENSMUSG00000041439
Gm29670	2.70965816899694	2.07596482728102	0.0570205761468162	0.149366061129925	-3.88104048106327	sense_intronic	NA	-2.59499119508043	2491	ENSMUSG00000100302
Inpp1	0.457139603833963	3.17078577378255	0.00688692665898703	0.0327133482053053	-3.04543309093744	protein_coding	16329	4.88026276048041	6460	ENSMUSG00000026102
Hibch	-0.372814230517983	-1.49175498944994	0.158198803207067	0.306843959974802	-5.40503759805831	protein_coding	227095	2.90955209950034	6059	ENSMUSG00000041426
1700019D03Rik	-0.449302029492929	-1.68613824830354	0.11416651913607	0.244357196845592	-5.26020370364383	protein_coding	67080	3.35182473095722	4330	ENSMUSG00000043629
Mstn	-0.068169088034596	-0.055508790827045	0.956526352364855	0.975133244092823	-5.20962060497	protein_coding	17700	-1.52026097794571	2705	ENSMUSG00000026100
1700019A02Rik	2.69005308500727	2.13685328830523	0.0509574137597992	0.138796558434273	-3.81882361409293	protein_coding	69397	-2.34863274182861	777	ENSMUSG00000060715
Pms1	-0.211961693277848	-0.82583962333175	0.422900592656052	0.580795710330441	-6.1271842255381	protein_coding	227099	2.87211221440838	7542	ENSMUSG00000026098
Ormdl1	1.15647640838143	0.989845030496437	0.339237547746791	0.506148464524435	-4.96865652852091	protein_coding	227102	-1.02275192944631	4711	ENSMUSG00000026097
Osgepl1	0.567929894991525	2.20533354869227	0.0448569306405656	0.1269401587562	-4.36907286283477	protein_coding	72085	3.10075476246478	6147	ENSMUSG00000026096
Asnsd1	0.163686074217887	0.230961136670791	0.820723754965412	0.887648666484126	-5.5359750632325	protein_coding	70396	0.00492545133490504	3528	ENSMUSG00000026095
Stk17b	-0.79848019966935	-1.983039614057	0.0675662929447326	0.168980143041769	-4.41699922918108	protein_coding	98267	2.05274754287092	5185	ENSMUSG00000026094
Hecw2	0.0277265440832743	0.279148500915015	0.784258086831382	0.864079127477031	-7.40055847692873	protein_coding	329152	6.73773285449013	12947	ENSMUSG00000042807
Gm37633	0.688783665598817	0.579484327941052	0.571573441245722	0.705348705461115	-5.02827339229692	TEC	NA	-2.97450699773364	2700	ENSMUSG00000102868
Gtf3c3	0.223504242925238	1.5803764220786	0.136593579962564	0.27736761048165	-5.91999821150292	protein_coding	98488	5.23815502969676	4925	ENSMUSG00000041303
Pgap1	0.304128873505198	2.63584133378182	0.019708437927198	0.0704968502785444	-4.29124169210369	protein_coding	241062	5.949818235889	16611	ENSMUSG00000073678
Gm36955	6.5277605904465	4.90202657173901	0.000241127199612136	0.00245823309866754	-1.47072746225234	TEC	NA	-3.10435904596931	1661	ENSMUSG00000104136
Ankrd44	0.888800239181867	4.1722719051956	0.000961867997024572	0.00721765592805206	-0.820866186776712	protein_coding	329154	3.73133123032534	14175	ENSMUSG00000052331
4930444A19Rik	5.19801854201705	4.03331706151269	0.00125955533400511	0.00891100615766582	-2.01689215338206	antisense	NA	-2.57289316991384	2666	ENSMUSG00000101674
Gm37370	4.01785450233124	2.6014278345257	0.0210699912756596	0.0739999549058059	-3.467300205207	TEC	NA	-4.14033404730102	1410	ENSMUSG00000102503
A130048G24Rik	1.45760145644981	1.64623910453236	0.122220285540058	0.256031051844988	-4.34362277376503	TEC	NA	-0.612638171361596	2750	ENSMUSG00000102642
Sf3b1	0.808846718413248	9.01212092494713	3.64311208993763e-07	1.30334964348792e-05	6.58904423092054	protein_coding	81898	7.68632244077633	11370	ENSMUSG00000025982
Coq10b	-0.0408638854764578	-0.151022672346042	0.882136552581839	0.928663551801892	-6.44265121305151	protein_coding	67876	2.77714259476154	4805	ENSMUSG00000025981
Gm17971	4.09766962556244	3.24126732794706	0.00599023750017899	0.029418902075755	-2.67306756281383	processed_pseudogene	NA	-2.35886077791208	806	ENSMUSG00000101122
Hspd1	0.340005364838724	2.78788406150345	0.0146483791467173	0.0567989858082114	-4.06380972524956	protein_coding	15510	6.2492943355946	2642	ENSMUSG00000025980
Hspe1	-0.831832678355547	-2.96932794988378	0.0102537599421645	0.0437300972386554	-2.93438480360146	protein_coding	15528	2.99667619587755	1474	ENSMUSG00000073676
Gm16581	1.54958718030124	1.30623768819629	0.212760658161358	0.374845663810261	-4.59219767903577	processed_pseudogene	NA	-2.81746579234181	991	ENSMUSG00000089670
Mob4	-0.271004875346529	-1.76057973087289	0.100374931542563	0.222661345211333	-5.55681490014289	protein_coding	19070	4.83457119831782	4855	ENSMUSG00000025979
Gm6822	0.122425011449019	0.0620500095405145	0.95141004199905	0.972559795415021	-4.97284782303447	processed_pseudogene	NA	-4.55879725298964	307	ENSMUSG00000061863
Rftn2	-1.64975101695027	-6.92476612340475	7.48057209954932e-06	0.000149446732146593	4.05258179290776	protein_coding	74013	3.51618722330892	5871	ENSMUSG00000025978
Gm10561	-1.29462475422598	-1.5583739717566	0.141708073396303	0.2846186133811	-4.45581180657076	antisense	NA	-0.406952232430595	1943	ENSMUSG00000097649
Mars2	0.0898137942374314	0.593813498499399	0.562215710208622	0.697675479000625	-6.80738955082899	protein_coding	212679	4.61729333494186	11294	ENSMUSG00000046994
Gm8292	-0.566745939383058	-1.16630907643298	0.263191056578285	0.431634918515495	-5.2332926011321	processed_pseudogene	NA	0.618659469949369	396	ENSMUSG00000100215
Plcl1	-0.000148188864670821	-0.00130505876344379	0.998977335174521	0.999370428852107	-7.30979465079422	protein_coding	227120	6.03238506946019	6687	ENSMUSG00000038349
Gm38056	3.96086821744833	2.87887204570741	0.0122527454014349	0.0498218876129673	-2.85943799960192	TEC	NA	-0.887962798213501	5027	ENSMUSG00000102145
Gm37382	4.72822562230141	3.08022369164437	0.00823769246650622	0.037247506468156	-3.06400659208808	TEC	NA	-4.30394148014046	1596	ENSMUSG00000102831
9130227L01Rik	-1.51644256108569	-0.921049215586532	0.372798511259077	0.536589356942141	-4.7959987296095	lincRNA	NA	-3.05185991530313	2345	ENSMUSG00000099950
Satb2	-0.941588291897428	-5.62148345072802	6.57454864468788e-05	0.000859839509380005	1.39626824432799	protein_coding	212712	6.34374337352821	6788	ENSMUSG00000038331
9130024F11Rik	-1.48313487757987	-5.09950661697359	0.000167637187472293	0.00182889148015864	1.04835863140334	processed_transcript	NA	3.17772419088203	5779	ENSMUSG00000087022
Gm4081	-0.895408600324498	-0.80739498776003	0.433094189398102	0.589957404499754	-4.95031772840897	TEC	NA	-2.16055782273433	1838	ENSMUSG00000104310
1700066M21Rik	-0.938245674894003	-4.2451077247817	0.000835671576205788	0.00646680321373747	-0.714963195200222	protein_coding	73467	3.98277299506301	3235	ENSMUSG00000038323
Tyw5	-0.0608664968484188	-0.165008153034247	0.871322991466923	0.921870054522579	-6.10102919245422	protein_coding	68736	1.75483193791158	2808	ENSMUSG00000048495
Maip1	0.123926935445823	0.51717670156512	0.613197201068915	0.739244729802592	-6.47239468518614	protein_coding	68115	3.25202576936287	7878	ENSMUSG00000025971
Spats2l	0.601469051307518	4.45988226669055	0.000553675791441336	0.00470419197597602	-0.58169692859693	protein_coding	67198	5.17034573160017	8041	ENSMUSG00000038305
Gm17234	2.31263919148422	1.25222679239597	0.231231923468903	0.396567224221381	-4.55695809142596	antisense	NA	-5.31818480220071	392	ENSMUSG00000091283
Kctd18	1.26431747196449	5.37547174945712	0.000101733656728443	0.00122802223332515	1.5233401459167	protein_coding	51960	3.08757547108402	12973	ENSMUSG00000054770
Aox1	0.780242712812126	1.94792567926606	0.0719954992137137	0.176192414459286	-4.49148478677222	protein_coding	11761	2.0698523535175	8690	ENSMUSG00000063558
Aox3	-0.296935510517971	-0.627328074589884	0.540654471690434	0.681088266546968	-5.71124548909869	protein_coding	71724	1.17141077087786	7033	ENSMUSG00000064294
Aox4	-0.119066377984623	-0.189478807308722	0.852467773435845	0.909438814449608	-5.62919138607877	protein_coding	71872	0.406417276274463	8416	ENSMUSG00000038242
Gm37607	0.107729758951898	0.213490526435183	0.834056759168106	0.89753014368673	-5.9754574023291	TEC	NA	1.39157353388193	2623	ENSMUSG00000103839
Bzw1	-0.334618890695316	-3.92394753970958	0.00155908779637128	0.0105897366979978	-2.02355615541356	protein_coding	66882	7.37122635670041	4033	ENSMUSG00000051223
Clk1	1.85749210459637	9.60609026914394	1.68808438210306e-07	7.02862820357098e-06	7.74050927675666	protein_coding	12747	4.38418152225243	8132	ENSMUSG00000026034
Ppil3	-0.0663251332484909	-0.218353915235473	0.830339653617057	0.894723949585087	-6.27494267906562	protein_coding	70225	2.30186643341962	4291	ENSMUSG00000026035
Nif3l1	0.838060227628373	3.83049079291601	0.00187216042209935	0.0122008654602756	-1.44539249270353	protein_coding	65102	3.56879681203501	7763	ENSMUSG00000026036
Orc2	-0.171694421709564	-0.997788995605319	0.33550495564676	0.502472896434927	-6.31800125128466	protein_coding	18393	4.02024255591101	3857	ENSMUSG00000026037
Gm23966	-0.407722270746799	-0.209730435931554	0.836933443254245	0.899070724695596	-4.99827072281642	snRNA	NA	-3.79466094017488	107	ENSMUSG00000094245
Gm15834	2.08638465802174	1.1744146305355	0.260037703762789	0.428334420358434	-4.66027207326647	lincRNA	NA	-2.64442722897348	4616	ENSMUSG00000085054
Fam126b	0.186952941492228	1.89002708023186	0.079877715860122	0.189025987890678	-5.86109048958978	protein_coding	213056	7.41565547634776	12041	ENSMUSG00000038174
Ndufb3	-1.44777834575281	-2.95369307099597	0.0105746927839789	0.0446961393757618	-2.6360999184793	protein_coding	66495	1.63685978077863	763	ENSMUSG00000026032
Gm20257	1.95320571764143	1.98987696858884	0.0667333177339503	0.167359752041288	-3.93388148379851	transcribed_unprocessed_pseudogene	NA	-1.31389684574193	936	ENSMUSG00000102059
Cflar	-0.637880548506242	-3.5949892675286	0.00297579671495747	0.017282900598682	-2.04534260771251	protein_coding	12633	4.21768256418839	12669	ENSMUSG00000026031
Casp8	0.47133631391056	1.17803127997892	0.258640102929415	0.427001279862847	-5.41607426192513	protein_coding	12370	1.68058721774233	2893	ENSMUSG00000026029
Gm37760	3.55232549303978	2.77396959732482	0.0150530291847034	0.0579757275426425	-3.04837288667189	TEC	NA	-1.37850579201376	3841	ENSMUSG00000102719
Trak2	-0.138763942980553	-1.77239849147057	0.0983262490065392	0.219431844475387	-6.08809598814097	protein_coding	70827	7.66627152277117	7088	ENSMUSG00000026028
Stradb	-0.276399034340192	-1.72550471339643	0.106678821733195	0.232373514260484	-5.51280767087025	protein_coding	227154	4.45218975349576	7256	ENSMUSG00000026027
Tmem237	-0.688764776148715	-2.91551630773244	0.0114005183119921	0.0472680166237971	-3.16869404370603	protein_coding	381259	3.47835887493225	2389	ENSMUSG00000038079
G730003C15Rik	-1.64707857462414	-1.36293612227787	0.194663474620674	0.353691432902779	-4.54151720928659	antisense	NA	-2.09515371564997	2309	ENSMUSG00000097573
Gm29017	4.10154289727622	3.052561359994	0.00870046859869178	0.0388320156190023	-3.01361410812733	antisense	NA	-3.26488215472049	2092	ENSMUSG00000101586
Als2	0.201596873010558	1.83790725314325	0.08763041814632	0.201823372348415	-5.66703210855207	protein_coding	74018	5.87791272319723	9496	ENSMUSG00000026024
Cdk15	2.1047080396911	3.84321096510374	0.00182604402796992	0.0119734823104706	-1.12188033087281	protein_coding	271697	0.865973837813232	2507	ENSMUSG00000026023
Fzd7	-2.22495738270791	-4.32427243952926	0.000717629457604356	0.00575885297691389	-0.249706536072251	protein_coding	14369	1.81621418213485	4532	ENSMUSG00000041075
Gm973	-0.261387643259639	-0.704975069540084	0.492518079214999	0.640737312948033	-5.96671872754969	protein_coding	381260	2.08960864143043	5484	ENSMUSG00000047361
Gm28411	0.20856036837583	0.116294371276201	0.909089561263847	0.946197031167266	-4.98825948508638	antisense	NA	-4.45315190278929	694	ENSMUSG00000099811
Sumo1	-0.769196709829116	-5.20690385535666	0.000137858795035405	0.00156347271021445	0.911716632484663	protein_coding	22218	4.83600822749938	2076	ENSMUSG00000026021
D430013B06Rik	0.834683031958099	1.0907890361266	0.293989177889684	0.463184847803966	-4.9796301397737	TEC	NA	-0.222711459482482	1872	ENSMUSG00000103821
Gm29596	-2.4640061707599	-1.4984196560451	0.156479253982354	0.304648389335695	-4.40296860863273	processed_pseudogene	NA	-4.99528222509705	385	ENSMUSG00000101400
Nop58	0.40542858235427	3.37759260035828	0.00457343378527881	0.0240616318212688	-2.76829255331239	protein_coding	55989	5.48009464335981	10758	ENSMUSG00000026020
Gm26287	1.21970540128288	0.726172064707104	0.479832661571835	0.629618337230325	-4.79817755458446	snoRNA	NA	-5.80494572428498	81	ENSMUSG00000089512
Snord11	1.80527665849979	1.03236431550888	0.319602122571044	0.48834509766195	-4.67281792650449	snoRNA	NA	-5.54078530749812	84	ENSMUSG00000089093
Bmpr2	-0.201321092020899	-3.06919505123391	0.00841919683555366	0.037785744083062	-3.94496983192276	protein_coding	12168	8.73849776811218	17983	ENSMUSG00000067336
Gm38125	3.03113900939332	1.98058109637968	0.0678681207077374	0.169522390058693	-4.00303085646466	TEC	NA	-3.84786407477977	3438	ENSMUSG00000104052
Fam117b	-0.351032028677481	-3.64702372736814	0.00268553515801831	0.0159956820571681	-2.44318726488088	protein_coding	72750	6.61820166156065	7290	ENSMUSG00000041040
Gm18829	5.76805028829517	4.33568486611088	0.000702083126630078	0.00566662793383862	-1.97017769351527	processed_pseudogene	NA	-3.49211297658153	1622	ENSMUSG00000100901
Ica1l	-0.030910274335947	-0.207152524499563	0.83890709695486	0.900155842641415	-7.06588801540136	protein_coding	70375	5.01250453989947	5356	ENSMUSG00000026018
Wdr12	-0.0417737082922853	-0.289532804562976	0.776465007515694	0.858917592000401	-7.06706441175247	protein_coding	57750	5.10846106243998	11955	ENSMUSG00000026019
Carf	0.289953523488356	1.77182774382147	0.0984243251056851	0.219554200317701	-5.39821040602313	protein_coding	241066	4.25672405525169	14557	ENSMUSG00000026017
Gm15464	-1.80705542467496	-5.09477914680688	0.000169092454629727	0.00184199964583139	1.09537145054973	processed_pseudogene	NA	-1.57186621495616	431	ENSMUSG00000082609
Nbeal1	0.753006497240063	5.69977602169661	5.73169642398161e-05	0.000774276807249526	1.66853756723479	protein_coding	269198	5.52954291464132	28441	ENSMUSG00000073664
Cyp20a1	-1.65837263749534	-4.42197537090338	0.000595193612215043	0.00497731801059707	-0.0698129300627972	protein_coding	77951	2.20593554941666	2286	ENSMUSG00000049439
Abi2	-0.623818902258084	-7.47340247969243	3.20915172303754e-06	7.57944554456243e-05	4.26028678114124	protein_coding	329165	8.08508917889152	8543	ENSMUSG00000026782
Raph1	0.339666990492073	3.32178031431511	0.00510766220595057	0.0261335648958599	-3.14543346271334	protein_coding	77300	6.93882339757379	20498	ENSMUSG00000026014
Gm11575	-1.0297560283672	-0.556578430922311	0.586701408053607	0.717713042063668	-4.90167158972259	processed_pseudogene	NA	-4.16646994018898	228	ENSMUSG00000081562
Gm11578	-1.61070383081022	-2.40757105839773	0.0306023595600937	0.0967776337008244	-3.4022695688805	processed_pseudogene	NA	0.27295708480242	459	ENSMUSG00000082160
Eif4a-ps4	-0.317023025172663	-1.94429786907481	0.0724678491877128	0.176972062791481	-5.20700578771256	processed_pseudogene	NA	4.57398712217509	1218	ENSMUSG00000101188
Rpl18-ps1	-0.448807559671222	-1.52291410938124	0.150294206438821	0.29647673153472	-5.21660121366054	processed_pseudogene	NA	-0.28662953169201	525	ENSMUSG00000081382
Rpl17-ps1	-0.0808460671563432	-0.0484126917786334	0.962078915517952	0.978038773382885	-4.98267101336704	processed_pseudogene	NA	-4.6194460687254	552	ENSMUSG00000082804
Gm11588	-1.25326342188542	-0.68311010904983	0.505810386990612	0.651554391429018	-4.82130355519236	lincRNA	NA	-5.4471388262301	658	ENSMUSG00000086408
Pard3b	0.464269508916254	1.62536745044904	0.126626597371186	0.263012283894978	-5.09920088548843	protein_coding	72823	2.472333689094	13153	ENSMUSG00000052062
Gm38075	3.98862127836122	2.29381365986323	0.037984512557756	0.112937021498866	-3.77866656086057	TEC	NA	-4.40287595281244	920	ENSMUSG00000103002
Nrp2	-0.866121375614312	-6.64431595856984	1.17087069604394e-05	0.000214982127125235	3.24414984629296	protein_coding	18187	5.95770417096569	11842	ENSMUSG00000025969
Gm29083	-3.37366744233403	-2.35136475445415	0.0340609909857015	0.104672895809291	-3.68278730472754	antisense	NA	-3.41648124760389	733	ENSMUSG00000100811
Ino80d	0.20324088791504	1.85786366557037	0.0845854969101254	0.197061493603818	-5.80212813139322	protein_coding	227195	6.78127993091453	17713	ENSMUSG00000040865
Rps27-ps1	-0.146028623821654	-0.0850181434843323	0.933464351128725	0.960638927702226	-4.95114328749906	processed_pseudogene	NA	-5.0124644739244	246	ENSMUSG00000081429
Ino80dos	0.452765231702682	0.539875401915365	0.597861432568545	0.72711703745393	-5.45284631879323	lincRNA	NA	0.211506773049548	2880	ENSMUSG00000084799
Gm20342	0.923680244264979	2.75101699655202	0.0157444878969702	0.0598338230780794	-3.33068974200246	lincRNA	NA	2.82836250354285	9720	ENSMUSG00000101599
Ndufs1	0.529140904095348	4.96607185531715	0.000214194173418736	0.0022321997793079	0.0715077855702209	protein_coding	227197	6.9457667563607	8086	ENSMUSG00000025968
Eef1b2	-0.862877098865447	-6.34448722363139	1.91278675633614e-05	0.000322890266712991	2.76781084688324	protein_coding	55949	5.78126396578633	2532	ENSMUSG00000025967
Zdbf2	0.0526848430550712	0.513590534183943	0.615637675054012	0.740833665560133	-7.26446869839469	protein_coding	73884	6.53868199722956	12659	ENSMUSG00000027520
Gm11605	0.47939728471367	0.671214760242666	0.513129251998661	0.658295192148159	-5.28820792044746	processed_pseudogene	NA	-3.7047666677947	646	ENSMUSG00000081643
Adam23	0.039927130189961	0.458901508442672	0.653427711840111	0.769470141305984	-7.62032907309923	protein_coding	23792	8.38535500671008	17907	ENSMUSG00000025964
Gm22281	1.46534516320461	0.767783619887555	0.455513962934947	0.609591448922776	-4.7988052600504	snRNA	NA	-4.9404459718181	103	ENSMUSG00000087823
Mdh1b	-2.76296531260989	-2.1929860616545	0.0459038858873252	0.129235872070261	-3.75851855028624	protein_coding	76668	-2.74167157633977	1719	ENSMUSG00000025963
Fastkd2	0.631502805817851	3.04914649843507	0.00875935446542486	0.0390578783887606	-2.93182857017055	protein_coding	75619	3.4696293952029	5873	ENSMUSG00000025962
4933402D24Rik	0.453548848446077	0.615604318846047	0.548144356104752	0.686236144563475	-5.31642794289563	protein_coding	74426	-0.238155600239826	1758	ENSMUSG00000025961
Gm13754	-1.90875364788883	-0.989248880119317	0.339518847907798	0.506325327492139	-4.72205726730969	unitary_pseudogene	NA	-4.00065341880446	998	ENSMUSG00000082373
Gm13749	-1.85160517497957	-1.35579024801212	0.196873033389629	0.356279163557929	-4.53021304631922	lincRNA	NA	-2.51052774422533	1432	ENSMUSG00000044689
Klf7	-0.582511581847666	-4.80453115836874	0.000289053934335706	0.00281378563884414	-0.0138526266178705	protein_coding	93691	5.70273979899514	8131	ENSMUSG00000025959
Gm13748	5.48775692661197	4.0805166143973	0.00114910499323526	0.00831049828385622	-2.19342720373767	antisense	NA	-3.65092960703145	378	ENSMUSG00000086836
Creb1	-0.0896701364349381	-0.864036514781754	0.402292099395491	0.563508550934715	-6.94982874222999	protein_coding	12912	6.19024076182107	13742	ENSMUSG00000025958
Mettl21a	-0.186931952294021	-0.534815140881662	0.601263469457761	0.730047205657712	-6.12110171895308	protein_coding	67099	2.23361262815353	3005	ENSMUSG00000025956
Ccnyl1	-0.0877386595028658	-0.363396705975757	0.721798181358309	0.820476772507743	-6.49528008982686	protein_coding	227210	3.10648508392177	3456	ENSMUSG00000070871
Fzd5	0.0363271000420058	0.0608544947373998	0.952344972145819	0.972819674088456	-5.83382222044362	protein_coding	14367	0.906265632688348	6915	ENSMUSG00000045005
Plekhm3	0.695822072122692	6.82957008233634	8.6989171657122e-06	0.00016913180375049	3.46212219881349	protein_coding	241075	6.46553217551287	10921	ENSMUSG00000051344
Rpl31-ps24	2.71454850917323	1.93139894429264	0.0741702101364499	0.17984283354811	-4.04675680274701	processed_pseudogene	NA	-3.48041567151261	379	ENSMUSG00000097264
Rpl10a-ps1	0.458337522498407	0.571104387511808	0.577083936919037	0.710136743351545	-5.3635940584128	processed_pseudogene	NA	-0.567901874338433	654	ENSMUSG00000084416
Gm7329	-1.0282259168132	-2.15730448698685	0.049059062407452	0.135258019781405	-3.89096986572109	processed_pseudogene	NA	-3.06271136649323	210	ENSMUSG00000100774
Cryga	-0.801416035549561	-0.501200861298565	0.624105435490299	0.74728396821262	-4.96874487851652	protein_coding	12964	-3.72008337267405	730	ENSMUSG00000044429
D630023F18Rik	-1.09841286171321	-2.03017732388343	0.0620116209612667	0.158549378660625	-4.02696364384867	protein_coding	98303	0.832181309251931	2667	ENSMUSG00000044816
Idh1	-1.04610738423271	-5.17530751684107	0.000146000427449537	0.00163450405982229	0.949787462516773	protein_coding	15926	4.41118832433263	2771	ENSMUSG00000025950
Pikfyve	0.343465792485212	3.82402511242846	0.0018960536265979	0.0123212365779755	-2.14747240136032	protein_coding	18711	6.91872338443744	19211	ENSMUSG00000025949
Pth2r	0.496845595429777	0.871853656519993	0.398158228168867	0.560007617878869	-5.388099551554	protein_coding	213527	0.653657752596369	2582	ENSMUSG00000025946
Gm8812	2.58984365356285	1.5712849250449	0.138687431769304	0.280179748975634	-4.35286550328013	processed_pseudogene	NA	-5.25475080183155	412	ENSMUSG00000083289
Map2	0.0073689232525732	0.135332119320424	0.894297501615966	0.936413807294461	-8.21053233507585	protein_coding	17756	11.1235701768806	16449	ENSMUSG00000015222
Gm10558	-0.11828132347951	-0.257653664354342	0.800464977858778	0.874318200398395	-5.85709994453614	antisense	NA	1.07601415839947	1661	ENSMUSG00000073656
Gm25411	-0.799487115251866	-0.484366043810915	0.635700088728248	0.756200433308551	-4.95546515325313	snRNA	NA	-3.87154946543367	151	ENSMUSG00000065694
Unc80	0.775951458459951	13.5783813960534	2.17133686228965e-09	2.23033167515186e-07	11.6778500748274	protein_coding	329178	9.68440137056419	15143	ENSMUSG00000055567
Gm37181	4.88643188581428	3.04775819259336	0.00878340708789047	0.0391330558822675	-3.09798018104315	TEC	NA	-3.95904845069203	1727	ENSMUSG00000103375
Rpe	-0.0936874189120531	-0.34484499676896	0.735394313719927	0.829738164537053	-6.48646617463548	protein_coding	66646	3.08567687036145	3113	ENSMUSG00000026005
Kansl1l	0.158808605893204	0.660178598337389	0.519973986282011	0.663713571235467	-6.57275903432561	protein_coding	68691	3.90939539393161	6664	ENSMUSG00000026004
Gm37570	1.99459241132531	3.66500593000863	0.00259202659176132	0.0155949491861125	-1.40864727722373	TEC	NA	0.880995061699387	3106	ENSMUSG00000102559
Gm38387	1.99896048972749	2.99218273149098	0.00980184480400727	0.0422663311786262	-2.5300936560172	TEC	NA	0.238056733327515	2577	ENSMUSG00000102374
Gm38162	1.23094912633284	1.88077463075419	0.0812072128900414	0.191321261234351	-4.17190457718889	TEC	NA	0.345715877960358	4597	ENSMUSG00000102776
Gm15789	1.12583393603389	1.10129237412078	0.289551007800987	0.459232537936948	-4.85922018519511	processed_pseudogene	NA	-0.768204613301884	1359	ENSMUSG00000082057
6820402A03Rik	3.73750818809622	2.88448485765474	0.012118262383524	0.04942634981525	-3.0305768220751	TEC	NA	-2.16947348980193	2654	ENSMUSG00000103706
Gm37285	2.44541802680089	1.87965492133014	0.0813694509465436	0.191592106150749	-4.06133649916193	TEC	NA	-1.90497512459171	1139	ENSMUSG00000103756
Gm37755	2.52547359728839	2.12988398623569	0.0516197775863948	0.13991439839698	-3.76686169199234	TEC	NA	-0.800522405200779	2179	ENSMUSG00000103382
Acadl	-0.732862292990846	-4.26550123712369	0.000803476161518315	0.00628691947295107	-0.772108408907008	protein_coding	11363	4.36605604238568	2005	ENSMUSG00000026003
Gm15793	-0.0547240671042934	-0.035230341191044	0.972399057368775	0.983895634103289	-5.04738414030284	processed_pseudogene	NA	-3.29365364857619	495	ENSMUSG00000082769
Myl1	1.38702217145934	2.25225060922511	0.0410792933857851	0.11930417348211	-3.65988286220686	protein_coding	17901	0.558237566572963	2074	ENSMUSG00000061816
Lancl1	0.672980604039714	7.10382652640025	5.650613500316e-06	0.000118315153445078	3.8539620911684	protein_coding	14768	6.8295044356126	6863	ENSMUSG00000026000
Cps1	1.98519822614174	2.44921497344709	0.028258350082282	0.0913996002192378	-3.34423729610375	protein_coding	227231	0.369754654488831	5555	ENSMUSG00000025991
Erbb4	2.8080602479277	41.3123198852834	6.74119237533186e-16	3.60672526216886e-12	26.5512360115163	protein_coding	13869	8.84534612825245	12355	ENSMUSG00000062209
Gm15670	2.94308253529686	1.66990560419525	0.117385514219992	0.249092472973547	-4.27459491629639	processed_pseudogene	NA	-3.97688601956399	447	ENSMUSG00000083795
Gm37735	4.31016844659553	3.00602914038279	0.00953768236198737	0.0414790435674288	-2.99471520258613	TEC	NA	-2.9330279778336	1406	ENSMUSG00000104508
Gm16076	2.88832706779642	2.54038455673749	0.0237117253804878	0.080548526731312	-3.35320058608884	sense_intronic	NA	-1.82342531610078	480	ENSMUSG00000087514
Ikzf2	-0.00774289594449718	-0.0252143751755048	0.980243852747817	0.987956592494514	-6.50719764121258	protein_coding	22779	2.95463989944821	11613	ENSMUSG00000025997
Gm28580	-0.799972723827517	-0.482983563328049	0.636656727519826	0.756966251622809	-4.87256633948633	unprocessed_pseudogene	NA	-5.74451737772086	88	ENSMUSG00000101730
Vwc2l	-0.904744952310939	-3.54088250084286	0.00331131104929082	0.0188318384459015	-1.82914892344036	protein_coding	320460	2.90589172490525	7689	ENSMUSG00000045648
Bard1	-0.0694906019147817	-0.069923613770303	0.945254559405049	0.968880361760619	-5.2907606421846	protein_coding	12021	-1.89543462811801	5659	ENSMUSG00000026196
Gm6947	1.60186101428421	1.04369112674316	0.314513295212074	0.483709408612058	-4.67980185731933	processed_pseudogene	NA	-5.1404355669029	78	ENSMUSG00000101617
Atic	-0.0857645296016589	-0.49107584597466	0.631066704587837	0.752703541606218	-6.76545017800566	protein_coding	108147	4.24543339264887	7985	ENSMUSG00000026192
Fn1	-0.100433103814385	-0.922460517963321	0.372087733875796	0.53587397307373	-6.85759321828099	protein_coding	14268	5.98635392026238	11685	ENSMUSG00000026193
Gm5829	-0.357472545784133	-0.736473551027815	0.473739810257184	0.625313747237966	-5.58703788816039	processed_pseudogene	NA	-2.97242486501564	351	ENSMUSG00000101834
Mreg	-0.0538183082422929	-0.121930141543493	0.904706733907634	0.943168031289384	-6.0266924733247	protein_coding	381269	1.51747534308505	2284	ENSMUSG00000039395
Gm25360	-3.10010697406522	-2.18407701784767	0.0466734303432149	0.130637611716433	-3.82832479992873	snRNA	NA	-3.38458699331792	191	ENSMUSG00000094655
D230017M19Rik	0.502120869842115	1.08561370075393	0.296194566492164	0.465262416499557	-5.31821726630443	lincRNA	NA	0.994557980841611	5335	ENSMUSG00000097131
Gm23472	-1.4526375813992	-0.768135734212871	0.455311514234617	0.609470342634191	-4.79311590509703	snRNA	NA	-5.33705323727538	191	ENSMUSG00000094050
Gm24497	-0.557567725464332	-0.407332423198622	0.689993020324276	0.797774663405619	-5.0483915643067	snRNA	NA	-3.41726265926724	191	ENSMUSG00000093956
Gm25939	-1.95985767981359	-1.28069701566323	0.221342900643398	0.385165654819452	-4.56615013426407	snRNA	NA	-3.22182125265061	191	ENSMUSG00000093843
Pecr	0.311469584621494	0.617815160889334	0.546727578381263	0.685210920680885	-5.70975072240395	protein_coding	111175	1.00751803962239	1516	ENSMUSG00000026189
Tmem169	0.156836926640204	1.10106524985623	0.289646445876357	0.459316997189306	-6.53175420264411	protein_coding	271711	5.27551397117944	3054	ENSMUSG00000026188
Xrcc5	-0.131629841413753	-0.678615263772675	0.508568741401799	0.654101524586001	-6.46280931174151	protein_coding	22596	3.58811305347562	2555	ENSMUSG00000026187
March4	-0.141827294130051	-1.30210035937717	0.214132519012036	0.37656058580361	-6.43113261674975	protein_coding	381270	5.91462702347863	4553	ENSMUSG00000039372
Gm15843	-0.346775031840545	-0.24745803904054	0.808186417992624	0.879733438550732	-5.02316150897026	processed_pseudogene	NA	-4.18277650400399	529	ENSMUSG00000085812
Smarcal1	0.588055263668355	4.8802679075137	0.000251057355986998	0.00253690254476699	0.0361709967358932	protein_coding	54380	6.19614012109682	5728	ENSMUSG00000039354
Gm45835	-0.638166277691891	-0.328145195077077	0.747712697664182	0.837974715872579	-4.9690050270603	antisense	NA	-3.98278690891919	1282	ENSMUSG00000110712
Rpl37a	-0.760697598629771	-2.55963107586261	0.022846126406197	0.0784324844113741	-3.5816032419558	protein_coding	19981	2.53136750451819	1410	ENSMUSG00000046330
Igfbp2	-2.074749369661	-4.28320398246503	0.000776561621843215	0.00612554694090529	-0.308144544599449	protein_coding	16008	1.45706008606329	1847	ENSMUSG00000039323
Igfbp5	-1.57186401121824	-14.9332226352582	6.29859663632358e-10	8.4665580464557e-08	13.2364783255731	protein_coding	16011	7.00467199916543	6006	ENSMUSG00000026185
Gm29184	-1.15964394436775	-0.640225161504739	0.532481096875349	0.673910750061467	-4.834197821762	processed_pseudogene	NA	-5.49886217966546	334	ENSMUSG00000100697
Tns1	-0.49843036220433	-3.71194437552587	0.00236317423818414	0.0145019907526612	-2.01836878732212	protein_coding	21961	5.08133712327506	16010	ENSMUSG00000055322
Arpc2	-0.815898147100855	-5.81691668584377	4.67544598241241e-05	0.000656008451759102	1.64299133401886	protein_coding	76709	6.94932680441394	2033	ENSMUSG00000006304
Aamp	0.169994872293854	1.47870210240516	0.161612626042398	0.311659765980227	-6.20376651792253	protein_coding	227290	5.865264426766	3458	ENSMUSG00000006299
Pnkd	0.780131351955472	6.7998364861176	9.12097546524199e-06	0.000175303055367263	3.40604924702796	protein_coding	56695	6.51457418456915	7832	ENSMUSG00000026179
Gm37503	0.779408110966787	0.4503699225209	0.65941682512941	0.774421692375766	-4.90112540049909	TEC	NA	-5.15379729168356	319	ENSMUSG00000103013
Tmbim1	-0.754406662921842	-2.8397791076592	0.0132309083006244	0.0526624491234505	-3.23190970277554	protein_coding	69660	3.19172725542603	12659	ENSMUSG00000006301
Gm37931	2.66461681418704	1.79808215777608	0.0940016260564825	0.212166190817368	-4.14338480223012	TEC	NA	-3.0187259276271	2866	ENSMUSG00000103403
Catip	-0.0165206067395186	-0.0149196784732441	0.988309163902792	0.992764273388518	-5.248050749671	protein_coding	241112	-1.26757942105805	2211	ENSMUSG00000073650
Slc11a1	0.838637202499045	1.09636200788304	0.291628049552001	0.460651093180024	-4.93548161618122	protein_coding	18173	-0.336250433056116	3705	ENSMUSG00000026177
Ctdsp1	-1.58249121043322	-4.09279160754421	0.00112203773204518	0.00816081952338537	-0.652563483246527	protein_coding	227292	2.14447710676113	3334	ENSMUSG00000026176
Mir26b	1.80527665849979	1.03236431550888	0.319602122571044	0.48834509766195	-4.67281792650449	miRNA	NA	-5.54078530749812	85	ENSMUSG00000065468
Vil1	-0.665897445552371	-0.521177860254488	0.610479930586804	0.737070911979277	-5.10193450459076	protein_coding	22349	-1.96797097280704	3551	ENSMUSG00000026175
Usp37	0.402960902916943	3.33084006032856	0.00501687341751184	0.0258051447986051	-2.84435788177285	protein_coding	319651	5.40033297764052	11081	ENSMUSG00000033364
Gm37733	5.03209390003064	3.86364510720138	0.0017543662256447	0.0116260130644063	-1.9782517172774	TEC	NA	-1.74695552705782	2962	ENSMUSG00000103227
Cnot9	-0.193433206586115	-1.27692731403081	0.22263265406616	0.386699264173621	-6.13204911069616	protein_coding	58184	4.46976791042643	3826	ENSMUSG00000026174
Plcd4	-0.51180514485516	-2.02100311810546	0.0630587326963928	0.160585541246246	-4.5786430760846	protein_coding	18802	2.81020878785381	7045	ENSMUSG00000026173
Zfp142	0.350285641861763	2.43711159469493	0.0289213299425829	0.0929306301947301	-4.5284758534794	protein_coding	77264	5.30821769218837	11355	ENSMUSG00000026135
Bcs1l	0.242720695742951	0.925647559303493	0.370486073661545	0.534444660612511	-6.00490761597175	protein_coding	66821	2.73066247145796	2192	ENSMUSG00000026172
Rnf25	0.545320789516425	3.08600881673463	0.00814404029802356	0.0369449854775916	-3.07623471859409	protein_coding	57751	4.29708393172834	2181	ENSMUSG00000026171
Stk36	0.0609314266103764	0.107402582228874	0.916010732050621	0.950493171692287	-5.80041325214057	protein_coding	269209	0.832574244940411	6437	ENSMUSG00000033276
Ttll4	0.413589665490135	2.48796359849604	0.0262321951175219	0.0865897045443622	-4.21373103808262	protein_coding	67534	4.35937938528946	11527	ENSMUSG00000033257
Cyp27a1	2.07674578465181	3.10662177038801	0.00781885392848859	0.0359129072937763	-2.3264555085151	protein_coding	104086	0.552981596189638	2173	ENSMUSG00000026170
Wnt6	-1.48747909236791	-1.21873260538906	0.243308657632182	0.410792373976769	-4.67454905982097	protein_coding	22420	-1.77432982074409	2192	ENSMUSG00000033227
Wnt10a	-1.07355161110968	-1.75891781965736	0.100666020111423	0.223114835007261	-4.54686925225723	protein_coding	22409	1.16020212989877	2468	ENSMUSG00000026167
Gm16582	-1.95916658541839	-1.27181342418274	0.224391847597477	0.388455745301322	-4.57105982264992	processed_transcript	NA	-3.22311113770959	1930	ENSMUSG00000089964
Cdk5r2	-0.832254778187633	-5.91341345594437	3.95888438862729e-05	0.000570540479462262	1.69421390304127	protein_coding	12570	7.72056122107902	2799	ENSMUSG00000090071
Cfap65	0.435563720081519	0.589736112810556	0.564870079827799	0.699454728666561	-5.39854036545528	protein_coding	241116	0.0910075790393496	7817	ENSMUSG00000047021
Nhej1	0.680786587789941	0.55198722758693	0.589758288253198	0.720117555512036	-5.07628168050893	protein_coding	NA	-1.87651283291986	1118	ENSMUSG00000026162
Cnppd1	-0.268507234200563	-1.13237788201746	0.276710054886223	0.446145280260802	-5.91273034207828	protein_coding	69171	3.13556988117026	5635	ENSMUSG00000033159
Fam134a	-0.327191238725296	-3.107960232072	0.00779818982078142	0.0358407305904044	-3.57418912296266	protein_coding	227298	7.01237349373211	2999	ENSMUSG00000049339
Zfand2b	0.212234723401082	0.54855424363711	0.592049331837887	0.722128583504358	-5.98300876744925	protein_coding	68818	1.74562699030466	1772	ENSMUSG00000026197
Abcb6	0.521167912895249	0.635436439888441	0.535507763059471	0.676600931150742	-5.28828411670252	protein_coding	74104	-0.239727303582662	5315	ENSMUSG00000026198
Atg9a	-0.0714308092956567	-0.437171138714712	0.668730161585567	0.781405237104921	-7.05551208127499	protein_coding	245860	5.26586491040942	5762	ENSMUSG00000033124
Ankzf1	0.142942682732499	0.614852391562753	0.54862667410825	0.686721529883385	-6.40577690658934	protein_coding	52231	3.24999496531712	5142	ENSMUSG00000026199
Glb1l	-0.319987154839749	-0.829177717503472	0.421072567774906	0.579423095114055	-5.7472530082544	protein_coding	74577	1.71130094235466	5905	ENSMUSG00000026200
Stk16	-0.276112234945498	-1.60107364660848	0.131927693285468	0.270539358601032	-5.60416553077373	protein_coding	20872	4.09160199471363	4518	ENSMUSG00000026201
Tuba4a	-0.0722041195521588	-0.545822090397398	0.593875907184286	0.723320194353432	-7.51111126228027	protein_coding	22145	7.88832507155493	3701	ENSMUSG00000026202
A630095N17Rik	-3.60645915314835	-2.08943124188186	0.0556247953271759	0.147072066906822	-3.9519592578921	protein_coding	381272	-4.4725534848085	1123	ENSMUSG00000096094
Dnajb2	-0.103791395633241	-0.761673049728206	0.459036203588795	0.612946243142964	-6.85219588515112	protein_coding	56812	5.28906352621408	4249	ENSMUSG00000026203
Ptprn	-0.20090830261165	-2.08193225257005	0.056398113576722	0.148234800391877	-5.64135002411634	protein_coding	19275	7.96197929170664	4249	ENSMUSG00000026204
Resp18	0.504215728318202	2.7573337024418	0.0155511623530346	0.0592964649622976	-3.58944553280578	protein_coding	19711	3.87107651432618	1032	ENSMUSG00000033061
Gm28902	1.45852679680142	0.856896414560195	0.406092845434171	0.565558825925717	-4.74995214167354	antisense	NA	-5.69626627485503	215	ENSMUSG00000100556
Dnpep	0.170127117307775	0.998719993684082	0.335069442474431	0.502131455462337	-6.4447726259022	protein_coding	13437	4.36581840596001	4289	ENSMUSG00000026209
Speg	0.782246353832273	8.17196885915569	1.15448117147692e-06	3.31225059157856e-05	5.45147289506142	protein_coding	11790	7.22398552782127	12741	ENSMUSG00000026207
Gm15178	1.63944301385929	1.11529869275101	0.283710925784459	0.453304653304159	-4.65044827835572	antisense	NA	-4.9137018597859	472	ENSMUSG00000086053
Gmppa	0.111766235355245	0.447987081582265	0.661093931039494	0.77572914335144	-6.37207443805939	protein_coding	69080	2.8409895764293	2395	ENSMUSG00000033021
Asic4	-0.398613949386075	-1.21115376339753	0.246108547319482	0.413325436441936	-5.72849124677172	protein_coding	241118	2.41688916777653	2727	ENSMUSG00000033007
Gm37264	1.77260338884894	1.44602727363585	0.170429803967738	0.323000819077585	-4.46626083722044	TEC	NA	-2.07165705872793	2192	ENSMUSG00000102605
Chpf	0.293668864901904	2.17108717334825	0.0478170748501519	0.132763562659302	-4.9105352131147	protein_coding	74241	4.90730640855547	3856	ENSMUSG00000032997
Obsl1	0.626653882912046	3.40132158157169	0.00436362966208128	0.0232215052594042	-2.33804922438899	protein_coding	98733	3.79291675675665	8467	ENSMUSG00000026211
Tmem198	-0.703374866340946	-3.83559524731665	0.00185351384966384	0.012120756033117	-1.62410167445639	protein_coding	319998	4.4172644385018	2504	ENSMUSG00000051703
Inha	0.465363423415944	1.37157040854639	0.19202069483118	0.350586287469086	-5.36000465970547	protein_coding	16322	2.21967929971014	1475	ENSMUSG00000032968
Stk11ip	-0.224734804361878	-1.33823030591052	0.202389386474807	0.362436782884491	-5.9991665676029	protein_coding	71728	4.25367029629532	5743	ENSMUSG00000026213
Slc4a3	0.593662234683481	6.68077598331804	1.10395708878293e-05	0.000205292652137806	3.07226952794409	protein_coding	20536	7.39302183845888	8599	ENSMUSG00000006576
Epha4	-0.971729560493491	-6.28295807005605	2.11871905639441e-05	0.000350054826798518	2.33954044530892	protein_coding	13838	7.72335365305122	8054	ENSMUSG00000026235
Mir6352	1.44491420095499	0.852010379028085	0.408707420446281	0.567530467264265	-4.75202519255648	miRNA	NA	-5.69626627485503	116	ENSMUSG00000099141
Sgpp2	0.126555389348637	0.50448502222249	0.621855414642796	0.74567860733819	-6.56431677190273	protein_coding	433323	3.56344697362155	4002	ENSMUSG00000032908
Gm37884	1.13759855568194	0.610838405727919	0.551205349120451	0.688834551010071	-4.85661422617485	TEC	NA	-4.90056826516796	818	ENSMUSG00000102945
Farsb	0.104863563238114	0.713939997767974	0.487128715306817	0.635725452746089	-6.73689470839509	protein_coding	23874	4.65284552393688	2620	ENSMUSG00000026245
4833412K13Rik	2.79480116204883	1.88431581904935	0.0806960363648282	0.190466526152289	-4.07660594811698	TEC	NA	-2.88383068073159	1479	ENSMUSG00000104018
BC035947	4.73283260764456	3.60437817851749	0.00292117203078642	0.0170461188594579	-2.12092483852651	protein_coding	NA	-1.36491346231942	3310	ENSMUSG00000090486
Acsl3	-0.304346325238705	-3.24487568414584	0.00594760213548936	0.029268922960998	-3.35291711295293	protein_coding	74205	7.25546900228898	4357	ENSMUSG00000032883
Utp14b	0.24361190019361	1.47761232989113	0.161900417364471	0.312156111838301	-5.97263462006267	protein_coding	195434	4.84492910214566	7679	ENSMUSG00000079470
Kcne4	-0.0995344190273842	-0.0937741860216509	0.92663232409424	0.957181608532621	-5.27834835944853	protein_coding	57814	-1.24827849040941	2657	ENSMUSG00000047330
Gm5830	0.711423577250774	0.496903416718427	0.627055563415968	0.749273592457536	-4.9383586676605	processed_pseudogene	NA	-3.78474410488343	443	ENSMUSG00000072978
Scg2	1.4236513302994	18.5614253358267	3.55132084771336e-11	9.09806620938896e-09	16.0958697564883	protein_coding	20254	8.05965845496375	2515	ENSMUSG00000050711
Ap1s3	-1.79579531204927	-3.18815499192836	0.00665424402039164	0.0318647266548989	-2.18614996146563	protein_coding	252903	1.05967875862732	2878	ENSMUSG00000054702
Wdfy1	0.194266352332601	1.65763917914987	0.119870203232042	0.252617201740147	-5.9068236879438	protein_coding	69368	5.70481456931838	6488	ENSMUSG00000073643
Mrpl44	0.0777738813111695	0.284755282008469	0.780047333546658	0.86124376288151	-6.4835782832908	protein_coding	69163	2.99242949177509	1644	ENSMUSG00000026248
Serpine2	-1.49153869795973	-13.1901807211253	3.15774528771773e-09	3.04261333563457e-07	11.6446860446798	protein_coding	20720	6.24336590672324	8287	ENSMUSG00000026249
Gm5529	-0.44622263419611	-0.637752372972726	0.53404279710302	0.675298527943521	-5.39690217439099	processed_pseudogene	NA	0.125364976947965	891	ENSMUSG00000067106
Gm28071	1.17761516898328	0.721057376655142	0.482875335572884	0.631938755120571	-4.8482574993512	processed_pseudogene	NA	-4.27114181062449	478	ENSMUSG00000100397
Cul3	-0.0339198563158682	-0.375730482298953	0.712812458645461	0.814099121451508	-7.5383825756485	protein_coding	26554	7.70882332642337	4873	ENSMUSG00000004364
Gm37902	1.41280609710184	1.53820580432494	0.146538837524361	0.291232064062287	-4.45354107132011	TEC	NA	-0.712108562156718	1683	ENSMUSG00000103076
Dock10	-0.253428920504464	-2.24051825128116	0.0419949055813797	0.121049643198698	-5.02873340849277	protein_coding	210293	6.06718934854128	18267	ENSMUSG00000038608
Gm38062	1.24993029000202	0.679727588683394	0.507885325010915	0.653492722609175	-4.93346312534704	TEC	NA	-2.76164062462938	1856	ENSMUSG00000104488
Nyap2	-0.373739606351563	-3.41869643373166	0.00421615877379008	0.0226694008538402	-2.76980645367839	protein_coding	241134	5.92847171553894	12508	ENSMUSG00000054976
Gm7516	-0.880262278345232	-2.74562940513087	0.0159112278458076	0.0603242812529832	-3.1513491251497	processed_pseudogene	NA	-2.80685762826561	706	ENSMUSG00000100561
Irs1	0.508548862293338	4.18643063293734	0.00093589076145105	0.00705910720995734	-1.17436031842581	protein_coding	16367	5.47188362955485	9144	ENSMUSG00000055980
Rhbdd1	-0.203296849513719	-0.566201839814443	0.580320619738518	0.712757617918284	-6.03689542901145	protein_coding	76867	2.02143680549222	6966	ENSMUSG00000026142
Mff	-0.107760312880012	-1.02877834926202	0.321225611994955	0.489880868884525	-6.79312837986395	protein_coding	75734	6.18202274198123	9757	ENSMUSG00000026150
Gm28941	2.16972521413721	2.04793067892724	0.0600305443885329	0.154921205807619	-3.86919713669863	sense_intronic	NA	-1.29929059095226	1017	ENSMUSG00000101450
Tm4sf20	5.1587570933272	3.67770706653015	0.00252797189608349	0.0152982988564341	-2.55361382627288	protein_coding	66261	-3.81430856138271	1508	ENSMUSG00000026149
Agfg1	-0.238498615316183	-2.11940499425976	0.0526307639840474	0.141527230985011	-5.31452404885253	protein_coding	15463	6.47634944558623	8384	ENSMUSG00000026159
Gm7553	-1.28734446679077	-1.03241248883029	0.319580353529041	0.48834509766195	-4.77041403781681	processed_pseudogene	NA	-3.34223503882017	1426	ENSMUSG00000101784
Slc19a3	-1.35130051606535	-1.6808902955235	0.115198671447312	0.245784691245392	-4.39592816024964	protein_coding	80721	0.213833207424979	3065	ENSMUSG00000038496
Gm7539	0.698061626925459	0.461794181813696	0.651402668596576	0.768040744564354	-4.93013947292524	processed_pseudogene	NA	-4.53705733866004	630	ENSMUSG00000100432
Sphkap	1.17616638048357	10.8699679268263	3.68135404529898e-08	2.0555170689854e-06	8.91351327754427	protein_coding	77629	8.23183157253025	9602	ENSMUSG00000026163
Gm6374	2.63341363417356	1.70900683423025	0.109762642665803	0.23733405885121	-4.23940588241095	processed_pseudogene	NA	-4.02842839703937	788	ENSMUSG00000079140
Gm37517	2.62356505451345	1.79049257506292	0.0952616115070494	0.214283203311281	-4.15169698357361	TEC	NA	-2.22619225899268	1289	ENSMUSG00000104374
Pid1	-0.52930538415685	-3.13366797709903	0.0074116557569921	0.0344716394199616	-3.00465110403034	protein_coding	98496	4.43767943790103	8172	ENSMUSG00000045658
Gm37058	2.04245027185754	1.49993925192871	0.156089394574125	0.304169509614824	-4.42368152066072	TEC	NA	-1.88514949097244	1644	ENSMUSG00000102750
Dner	1.12702001163128	12.5657872921141	5.88632287182776e-09	4.94905663540237e-07	10.9281675328505	protein_coding	227325	7.23349258195037	4784	ENSMUSG00000036766
Gm37959	4.9792218672533	3.69597597068754	0.00243863725851489	0.0148791720205716	-2.34645996193271	TEC	NA	-2.77581175732536	2897	ENSMUSG00000104396
Trip12	0.74331008845244	8.24953995068281	1.03435075718596e-06	3.05629393231357e-05	5.32723311889134	protein_coding	14897	8.82686977324158	16601	ENSMUSG00000026219
Gm38374	4.03746574760402	3.06471584311546	0.00849404043919888	0.0380354153000195	-2.73985484875425	TEC	NA	-1.48914256938439	2033	ENSMUSG00000103505
Gm37738	3.00601707964535	2.45112884637218	0.0281548538775348	0.0911808593154668	-3.43570076821668	TEC	NA	-1.75747582911762	4716	ENSMUSG00000104503
Fbxo36	-0.614075775613384	-0.762093565073839	0.458793268766315	0.612774915398386	-5.23050574840976	protein_coding	66153	-0.203779780752656	2148	ENSMUSG00000073633
Slc16a14	0.496030061514274	1.72845148681988	0.106136098363336	0.231492355564903	-5.07933886585616	protein_coding	71781	2.91077260115149	3352	ENSMUSG00000026220
Rpl19-ps1	-1.24618372392577	-1.2314526470337	0.23866541375301	0.405522631857487	-4.67935082758102	processed_pseudogene	NA	-1.33454799389432	591	ENSMUSG00000064281
Gm18342	-2.77412255009887	-1.6643619878733	0.118502819727803	0.250657348459702	-4.28718383838996	unprocessed_pseudogene	NA	-4.85159204361785	694	ENSMUSG00000101279
Sp110	0.29130675707917	0.357764493437132	0.725915841263841	0.823375123967904	-5.3680473020645	protein_coding	109032	-0.404762729837626	6781	ENSMUSG00000070034
Sp100	1.27287443938246	2.3923666179946	0.0315034789365328	0.0990499216462514	-3.51871693328728	protein_coding	20684	1.06252518306568	7556	ENSMUSG00000026222
A630001G21Rik	3.41027412611571	2.74564347664961	0.0159107901135959	0.0603242812529832	-3.04344715808526	protein_coding	319997	-1.01203571262407	2709	ENSMUSG00000052760
Cab39	-0.0210329411279427	-0.241820305887138	0.812465027309733	0.882224762683954	-7.5449216035699	protein_coding	12283	7.5140200587244	7077	ENSMUSG00000036707
Itm2c	-1.15582838639803	-7.65998316779038	2.4279175669825e-06	6.02854423473328e-05	4.59813843231391	protein_coding	64294	7.8100493912207	2491	ENSMUSG00000026223
4933407L21Rik	-2.07283983860737	-1.66410504370107	0.11855483018296	0.250718654177347	-4.28855056303554	protein_coding	NA	-1.13019446387978	3343	ENSMUSG00000026224
Gm28884	1.2548220106434	1.35783354812421	0.196239155897771	0.355494963823125	-4.61173419094763	antisense	NA	-0.919055440729959	3994	ENSMUSG00000099767
Gpr55	-0.148291354398167	-0.164948435524026	0.871369109848249	0.921874058011731	-5.41107538343837	protein_coding	227326	-0.3880752363133	3721	ENSMUSG00000049608
Gm18180	-1.40756776435367	-1.26013334847587	0.228451207263802	0.393230060025022	-4.6312312776008	processed_pseudogene	NA	-1.75383401988224	1484	ENSMUSG00000099342
Spata3	-0.00445812028875888	-0.00393202512091297	0.996918810087025	0.998064641094894	-5.14117631102545	protein_coding	70060	-2.99472273609171	2041	ENSMUSG00000026226
2810459M11Rik	-1.27232808256568	-2.89205947172303	0.0119390710078962	0.0488143466518865	-2.78332292929647	protein_coding	72792	1.82931605354185	3331	ENSMUSG00000026227
Psmd1	0.177141991245595	1.66560749954189	0.118250985630485	0.250221889329458	-6.08333398527741	protein_coding	70247	6.68672167486589	7265	ENSMUSG00000026229
Htr2b	5.18039683317297	4.00290671089692	0.00133640820432181	0.00934841794324183	-2.09172103085263	protein_coding	15559	-2.75843541002648	2131	ENSMUSG00000026228
Gm37914	1.85311913257944	2.25522092347996	0.0408504794955992	0.118845696926676	-3.60372820724101	TEC	NA	-0.483446607495519	2679	ENSMUSG00000103272
Armc9	0.106598950151393	0.743495006541102	0.469614156985847	0.621641633267517	-6.70993368495463	protein_coding	78795	4.63318970922426	13006	ENSMUSG00000062590
B3gnt7	-0.752503982182594	-0.586738304605535	0.56682591221333	0.701079238007354	-5.13224756424472	protein_coding	227327	-1.35934738120318	4137	ENSMUSG00000079445
Ncl	-0.110081609105833	-1.0452210117233	0.313830519903864	0.482898063978699	-7.01466410219333	protein_coding	17975	7.5218989031045	10188	ENSMUSG00000026234
Ptma	-1.34876191765282	-11.4266666860431	1.96780473572245e-08	1.26403881784932e-06	9.75241576114518	protein_coding	19231	6.64425433593719	1462	ENSMUSG00000026238
Pde6d	-0.448862131813167	-1.85602496414774	0.0848620181488268	0.19747445269771	-5.03662846747279	protein_coding	18582	3.4442917188264	2178	ENSMUSG00000026239
Gm37152	1.18512279323933	0.64969379002295	0.526524973903121	0.669016678242173	-4.85550910760308	TEC	NA	-4.66582959580658	1175	ENSMUSG00000102927
Cops7b	-0.190546805011481	-0.86393318474458	0.402346933480007	0.563508550934715	-6.33328662294328	protein_coding	26895	3.60600143315284	5515	ENSMUSG00000026240
Nppc	0.43650800918826	0.87056125187925	0.398839711112487	0.560475835646974	-5.53511346374882	protein_coding	18159	1.1225899078423	1042	ENSMUSG00000026241
Dis3l2	0.447482943166077	3.03923418922144	0.00893252661124718	0.0395676768686979	-3.234738206249	protein_coding	208718	4.56919765571645	8901	ENSMUSG00000053333
Gm29097	0.794655312108312	0.424159339613428	0.677967367338004	0.788349302672739	-4.90778576880424	processed_pseudogene	NA	-4.91881799265638	422	ENSMUSG00000100225
Gm37485	3.22603348616591	2.1128942631132	0.0532681225799785	0.142698531294698	-3.85802756282405	TEC	NA	-3.47844476561314	2953	ENSMUSG00000104121
Gm38010	5.06787786978869	3.88343333086417	0.00168768189198879	0.0112698438760957	-2.16308440167887	TEC	NA	-2.66096660664838	2784	ENSMUSG00000104400
Gm6136	-0.527182340735804	-1.99079819285718	0.0666218078155851	0.167099341970995	-4.69187017479201	processed_pseudogene	NA	3.02752705607164	891	ENSMUSG00000084106
Gm37017	-0.610176068978874	-0.336983091650852	0.741184367351989	0.833507063801741	-4.94094792640759	TEC	NA	-4.55345795600354	747	ENSMUSG00000102956
Gm37447	1.84423161702362	0.972353893422926	0.347560064710422	0.512768832597164	-4.81667739380792	TEC	NA	-2.26208191436886	2928	ENSMUSG00000103984
Ecel1	0.905441360460317	3.54495645593961	0.0032847700990672	0.0187298124318637	-1.95185666778367	protein_coding	13599	3.32867666808387	3500	ENSMUSG00000026247
Eif4e2	-0.25013712651087	-2.04752784439132	0.0600748431947919	0.154991900362515	-5.21733326432185	protein_coding	26987	5.36452613672562	7497	ENSMUSG00000026254
Gm26187	1.45852679680142	0.856896414560195	0.406092845434171	0.565558825925717	-4.74995214167354	snRNA	NA	-5.69626627485503	101	ENSMUSG00000088318
Efhd1	-3.34766819605412	-3.7537458727138	0.00217664376673865	0.0136950576898297	-1.40150674823217	protein_coding	98363	0.793421936983029	2125	ENSMUSG00000026255
Efhd1os	1.9883023477284	1.12223010995166	0.280853770608927	0.450192985556128	-4.6281363798156	antisense	NA	-5.4471388262301	332	ENSMUSG00000089821
Gigyf2	0.103311569706633	0.862925739200423	0.402881814939562	0.563827403735469	-6.99370363818371	protein_coding	227331	6.40258800837085	14216	ENSMUSG00000048000
Kcnj13	-0.282073376273927	-0.275074448066077	0.787322163638228	0.865895325019498	-5.2813900995841	protein_coding	100040591	-0.959641522740348	1270	ENSMUSG00000079436
Gm23504	1.21970540128288	0.726172064707104	0.479832661571835	0.629618337230325	-4.79817755458446	snRNA	NA	-5.80494572428498	95	ENSMUSG00000089613
3110079O15Rik	0.584992589619579	0.335773297731799	0.742076802353431	0.834122977755037	-4.96550140765752	protein_coding	73234	-4.12122060942532	722	ENSMUSG00000026258
Ngef	-1.19118737297416	-6.15254783227762	2.6359962061594e-05	0.000415050277551172	2.24663472310455	protein_coding	53972	6.92886898432063	3905	ENSMUSG00000026259
Neu2	-1.00480511092166	-1.66201115217565	0.118979415587954	0.251154802944891	-4.49244247668078	protein_coding	23956	0.556698972966907	2590	ENSMUSG00000079434
Gm17181	-0.254484953049386	-0.165141880845193	0.871219718493761	0.92180557747049	-4.99081023317131	processed_pseudogene	NA	-4.02201436199956	123	ENSMUSG00000091123
Inpp5d	0.254214248077044	1.20157463304488	0.249683233612676	0.416987659724643	-6.11457350168368	protein_coding	16331	4.04219683187562	7602	ENSMUSG00000026288
Atg16l1	-0.00217857012745155	-0.0171130028523666	0.986590676197595	0.991624581502373	-7.13863476410176	protein_coding	77040	5.21905227752685	9628	ENSMUSG00000026289
Gm25395	2.92259815278154	1.81116930107771	0.0918637834936694	0.208923375559677	-4.16146875662358	scaRNA	NA	-3.74282097705077	272	ENSMUSG00000087968
Scarna6	1.54756968217937	0.903703899431064	0.381610442544486	0.543478003284094	-4.73074508720425	scaRNA	NA	-5.65609825827107	265	ENSMUSG00000089281
Sag	0.127943156723918	0.170009834253475	0.867462057429205	0.919581145335772	-5.57998435825268	protein_coding	20215	0.177728859204014	8904	ENSMUSG00000056055
Dgkd	0.117931439290789	1.25869507747675	0.228955066560096	0.393972779882469	-6.66487214866524	protein_coding	227333	6.86396859802974	6850	ENSMUSG00000070738
4833421G17Rik	2.83691284026777	1.92193909973664	0.0754416661977503	0.182070012537095	-4.05922957278787	TEC	NA	-3.33535683660529	844	ENSMUSG00000103996
Gm38365	3.78063764437605	2.17053187098391	0.0478665423547971	0.132850092571764	-3.78511649942602	TEC	NA	-2.57604033656119	2993	ENSMUSG00000103591
Usp40	0.415752266004727	2.0142665649295	0.0638379215025784	0.161888270483306	-4.9556834783794	protein_coding	227334	4.04753845349877	11871	ENSMUSG00000005501
Gm15372	2.93074336867741	1.76925742472839	0.0988670789962577	0.220203489027565	-4.20734244821215	unprocessed_pseudogene	NA	-5.15379729168356	834	ENSMUSG00000084195
Dnajb3	1.17338879189917	1.37859844871642	0.189891251878997	0.347852666844114	-4.63228665952228	protein_coding	15504	-0.571804612372629	1051	ENSMUSG00000081984
Mroh2a	0.957392107188578	2.02527490811723	0.0625691630059945	0.159656209704539	-4.18034669564196	protein_coding	100040766	1.35982584906087	8492	ENSMUSG00000079429
Hjurp	0.420896558259265	2.73115873137264	0.0163676449210757	0.0614982526338209	-3.92521982806004	protein_coding	212427	5.0437506651116	8331	ENSMUSG00000044783
Glrp1	3.89514874158704	2.81784051346781	0.0138129621793787	0.0543140239108251	-3.16920385561631	protein_coding	14659	-2.71092018890864	1957	ENSMUSG00000062310
Arl4c	1.50910324015946	12.9096203171611	4.16408291501662e-09	3.80996090577319e-07	11.3706600537858	protein_coding	320982	6.05506345232304	5492	ENSMUSG00000049866
Gm18699	1.45852679680142	0.856896414560195	0.406092845434171	0.565558825925717	-4.74995214167354	processed_pseudogene	NA	-5.69626627485503	243	ENSMUSG00000099544
Sh3bp4	-0.93447553911984	-4.29492554600496	0.000759251535943173	0.00601256746231942	-0.651690966205359	protein_coding	98402	4.09537182541903	5112	ENSMUSG00000036206
Agap1	0.248437939368632	3.45517710831971	0.00392261379917223	0.0213867897072545	-3.11213494487509	protein_coding	347722	8.30169654058731	17559	ENSMUSG00000055013
Gm37297	3.71436308661439	3.18785366711947	0.00665821313882222	0.031865769079339	-2.71999809528713	TEC	NA	-2.59213980959953	2384	ENSMUSG00000104114
Gm25180	1.35216974081446	0.799562101168997	0.43747054045655	0.593330259205142	-4.7720929902295	rRNA	NA	-5.74451737772086	115	ENSMUSG00000088371
4933400F21Rik	3.28406166010359	2.30726957085155	0.0370306284707573	0.11088354728792	-3.58069007934914	processed_transcript	NA	-1.28314370514414	3393	ENSMUSG00000102009
Gm26037	4.42002890777423	3.0830095512199	0.00819246117389374	0.0371035174108633	-3.10675101422904	misc_RNA	NA	-4.16257897088329	311	ENSMUSG00000088775
Gm37521	3.30417353257001	2.58741102617796	0.0216502363905324	0.0754087568202549	-3.3714207980841	TEC	NA	-2.46220253871862	2045	ENSMUSG00000103252
Asb18	-2.07188043366695	-2.79055684982871	0.014571877193452	0.0565930440100964	-2.84735924601606	protein_coding	208372	0.162776155073918	3952	ENSMUSG00000067081
Ackr3	-0.741805516493847	-1.66314807177776	0.118748714647942	0.251027073315818	-4.7394084794375	protein_coding	12778	1.52431743850897	3348	ENSMUSG00000044337
Gm28722	1.29330833482265	1.30837715545166	0.212054020996891	0.373932169505895	-4.63644325222085	lincRNA	NA	-1.09595522635945	1036	ENSMUSG00000101997
Cops8	-0.297839091538394	-1.84001607559481	0.0873040785161712	0.201348614040261	-5.40889351302273	protein_coding	108679	4.74328466154375	4448	ENSMUSG00000034432
Col6a3	-0.11657385307557	-0.400074234200296	0.695207440471364	0.801802723568902	-6.31305087568396	protein_coding	12835	2.22991022986232	11963	ENSMUSG00000048126
Mlph	0.774206347298543	1.09013948010354	0.29426530295361	0.463421328017822	-5.04411056223357	protein_coding	171531	0.0607379931780515	5357	ENSMUSG00000026303
Lrrfip1	0.60025731325971	4.24315131114038	0.000838828969498179	0.00648237840879898	-0.937774427622931	protein_coding	16978	4.85660438249026	6469	ENSMUSG00000026305
Ramp1	-1.83743366742675	-8.48481934819704	7.44386391699099e-07	2.33570000945815e-05	6.28193607947714	protein_coding	51801	3.76609708198481	3022	ENSMUSG00000034353
Ube2f	-0.259558687381875	-1.79216718762608	0.0949823160342311	0.213825588127925	-5.46485338899676	protein_coding	67921	4.66498507902553	8842	ENSMUSG00000034343
Gm7785	-0.349110072382545	-0.440990051171232	0.666029537840481	0.779630125034367	-5.31885900742576	processed_pseudogene	NA	-0.590186273478993	892	ENSMUSG00000083064
Gm26683	2.53343551014039	1.57730866147283	0.137297065062506	0.278145026402561	-4.34962121897939	lincRNA	NA	-5.16794544128131	470	ENSMUSG00000097285
Scly	0.619797160195281	1.91721644964979	0.0760837799987392	0.183092097828771	-4.65135008757296	protein_coding	50880	2.44048468863635	4549	ENSMUSG00000026307
Ilkap	-0.00385089508638219	-0.0183562163423155	0.985616638336765	0.991078126912698	-6.92604247120911	protein_coding	67444	4.35440015608837	5556	ENSMUSG00000026309
Hes6	0.172447749588153	0.34891923552652	0.732400295981489	0.827689493242664	-5.79885903377305	protein_coding	55927	1.00451654985405	1808	ENSMUSG00000067071
Per2	-0.300976686335461	-1.96151385387467	0.0702510651702675	0.173288082821448	-5.26225879131738	protein_coding	18627	4.94067331789345	5856	ENSMUSG00000055866
Traf3ip1	0.271447682737471	1.30733527042631	0.212397905934001	0.374356681474609	-5.93538666018127	protein_coding	74019	3.86163018614334	3712	ENSMUSG00000034292
Asb1	-0.0149517184171419	-0.104644765006275	0.918158822115386	0.951633817724162	-7.14485469275907	protein_coding	65247	5.27894911677384	6432	ENSMUSG00000026311
Gm29100	-2.30783837251438	-1.94958400499282	0.0717805146210931	0.175885280340826	-3.9888956605589	antisense	NA	-1.93997825650912	4410	ENSMUSG00000100980
Hdac4	0.43456532444629	5.02721884453937	0.000191385290179186	0.00203297857509364	0.127296684695911	protein_coding	208727	7.3214060103294	15813	ENSMUSG00000026313
Gm37048	4.41031177551113	3.12366011055383	0.00755981520037033	0.0349814143228356	-2.75372079016745	TEC	NA	-2.17459482158018	5578	ENSMUSG00000103101
Gm37036	1.64898908777723	0.922426954830817	0.372104626508443	0.53587397307373	-4.78831374553135	TEC	NA	-3.22471413813652	2506	ENSMUSG00000102565
Ndufa10	0.309415425592879	2.78574011050832	0.0147100280028463	0.0569974323469719	-4.02855972544202	protein_coding	67273	6.05421370181788	3331	ENSMUSG00000026260
Cops9	-1.00455380673996	-2.89459597180617	0.0118796493836063	0.0486536101142392	-2.85168017209145	protein_coding	66915	2.10678991136201	1499	ENSMUSG00000073616
Gpc1	-0.672826680889699	-5.14389207762177	0.000154592308306241	0.00171667623950878	0.696093294687874	protein_coding	14733	5.32413070265971	5159	ENSMUSG00000034220
Gm29480	0.490966091567352	0.441131615946739	0.665929519511953	0.77959686129199	-5.1855973664517	antisense	NA	-1.71973553116103	1655	ENSMUSG00000101995
Dusp28	0.319505586259693	0.862260914546788	0.403235048491608	0.564176716522311	-5.74549372730681	protein_coding	67446	1.75209649432008	1314	ENSMUSG00000047067
5033417F24Rik	0.504121643296887	1.01812484439357	0.326084087486054	0.493969188806701	-5.33893007755244	antisense	NA	0.925767469252294	1787	ENSMUSG00000097251
Rnpepl1	-0.00966954065301359	-0.0433989552129934	0.966003320189166	0.980139930189265	-6.63739156301144	protein_coding	108657	3.32910923966533	9467	ENSMUSG00000026269
9430060I03Rik	1.72224331742835	1.01816711426404	0.326064706158185	0.493969188806701	-4.73107437036642	antisense	NA	-3.46549146451296	1689	ENSMUSG00000100632
Capn10	-0.109531654703871	-0.549337838381577	0.591525990519588	0.721722197653493	-6.58585269836253	protein_coding	23830	3.68530618691975	4346	ENSMUSG00000026270
Kif1a	1.10858290931612	17.0979866192229	1.05863635449068e-10	2.05297749675537e-08	14.6360541128692	protein_coding	16560	11.2408366445216	9330	ENSMUSG00000014602
Sned1	0.462024556825564	1.54135337193209	0.145775819735607	0.290139315470486	-5.35133476545158	protein_coding	208777	2.92602376369682	9491	ENSMUSG00000047793
Mterf4	-0.224964310897791	-1.18249770745115	0.256922108568838	0.424911589280875	-6.07847147707244	protein_coding	69821	3.8744957363624	5271	ENSMUSG00000026273
Gm28535	3.49103318035482	2.23212301972555	0.0426618082907302	0.122349998332535	-3.8418891337153	antisense	NA	-4.79911315405895	885	ENSMUSG00000101172
Gm7867	1.16880553729153	0.980040099766768	0.343885229667522	0.510564175444192	-4.80884576450658	processed_pseudogene	NA	-3.45566383211102	546	ENSMUSG00000100351
Pask	0.840150807203955	2.1558229833131	0.0491943379423616	0.135516243267915	-4.02684176535324	protein_coding	269224	1.55641555662413	9060	ENSMUSG00000026274
Ppp1r7	-0.148108777640721	-1.42091527179696	0.177475217040724	0.332218716262255	-6.43044894222	protein_coding	66385	6.72801747874739	10495	ENSMUSG00000026275
Mir6902	1.20800376824883	0.667064597548957	0.51569709155714	0.660189292519005	-4.85411097968662	miRNA	NA	-4.57639406946017	64	ENSMUSG00000106302
Gm26446	3.83326946247089	2.58684901543752	0.0216738204148907	0.0754426332088649	-3.54210053572943	snRNA	NA	-4.51518324978034	103	ENSMUSG00000064389
Hdlbp	0.278957849691642	3.88060328686336	0.00169705845239369	0.0113255117558459	-2.25827622307852	protein_coding	110611	8.22978595209061	11320	ENSMUSG00000034088
Gm17415	0.330158730887839	0.337585373002405	0.740740223480106	0.833136671995393	-5.23371931759754	processed_pseudogene	NA	-1.30645436922778	789	ENSMUSG00000090489
Sept2	-0.61050739879699	-3.87635072080846	0.00171124795577986	0.0114132114808766	-1.71170216841859	protein_coding	NA	5.12516742034675	7979	ENSMUSG00000026276
Farp2	0.428671535668619	2.19235595218842	0.0459579213908354	0.129317818022937	-4.52080795181949	protein_coding	227377	3.54353805104204	5235	ENSMUSG00000034066
Stk25	-0.263588851165382	-2.70088185061676	0.0173642214746002	0.0642848158502028	-4.33504462287638	protein_coding	59041	6.78420752664421	5812	ENSMUSG00000026277
Bok	-1.12198229116237	-2.7115166894747	0.0170076228517381	0.0633090590118718	-3.10992877285696	protein_coding	51800	1.79022131740546	1840	ENSMUSG00000026278
Thap4	-0.108557301873597	-0.468234974417849	0.646904004272295	0.764599522201123	-6.49911466597854	protein_coding	67026	3.20757933724351	6519	ENSMUSG00000026279
Atg4b	0.459542640806434	3.77621911175758	0.0020826075131009	0.0132411273592074	-1.95777253427041	protein_coding	66615	5.34072605792915	8278	ENSMUSG00000026280
Dtymk	0.321585941265019	1.20688745798349	0.247695673652099	0.415005077283073	-5.67630385002503	protein_coding	21915	2.60920090140033	2631	ENSMUSG00000026281
Ing5	0.0622405013040088	0.289458730463236	0.776520510365168	0.858917592000401	-6.6785692324878	protein_coding	66262	3.63570495492884	4729	ENSMUSG00000026283
D2hgdh	-0.117311081083425	-0.282677303521132	0.781607089555659	0.862194277292509	-6.0760320207699	protein_coding	98314	1.78015863759986	4281	ENSMUSG00000073609
Gm18666	1.11285216874548	0.748661082803479	0.466592821597333	0.618751920291305	-4.88656781210496	unprocessed_pseudogene	NA	-3.0365881693922	958	ENSMUSG00000101660
Gm7889	-0.177611239014888	-0.134044213072661	0.895296964212192	0.937108480935252	-5.03487227420961	unprocessed_pseudogene	NA	-4.62143944116562	958	ENSMUSG00000099624
Neu4	-0.100594936618008	-0.323457265458958	0.751183771527812	0.84036875462572	-6.26360180263864	protein_coding	241159	2.3673674659629	4637	ENSMUSG00000034000
Gm7895	-1.07119178452305	-2.69073314165512	0.0177112924723115	0.0652179595394469	-3.43246605087258	processed_pseudogene	NA	2.67350130604477	1173	ENSMUSG00000100347
Fam174a	-0.600491866141963	-2.14187390289628	0.0504851572684611	0.137885963210587	-4.40958412561122	protein_coding	67698	2.91693699469855	4814	ENSMUSG00000051185
BC055308	1.4939552791255	0.793237180288882	0.441024937365147	0.596173507732537	-4.8961364306594	TEC	NA	-2.54781930934718	2538	ENSMUSG00000103973
Gm15427	-1.52799886377843	-6.22477942835453	2.33491503108742e-05	0.000376909634669827	2.92024833786636	processed_pseudogene	NA	3.71061495455254	531	ENSMUSG00000081051
St8sia4	2.04932827030453	14.8867185661576	6.56091214225215e-10	8.71161114693188e-08	13.1728499470922	protein_coding	20452	5.27701920852336	20091	ENSMUSG00000040710
Gm37642	2.51014081681459	1.73698137700186	0.104578783368832	0.229174558381774	-4.20802202084649	TEC	NA	-3.59871916391851	1735	ENSMUSG00000103197
Gm1833	-0.23035688074603	-0.436746103282158	0.669031030024531	0.781539796706085	-5.65856655257166	processed_pseudogene	NA	-3.39317378414991	682	ENSMUSG00000100362
Slco4c1	-0.502547488955328	-1.04045266112661	0.315962174435452	0.485286522112174	-5.59171278229131	protein_coding	227394	1.86062027305841	4908	ENSMUSG00000040693
Panct2	-1.52535020228907	-2.81603074431924	0.0138620816218851	0.0544187289342295	-2.81574939345584	antisense	NA	1.19597776311135	4120	ENSMUSG00000097814
Gm28901	0.62363761949656	0.352611300252154	0.729691027896103	0.825870676895298	-4.96137103833794	lincRNA	NA	-4.04031613823028	474	ENSMUSG00000100454
D1Ertd622e	-0.459742707880629	-3.28683047326933	0.00547357440305759	0.0275022047318855	-2.9016981479811	protein_coding	52392	5.30244773736229	41324	ENSMUSG00000044768
Ppip5k2	1.69462669980189	14.4773688176398	9.44290047939328e-10	1.14238111577371e-07	12.8558010910112	protein_coding	227399	6.05885971786329	14381	ENSMUSG00000040648
Gin1	0.917685714911182	2.45874017920704	0.0277468320551984	0.0901711249860632	-3.62473861690982	protein_coding	252876	1.97612235537876	6048	ENSMUSG00000026333
Pam	0.647155070126812	8.89945036812093	4.23315058942165e-07	1.49160335332113e-05	6.31912765768551	protein_coding	18484	8.47494818729689	11892	ENSMUSG00000026335
Gm37140	5.5389804234809	4.13323248358803	0.00103738816597638	0.00766808034701343	-1.83014129095932	TEC	NA	-2.22384658905147	1684	ENSMUSG00000104140
Gm3531	0.174558061364388	0.174900139007785	0.863690492108701	0.917136790176968	-5.33369593325842	processed_pseudogene	NA	-1.46760068088532	489	ENSMUSG00000089782
B230216N24Rik	-0.12080568165629	-0.344886503152089	0.735363789467587	0.829738164537053	-6.14894686802884	processed_transcript	NA	2.05177408871795	5853	ENSMUSG00000089706
Gm29462	-0.539225917248101	-0.335112827658134	0.742564177582696	0.834377856186979	-4.92849038948798	processed_pseudogene	NA	-4.8896368748967	288	ENSMUSG00000099634
Gm3555	-0.397216655253605	-0.759784138226206	0.460128429377151	0.613767637250649	-5.54103476889309	processed_pseudogene	NA	0.29321303091442	1395	ENSMUSG00000089791
Cntnap5b	-0.451652834289955	-2.51101417848603	0.0250937237661763	0.0838356748591984	-4.2628185503987	protein_coding	241175	4.77143230437124	5205	ENSMUSG00000067028
Tdpx-ps1	1.23850378262555	1.25154752668483	0.231472060634736	0.396865323174936	-4.70645413106855	processed_pseudogene	NA	-1.74774732549616	597	ENSMUSG00000082431
Gm23602	1.35216974081446	0.799562101168997	0.43747054045655	0.593330259205142	-4.7720929902295	snoRNA	NA	-5.74451737772086	132	ENSMUSG00000087883
Gm29668	0.85452813706548	0.824009727505036	0.423904878555737	0.581697185419984	-4.96635033263197	processed_pseudogene	NA	-1.41841623304997	315	ENSMUSG00000099835
Gm29667	0.149152481268792	0.102769011924913	0.919620244644561	0.952423211613238	-4.99652750844	processed_pseudogene	NA	-4.17806009573116	490	ENSMUSG00000100794
Cdh20	-0.355790420941677	-2.0078165408337	0.0645922296743357	0.163363576467867	-5.03607396839825	protein_coding	23836	4.32006232759384	4012	ENSMUSG00000050840
Gm38031	3.50466598236752	2.51361813070212	0.0249681362750956	0.0835314388579629	-3.36747174532476	TEC	NA	-1.63357574952532	3015	ENSMUSG00000103991
Rnf152	0.23214255683984	1.09924042625456	0.290414094699643	0.460050535432761	-6.26878843769311	protein_coding	320311	4.20348093782177	8532	ENSMUSG00000047496
Gm17634	0.715914977382762	0.493930778076456	0.629100122767378	0.751057251830177	-5.00297836467824	antisense	NA	-2.63424016181721	1655	ENSMUSG00000097482
Gm3608	-0.337448705692366	-0.840143767272771	0.41510363109764	0.573619672954206	-5.76630429909029	pseudogene	NA	1.74204091787622	2858	ENSMUSG00000067017
Pign	0.0771276820057976	0.426995247083798	0.675949471178419	0.787011478606708	-6.70523679228597	protein_coding	27392	3.90327734892404	13595	ENSMUSG00000056536
Gm20302	-0.96425690036683	-0.684880037633016	0.504726639311042	0.650620215333999	-4.95949889666562	processed_pseudogene	NA	-2.29322075576518	275	ENSMUSG00000101219
2310035C23Rik	0.114227619910787	1.03883322939806	0.316688526793552	0.486215316337957	-6.82703683983009	protein_coding	227446	6.4046954421412	9500	ENSMUSG00000026319
Gm37566	4.86007836201384	3.80743669948884	0.00195878197323219	0.012660859676196	-2.23985431699324	TEC	NA	-2.93281601627767	4355	ENSMUSG00000104044
Gm10193	-1.45887169274402	-1.31612241574704	0.209511610879398	0.37101120911684	-4.57888716931971	processed_pseudogene	NA	-3.63341839818907	231	ENSMUSG00000101330
Tnfrsf11a	-0.536662694161639	-1.50976153315677	0.15358914247744	0.300904828303081	-5.12786826546265	protein_coding	21934	2.11789075089769	5985	ENSMUSG00000026321
Gm7160	2.69618885542449	1.80434323544697	0.0929733827041172	0.210715289885569	-4.14341428513097	lincRNA	NA	-2.60649618028523	1417	ENSMUSG00000099843
Zcchc2	0.205451037731774	1.46505880251309	0.16524667663705	0.316677957445077	-6.04389213829031	protein_coding	227449	5.07651110412257	6774	ENSMUSG00000038866
Gm26509	4.92934254036495	3.54286214525312	0.00329838718035175	0.0187826038804649	-2.68311795661706	processed_pseudogene	NA	-3.94119855200519	948	ENSMUSG00000097612
Gm20753	3.69716531452536	2.18121972280746	0.0469227782959375	0.131049175345945	-3.87891393759521	lincRNA	NA	-4.54786586271837	545	ENSMUSG00000101583
Phlpp1	-0.302718155346997	-3.05671457996964	0.0086293786202646	0.0385700633897541	-3.62443273055865	protein_coding	98432	6.7044609824599	6752	ENSMUSG00000044340
Gm38235	3.05603997739756	2.17685707115078	0.0473058943739146	0.131683866508672	-3.76074712927098	TEC	NA	-2.44368588642824	4952	ENSMUSG00000103291
Gm6651	-0.0679797124806736	-0.0642577535831591	0.949683713237939	0.971312551285159	-5.18262547143123	processed_pseudogene	NA	-4.18982133729544	271	ENSMUSG00000099604
Bcl2	0.180797240496093	1.43946652541318	0.172247672822608	0.325157586815141	-6.14298518978058	protein_coding	12043	5.36928672484516	9157	ENSMUSG00000057329
Kdsr	-0.226903474742608	-1.49353021942049	0.157739230287216	0.306361887150768	-5.89416087188761	protein_coding	70750	4.63835188693501	8147	ENSMUSG00000009905
Vps4b	-0.106476158770454	-0.761161172454993	0.459332026950413	0.613019505269569	-6.88221539559241	protein_coding	20479	5.43865716625613	8905	ENSMUSG00000009907
Serpinb8	-0.803723314264171	-2.64943161266706	0.0191945452933679	0.0692593899433934	-3.38156564540547	protein_coding	20725	2.41942099339046	4795	ENSMUSG00000026315
Gm8141	-0.258803005200882	-0.207350792373573	0.838755262535396	0.900113401225437	-5.10144094131986	processed_pseudogene	NA	-3.40839716940631	1723	ENSMUSG00000100025
Cdh7	1.46314004304344	11.3043733913193	2.25319528749541e-08	1.39787978861823e-06	9.70130447323054	protein_coding	241201	5.47628436230818	10037	ENSMUSG00000026312
Cdh19	-0.427953099678123	-1.24186626920891	0.234916042820377	0.401302507141328	-5.72812528786067	protein_coding	227485	2.89977083746915	4280	ENSMUSG00000047216
Gm38255	0.721435175528391	0.795366920030742	0.439826044251527	0.595344828493744	-5.0973852182697	TEC	NA	-0.696968086429096	2996	ENSMUSG00000102788
Gm36944	2.29832898552747	2.25405070663965	0.0409404820553278	0.119043922718229	-3.63437093172707	TEC	NA	-1.31221815029979	2759	ENSMUSG00000102160
Gm19927	-1.84211971892859	-1.03044747918564	0.320469196569632	0.489145325049947	-4.67575326542386	processed_pseudogene	NA	-5.31818480220071	781	ENSMUSG00000101846
Gm8173	-0.194142157326177	-0.256591401821172	0.801268464643946	0.874565855380647	-5.51340726729289	processed_pseudogene	NA	-0.0309279933901914	1977	ENSMUSG00000100555
Dsel	-0.573184359331883	-3.11799825258119	0.00764493434332254	0.0353152503733966	-2.94711756846754	protein_coding	319901	4.09401144445855	5763	ENSMUSG00000038702
Gm18406	-1.11588000668096	-0.998724537479388	0.335067317917457	0.502131455462337	-4.863927822952	processed_pseudogene	NA	-1.7378386775604	669	ENSMUSG00000101054
9330185C12Rik	2.28627694997274	1.76196391765864	0.100133056081052	0.222401039405162	-4.18181251622888	lincRNA	NA	-2.54792457329698	1009	ENSMUSG00000097648
Gm17916	0.400957672433017	0.722120012632953	0.482242227384107	0.631429664092136	-5.50571364582916	transcribed_processed_pseudogene	NA	0.668878140192728	2093	ENSMUSG00000100515
Cntnap5a	0.468336360344009	4.69303399916933	0.000356154156461014	0.00331153412087747	-0.415993016953527	protein_coding	636808	6.74937141635564	10945	ENSMUSG00000070695
Gm7200	0.836891665687975	0.779553675555023	0.448777309949211	0.603027804327941	-5.02961474646537	processed_pseudogene	NA	-3.16630910520655	1163	ENSMUSG00000099870
Tsn	0.105660857391684	0.843942086038362	0.41304917981071	0.571627514430126	-6.82957091784128	protein_coding	22099	5.4973128380136	9046	ENSMUSG00000026374
Nifk	-0.381266914582383	-1.58415202304185	0.135732018510695	0.276207871702542	-5.36102040498489	protein_coding	67949	3.16678442368646	1965	ENSMUSG00000026377
Clasp1	-0.016513599280347	-0.19940498196968	0.844845358884531	0.904046807620125	-7.59654822776649	protein_coding	76707	7.73547398541611	21844	ENSMUSG00000064302
2900060B14Rik	0.986070830078853	0.516126561132393	0.613911355631498	0.73957685625064	-4.88728389349563	antisense	NA	-4.84013991860385	616	ENSMUSG00000107722
Gm28466	2.23129191871237	1.22635873033693	0.240516464348658	0.407713414888399	-4.57180037837919	processed_pseudogene	NA	-5.33705323727538	659	ENSMUSG00000100770
Tfcp2l1	-1.30133430355195	-4.42848603633685	0.000587841109817745	0.00492598002244163	-0.133987725777279	protein_coding	81879	2.87085790081883	9438	ENSMUSG00000026380
Gli2	-0.950341745473848	-2.34633701006219	0.0343878315558288	0.105293816443962	-3.76570819182847	protein_coding	14633	1.88959475512753	6869	ENSMUSG00000048402
Inhbb	-0.896043480339003	-2.85221413496193	0.0129117380722485	0.051722959577131	-3.04827639326038	protein_coding	16324	2.58390552503989	4255	ENSMUSG00000037035
Ralb	0.050668403795242	0.264748681129474	0.795104425008706	0.870672531378336	-6.68793956735341	protein_coding	64143	3.65721256944002	4930	ENSMUSG00000004451
Gm29454	0.872396279963875	0.480073945087121	0.638672303644111	0.75872846194225	-4.89071698430158	processed_pseudogene	NA	-5.0124644739244	393	ENSMUSG00000101437
Tmem185b	-0.298441068833551	-0.815190387103616	0.428766830465052	0.586263123207772	-5.9475284878423	protein_coding	226351	2.24257521948111	2824	ENSMUSG00000098923
Epb41l5	-0.146156051129277	-0.551852940281061	0.589847821122099	0.720186495809074	-6.36392137933142	protein_coding	226352	3.01737383628093	14758	ENSMUSG00000026383
Ptpn4	0.458151455815587	5.46256302393928	8.70831245388004e-05	0.00108052542447688	0.85631288906081	protein_coding	19258	7.85780663224697	11321	ENSMUSG00000026384
Gm3851	-1.77198360442124	-3.17598397624422	0.00681645336377719	0.0324235667211909	-2.20663391639305	processed_pseudogene	NA	1.15056578867028	318	ENSMUSG00000091876
Gm37745	1.45588611135773	1.98651887920962	0.0671412445117689	0.16818908782794	-3.96948002959208	TEC	NA	-0.400270976670808	8163	ENSMUSG00000103146
Gm28209	0.203360269765231	0.122628086731755	0.904164177131284	0.94282809563812	-5.07951787243812	lincRNA	NA	-2.89109170741395	775	ENSMUSG00000101224
Tmem177	0.772560657085716	2.71118878093325	0.0170185107993347	0.0633171179166775	-3.3130447038692	protein_coding	66343	2.50210965635657	3341	ENSMUSG00000036975
Dbi	-1.95892152778399	-8.43761004038787	7.9477215378941e-07	2.45488771927918e-05	6.2221008664679	protein_coding	13167	3.85246167316582	1422	ENSMUSG00000026385
3110009E18Rik	-0.622979288685581	-0.51780791526619	0.612768136478067	0.738973192664695	-5.03511891954114	protein_coding	73103	-2.61312432736677	2428	ENSMUSG00000026388
Steap3	-1.66758179516692	-3.11851569062171	0.00763711593113121	0.0352866192481038	-2.30117705734753	protein_coding	68428	0.908337410910634	5715	ENSMUSG00000026389
C1ql2	-1.0061573314085	-0.959919028357645	0.353563869119384	0.519024323442342	-5.0645414176266	protein_coding	226359	-1.08914817071425	2000	ENSMUSG00000036907
Celrr	-1.10200673677197	-1.20642767706077	0.247867192831449	0.415061640937873	-4.84195491647908	lincRNA	NA	-0.286933278773274	3876	ENSMUSG00000097881
Gm29359	-1.86286178686976	-1.0395072901935	0.316386047261821	0.485834748266936	-4.67136324721398	lincRNA	NA	-5.30927825904047	495	ENSMUSG00000101700
Gm38283	2.47105448502803	1.49524956273439	0.157295196677649	0.305826803826114	-4.40533530718145	TEC	NA	-5.2347017628786	695	ENSMUSG00000104332
Insig2	-0.303580249262842	-2.43441798538794	0.0290708840414572	0.0932168276364702	-4.59290900514981	protein_coding	72999	5.6209797292615	3473	ENSMUSG00000003721
Gm37174	0.409511791805359	0.448793013490198	0.660526482775695	0.775215273108462	-5.34659721078687	TEC	NA	-0.652505910636987	3058	ENSMUSG00000104253
Ccdc93	0.404427358376335	3.38449809734845	0.00451135430451919	0.0238213509542216	-2.742688871478	protein_coding	70829	5.42158040193208	11445	ENSMUSG00000026339
Htr5b	-3.02476797848946	-2.32056791701024	0.0361101799715935	0.109031514012954	-3.577873443102	protein_coding	15564	-1.54660003094082	1935	ENSMUSG00000050534
Ddx18	0.108573401261279	0.470556021180049	0.645286332721027	0.763267527503155	-6.57627169186816	protein_coding	66942	3.54369041809976	2483	ENSMUSG00000001674
Gm8392	-0.449263806517659	-0.777469050853426	0.449965859005994	0.60435801799263	-5.39093608910566	processed_pseudogene	NA	-3.49571059190729	835	ENSMUSG00000100913
Dpp10	-0.41239346780016	-4.69850359087748	0.000352513321494734	0.00328469409023078	-0.51632620592772	protein_coding	269109	7.44034487095813	15784	ENSMUSG00000036815
Gm37478	0.682382620989975	0.854138045989183	0.407567514327084	0.566923678823799	-5.10990377495614	TEC	NA	-0.423482715371303	3495	ENSMUSG00000102801
Gm24791	0.749006848640096	0.621158816465963	0.54458869270053	0.683597633333414	-4.97108844859644	snoRNA	NA	-3.24733280784705	131	ENSMUSG00000077472
Gm37066	3.88978923705015	3.12719600383768	0.00750713560002152	0.0347968039221091	-2.88448836176233	TEC	NA	-2.98170356518338	2061	ENSMUSG00000104410
Gm37781	0.524451668858936	0.50953049471407	0.618406343052571	0.742905380284419	-5.12382025763973	TEC	NA	-2.6412446936336	3218	ENSMUSG00000102521
Gm37396	4.7079660329308	3.51781944814507	0.00346569160287254	0.0195010078408663	-2.64367755421791	TEC	NA	-3.52058368809657	1495	ENSMUSG00000104205
Gm28929	3.93033653404096	2.31262134385711	0.0366575691569002	0.110149748304217	-3.76419111826573	processed_pseudogene	NA	-4.42305652851565	1193	ENSMUSG00000101985
Gm18875	1.56846824602277	0.99514673510071	0.336743188458226	0.503600004935535	-4.74346529281415	processed_pseudogene	NA	-3.37356997109224	882	ENSMUSG00000101994
Gm37551	2.70589866101537	2.58374250146588	0.0218046290895594	0.0758016060998625	-3.22185677961657	TEC	NA	-0.939126635812193	2861	ENSMUSG00000102940
Gm38073	0.173400952168411	0.158795559107708	0.876123401123761	0.92461292928521	-5.33373060686584	TEC	NA	-1.16325924018893	3665	ENSMUSG00000103914
Gm28928	-0.609395408473423	-1.11483037955358	0.283904752262568	0.453516229477361	-5.21657621065718	lincRNA	NA	0.76933662979819	1443	ENSMUSG00000100851
Gm28299	2.78346745924348	2.09822122035124	0.0547308326494954	0.145416045510565	-3.84100151842675	processed_pseudogene	NA	-2.03757016918364	339	ENSMUSG00000101006
Gm37717	2.28963584822308	1.2495996497936	0.232161774301783	0.397668119027423	-4.59381776824286	TEC	NA	-2.8854943859877	3027	ENSMUSG00000102240
Actr3	-0.501540850447829	-4.75931450130942	0.000314533031245208	0.00301331776876183	-0.382757341295715	protein_coding	74117	7.30931563363489	4631	ENSMUSG00000026341
Slc35f5	-0.592536320319654	-2.33053254695864	0.0354347014333067	0.107528714940313	-4.1009688729561	protein_coding	74150	2.90094791794308	2956	ENSMUSG00000026342
Lypd1	-1.8415252745581	-10.1729998685671	8.37154271375232e-08	3.92040245450904e-06	8.42821150351593	protein_coding	72585	4.60155261112963	7038	ENSMUSG00000026344
Nckap5	-0.223676277565686	-0.990444278078793	0.338954953603799	0.505865469787974	-6.08007632322562	protein_coding	210356	3.19652933406415	12100	ENSMUSG00000049690
Mgat5	-0.108823216156524	-1.34698996957442	0.199622127983258	0.359546265410396	-6.73308855701194	protein_coding	107895	7.90939228054649	10291	ENSMUSG00000036155
Gm37772	-1.66965662114178	-1.12142468400308	0.281184651726171	0.450551153275836	-4.66722665309983	TEC	NA	-3.80324932361489	1394	ENSMUSG00000104039
Gm37510	2.27813262216647	2.24248608788693	0.0418400062580992	0.120788542526365	-3.62709213862478	TEC	NA	-0.702713153108493	4762	ENSMUSG00000104378
Gm8451	-0.845848680771871	-0.585357720248997	0.567727846357277	0.701995433665099	-4.91032847570321	processed_pseudogene	NA	-3.92607692264259	447	ENSMUSG00000099471
Gm23734	1.67202540363437	0.9706733015429	0.348367254557428	0.513507434863775	-4.70166243601359	snoRNA	NA	-5.59159440441952	109	ENSMUSG00000065687
Gm38301	1.65314424669112	1.24091142721674	0.235257888826334	0.401676006514212	-4.59703496297781	TEC	NA	-3.99206503536445	543	ENSMUSG00000103390
Tmem163	-1.44521643222297	-6.08260819549582	2.96651451551357e-05	0.000454281435230826	2.71468453254441	protein_coding	72160	3.38772879715867	4292	ENSMUSG00000026347
Acmsd	-1.72594594192374	-0.993303552815338	0.337608883698961	0.504444287870768	-4.72746133482254	protein_coding	266645	-4.12980899286533	2831	ENSMUSG00000026348
2900009J06Rik	-2.97534003012633	-2.09345807133237	0.0552135934320811	0.146322406057807	-3.87769173599088	antisense	NA	-3.41507510807912	503	ENSMUSG00000102014
Ccnt2	0.16076970172172	1.2326615245445	0.238227769967125	0.404968611928503	-6.52516297871666	protein_coding	NA	5.9584972838424	12345	ENSMUSG00000026349
Map3k19	-0.718531621844713	-2.50665268563748	0.0253054364934932	0.0843101568363384	-3.69097301605084	protein_coding	22625	2.61761173034582	4883	ENSMUSG00000051590
Rab3gap1	0.303698817114765	2.87967947513217	0.0122333095049098	0.0497929995848441	-4.06159218751015	protein_coding	226407	7.24802046065224	11739	ENSMUSG00000036104
Zranb3	-0.206745010269715	-0.741062172082007	0.471041133521729	0.622792454375784	-6.09865315452559	protein_coding	226409	2.57412934077264	9079	ENSMUSG00000036086
Gm28800	-0.0843132879443986	-0.109163292133041	0.914639653738073	0.949658756486925	-5.48128426968616	antisense	NA	-0.140043845682521	2243	ENSMUSG00000099760
Rpl28-ps1	-0.488839321479082	-1.51724761966772	0.151706348748028	0.298343488696564	-5.16611391056436	processed_pseudogene	NA	2.00919419657178	414	ENSMUSG00000058603
R3hdm1	-0.282595292456121	-3.55021529687969	0.00325082685232854	0.0185625151193014	-2.84444722146065	protein_coding	226412	7.8530757672232	31486	ENSMUSG00000056211
Gm29383	3.44467875707137	2.13049005862054	0.051561860412671	0.139844447919582	-3.92369120396488	processed_pseudogene	NA	-4.68590480467396	480	ENSMUSG00000101535
Gm37588	4.1509198997493	3.0105854617854	0.00945230451618959	0.0411996363379793	-2.87428080643947	TEC	NA	-2.011970588701	2496	ENSMUSG00000104239
Gm37868	1.84420928754116	2.13875449058393	0.050778099058947	0.138460291147963	-3.75698832371952	TEC	NA	-0.653127131167019	2735	ENSMUSG00000102179
Gm37407	3.83820862695078	4.01749008034551	0.00129897296538144	0.00913349541302751	-1.43719029856822	TEC	NA	-0.487174315266518	1316	ENSMUSG00000103497
Mir128-1	0.47925227537905	0.274788199100649	0.787537588535447	0.86592285801169	-4.92008693704433	miRNA	NA	-5.3575293619063	70	ENSMUSG00000065520
Ubxn4	0.0506994774144945	0.527243314738217	0.606372114565182	0.734395935498197	-7.27872130417248	protein_coding	67812	6.65870181314184	4659	ENSMUSG00000026353
Lct	-1.30363971629736	-2.08355124637622	0.0562303219900622	0.147972385698561	-3.88507229202557	protein_coding	226413	0.223667008991994	6406	ENSMUSG00000026354
Mcm6	0.179375362589116	0.425701741385495	0.676869548242572	0.787703681195502	-6.12701452567623	protein_coding	17219	2.04946508157854	4666	ENSMUSG00000026355
Dars	-0.0513825215796623	-0.412239057945899	0.686477225911031	0.795084673269455	-7.15194385308692	protein_coding	226414	5.69575368748407	4358	ENSMUSG00000026356
Gm6170	-0.659535959164421	-2.34384007638289	0.0345512534369767	0.105553885359653	-3.99918953024909	processed_pseudogene	NA	1.43747258074249	1388	ENSMUSG00000100078
Cxcr4	1.11710853313447	0.681301468770658	0.506919243224493	0.6526738863866	-5.00470726125148	protein_coding	12767	-2.04117773161576	1808	ENSMUSG00000045382
Thsd7b	-0.193276266270208	-0.813646928550961	0.429621405964921	0.586694828564663	-6.20970149198476	protein_coding	210417	3.07121899276733	12171	ENSMUSG00000042581
Gm38240	2.04682733922855	1.36050277747168	0.195413604257041	0.354669665469355	-4.51234963529899	TEC	NA	-3.58320293067018	2487	ENSMUSG00000103742
Gm15790	2.35815355277313	1.85352812121517	0.0852388163063743	0.19809610073507	-4.08815064929228	processed_pseudogene	NA	-2.17648030474982	1251	ENSMUSG00000089648
Rpl31-ps9	-0.866850206144967	-0.597069740183132	0.560100722406491	0.695923389884957	-4.88432496630397	processed_pseudogene	NA	-4.79911315405895	378	ENSMUSG00000094122
Gm15674	1.97816587663595	1.069589566115	0.303100941412877	0.47182258204352	-4.68561889623558	antisense	NA	-3.71727154919044	2438	ENSMUSG00000087691
Cd55	-0.442564384145508	-1.57903463608258	0.136900891405499	0.277807642460734	-5.17669900258126	protein_coding	13136	2.55880348837571	4853	ENSMUSG00000026399
Gm16083	0.848706937187173	0.924664223233114	0.370979744923568	0.534897420893321	-5.09889127097089	antisense	NA	-1.27102718285113	2547	ENSMUSG00000085526
Gm37109	6.63670415053192	5.21032060798427	0.000137007130004403	0.00155469893849707	-1.24090990631207	TEC	NA	-3.06969507514837	2254	ENSMUSG00000102139
Gm37283	3.3859331744998	2.63203198812926	0.0198548565368381	0.0708553516791523	-3.28566796919904	TEC	NA	-2.23484206826954	1571	ENSMUSG00000103751
Pfkfb2	1.10737721436434	4.60037236675462	0.000424101673403221	0.00380207412104921	0.0718465322453046	protein_coding	18640	3.36052536485089	7254	ENSMUSG00000026409
Yod1	-0.737616647472564	-4.25793366093886	0.000815271975711504	0.00635637756644959	-0.737457245287637	protein_coding	226418	4.1472450340667	6128	ENSMUSG00000046404
Gm37163	0.153126195893336	0.090317487892357	0.929328775138393	0.9584665817663	-5.04187532115094	TEC	NA	-3.33263619216206	1690	ENSMUSG00000104515
AA986860	0.222953388645303	0.500740133352794	0.624421398773889	0.74728396821262	-5.780849417014	protein_coding	212439	1.04653319490275	3640	ENSMUSG00000042510
Mapkapk2	-0.546345226599082	-3.07460263136769	0.00832971132029098	0.0375000607216573	-3.05866808240322	protein_coding	17164	4.16690986217086	3041	ENSMUSG00000016528
Gm25549	1.87467780923252	1.06977003699928	0.303022501435469	0.471734200118585	-4.65473601012187	snRNA	NA	-5.49886217966546	94	ENSMUSG00000088705
Gm37084	1.57272243996343	2.00025263653493	0.0654871976495001	0.165032891565272	-3.95542580913832	TEC	NA	-0.60796795040021	5898	ENSMUSG00000102856
Dyrk3	-1.01920499726166	-2.737166113245	0.0161766389682311	0.0610189659054566	-3.13443382221332	protein_coding	226419	2.05129157486955	3178	ENSMUSG00000016526
Eif2d	-0.0663692198154702	-0.375604168445167	0.712904262686709	0.814099121451508	-6.76270136713882	protein_coding	16865	4.04807399894518	7374	ENSMUSG00000026427
Rassf5	0.760653120623416	5.13829165784409	0.000156178379832168	0.00172748031956075	0.793866416006793	protein_coding	54354	4.72532284264109	3997	ENSMUSG00000026430
Gm28913	0.737507852059151	0.495897811980711	0.627746855941844	0.74980597142112	-4.92983276665339	antisense	NA	-4.1007444847944	364	ENSMUSG00000102055
Srgap2	0.754643383933217	8.44317771102761	7.88646306354862e-07	2.43942641579311e-05	5.85990495490755	protein_coding	14270	7.13326433104697	12560	ENSMUSG00000026425
Gm38262	4.65091491428481	3.53941637382375	0.00332091538860368	0.0188716736696852	-2.40058746199386	TEC	NA	-2.32706505441232	1382	ENSMUSG00000102733
Gm37954	3.01071468878954	2.64400669969963	0.0193981028575619	0.0697281425926489	-3.10284907368261	TEC	NA	-0.713471131249202	2071	ENSMUSG00000104060
Gm29488	4.41689978185479	3.30537456537425	0.00527627252325057	0.0267511316568811	-2.53758236886148	sense_intronic	NA	-1.77839097256144	2402	ENSMUSG00000101778
Gm24273	1.34071939459566	0.795186053699325	0.439927778404827	0.595344828493744	-4.77383746204974	miRNA	NA	-5.74451737772086	164	ENSMUSG00000076287
Fam72a	-1.90176425576334	-2.04083936543637	0.0608147693223606	0.156204578528394	-3.87403829557728	protein_coding	108900	-0.80006827671382	2191	ENSMUSG00000055184
Rab7b	-0.820598896205936	-1.70325963456157	0.110855155876704	0.238818942854285	-4.55245004170117	protein_coding	226421	0.707258013441921	4624	ENSMUSG00000052688
Slc41a1	-0.988869728143383	-5.8995375182696	4.05440969669415e-05	0.000583149442240501	2.09520877009452	protein_coding	98396	5.2318595829289	4912	ENSMUSG00000013275
Rab29	-1.74511634289888	-2.39788213055293	0.0311737108864071	0.098174749699318	-3.4122257400784	protein_coding	226422	0.271596948998282	1468	ENSMUSG00000026433
Nucks1	-0.765218149665521	-9.01172578614233	3.64502173440551e-07	1.30334964348792e-05	6.60711425707247	protein_coding	98415	7.58875942325013	6779	ENSMUSG00000026434
Gm38067	-0.976587964830301	-1.15899756629463	0.266060577212122	0.434605445944526	-4.90180818932117	TEC	NA	-0.210839109796862	1911	ENSMUSG00000103569
Slc45a3	-1.46545798517095	-1.85537530022735	0.084959914625409	0.197616652519003	-4.14876155898169	protein_coding	212980	-0.981814250684475	3563	ENSMUSG00000026435
Elk4	-0.346484492183249	-2.18764440921258	0.0463638511324798	0.130088805857606	-5.00510743627525	protein_coding	13714	5.50577120377319	6407	ENSMUSG00000026436
Mfsd4a	-0.380442203354158	-2.91862586882965	0.0113309431192847	0.0470523679186771	-3.6651172317882	protein_coding	213006	5.5235833965514	7187	ENSMUSG00000059149
Cdk18	-1.10486340629845	-4.41513680036305	0.000603018395611984	0.00503468628820839	-0.274197338357736	protein_coding	18557	3.42195328495104	4764	ENSMUSG00000026437
Lemd1	-0.520577475671829	-1.93714380144165	0.0734075872621158	0.17854614321678	-4.66736773414597	protein_coding	213409	2.65257136746305	9289	ENSMUSG00000079330
Klhdc8a	-0.235536900893717	-1.14973527961143	0.269729986994328	0.438986561792861	-6.08014298056796	protein_coding	213417	3.74697220347765	4269	ENSMUSG00000042115
Nuak2	1.83721060756103	1.64590191925727	0.122290399872851	0.256081906686335	-4.36429332716975	protein_coding	74137	-0.632301112850302	3920	ENSMUSG00000009772
Tmcc2	-0.11853140289872	-1.279043790305	0.221907795773743	0.385809513833854	-6.68861192925263	protein_coding	68875	7.15255601491215	5692	ENSMUSG00000042066
Dstyk	0.171909368912512	1.38554148294259	0.187806578615041	0.345441004807934	-6.32640970929029	protein_coding	213452	5.90457563158138	9345	ENSMUSG00000042046
6030442K20Rik	0.808438792339134	0.932530478963841	0.367043289561266	0.530884960550001	-4.99857191628663	processed_transcript	NA	-0.750038996018642	2222	ENSMUSG00000097760
Rbbp5	-0.0548197632296973	-0.410507966454447	0.687716764826871	0.796072733939503	-7.21339223640029	protein_coding	213464	6.00258911518097	3930	ENSMUSG00000026439
Tmem81	-0.33137004944108	-0.381554899062167	0.70858435648029	0.811069264823192	-5.43273037768461	protein_coding	74626	-0.498115337342521	2018	ENSMUSG00000048174
Cntn2	0.440039521351682	3.92985183623131	0.00154119878571325	0.0105009839667371	-1.91834265831467	protein_coding	21367	6.80701409178588	9304	ENSMUSG00000053024
Nfasc	0.282953063689686	4.18625946271263	0.000936200478616679	0.00705910720995734	-1.75631451527125	protein_coding	269116	8.84185687262166	14145	ENSMUSG00000026442
Gm10538	0.846243721663432	0.8215719217338	0.425245204624932	0.582911971289974	-4.99129245618638	antisense	NA	-1.51593991728742	1877	ENSMUSG00000101126
Lrrn2	-0.305910581081672	-2.17697091848242	0.0472958596254804	0.131683866508672	-5.1348243167569	protein_coding	16980	6.02534559255371	3595	ENSMUSG00000026443
Gm44300	1.73043123846054	0.999938795304354	0.334499909072391	0.501485027191765	-4.68825958389856	miRNA	NA	-5.56485029238732	121	ENSMUSG00000106377
Gm38308	-0.379280595009747	-0.343629992833541	0.736288046627854	0.830230349180207	-5.13218738295441	TEC	NA	-1.81735592837083	1809	ENSMUSG00000102709
Mdm4	0.362697472379408	2.81764276115362	0.0138183211274359	0.0543237867339734	-3.96216728792975	protein_coding	17248	6.02673777255308	14798	ENSMUSG00000054387
Gm29257	1.80716772158422	2.11903542899192	0.052666751861156	0.141589035620807	-3.77877038764556	processed_pseudogene	NA	-1.2979586114876	639	ENSMUSG00000100228
Pik3c2b	0.342722048199059	2.37609308752633	0.032495908652867	0.101335349564464	-4.61351145245054	protein_coding	240752	5.19003610459467	9237	ENSMUSG00000026447
Gm28609	1.49490523469855	0.853555334419787	0.407879494812844	0.567212713394501	-4.76963952517226	antisense	NA	-4.8896368748967	463	ENSMUSG00000101102
Ppp1r15b	-0.210788790337941	-1.93994282980877	0.0730386046991099	0.177946817624504	-5.56086438901305	protein_coding	108954	6.19213976897773	5594	ENSMUSG00000046062
Plekha6	0.720251375623795	8.10669016158464	1.26702109394231e-06	3.5543535432086e-05	5.35740874112692	protein_coding	240753	7.19895838853469	12530	ENSMUSG00000041757
Gm19461	-0.313141655528222	-0.241773192865277	0.812500808946854	0.882224762683954	-5.15547564702448	antisense	NA	-2.02262329975987	3429	ENSMUSG00000101693
Etnk2	0.374117087964132	0.718945374482789	0.484135134585439	0.632959485269828	-5.70770319033322	protein_coding	214253	1.16114275844217	4566	ENSMUSG00000070644
Sox13	-1.28187779276091	-2.70169479357101	0.0173367078241617	0.0642266331369419	-3.03583549190251	protein_coding	20668	1.35054106251638	4312	ENSMUSG00000070643
Gm23939	-0.876162075399742	-0.500537291618939	0.624560530245152	0.74728396821262	-4.87041004642529	snoRNA	NA	-5.65609825827107	133	ENSMUSG00000064814
Snrpe	0.52936508413683	0.930061285640778	0.368275805377024	0.532296159424538	-5.51532560147963	protein_coding	20643	1.11037358376324	1372	ENSMUSG00000090553
Zc3h11a	0.233052469949213	1.12677967425936	0.278990255616832	0.448214769904952	-6.0380664490399	protein_coding	70579	3.48405565321486	6031	ENSMUSG00000102976
Gm38394	-0.167927388384685	-0.302508992634688	0.766761940259575	0.851627461547103	-5.70471768731174	protein_coding	NA	0.71981839660294	10156	ENSMUSG00000094410
Atp2b4	-1.47498539120151	-17.8086362082372	6.16468180520803e-11	1.36981745908378e-08	15.5376238584856	protein_coding	381290	8.10404287569664	12248	ENSMUSG00000026463
Prelp	-2.88070460621911	-4.03863210918169	0.00124659382913191	0.00884805320181761	-0.840575520412729	protein_coding	116847	1.20498188978618	3615	ENSMUSG00000041577
Fmod	-2.36007872852294	-6.89146861405045	7.88489587835959e-06	0.000156376587110345	3.98962298453674	protein_coding	14264	3.1861259310289	3306	ENSMUSG00000041559
Btg2	-0.432376829307959	-1.4893771345146	0.158816148082608	0.307630354087072	-5.30212915083539	protein_coding	12227	2.57686167290685	2743	ENSMUSG00000020423
Chil1	-1.5952272028851	-1.88077014215768	0.081207862674004	0.191321261234351	-4.0888127919089	protein_coding	12654	-0.157628837588684	2804	ENSMUSG00000064246
Mybph	-0.477089293373969	-0.27655075149089	0.786211416591789	0.865635544933906	-5.03433964880401	protein_coding	53311	-3.14752802722899	2329	ENSMUSG00000042451
Adora1	-1.10093005375215	-9.07764773891433	3.34065308735582e-07	1.20840633937309e-05	6.80341729094664	protein_coding	11539	6.83342316465426	5785	ENSMUSG00000042429
Ppfia4	0.990836222852766	8.81338351074846	4.75188272718737e-07	1.63212931020871e-05	6.44656725154042	protein_coding	68507	6.69702594893308	6572	ENSMUSG00000026458
Tmem183a	-0.44139955151099	-3.58227658935213	0.00305140742441252	0.0176159724480401	-2.39056131483059	protein_coding	57439	5.63657496150278	3564	ENSMUSG00000042305
Cyb5r1	0.231683527763799	0.887886531871859	0.389769021993404	0.551573318360304	-6.02987250061985	protein_coding	72017	2.54967525358939	4437	ENSMUSG00000026456
Adipor1	-0.640155269213846	-5.07066946941796	0.000176721044023191	0.00190508784883614	0.542364031141506	protein_coding	72674	5.42279054965305	5025	ENSMUSG00000026457
Klhl12	0.350590118806494	2.74080014025954	0.0160621504581493	0.0606922416062225	-3.96541625935031	protein_coding	240756	5.28957959444913	11395	ENSMUSG00000026455
Rabif	-0.106256969812294	-0.514812552630135	0.614805528952963	0.740311278034512	-6.7374718529208	protein_coding	98710	4.18957856854071	2861	ENSMUSG00000042229
Kdm5b	0.219420782162716	2.16498633553786	0.0483631747763424	0.133749812153563	-5.26795758326221	protein_coding	75605	6.6386917758977	16555	ENSMUSG00000042207
Gm26783	4.40380386057018	2.89607545404552	0.0118451244309525	0.0485491165863762	-3.11493488360622	lincRNA	NA	-2.83498908352802	2377	ENSMUSG00000097435
Syt2	2.44016505418184	26.1098169105895	3.57569941298786e-13	2.35952819446132e-10	20.5227708675441	protein_coding	20980	7.19098885979552	7638	ENSMUSG00000026452
Ppp1r12b	-0.259766575211718	-3.17922274487629	0.00677290807284781	0.0322749363303675	-3.50963701944633	protein_coding	329251	7.45211663383881	14983	ENSMUSG00000073557
Gm37949	3.04594631852203	1.9980687296201	0.065747702952665	0.165536128974128	-3.99299381746353	TEC	NA	-3.6316742251022	2091	ENSMUSG00000103614
Gm37677	2.2111870674568	4.21756228837204	0.000881271304958076	0.0067382598092581	-0.477627119814034	TEC	NA	1.08934625785507	7634	ENSMUSG00000103976
Gm28892	2.39890684788056	1.23823473190062	0.236218266297655	0.402589728958108	-4.59083910314321	antisense	NA	-3.29189973755099	2721	ENSMUSG00000101168
Lgr6	-0.309618525454729	-0.975965819064753	0.345829729852635	0.51095285323599	-5.80812450214433	protein_coding	329252	2.29082683557017	6851	ENSMUSG00000042793
Arl8a	-0.596788273962203	-5.11615391325135	0.000162615381227785	0.00178483495041141	0.35712296575181	protein_coding	68724	6.95127651884059	2299	ENSMUSG00000026426
Gm26280	1.80527665849979	1.03236431550888	0.319602122571044	0.48834509766195	-4.67281792650449	rRNA	NA	-5.54078530749812	101	ENSMUSG00000087721
Gm15445	-0.826540393148563	-0.510578779336925	0.617690905695425	0.742360900845718	-5.01494715504016	antisense	NA	-2.68049394825296	603	ENSMUSG00000085311
Gpr37l1	-2.22678975119148	-8.61120231085312	6.25452031586718e-07	2.04683646900932e-05	6.45937774057514	protein_coding	171469	4.3603164787823	2269	ENSMUSG00000026424
Gm4204	-0.940198655105968	-6.08379896640841	2.96053748366299e-05	0.000453760380970057	2.43956792883876	processed_pseudogene	NA	5.09624612409594	1231	ENSMUSG00000079139
Gm26642	4.05110472097171	3.43868007870846	0.00405272455696696	0.021975131960287	-2.33391628886354	antisense	NA	-1.91513037669546	2782	ENSMUSG00000097680
Rnpep	0.346776946515409	2.15538660123516	0.0492342499973936	0.135591884146104	-4.81247055590657	protein_coding	215615	4.3483405982239	6977	ENSMUSG00000041926
Timm17a	0.254351534625662	2.00539489136679	0.064877535156794	0.163932838892359	-5.40168104919233	protein_coding	21854	5.90851893176082	7893	ENSMUSG00000062580
Lmod1	-0.0976717469635487	-0.175055810264122	0.863570489431689	0.917054080652709	-5.78387748132065	protein_coding	93689	0.840724165227271	3948	ENSMUSG00000048096
Shisa4	-1.07507645255661	-6.51587555914514	1.44266738282873e-05	0.000255410771776247	3.08726968348058	protein_coding	77552	5.64000619788531	2418	ENSMUSG00000041889
Ipo9	-0.0577683730909164	-0.558491488056368	0.585430083161001	0.716721509580815	-7.43659175788357	protein_coding	226432	7.64962324615958	8233	ENSMUSG00000041879
Gm28277	1.41303982570957	0.783460750921779	0.446555030819968	0.601000145311225	-4.81089736534139	sense_intronic	NA	-4.33636416100014	885	ENSMUSG00000100620
Nav1	1.83454723454149	20.3929070607334	1.00786520374733e-11	3.42926135575028e-09	17.3561356871663	protein_coding	215690	8.46010857015608	17303	ENSMUSG00000009418
2610012C04Rik	3.43310940882666	2.27021632705414	0.0397135176914459	0.116596639899477	-3.76654292463657	TEC	NA	-4.13637456591535	1023	ENSMUSG00000102474
Gm37333	3.07518181055318	2.30869884376202	0.0369306477165978	0.110766654438183	-3.57948656569867	TEC	NA	-1.30807467554645	2251	ENSMUSG00000104524
Gm4793	2.62059539956261	2.36118556784812	0.0334310444565741	0.10327626955403	-3.52630050342747	antisense	NA	-1.50938464747251	2616	ENSMUSG00000054412
Gm38399	2.23658879073271	4.29227490625771	0.00076313094664216	0.00603655120161906	-0.336953101118891	lincRNA	NA	1.26171264465306	1645	ENSMUSG00000090399
Csrp1	-2.12028501566605	-14.9231512551949	6.35444073791785e-10	8.4892209514662e-08	13.1977346689029	protein_coding	13007	5.40345911544659	1956	ENSMUSG00000026421
Phlda3	-0.62947938202845	-1.84360527010933	0.0867511545019371	0.200447520662302	-4.76970691238969	protein_coding	27280	2.51712770893566	1559	ENSMUSG00000041801
Tnni1	-1.01861035637409	-1.19915905089662	0.250591002325109	0.417990782583805	-4.79396664800659	protein_coding	21952	-0.579090938904537	3600	ENSMUSG00000026418
Lad1	-1.51165093855618	-1.82193493705171	0.0901377923854672	0.206029239738211	-4.150541505862	protein_coding	16763	-0.457709798371634	3400	ENSMUSG00000041782
Igfn1	-0.291689642046894	-0.995095636883784	0.336767166578252	0.50360127862986	-5.99366128456012	protein_coding	226438	2.94168659645721	8996	ENSMUSG00000051985
Tmem9	-0.377444301616713	-1.47562913516251	0.162425249414686	0.312840282262003	-5.55036913656786	protein_coding	66241	3.31722732023276	2726	ENSMUSG00000026411
Cacna1s	-0.576663480645554	-0.670436197404944	0.513610409374877	0.65852450980613	-5.31370799931966	protein_coding	12292	-0.0470432699745937	6550	ENSMUSG00000026407
Gm15850	2.83409887429079	2.14838184325106	0.0498790536875285	0.13674509292454	-3.79679860343698	processed_transcript	NA	-2.24743312196263	2049	ENSMUSG00000086264
Kif21b	0.0642377346476004	0.673279407857081	0.511854549446127	0.657248900747708	-7.30439047494433	protein_coding	16565	7.2745012256147	12184	ENSMUSG00000041642
5730559C18Rik	-1.07361184938271	-1.58530653951838	0.13546949933013	0.275853052056734	-4.5463080276822	protein_coding	67313	0.400612819161462	4977	ENSMUSG00000041605
Gm26781	1.00059698185107	1.93290847607777	0.0739691283395521	0.179496853958278	-4.20034779280595	antisense	NA	0.859620523946198	1477	ENSMUSG00000097433
Gpr25	1.28480073690972	0.699411911159408	0.495880229285023	0.64355968013056	-4.85024218548759	protein_coding	383563	-4.52671384397134	1077	ENSMUSG00000052759
Camsap2	-0.0739070303620547	-1.11538408954577	0.283675592309248	0.453304653304159	-7.12952624612514	protein_coding	67886	8.60672516027149	9195	ENSMUSG00000041570
Ddx59	-0.194420703463285	-0.624757463510247	0.542291865292016	0.682124980279514	-6.13586359231105	protein_coding	67997	2.43366212597957	2953	ENSMUSG00000026404
Gm29485	-1.7722669149434	-1.05691401942698	0.30864780766378	0.477674228088211	-4.66566024841359	processed_pseudogene	NA	-5.480356960934	282	ENSMUSG00000101413
Platr23	-4.39386190043414	-3.27907997547811	0.00555820722562155	0.0277839147809885	-2.70872705457283	lincRNA	NA	-2.65741470928473	2439	ENSMUSG00000097229
Zfp281	-0.160369415949907	-1.34391583002421	0.200589761634901	0.36045904021799	-6.34951550898682	protein_coding	226442	5.7712028187385	4937	ENSMUSG00000041483
Gm19705	4.28275097183181	2.97094600548483	0.010221100230694	0.0436249860101122	-3.13914005198119	lincRNA	NA	-3.659596109817	1558	ENSMUSG00000097113
Gm29718	1.87520797732911	1.4107932852745	0.180382405583187	0.335857663967998	-4.47407252847908	processed_pseudogene	NA	-3.9957082743584	477	ENSMUSG00000103953
Gm4258	2.13091950178807	2.48338171515213	0.0264643212749126	0.0871445728236046	-3.29867019225894	processed_transcript	NA	0.431750836276918	1453	ENSMUSG00000098243
Gm37298	3.32955453210243	3.66124578727921	0.00261130323385837	0.0156692585341692	-1.68039719030913	TEC	NA	-0.236349368819155	3868	ENSMUSG00000104118
Gm26979	2.71326969790463	1.59385400720234	0.133539456499233	0.272842484962216	-4.3339909956615	lincRNA	NA	-4.2989167888594	217	ENSMUSG00000098045
Gm37124	1.18431122265632	0.642091209656834	0.531304289085584	0.673086404044894	-4.91983535138286	TEC	NA	-3.17845560350182	1992	ENSMUSG00000103038
A130050O07Rik	1.8878765441004	2.25760339847921	0.0406678155823389	0.118518371847169	-3.60151457089638	TEC	NA	-0.639110116671892	3023	ENSMUSG00000102277
Gm26936	2.93205906610196	1.86658373778055	0.0832850813771064	0.194761161089763	-4.13881636546843	lincRNA	NA	-5.03935830524755	498	ENSMUSG00000098145
Gm26930	1.91715609974362	2.42776604248237	0.0294433811027922	0.0941203879916615	-3.37245629219449	sense_intronic	NA	0.0975843483488063	1244	ENSMUSG00000102142
D130019J16Rik	1.22054154450414	2.15406858591963	0.049354980465554	0.135821313612777	-3.81703177909197	TEC	NA	0.572350822573537	2158	ENSMUSG00000104145
Gm37534	3.12706300630593	3.79500425388997	0.00200717395712453	0.0128932802626383	-1.28211257980517	TEC	NA	0.605329178946158	5222	ENSMUSG00000103427
A430106G13Rik	4.66204134334941	2.90710492149362	0.0115908327487881	0.0478396463111465	-3.02024812927322	lincRNA	NA	-2.17166969818916	3388	ENSMUSG00000098206
Gm37632	4.61271537600992	3.60963290009103	0.0028910433825194	0.0169098470850772	-2.41992260375002	TEC	NA	-2.86788583943074	1142	ENSMUSG00000104197
Ptprc	1.01882251091563	3.14682003248126	0.00722132865960896	0.0338102887318092	-2.55014579793914	protein_coding	19264	2.66227959959796	18313	ENSMUSG00000026395
Nek7	2.10613095643222	18.8384620245245	2.91409454994285e-11	7.64546059271753e-09	16.2255344491447	protein_coding	59125	6.00403364496123	7376	ENSMUSG00000026393
Lhx9	-2.4673649226518	-2.72258919262988	0.0166439218592252	0.0622959852881555	-2.97840169676631	protein_coding	16876	-0.492929405475983	9494	ENSMUSG00000019230
2310009B15Rik	0.424081089190565	0.72001475358028	0.483497007705964	0.632312223878751	-5.45230822866896	protein_coding	69549	0.484900813785046	1750	ENSMUSG00000079283
Dennd1b	0.176848993012828	1.30683181078931	0.212564238287307	0.374589208784041	-6.24881911778524	protein_coding	329260	5.07931642524777	19408	ENSMUSG00000056268
4930596I21Rik	2.14310362228033	1.1839928104119	0.256348992781035	0.42415133096268	-4.59514860223315	sense_intronic	NA	-5.39193784148421	461	ENSMUSG00000104900
Gm18553	3.47140715695279	2.10108477942965	0.0544424847623951	0.144807566652732	-3.94756479030934	processed_pseudogene	NA	-4.8012177554469	634	ENSMUSG00000102626
Gm37470	1.01786762203834	0.879072552244092	0.394366066739932	0.556379363092243	-4.92441106751924	TEC	NA	-1.86163845058773	2798	ENSMUSG00000102157
Gm37718	2.08395465833855	1.34548321902313	0.200095927162237	0.359868591830597	-4.52789906381398	TEC	NA	-2.91017171010623	2631	ENSMUSG00000102243
Zbtb41	0.00389026816705637	0.0265051022544555	0.97923278076932	0.987348846322764	-7.19675142956703	protein_coding	226470	5.49076995154663	8400	ENSMUSG00000033964
Aspm	3.35792287805524	6.19691589386151	2.44654332237848e-05	0.000390872541365471	2.37723905753274	protein_coding	12316	1.53507247547706	11590	ENSMUSG00000033952
Gm5837	-0.316957315637798	-0.679437691210821	0.508063387430509	0.653644589666002	-5.7860751881204	processed_pseudogene	NA	-0.499241854729408	1369	ENSMUSG00000104496
Gm38266	3.68009527193347	2.33297250787314	0.0352711343785237	0.107151816716899	-3.75407889865002	processed_pseudogene	NA	-4.71731231957614	421	ENSMUSG00000102905
Gm38019	2.20906653163137	1.21729841119359	0.243836583707015	0.410933315935285	-4.57688752640198	processed_pseudogene	NA	-5.34707340268164	380	ENSMUSG00000103691
Cfh	-0.788056776071067	-3.28199070937049	0.0055262706738623	0.0276643839526495	-2.55155617233928	protein_coding	12628	3.83450340450811	8383	ENSMUSG00000026365
Kcnt2	-0.938032085825735	-5.58467488502845	7.01463389371124e-05	0.00090868927822401	1.55115116290917	protein_coding	240776	5.13929919383522	6895	ENSMUSG00000052726
4930590L20Rik	3.94242747087105	2.50263915351558	0.0255017726806957	0.0847826873121878	-3.60503689536056	antisense	NA	-4.61502049888518	553	ENSMUSG00000102368
Gm5835	-0.212902599707686	-0.311786648154787	0.759849217423408	0.846958562393056	-5.50070358736643	processed_pseudogene	NA	-2.19402206715621	1270	ENSMUSG00000101795
Cdc73	-0.396498493916847	-3.71804949986775	0.00233495204975409	0.0143957859103751	-2.24512885767353	protein_coding	214498	6.29635148308311	17613	ENSMUSG00000026361
B3galt2	-0.681959545009527	-4.8601034884633	0.000260638438676402	0.0026184191234217	0.142194571395001	protein_coding	26878	5.4493419058907	9288	ENSMUSG00000033849
Gm6397	0.91628079952161	0.709327642588246	0.489897053487947	0.638420002199493	-4.93571151987384	processed_pseudogene	NA	-2.93912704245549	1069	ENSMUSG00000089640
Glrx2	0.156688919270896	1.12519748354752	0.279637263384221	0.448970069118543	-6.48562391016776	protein_coding	69367	5.18582847156814	8772	ENSMUSG00000018196
Trove2	0.826163145752683	8.22530148230962	1.07039826063982e-06	3.12452982891323e-05	5.60425747929684	protein_coding	20822	6.68654629856754	9541	ENSMUSG00000018199
Uchl5	0.272891823230639	1.38683415644354	0.187420527115613	0.345022351717778	-5.84982637835088	protein_coding	56207	3.90517490612339	2921	ENSMUSG00000018189
Gm29170	0.410980915389817	1.5125914388163	0.152875097095377	0.300126948643071	-5.32017945845161	sense_intronic	NA	2.69229248513619	3666	ENSMUSG00000100455
Rgs2	0.0572130280582106	0.40244842827433	0.693499994056124	0.800384559601768	-7.03169217801891	protein_coding	19735	5.12904009664499	3627	ENSMUSG00000026360
Rgs13	-1.23291859848959	-1.01269614249086	0.328580140967989	0.496814314799089	-4.82626979012822	protein_coding	246709	-1.84234680703918	1655	ENSMUSG00000051079
Gm7266	-0.992496259965154	-0.559705375604876	0.584624130456238	0.716143552348796	-4.85624142034129	processed_pseudogene	NA	-5.59159440441952	405	ENSMUSG00000100441
Rgs18	-3.32484560153545	-2.54717839463079	0.0234026323679206	0.0797146445242983	-3.41924293549034	protein_coding	64214	-2.82091934073749	2031	ENSMUSG00000026357
Gm29514	0.374418339071453	0.720608433329867	0.483142962357682	0.632107503716012	-5.51186537177599	antisense	NA	0.721466246006715	2516	ENSMUSG00000099964
Gm38187	3.46791068489836	2.59049905629008	0.0215210927217402	0.0750670054634973	-3.29309490871476	TEC	NA	-1.73241766514503	4709	ENSMUSG00000102403
Brinp3	-0.624269947744455	-3.90376685658118	0.00162184503968684	0.0109180239871498	-1.5379170161752	protein_coding	215378	4.61982382475926	7003	ENSMUSG00000035131
Gm15583	-0.165851715019873	-0.125568165482277	0.901879217934139	0.941101414868918	-5.13798319898739	processed_pseudogene	NA	-2.00715671410498	3510	ENSMUSG00000080078
Gm15584	1.71459115428998	1.07072953687347	0.302605715611511	0.471624825590915	-4.67700148343544	antisense	NA	-4.4283778892301	759	ENSMUSG00000085822
Gm15443	-0.61812794602457	-0.484974564045884	0.6352792232417	0.755823655428687	-5.02952234053282	processed_pseudogene	NA	-2.7315191797525	820	ENSMUSG00000082588
Pla2g4a	-0.646419148054547	-1.43434972676784	0.17367660634519	0.327217665666452	-4.966729567734	protein_coding	18783	1.27493633089391	6391	ENSMUSG00000056220
n-R5s219	1.45852679680142	0.856896414560195	0.406092845434171	0.565558825925717	-4.74995214167354	rRNA	NA	-5.69626627485503	132	ENSMUSG00000077516
Ptgs2os	-1.79990504158527	-1.93521372236924	0.0736630053623697	0.179067381644448	-3.99737359292894	processed_transcript	NA	-0.820138189599498	4330	ENSMUSG00000097028
Ptgs2	-1.50633021940202	-5.57641453271099	7.11755645888814e-05	0.000918742794598388	1.9022252147708	protein_coding	19225	2.86384298977092	4580	ENSMUSG00000032487
Gm9687	-2.88848789668014	-1.81706862661171	0.090914360561176	0.207347205234622	-4.17253757421273	processed_pseudogene	NA	-4.83766741174336	602	ENSMUSG00000101199
Gm15453	-0.953390187451039	-0.967645637425882	0.349824783241951	0.51509801067528	-4.91592873002967	processed_pseudogene	NA	-1.4947822678078	465	ENSMUSG00000099875
BC003331	0.1625671225533	1.22408365853023	0.241346812303713	0.408421525079706	-6.44255363683446	protein_coding	226499	5.5034790219083	4100	ENSMUSG00000006010
Tpr	0.452129772555577	5.46076408909948	8.73623622324603e-05	0.00108337289292372	0.895235262188335	protein_coding	108989	7.59399323022643	10496	ENSMUSG00000006005
Prg4	-0.642284140275457	-0.639411243641775	0.532994846419236	0.674343184861167	-5.3428052274199	protein_coding	96875	-0.135168096485656	4280	ENSMUSG00000006014
Hmcn1	0.601135162862443	1.82739137961128	0.0892741033839491	0.204656582302229	-4.88635233821402	protein_coding	545370	2.76190345755473	21191	ENSMUSG00000066842
Gm10138	-0.321853089256293	-0.545609456986319	0.594018182938223	0.723453017430803	-5.51946135045658	antisense	NA	0.444897194612947	2843	ENSMUSG00000100954
Ivns1abp	0.309632573735115	3.15554252805525	0.00709779127742377	0.0334114792168569	-3.47676468841186	protein_coding	117198	6.95278617386541	5435	ENSMUSG00000023150
Swt1	0.764607399384121	3.66151027117565	0.0026099426065379	0.0156654107497159	-1.74477791128291	protein_coding	66875	3.44713217500378	12865	ENSMUSG00000052748
Trmt1l	0.361778706733623	1.83346436172326	0.0883215315507571	0.203028572896578	-5.28518183257977	protein_coding	98685	4.1923925209203	8211	ENSMUSG00000053286
Mir7682	1.45852679680142	0.856896414560195	0.406092845434171	0.565558825925717	-4.74995214167354	miRNA	NA	-5.69626627485503	58	ENSMUSG00000106406
Gm37893	6.15643753079025	5.0824460932048	0.000172951083474429	0.00187186023545684	-0.99958732833232	TEC	NA	-1.8089774318012	2437	ENSMUSG00000103928
Rnf2	-0.28741999364736	-1.83768641069749	0.0876646565643115	0.201859528533832	-5.32342272366498	protein_coding	19821	4.38709326434475	4127	ENSMUSG00000026484
Gm36527	5.50942834690809	3.82014632602852	0.00191053577373636	0.0123857776150292	-2.39608937356538	TEC	NA	-3.66781739521093	3029	ENSMUSG00000103238
Fam129a	2.29215686184604	5.72682976828629	5.46738922262586e-05	0.000744577033845532	2.05301648366079	protein_coding	63913	1.91739831896498	7380	ENSMUSG00000026483
Edem3	0.101928407521116	0.980367969042307	0.343729087867377	0.510436757869612	-6.87519138130551	protein_coding	66967	6.35994797053735	6381	ENSMUSG00000043019
1700025G04Rik	-0.287571349913279	-3.09613541645391	0.00798264169675273	0.0364988109443026	-3.57340554550007	protein_coding	69399	6.87404802302718	11788	ENSMUSG00000032666
Tsen15	-0.0839975966451683	-0.29642079000746	0.771309504104148	0.855108225301493	-6.40384505128753	protein_coding	66637	2.7734592480786	4195	ENSMUSG00000014980
Colgalt2	-0.353637313786463	-0.856519308886975	0.406294243138842	0.565766941974129	-5.98684424897637	protein_coding	269132	2.44827677714321	4245	ENSMUSG00000032649
Rgl1	-0.95552862965595	-9.95383555225809	1.09388012543761e-07	4.85139177424225e-06	7.92643770378522	protein_coding	19731	7.09083915645926	6907	ENSMUSG00000026482
Gm7278	0.0713978089541412	0.0684593967778625	0.94639900273489	0.969688264412317	-5.2567425579511	processed_pseudogene	NA	-1.24547972192869	1401	ENSMUSG00000080950
Gm28792	2.31764761356642	1.46227072913464	0.165997661269356	0.317489338624275	-4.42850457714818	sense_intronic	NA	-4.11997394857185	419	ENSMUSG00000099868
Apobec4	-2.30478107578048	-1.72799176258311	0.106220607944309	0.231583896535371	-4.21426940297205	protein_coding	71281	-3.44403628603524	1566	ENSMUSG00000055547
Arpc5	-1.51233043116544	-7.81375495425529	1.93555687069242e-06	4.99392019149268e-05	5.34474955285764	protein_coding	67771	4.16076530843964	2276	ENSMUSG00000008475
Ncf2	0.760537757624255	1.39517101787013	0.184946368637796	0.341796836413192	-5.10381665566967	protein_coding	17970	1.54706509970321	8478	ENSMUSG00000026480
Smg7	0.0429689371746735	0.4450000161678	0.663198979285498	0.777403292938634	-7.40483282837879	protein_coding	226517	7.11865503123604	6341	ENSMUSG00000042772
Gm28791	2.87439198861242	2.06189513337114	0.0585133702836791	0.152232634563608	-3.85259996059133	sense_intronic	NA	-1.12903824318537	1779	ENSMUSG00000100394
Nmnat2	0.143301245999645	1.8245367979157	0.0897250220891055	0.205418072676072	-6.06202288562106	protein_coding	226518	7.98019447619647	5781	ENSMUSG00000042751
Gm28960	1.44491420095499	0.852010379028085	0.408707420446281	0.567530467264265	-4.75202519255648	antisense	NA	-5.69626627485503	99	ENSMUSG00000099969
Lamc2	-1.52360680137981	-5.7227875598313	5.50605649632204e-05	0.000748438740723525	2.14767918236869	protein_coding	16782	2.87176757589174	8039	ENSMUSG00000026479
Lamc1	-0.538650869606996	-3.97157932555238	0.00142059354598226	0.00984245786105937	-1.50488825179284	protein_coding	226519	5.06289054947164	8272	ENSMUSG00000026478
Gm8818	4.31080009777245	2.78522249424491	0.014724949900044	0.0570324346219155	-3.34709209146307	processed_pseudogene	NA	-4.46408329306055	1047	ENSMUSG00000079138
Shcbp1l	1.72447352259667	2.21514851304109	0.0440406949629836	0.12515074690251	-3.65798772162931	protein_coding	71836	-0.239835267726696	3710	ENSMUSG00000042708
Gm25588	5.58414759690621	4.07184480933485	0.00116862865189245	0.00841536293770174	-2.19827672733625	snoRNA	NA	-3.57729367437318	140	ENSMUSG00000064435
Gm37669	4.19489520594322	2.93029549906901	0.0110735468352911	0.0462037853775243	-3.10734096253599	TEC	NA	-3.23950438414449	820	ENSMUSG00000103543
Dhx9	0.294405778150534	3.25163023198399	0.00586860486406299	0.0289717594578529	-3.38717722455187	protein_coding	13211	7.54719541084335	9603	ENSMUSG00000042699
Npl	-2.57252228454673	-2.24075111884459	0.0419765472341458	0.121022281553126	-3.64417441396111	protein_coding	74091	-1.06893473435831	2961	ENSMUSG00000042684
Gm6652	0.0466001286849898	0.0426989449921783	0.966551314807008	0.980464034622323	-5.21425722860274	processed_pseudogene	NA	-1.67971222629036	1070	ENSMUSG00000099858
Rgs8	-0.588526351964137	-5.3087855519002	0.000114676540200042	0.00135569833843437	0.853644474231933	protein_coding	67792	6.15580481894596	9640	ENSMUSG00000042671
Rgs16	-1.36905831618532	-2.86930223775326	0.0124854254375958	0.0504671289985677	-2.78652310082462	protein_coding	19734	1.59169254474035	2339	ENSMUSG00000026475
Rnasel	0.445980102553514	1.83870934611229	0.0875061659772576	0.201601171214638	-5.01974522352434	protein_coding	24014	3.2730990943714	6641	ENSMUSG00000066800
Gm28512	3.20222187424992	2.36100185497002	0.0334427264104854	0.103297703590742	-3.53000475985416	sense_intronic	NA	-1.46888794625408	762	ENSMUSG00000100183
Rgsl1	-0.0674774427352691	-0.117282508010496	0.908320880129374	0.945622961500084	-5.85120727256487	protein_coding	240816	1.00900351300271	5219	ENSMUSG00000042641
Teddm2	-0.480175671400856	-1.08405564719154	0.296860910377317	0.465993314028797	-5.38485996884459	protein_coding	240817	1.31824319849144	4905	ENSMUSG00000045968
Gm38352	0.207919791176227	0.191921033129304	0.850590909277487	0.908186694799047	-5.2113931037722	TEC	NA	-2.04649757104641	2557	ENSMUSG00000102459
Teddm1a	3.70863670636842	2.28798581420772	0.0384048018001746	0.113782716190558	-3.78257345655877	protein_coding	240819	-4.6725430798933	1317	ENSMUSG00000047053
Glul	-1.67855144256779	-15.9105150752452	2.74046092176134e-10	4.29325734045143e-08	13.9424347417067	protein_coding	14645	8.96116684638061	3323	ENSMUSG00000026473
Gm28286	1.53696637750141	1.01052760198701	0.329581049301376	0.497513784976084	-4.72687142596724	lincRNA	NA	-3.94830815852221	586	ENSMUSG00000100502
A830008E24Rik	2.76422869267989	2.31290732163387	0.0366377346292171	0.110134841903306	-3.55576726665001	lincRNA	NA	-1.24648322275528	5637	ENSMUSG00000100627
Gm25336	-1.06612496327615	-0.666057275105432	0.516321470665593	0.660576987526816	-4.82208035143781	snoRNA	NA	-5.62168977869316	105	ENSMUSG00000088669
Zfp648	-0.432421964552808	-0.589309213557349	0.56514837738646	0.699673961060934	-5.31983391762569	protein_coding	100503355	-0.187633169599817	1892	ENSMUSG00000066797
Cacna1e	-0.34892186734214	-4.74550385454332	0.000322770085625773	0.00307195864710963	-0.770621031239719	protein_coding	12290	9.44700119303017	25131	ENSMUSG00000004110
Ier5	-0.901547023936359	-4.6141345762477	0.000413218635600316	0.00372297359915002	-0.287954365184469	protein_coding	15939	5.25343180837116	3276	ENSMUSG00000056708
Mr1	-1.3357898846585	-2.38605496239137	0.0318849198165302	0.0999669103171679	-3.51978699841879	protein_coding	15064	1.10920384998675	5981	ENSMUSG00000026471
Stx6	-0.507277991066555	-3.97731884961402	0.00140477460484416	0.00974468970873475	-1.56690952318276	protein_coding	58244	5.41686830210559	10637	ENSMUSG00000026470
Gm8850	0.0697287595089512	0.0608365443395583	0.95235901048024	0.972819674088456	-5.16154787325088	processed_pseudogene	NA	-2.40743191805137	588	ENSMUSG00000104181
BC034090	0.178564453933988	0.689537398821789	0.501881392793063	0.648295717728185	-6.213158999375	protein_coding	207792	2.79649303817711	8222	ENSMUSG00000033722
Gm37622	-4.15218801539505	-2.9517913364365	0.0106143985395341	0.0448378550139466	-3.20089715407977	antisense	NA	-4.07409705457404	285	ENSMUSG00000103670
Xpr1	-0.19812347259254	-2.43170892144263	0.0292220406937481	0.0935655283262841	-4.94347500176199	protein_coding	19775	7.51349919979625	17880	ENSMUSG00000026469
Acbd6	0.126883019891768	0.76983318593821	0.454336351721006	0.608501654165485	-6.60734345535735	protein_coding	72482	4.32247526478404	6453	ENSMUSG00000033701
Qsox1	0.764020410835791	3.83040166098789	0.0018724877097833	0.0122008654602756	-1.46475144558255	protein_coding	104009	3.63987826687855	8291	ENSMUSG00000033684
Gm37571	3.05203921343612	1.92021367572479	0.0756756916611641	0.182412426567801	-4.09670186383357	antisense	NA	-4.99059038504469	614	ENSMUSG00000102558
Cep350	1.48368334769258	13.6013817681411	2.124308283957e-09	2.20280653292608e-07	11.928700605952	protein_coding	74081	7.80143622120439	16520	ENSMUSG00000033671
Gm36934	1.9883023477284	1.12223010995166	0.280853770608927	0.450192985556128	-4.6281363798156	processed_pseudogene	NA	-5.4471388262301	306	ENSMUSG00000103771
Gm37383	3.36828948179943	2.22660342034555	0.0431056763579195	0.123184935481634	-3.85124313063739	TEC	NA	-4.70005295427171	745	ENSMUSG00000102837
Gm9694	-2.41610712654671	-1.22851707543958	0.239730787305647	0.406793238086789	-4.58339111782683	TEC	NA	-3.96661616652005	1189	ENSMUSG00000102833
Tor1aip1	-0.688709125200074	-4.71972484235401	0.000338747705534307	0.00319193857019259	0.00366252205303397	protein_coding	208263	4.8048492242528	5406	ENSMUSG00000026466
9430034N14Rik	1.58697620397558	1.59333131812559	0.133656799507719	0.273056615637497	-4.39174104683843	TEC	NA	-1.17122966850364	3785	ENSMUSG00000102964
Tor1aip2	-0.2689586063695	-1.67699610175568	0.115969828614138	0.246882294251781	-5.55160038196784	protein_coding	240832	4.32752380750154	9218	ENSMUSG00000050565
Fam163a	-1.0357620570486	-4.0979111752353	0.00111094223025547	0.00809634471420454	-0.853807449939675	protein_coding	329274	3.33485078569222	3882	ENSMUSG00000015484
Tdrd5	0.610587632262671	0.939913651111439	0.363374985568599	0.527840283219386	-5.23627902969344	protein_coding	214575	0.368074007304497	6937	ENSMUSG00000060985
A430050A11Rik	3.3440997899774	2.02000358213667	0.0631737910258021	0.160765744230205	-4.01535771566168	TEC	NA	-4.7233521768147	646	ENSMUSG00000102372
Gm2000	-1.65406317374018	-3.90512373828401	0.00161754587580313	0.0109031744052306	-0.99112847958351	protein_coding	NA	2.16096771936752	445	ENSMUSG00000078193
Soat1	-0.155413564064624	-1.38691272177121	0.187397084903194	0.34500836327798	-6.28252223604228	protein_coding	20652	5.71517592350182	9791	ENSMUSG00000026600
Gm10031	-0.140314267026361	-0.767913579006787	0.455439236174338	0.609528904611419	-6.5030338200729	protein_coding	NA	3.84838666482038	2653	ENSMUSG00000101523
Abl2	-0.0705945179310302	-0.732857569505985	0.475873096759262	0.627058620518799	-7.19739365580391	protein_coding	11352	6.95793086259791	10800	ENSMUSG00000026596
Gm38043	2.06895612958988	2.47393151485435	0.0269493156940708	0.088141829161022	-3.30295543145947	TEC	NA	-0.0743439685583401	5141	ENSMUSG00000104293
Tor3a	-0.265812119255613	-0.506921779294456	0.620188494383044	0.744294552421337	-5.84835741178085	protein_coding	30935	1.36994579232864	3892	ENSMUSG00000060519
Fam20b	0.309906465605749	3.10089879132332	0.00790782406858546	0.0362222921576603	-3.48057253402971	protein_coding	215015	6.38083776107307	8770	ENSMUSG00000033557
Ralgps2	-0.453118723621371	-3.7309569752957	0.0022764040934211	0.0141469679047768	-2.099070568837	protein_coding	78255	5.65677981541579	12085	ENSMUSG00000026594
Angptl1	3.9359607802286	2.85179432954197	0.0129223890530019	0.0517403438304719	-3.07194497455768	protein_coding	72713	-2.25319545693899	2841	ENSMUSG00000033544
4930439D14Rik	0.947862706360438	0.524526580810944	0.608210318683734	0.735782783264818	-4.89811589790042	antisense	NA	-4.61502049888518	359	ENSMUSG00000101905
Tex35	4.05801150431316	3.00806917809977	0.00949936164448731	0.0413561959343858	-3.03825394114285	protein_coding	73435	-3.13817268121928	1093	ENSMUSG00000026592
Gm30694	3.7255924912691	2.68980155697547	0.0177434870481033	0.0652967474610451	-3.1037455737106	unitary_pseudogene	NA	-0.901402982625789	1230	ENSMUSG00000109913
Rasal2	0.141195333072149	1.70681143738921	0.110178856382838	0.237903299612561	-6.23354794801894	protein_coding	226525	7.91376609835757	13740	ENSMUSG00000070565
Gm37578	2.8601342006584	2.14310015766396	0.050370431408576	0.137662950020053	-3.82709114867354	TEC	NA	-2.94101780089529	1177	ENSMUSG00000102391
Gm6058	-1.87574034486102	-1.11554264335381	0.283609998427757	0.453243162025747	-4.63545490011146	processed_pseudogene	NA	-5.4471388262301	399	ENSMUSG00000087632
Gm37060	1.99168271330584	0.993364838496	0.337580073875494	0.504435853202001	-4.74076445498163	TEC	NA	-3.33099976747158	2397	ENSMUSG00000103808
2810025M15Rik	-0.630342556957293	-1.27396455026481	0.223650513011028	0.387652884927341	-5.13067654210069	transcribed_processed_pseudogene	NA	1.16559473402057	1410	ENSMUSG00000049881
BC026585	-2.59528571744947	-2.61831036622935	0.0203910475932276	0.0721891484945738	-3.09409157662501	protein_coding	226527	0.413023403717443	2534	ENSMUSG00000033488
Gm15486	-1.82060669847738	-1.02096490701838	0.324783728826695	0.49278779814173	-4.68030880889319	antisense	NA	-5.32743398763266	604	ENSMUSG00000087093
Sec16b	-2.54552820934221	-2.346600677663	0.0343706175976108	0.10527190469242	-3.53796029505268	protein_coding	89867	-1.41416154085956	5410	ENSMUSG00000026589
Brinp2	-0.501936866761753	-3.84369040592529	0.0018243286046282	0.0119694425111129	-2.16326072634813	protein_coding	240843	7.25541325889572	8767	ENSMUSG00000004031
Astn1	0.306674344486806	4.75736075914102	0.000315684964571172	0.00302302365369474	-0.632105663320353	protein_coding	11899	8.776126356162	9839	ENSMUSG00000026587
Gm37861	3.74080520038238	2.89288132685554	0.0119197858007318	0.0487538045824073	-3.02271722230857	TEC	NA	-2.17840569397247	2869	ENSMUSG00000103762
Gm37679	1.26608814825962	0.645387571137428	0.529229052608907	0.671512169304951	-4.85473291906156	antisense	NA	-4.61697736969396	1192	ENSMUSG00000103971
Gm37367	3.21009948303211	2.28829946606849	0.0383820708032865	0.113730844170958	-3.63742233955738	TEC	NA	-2.14051250348642	2602	ENSMUSG00000102508
Gm37848	5.01194796341663	4.18372727033383	0.000940794542833132	0.00708591815127759	-1.65263950646082	TEC	NA	-1.72049147497024	3103	ENSMUSG00000102618
Pappa2	-1.29143610471834	-3.9958377024088	0.00135494875208759	0.00945684744405747	-0.917042444079589	protein_coding	23850	2.73471960497068	10294	ENSMUSG00000073530
Rfwd2	-0.221878422592943	-1.85858794224274	0.084476795706911	0.196976839416821	-5.63886664564212	protein_coding	26374	5.91804419425224	17516	ENSMUSG00000040782
Gm37115	1.80310180344481	1.8922461736643	0.0795617845176345	0.18846268026281	-4.05368016334579	TEC	NA	-0.608886059176824	2849	ENSMUSG00000103572
Gm37088	4.92515357794352	3.54273684108271	0.00329920370328703	0.0187826038804649	-2.68758877497811	TEC	NA	-3.92260467207306	406	ENSMUSG00000103186
Scarna3a	2.08200627397606	1.2751732239535	0.223234826870286	0.387220136205779	-4.54347656012212	scaRNA	NA	-5.43210585806817	140	ENSMUSG00000089536
Tnr	0.134350440751478	2.13662982170174	0.0509785289500726	0.138798255365939	-5.71512998080104	protein_coding	21960	8.94344981704348	12867	ENSMUSG00000015829
Gm37731	2.6210583139003	3.54390203585719	0.00329161877272418	0.0187541314481532	-1.75126559700457	TEC	NA	0.0690388688998967	2237	ENSMUSG00000103225
Gm10530	5.14805469869525	3.35552001525405	0.00477766815275748	0.0249280184560434	-2.78942471645721	processed_transcript	NA	-4.13925383018851	1252	ENSMUSG00000073528
Tnn	-0.23467799372162	-0.295316930441254	0.772134970576654	0.855504798253126	-5.52782734764922	protein_coding	329278	-1.14237536585302	5817	ENSMUSG00000026725
Mrps14	-0.0556724158803741	-0.212309480362543	0.834960063102431	0.898084568020799	-6.52540468507286	protein_coding	64659	3.09512873284171	3258	ENSMUSG00000058267
Cacybp	-0.182709544211806	-1.59172488400994	0.134017996521812	0.273614840826831	-5.98031222373807	protein_coding	12301	5.60930974719353	2390	ENSMUSG00000014226
4933417C20Rik	-1.29439124317221	-1.21054191390082	0.246335676495071	0.413617525742668	-4.67498069053691	TEC	NA	-1.67943785835475	1874	ENSMUSG00000103006
Rabgap1l	-0.476167486430498	-6.02605728113204	3.26544921661617e-05	0.000490402911317474	1.88429756306046	protein_coding	29809	7.81063104009326	23232	ENSMUSG00000026721
Gm36975	2.12686492714591	1.45782932006299	0.167199868940895	0.318918335720879	-4.45971174252916	antisense	NA	-1.85836024906133	1828	ENSMUSG00000104302
9430087J23Rik	2.37255401147264	1.98773391597433	0.0669933845612121	0.167876633165127	-3.94150991519073	TEC	NA	-1.43973792748014	1152	ENSMUSG00000103522
Gm37529	2.1330054680781	3.12840130985987	0.00748926179630965	0.0347509407365095	-2.32051585645897	sense_intronic	NA	0.166389902840842	4321	ENSMUSG00000103693
Gm37212	-0.891519745104174	-1.00291703655482	0.333111126061466	0.500322361246365	-4.94009619164175	TEC	NA	-0.761088319583124	3650	ENSMUSG00000104026
6720464F23Rik	1.72045424630618	1.60801998763944	0.130392771846553	0.268428152744425	-4.34063404862765	TEC	NA	-1.32859711181007	3496	ENSMUSG00000103432
Gm23528	1.80527665849979	1.03236431550888	0.319602122571044	0.48834509766195	-4.67281792650449	snoRNA	NA	-5.54078530749812	132	ENSMUSG00000077759
Gm37328	2.16694376615133	1.32205534695237	0.207580735739906	0.368755327703604	-4.53405353589122	sense_intronic	NA	-3.79154751096321	640	ENSMUSG00000103200
Gm38329	-3.32616309935244	-2.13299327662636	0.0513232880271764	0.139411546589151	-3.91632794930899	TEC	NA	-4.58440978416034	427	ENSMUSG00000103632
Rc3h1	0.0503189125210959	0.519167577784221	0.61184441334611	0.738145370915506	-7.30237714973776	protein_coding	381305	6.76503080902038	11308	ENSMUSG00000040423
Gm37052	-0.214662899086548	-0.128519258828858	0.899586606856613	0.939809918965151	-5.01993761513209	TEC	NA	-3.55002029709929	1831	ENSMUSG00000103343
Gm37653	4.56595039449575	3.24187289161538	0.00598306107895299	0.0294015549785719	-2.54405809083618	TEC	NA	-1.51862953340153	3578	ENSMUSG00000103739
Zbtb37	0.356689657112089	2.62892403305849	0.0199750956085929	0.0711678144588873	-4.15096376397304	protein_coding	240869	5.19008587650493	18814	ENSMUSG00000043467
Gas5	0.808932323706771	1.75746407375633	0.100921260104069	0.223475600706013	-4.69168988531517	processed_transcript	NA	1.71631428718266	3760	ENSMUSG00000053332
Dars2	0.509413828997402	2.29472557010705	0.0379191418659964	0.112804266840702	-4.26691821027616	protein_coding	226539	3.28209833235628	5195	ENSMUSG00000026709
Cenpl	0.345917603236104	0.470131303505466	0.645582203898898	0.763451616818856	-5.51719821330932	protein_coding	70454	0.250645846327772	5695	ENSMUSG00000026708
Klhl20	0.325630186342921	1.97777974366853	0.0682135376691062	0.170170465836002	-5.12964258827834	protein_coding	226541	4.47903223881054	12847	ENSMUSG00000026705
Ankrd45	-0.0728108218369789	-0.523592165525116	0.608843202833503	0.736073278957073	-7.03263160119421	protein_coding	73844	5.40396728667832	3735	ENSMUSG00000044835
4930469G21Rik	5.50051503702673	3.88804181289131	0.00167252569317268	0.0111926611845508	-2.03082018427805	antisense	NA	-1.96627913795507	1192	ENSMUSG00000049160
Gm6185	-0.331920897296606	-0.376925095925033	0.711944450533331	0.813480027013003	-5.37031416736398	transcribed_unprocessed_pseudogene	NA	-0.374691463765386	3866	ENSMUSG00000102817
Prdx6	-1.65268720656685	-13.7930496264124	1.77219404721299e-09	1.91996505333881e-07	12.2320642813205	protein_coding	11758	5.94054522871949	4804	ENSMUSG00000026701
Gm15429	-1.66651805302959	-2.05782502505899	0.0589518806494202	0.153007884746338	-3.88136448850092	processed_pseudogene	NA	-0.108736698610378	798	ENSMUSG00000040323
Suco	-0.158748090231075	-1.36362725856976	0.194450845723287	0.353452555631912	-6.30387762010874	protein_coding	226551	5.67344333291291	8928	ENSMUSG00000040297
Gm7496	0.432941359347218	0.316931919327181	0.756024636419258	0.844412268820694	-5.06906076229584	processed_pseudogene	NA	-2.49193698929407	1034	ENSMUSG00000102254
Pigc	0.00273120445875762	0.0110316799199134	0.991355585343975	0.994714733312543	-6.57664793539375	protein_coding	67292	3.17395138634656	4250	ENSMUSG00000026698
Dnm3	0.985829662849729	12.8556127873959	4.39443922555958e-09	3.98722119065773e-07	11.1141158784212	protein_coding	103967	8.33766545947998	24452	ENSMUSG00000040265
2810442N19Rik	2.46270201564454	2.06699639584288	0.0579680102437575	0.151066466140266	-3.85927802787206	antisense	NA	-1.59677939152525	928	ENSMUSG00000090260
Dnm3os	1.9196017461444	2.70366975644636	0.0172700426546492	0.0640450355666965	-2.96311867059191	antisense	NA	0.145261870478033	7928	ENSMUSG00000078190
Gm16101	3.73247034622076	2.19129961742485	0.0460486415442934	0.129471299970114	-3.87134057480891	processed_pseudogene	NA	-4.51167064958674	430	ENSMUSG00000089933
Mettl13	-0.111128951436795	-0.48716947341624	0.633762266126754	0.754513537104379	-6.45946158885759	protein_coding	71449	3.18707054165329	9740	ENSMUSG00000026694
Vamp4	-0.453385535585876	-3.09149342452507	0.00805622842552229	0.0367622112874895	-3.3436426211633	protein_coding	53330	5.59736374834497	4565	ENSMUSG00000026696
Myoc	-1.51846531845442	-4.82426756864526	0.000278611748848214	0.00273907424059535	0.62285069002344	protein_coding	17926	2.52669239251792	2074	ENSMUSG00000026697
7420461P10Rik	4.09279020188172	2.63395924505432	0.0197806480284301	0.0706600051619248	-3.48801961794299	protein_coding	100038657	-4.54971548086559	969	ENSMUSG00000091060
Prrc2c	0.563552967988392	9.15720349701341	3.00883345517897e-07	1.11531220857727e-05	6.54948994304224	protein_coding	226562	9.31041819839136	16092	ENSMUSG00000040225
Gm27616	2.57833035669651	1.64464222892318	0.122552648844937	0.256507735606243	-4.28900088057937	miRNA	NA	-3.92783203389129	63	ENSMUSG00000098259
Fmo1	-0.64000088386723	-2.22773571349617	0.0430142694359461	0.123004429578091	-4.23496718592364	protein_coding	14261	2.83955688000724	6304	ENSMUSG00000040181
Prrx1	0.339603880936922	1.0752413185693	0.300651575781064	0.46941913775066	-5.78234392511616	protein_coding	18933	2.49227170844994	11066	ENSMUSG00000026586
Gm20471	3.32932487747089	2.12586777040264	0.0520051021886926	0.14059132281328	-3.9311610312233	antisense	NA	-4.86776278601699	626	ENSMUSG00000092188
Gorab	0.150966641841677	0.614468701997388	0.548872878557324	0.686950732999844	-6.37896638262257	protein_coding	98376	3.16682633045974	2855	ENSMUSG00000040124
Gm24940	0.960518700885817	0.53070914731929	0.604031069010341	0.732167022475324	-4.89554074427353	snRNA	NA	-4.8012177554469	108	ENSMUSG00000088951
Rpsa-ps1	-0.299259699871743	-0.257366575354109	0.800682106555143	0.874318200398395	-5.11338185023238	processed_pseudogene	NA	-2.54015964673534	886	ENSMUSG00000102117
Mettl11b	-1.46390644250492	-1.58037071070927	0.136594886793039	0.27736761048165	-4.42464031611096	protein_coding	240879	-0.673770772769442	1848	ENSMUSG00000040113
Kifap3	0.116965723175434	1.80380491251114	0.0930613949440878	0.210723872413335	-6.25579541127191	protein_coding	16579	8.8946005643318	4012	ENSMUSG00000026585
Scyl3	0.131548883704317	0.687912280563133	0.502873127372692	0.648913986218582	-6.62757991591937	protein_coding	240880	4.17395931890344	5802	ENSMUSG00000026584
BC055324	2.40031433102101	1.67462899246443	0.116440779532326	0.247642779089358	-4.27048681052002	protein_coding	381306	-1.49122606988895	4148	ENSMUSG00000041406
Mettl18	0.50522311693373	0.690564079439121	0.501255450432553	0.647901013560311	-5.3277886496148	protein_coding	69962	0.0245971070668978	1513	ENSMUSG00000041396
F5	-1.10575118370615	-2.57046465821758	0.0223723670131912	0.0771710223474183	-3.38906612517284	protein_coding	14067	1.88945069612684	7430	ENSMUSG00000026579
Slc19a2	0.698172224987329	3.01233570223531	0.00941970913833452	0.0411151706146267	-2.92364249164976	protein_coding	116914	3.16386650452276	3838	ENSMUSG00000040918
Ccdc181	-0.796192765139441	-3.79301138875715	0.00201504315959285	0.0129269493043096	-1.50536940116222	protein_coding	74895	3.59325774428699	1909	ENSMUSG00000026578
Blzf1	0.151536287250528	0.870760207078744	0.398734751554476	0.560400667990852	-6.54648133822637	protein_coding	66352	4.40903027291036	5336	ENSMUSG00000026577
Nme7	-0.272356260228144	-1.41635441076738	0.178780336234277	0.333887315826092	-5.76799077508574	protein_coding	171567	3.79057403725999	5876	ENSMUSG00000026575
Gm37411	2.20874159383513	1.51338701559927	0.152674861942702	0.299896066540167	-4.39272737105524	TEC	NA	-3.68296326065297	2282	ENSMUSG00000103493
Atp1b1	0.793377069442976	15.6395439586408	3.43550515471614e-10	5.23157763979711e-08	13.4999478088685	protein_coding	11931	10.503132353051	3081	ENSMUSG00000026576
Gm32391	0.348161070551231	0.333785505613838	0.743543984201518	0.834824119617028	-5.22287651735301	lincRNA	NA	-1.12942299771461	540	ENSMUSG00000104011
Gm36945	2.17058959695434	1.19541030720287	0.252004835030818	0.419289218186972	-4.58889666331207	lincRNA	NA	-5.37991287719157	892	ENSMUSG00000102163
Dpt	0.38230055230977	0.215869482618391	0.832237993272351	0.89622680824835	-5.00973505165231	protein_coding	56429	-3.59020679981946	1724	ENSMUSG00000026574
Gm32569	-1.80775328366385	-1.49177559841571	0.158193461487532	0.306843959974802	-4.41713461181931	antisense	NA	-3.00993678747047	823	ENSMUSG00000103659
Gm20743	-2.59929660804245	-1.99182873495999	0.0664972673324908	0.16684462420006	-3.94082728583513	processed_transcript	NA	-1.70755695153752	4171	ENSMUSG00000104117
Gm37403	-2.72654443529864	-2.202458141328	0.0450987247880148	0.12744223085697	-3.74368612112309	TEC	NA	-2.47809198782239	3521	ENSMUSG00000103320
Gm16550	-2.41393677593264	-1.52059031104513	0.150871967060355	0.297266373028075	-4.3879365940034	processed_pseudogene	NA	-5.03935830524755	126	ENSMUSG00000089967
Sft2d2	-1.23876151186857	-6.40470203322498	1.73152160482847e-05	0.00029687199866095	3.15074420315564	protein_coding	108735	4.15777578952048	5702	ENSMUSG00000040848
Tiprl	-0.0541622819811747	-0.327612715932491	0.748106675629753	0.838261344474297	-6.90647921946836	protein_coding	226591	4.4941336754798	5473	ENSMUSG00000040843
Gm38190	2.01007823732634	3.93513447927661	0.00152537061637366	0.0104192191161082	-0.939785988927425	sense_intronic	NA	0.993350491929698	4755	ENSMUSG00000102302
Gpr161	0.441881151617187	2.39072246835199	0.0316024218124831	0.0992750053936283	-4.47195528122088	protein_coding	240888	4.69712701437878	6962	ENSMUSG00000040836
Dcaf6	-0.308316467135453	-3.22484790977055	0.00618812930467454	0.030125800075697	-3.28005914377284	protein_coding	74106	6.63007788912881	6424	ENSMUSG00000026571
Gm38368	3.79285174246702	2.43494037976811	0.0290418221628264	0.0931836028228797	-3.66638705260772	TEC	NA	-4.67316279460098	1335	ENSMUSG00000104427
Gm37864	0.744596082017535	0.785078055472761	0.445637175158191	0.600195982466759	-5.03262548468337	sense_intronic	NA	-2.46877452112944	3075	ENSMUSG00000102401
Mpc2	0.0164484474345384	0.090871707621304	0.928896385809891	0.958341674892682	-6.80897343921655	protein_coding	70456	3.95188481680209	7344	ENSMUSG00000026568
Gm37860	2.44299396927453	1.32927053796404	0.205251900351255	0.365858355679983	-4.52101175621309	TEC	NA	-3.7578539452127	1034	ENSMUSG00000103763
Adcy10	1.19409160032373	1.72022635337999	0.107657072852019	0.23390561559469	-4.38520613734648	protein_coding	271639	0.335690003992264	8739	ENSMUSG00000026567
Mpzl1	-0.487678924699523	-2.25754011404227	0.0406726576420782	0.118518371847169	-4.43384187801407	protein_coding	68481	3.64438439658224	3550	ENSMUSG00000026566
Gm37559	2.49088862643649	1.89622799320376	0.0789977206671714	0.187636819944189	-4.04436107911935	processed_pseudogene	NA	-1.92413900182763	832	ENSMUSG00000103098
Rcsd1	0.83185374016567	2.35361240702889	0.0339158316507267	0.104359354249855	-3.76014846464161	protein_coding	226594	1.79473348933209	10131	ENSMUSG00000040723
Creg1	-0.039842227659675	-0.170756465148095	0.866886011469826	0.919274886085558	-6.74176994864987	protein_coding	433375	3.77511906803499	2362	ENSMUSG00000040713
Gm36972	0.516067519670216	0.296701688430366	0.771099494077734	0.854918923834669	-4.94747023049682	lincRNA	NA	-4.64954144299904	676	ENSMUSG00000104306
Pou2f1	0.0501818904639932	0.299367393076083	0.769107445322294	0.853550915215058	-6.87329768822553	protein_coding	18986	4.34522579370021	16597	ENSMUSG00000026565
Ildr2	-0.492574270216548	-6.41540260067733	1.70124482593526e-05	0.000293213333216314	2.53114702594884	protein_coding	100039795	8.01478649852184	8251	ENSMUSG00000040612
5330438I03Rik	1.694007208801	1.67977134084806	0.115419795424772	0.246096295424442	-4.26508582677043	antisense	NA	-1.57968473835628	2845	ENSMUSG00000091393
Gm15853	0.391505742088918	0.523755949486061	0.608732247588883	0.736073278957073	-5.40849041371634	lincRNA	NA	-0.0362248638543319	2041	ENSMUSG00000103400
Tada1	-0.154224480287915	-0.751093370624578	0.465174478366772	0.617359790401927	-6.46184761819018	protein_coding	27878	3.76566760310712	4110	ENSMUSG00000026563
Gm15853	1.11071707495819	0.802400228313554	0.435881576987489	0.592795405757813	-4.8711797636662	antisense	NA	-2.71840559255457	556	ENSMUSG00000089853
Pogk	-0.0628872761378773	-0.648150504453264	0.527493173619659	0.669890993784201	-7.16604411960935	protein_coding	71592	6.44966480855922	9586	ENSMUSG00000040596
Gm16418	1.73497352940708	1.44170269657889	0.171626266634854	0.324394735468595	-4.47126038080104	processed_pseudogene	NA	-2.66457176005377	171	ENSMUSG00000084093
Gm16701	-1.08603771847088	-0.784855311841271	0.445763516060216	0.60026877284814	-4.92552701380391	lincRNA	NA	-2.40631894407927	934	ENSMUSG00000102548
Gm16701	-0.0348036506088839	-0.0906960317354483	0.929033441526382	0.958341674892682	-6.21763833069369	lincRNA	NA	2.07455510503877	1627	ENSMUSG00000097823
Fam78b	-0.432160882173685	-3.06674847075912	0.00845999566969535	0.0379219567112569	-3.23933323164895	protein_coding	226610	4.87778429925826	6325	ENSMUSG00000060568
Gm17868	-0.115118078944617	-0.0972843324784804	0.923895138298806	0.955615650522334	-5.10640670238979	unprocessed_pseudogene	NA	-4.37492506698752	668	ENSMUSG00000102870
Uck2	-0.10955859255035	-0.78924799419837	0.443276160661139	0.598110749568047	-6.72141334068593	protein_coding	80914	4.83284420976173	5464	ENSMUSG00000026558
Gm37982	1.94175701980009	1.09606927832005	0.291751718408191	0.460651093180024	-4.64140748306554	antisense	NA	-5.480356960934	561	ENSMUSG00000103139
Tmco1	-0.118412389636461	-0.703265157263142	0.493550033902197	0.641606204898469	-6.83076164586491	protein_coding	68944	5.00849333017672	4764	ENSMUSG00000052428
Gm25911	1.77303115798975	1.33719268411485	0.202719228632695	0.362758971378549	-4.52254303717007	miRNA	NA	-3.63814910661526	56	ENSMUSG00000088246
Aldh9a1	0.170666198594701	0.866091214162167	0.401202767670215	0.562743411838106	-6.331849918239	protein_coding	56752	3.63021063690109	3383	ENSMUSG00000026687
Mgst3	-0.0382265846049528	-0.25264376690934	0.804256465100061	0.877119799119222	-6.91430304082127	protein_coding	66447	4.37272751165897	1097	ENSMUSG00000026688
Rxrg	-1.26152513056005	-4.10381248164837	0.00109829163070869	0.00802563709742031	-0.744968213054519	protein_coding	20183	2.87829075825008	2297	ENSMUSG00000015843
Pbx1	-0.749952267620144	-9.01701529815265	3.61954615205739e-07	1.30223828795384e-05	6.58979076498804	protein_coding	18514	7.76349373652784	13844	ENSMUSG00000052534
Gm37524	2.74317086028752	3.68970061555035	0.00246895730465925	0.0150053068005191	-1.53758133265995	TEC	NA	0.0831787742996649	1692	ENSMUSG00000103780
Gm38381	2.69121661497698	3.93442817963825	0.00152747724175321	0.010427067215178	-1.05299798213648	TEC	NA	0.393068287330317	2275	ENSMUSG00000102594
Nuf2	-2.77703031988767	-2.74727917024291	0.0158599874113645	0.0601999452448796	-2.94769595367601	protein_coding	66977	-0.0670505472083454	6341	ENSMUSG00000026683
Rgs5	-2.10902615420547	-11.2718130882031	2.33639600173869e-08	1.44537952653016e-06	9.66534778024526	protein_coding	19737	4.67285041727225	4546	ENSMUSG00000026678
Rgs4	-1.35171660810985	-16.6007194080249	1.5647609625757e-10	2.77026298545109e-08	14.5601738774211	protein_coding	19736	8.4753543094172	3098	ENSMUSG00000038530
Ccdc190	-2.35763860509837	-2.14485099114345	0.0502070472071648	0.137367591403847	-3.75020685061507	protein_coding	78465	-0.222858797348776	1734	ENSMUSG00000070532
Hsd17b7	-0.607023247151598	-3.17025153709057	0.00689421040744155	0.0327153963428602	-2.80748984048094	protein_coding	15490	3.95825960982708	5104	ENSMUSG00000026675
3110045C21Rik	-3.82803331391359	-2.77618039831747	0.0149880145223663	0.0577609171913032	-3.27934316447674	antisense	NA	-3.30920249021206	1135	ENSMUSG00000097503
Ddr2	-1.00453319432494	-3.66606808697414	0.00258660750196528	0.0155768708414812	-1.66742748126048	protein_coding	18214	3.26904945470751	9264	ENSMUSG00000026674
Uap1	-0.116273239567661	-0.834279365104008	0.418288749447868	0.576789248225479	-6.73373116866371	protein_coding	107652	5.04599438754741	4011	ENSMUSG00000026670
Gm37748	1.2526792511313	0.815062118406893	0.428837807846508	0.586300623986682	-4.86747636342652	lincRNA	NA	-2.95857509237771	1140	ENSMUSG00000104266
Uhmk1	0.171081747549243	2.22983082643374	0.0428456158871907	0.122731666871805	-5.4944430658989	protein_coding	16589	8.60845990920773	8101	ENSMUSG00000026667
Gm7694	-0.274845729363985	-0.394303519510705	0.699364713201157	0.804552062690496	-5.57963318722894	protein_coding	665574	0.391023289552507	3827	ENSMUSG00000102752
Nos1ap	0.0951479193402779	0.831358409903284	0.419881152325675	0.578472224031627	-7.10015460647546	protein_coding	70729	6.84749816647555	7249	ENSMUSG00000038473
Spata46	-1.94032510986601	-1.30524962774371	0.213087638211793	0.375177588106404	-4.54887056452296	protein_coding	76925	-3.05022553988448	771	ENSMUSG00000042800
Olfml2b	-1.62870444562984	-4.04954298154426	0.00122041139405066	0.00869907643759322	-0.719314705607234	protein_coding	320078	1.99369535587527	3095	ENSMUSG00000038463
Atf6	-0.480859237779445	-4.45311687686198	0.000560860914809721	0.00475225964237217	-0.866182705800408	protein_coding	226641	6.68994214743839	9231	ENSMUSG00000026663
Gm25235	4.2620669810786	2.35114967769206	0.0340749120541904	0.104700900930161	-3.72399298332973	snRNA	NA	-4.25864813434429	107	ENSMUSG00000096547
Gm9929	1.49015279588698	1.23607807638693	0.236994296097105	0.403501782002389	-4.65160681711326	processed_transcript	NA	-1.73678313626516	1671	ENSMUSG00000053925
Dusp12	-0.0141259077624098	-0.029916966122693	0.976560330982001	0.986376155070176	-5.98841778973271	protein_coding	80915	1.36600908275086	2743	ENSMUSG00000026659
Fcrlb	2.06998382329728	1.49889190192829	0.156358009348615	0.304459975551778	-4.42906047629063	protein_coding	435653	-1.68460324979507	1284	ENSMUSG00000070524
Gm2962	0.368198142270925	0.204100756694768	0.841244991606253	0.9014032239059	-5.02416468162193	processed_pseudogene	NA	-3.36848396162315	336	ENSMUSG00000089838
Fcgr2b	-0.0626291100087529	-0.0954906577341755	0.925293709507194	0.956388637660369	-5.87805339535773	protein_coding	14130	1.0564776035436	5790	ENSMUSG00000026656
Gm38204	2.17058959695434	1.19541030720287	0.252004835030818	0.419289218186972	-4.58889666331207	antisense	NA	-5.37991287719157	619	ENSMUSG00000103676
Fcgr3	-1.1104820559573	-3.30193642472508	0.00531230798074937	0.0268900089699671	-2.21711645450875	protein_coding	14131	2.64999896178979	1736	ENSMUSG00000059498
Cfap126	1.50794924913468	1.17320026893344	0.260508276182595	0.428850031913531	-4.70919900937067	protein_coding	75472	-1.68101910618018	1774	ENSMUSG00000026649
Sdhc	-0.45593841459809	-2.87109494669646	0.0124415098406651	0.0503206386126156	-3.58836315004896	protein_coding	66052	4.7731639216283	3250	ENSMUSG00000058076
Pcp4l1	0.676133922670169	5.47029845780948	8.58929668004435e-05	0.00106825954083303	1.19157555341093	protein_coding	66425	5.88197282126399	1577	ENSMUSG00000038370
Tomm40l	-0.506480619844404	-2.00577755506372	0.0648323751782195	0.163894799382506	-4.67564078119571	protein_coding	641376	3.03023983565798	5135	ENSMUSG00000005674
Apoa2	-3.06624498530837	-2.37144565856759	0.0327847391450899	0.101915842915557	-3.5733632926214	protein_coding	11807	-2.25655980844153	537	ENSMUSG00000005681
Fcer1g	-3.25703587360847	-2.38112276507518	0.0321860470074865	0.100666973530633	-3.49998998973793	protein_coding	14127	-1.40958813293332	874	ENSMUSG00000058715
Ndufs2	0.340164934755973	3.73920890131551	0.00223975579765462	0.0139790548150551	-2.39374152601008	protein_coding	226646	7.38401150644911	2313	ENSMUSG00000013593
Adamts4	-1.00679684230744	-3.7378985680338	0.00224553501220978	0.0140030843143987	-1.63658032838676	protein_coding	240913	3.64081792462049	4810	ENSMUSG00000006403
B4galt3	-0.0601044255911702	-0.301513997345259	0.767504543824029	0.852151123643357	-6.6804085516707	protein_coding	57370	3.67268870007268	5467	ENSMUSG00000052423
Ppox	0.623741082460895	1.42031782976353	0.177645729120346	0.332438748913947	-5.07254860617024	protein_coding	19044	1.50066579534796	4515	ENSMUSG00000062729
Usp21	-0.209354510140743	-0.838801530443929	0.41583122833536	0.574236846231899	-6.59373592692523	protein_coding	NA	4.48308750579262	4756	ENSMUSG00000053483
Ufc1	-0.903330164591599	-4.69511296840801	0.000354765732475112	0.00330144384204189	0.129932227854394	protein_coding	66155	4.02048026795108	2070	ENSMUSG00000062963
Rpl27-ps1	-1.82558499229101	-1.08719428509561	0.295519723714176	0.464772317174627	-4.65025391248386	processed_pseudogene	NA	-5.46317471210665	408	ENSMUSG00000079137
Gm20045	-0.463919148047694	-0.740728534076112	0.471237035695048	0.622938000928511	-5.55700023141773	lincRNA	NA	0.991348151556142	5577	ENSMUSG00000103983
Dedd	0.214820705458642	0.57916586109559	0.5717823500007	0.705495973263698	-6.00367770891773	protein_coding	21945	1.85339445274375	5861	ENSMUSG00000013973
Nit1	0.0672858293324494	0.320252198890918	0.753560122949652	0.842442938591935	-6.66714213481457	protein_coding	27045	3.62178256863992	4932	ENSMUSG00000013997
Pfdn2	-0.526402901268343	-2.95644841415243	0.0105174244032185	0.0445187670809927	-3.2617221958948	protein_coding	18637	4.11090212500714	1937	ENSMUSG00000006412
Gm37154	-0.424950949088775	-0.445883714440086	0.662575909405139	0.776901694947267	-5.30327800409023	TEC	NA	-0.740867162388405	1290	ENSMUSG00000102929
Klhdc9	1.16418936983205	1.13038636384887	0.277519596245136	0.446997921532106	-4.81892362227719	protein_coding	68874	-0.965736202350594	1558	ENSMUSG00000045259
Gm37097	-1.28047548641591	-0.695228107858435	0.498417698730476	0.645967373381434	-4.81749652685839	processed_pseudogene	NA	-5.43210585806817	336	ENSMUSG00000103727
Nectin4	0.985385238110561	2.61356002968528	0.0205799171816543	0.0726219725519553	-3.34095214264698	protein_coding	71740	1.94144216816836	3746	ENSMUSG00000006411
Arhgap30	0.0387675844009406	0.100633454548146	0.921284451103855	0.953557213139291	-6.14351377635928	protein_coding	226652	1.79210760064702	8591	ENSMUSG00000048865
Usf1	-0.23878287540199	-1.55654034052794	0.142141590154916	0.285173693312461	-5.7957746729194	protein_coding	22278	4.5872468458116	2806	ENSMUSG00000026641
F11r	-2.35824593601295	-3.34459806004123	0.00488208405512303	0.0253078403817009	-2.01567079916086	protein_coding	16456	0.402154600874256	2663	ENSMUSG00000038235
Cd48	0.0152588764918673	0.01006382459453	0.992113967150022	0.994946750882329	-5.0602662567477	protein_coding	12506	-3.03102840323446	1189	ENSMUSG00000015355
Tma7-ps	-0.0714119419822548	-0.125771339345405	0.901721349175635	0.94103538756831	-5.68426466060662	processed_pseudogene	NA	0.11623799880908	195	ENSMUSG00000059058
Cd84	0.0263512172374869	0.0720857298877284	0.943564863117257	0.967831769158803	-6.09297035206143	protein_coding	12523	1.70060024101308	6272	ENSMUSG00000038147
Gm10521	0.0325099391112433	0.0297728776992222	0.976673187095353	0.986379660460568	-5.21019401271648	protein_coding	NA	-1.51945572545359	2574	ENSMUSG00000073492
Vangl2	-0.801690403818409	-3.90685691951623	0.00161207131573946	0.0108718354744608	-1.29825204180405	protein_coding	93840	3.64662261876493	6990	ENSMUSG00000026556
Ncstn	-0.0371239236168763	-0.256829169935839	0.801088598429644	0.874542804401861	-7.08543493749676	protein_coding	59287	5.14146542261901	3975	ENSMUSG00000003458
Copa	0.811582956381941	9.97269097141429	1.06880444541578e-07	4.77075264008279e-06	7.83321534396992	protein_coding	12847	7.95848305887969	9427	ENSMUSG00000026553
Gm37756	3.33389226292824	2.04629563815709	0.0602105329435979	0.155201771470145	-3.99460953173842	antisense	NA	-4.7233521768147	942	ENSMUSG00000103380
Pex19	-0.512887065574584	-3.84844609677886	0.00180740140046083	0.0118834459228367	-1.79662678142783	protein_coding	19298	5.3083283670634	3815	ENSMUSG00000003464
Gm10171	1.00959996394041	1.71392507882136	0.108835223568562	0.235797018050842	-4.82684322992197	processed_pseudogene	NA	1.98297568079849	628	ENSMUSG00000089803
Dcaf8	0.00858871711049872	0.105434669810649	0.917543489108939	0.951403600725501	-7.64094393681885	protein_coding	98193	7.91798393702566	12996	ENSMUSG00000026554
Pea15a	-0.742513061326877	-7.1971031243291	4.89051953666288e-06	0.000105429127144169	3.85823931749699	protein_coding	18611	7.85124649255107	3861	ENSMUSG00000013698
Casq1	-1.45271723077374	-1.38486477825421	0.18800893343552	0.345598569898435	-4.54352924011324	protein_coding	12372	-1.41902080111969	1951	ENSMUSG00000007122
Igsf8	0.375830887692288	3.34155404379085	0.00491159077249008	0.0254156731191643	-2.96117918183215	protein_coding	140559	6.1145997528599	5217	ENSMUSG00000038034
Atp1a2	-1.57025275469608	-18.3648852661907	4.09303181231884e-11	1.0104986444435e-08	15.870700330875	protein_coding	98660	9.33298958651933	7038	ENSMUSG00000007097
Kcnj9	0.207459160807278	1.86645029912548	0.0833048447768564	0.194765546474214	-5.79607448473513	protein_coding	16524	6.82103072714145	4288	ENSMUSG00000038026
Gm36937	0.912075539348224	1.17796247073865	0.25866663917565	0.427012715843298	-4.95183353816405	antisense	NA	0.129638621496103	429	ENSMUSG00000102413
Kcnj10	-1.89273553838995	-17.5694557587135	7.37855791432508e-11	1.59597598442124e-08	15.3667944602259	protein_coding	16513	6.39303908266861	5407	ENSMUSG00000044708
Pigm	-0.492720997992909	-2.67475262156907	0.0182715065822154	0.0666990838720826	-3.75913514482468	protein_coding	67556	3.9762757553815	7554	ENSMUSG00000050229
Slamf9	3.76158304785369	2.29496727277085	0.0379018331087108	0.112783590841116	-3.78091474996823	protein_coding	98365	-4.53045499569126	1313	ENSMUSG00000026548
Igsf9	-0.0147945998682641	-0.0209451572653323	0.983588322944304	0.989998581947547	-5.53281140187077	protein_coding	93842	-0.0118621362273804	6612	ENSMUSG00000037995
Tagln2	-0.633809139606672	-0.859824502711124	0.404531320447404	0.565554316516606	-5.32836497882998	protein_coding	21346	0.516375010948458	2082	ENSMUSG00000026547
Cfap45	-0.945155607694161	-0.831242461571636	0.419944444922365	0.578522821068478	-5.06556055510541	protein_coding	71870	-1.08254366766821	5717	ENSMUSG00000026546
Dusp23	-0.982082764749395	-1.35710038042564	0.196466409649658	0.355679757810314	-4.73708296590791	protein_coding	68440	-0.00374793534898981	1410	ENSMUSG00000026544
Ackr1	-0.435670474829836	-2.10344463993479	0.0542059148798747	0.144407634257909	-4.70024560948655	protein_coding	13349	3.69658550297751	1405	ENSMUSG00000037872
Cadm3	-0.315929717039665	-3.65156729223707	0.00266159079501368	0.0158791236033474	-2.76871686518365	protein_coding	94332	8.55388702022153	7248	ENSMUSG00000005338
Aim2	1.20374745652538	1.78330967945993	0.0964678898779164	0.216222551391568	-4.30910657023277	protein_coding	383619	0.416701944303781	3501	ENSMUSG00000037860
Gm44339	1.85466216063372	1.05579424570906	0.309141389440079	0.477674228088211	-4.66147222717712	miRNA	NA	-5.51891121861841	84	ENSMUSG00000106299
Ifi207	-1.898874735184	-1.46577598911028	0.16505395789874	0.31650360929931	-4.47149166507008	protein_coding	226691	-1.37920788483078	3481	ENSMUSG00000073490
Ifi204	2.68286537688329	2.18518344269185	0.0465772085651624	0.130525219325105	-3.73935779783846	protein_coding	15951	-1.77491942023867	3561	ENSMUSG00000073489
Mndal	0.935645450115806	0.570096063496925	0.577748864026514	0.710513314680147	-5.02902174369608	protein_coding	100040462	-2.26535344467719	3443	ENSMUSG00000090272
Ifi203	0.81405279835973	1.09043495183877	0.294139674521529	0.463277139816412	-4.95104532499726	protein_coding	15950	-0.308841966947367	6706	ENSMUSG00000039997
Fmn2	-0.0521607870718585	-0.474923399425261	0.642247512154897	0.761145959725675	-7.25122760332472	protein_coding	54418	6.36138577546757	7960	ENSMUSG00000028354
Grem2	-0.294498225331084	-1.67721531312577	0.115926299373524	0.246813755881684	-5.59716250970597	protein_coding	23893	4.50523948535579	3745	ENSMUSG00000050069
Rgs7	-0.464894385908795	-3.7565086439427	0.00216485480497718	0.0136469947197394	-2.13113263190684	protein_coding	24012	6.0728816558131	6019	ENSMUSG00000026527
5730408A14Rik	6.05758870488825	4.60939304569006	0.000416935267710152	0.00375017859961019	-1.57694253140702	TEC	NA	-2.60514179953398	1824	ENSMUSG00000104343
Fh1	0.536777692684837	4.12140275128941	0.00106145078397376	0.00780947629184306	-1.33304055611325	protein_coding	14194	5.63947323531846	3392	ENSMUSG00000026526
Opn3	0.159235305383049	0.259593692413863	0.798998162534674	0.873092331762097	-5.58058725522433	protein_coding	13603	0.239597543898801	1913	ENSMUSG00000026525
Chml	0.502027593548408	3.03735178992424	0.00896579373407904	0.0396585667993713	-3.26536096767455	protein_coding	12663	4.7132078414773	6975	ENSMUSG00000078185
Pld5	-1.22022802301665	-5.32750596871209	0.00011087863526997	0.00131651753633526	1.42934287013938	protein_coding	319455	3.2805628565197	10094	ENSMUSG00000055214
Rbm8a2	0.153367964097665	0.117569239243119	0.908097846952913	0.945550691017009	-5.08238728439392	protein_coding	NA	-3.64682802914078	1338	ENSMUSG00000078184
Gm38101	0.0407321529898372	0.022088629643582	0.982692501939298	0.989508550921583	-5.05452292328197	lincRNA	NA	-3.0677241692489	3557	ENSMUSG00000104157
Cep170	0.334363931657049	2.27761872995777	0.0391633081166534	0.115323894191784	-5.15927847540812	protein_coding	545389	7.14978588705364	18049	ENSMUSG00000057335
3110062G12Rik	3.61309279363026	1.95684071499765	0.070846609053329	0.174302989350954	-4.03015070072478	TEC	NA	-3.44060625100784	1419	ENSMUSG00000103634
Gm38104	0.309591688947545	0.305888428444069	0.76424151777251	0.849825016137169	-5.38251930737321	TEC	NA	-0.922047207899868	1895	ENSMUSG00000104154
Gm36992	1.69893098309816	0.98734112877534	0.340420158393031	0.507287303713586	-4.73505354119516	antisense	NA	-3.62323274814208	428	ENSMUSG00000103435
Gm25288	-0.161045031669672	-0.0941252156948323	0.926358549751885	0.956999606563536	-4.96961761734876	misc_RNA	NA	-4.79599039362868	265	ENSMUSG00000084749
Sdccag8	0.279039442450406	1.56092692026028	0.141106370864861	0.283697934812409	-5.62487401820315	protein_coding	76816	3.95137984907853	4129	ENSMUSG00000026504
Gm38158	1.15277760649401	0.651481768523337	0.525404525439743	0.66813829287978	-4.88351649348365	processed_pseudogene	NA	-4.24687705488697	339	ENSMUSG00000103367
Gm38053	1.44491420095499	0.852010379028085	0.408707420446281	0.567530467264265	-4.75202519255648	unprocessed_pseudogene	NA	-5.69626627485503	160	ENSMUSG00000103584
Gm37490	2.40383632634238	1.74668934852763	0.102830927487645	0.226506805277255	-4.1923260204282	TEC	NA	-1.98645985731237	724	ENSMUSG00000102211
Gm15423	-2.72240098565554	-1.79755520589971	0.0940886264744102	0.212252556729178	-4.15105472314641	antisense	NA	-2.78155480705974	1430	ENSMUSG00000087082
Gm37519	4.18938239794313	2.91543199965801	0.0114024105127115	0.0472680166237971	-3.16182102184095	TEC	NA	-3.34726707701709	2210	ENSMUSG00000103251
Akt3	-0.696107311458293	-9.55311464107423	1.80531420538965e-07	7.42193067089223e-06	7.25380554464845	protein_coding	23797	8.20952633274947	5124	ENSMUSG00000019699
Gm37960	6.21365284035475	4.91809133957263	0.000234057461263762	0.00239851071834337	-1.21718163359417	TEC	NA	-2.11851391662403	1897	ENSMUSG00000104391
Gm37106	4.07351967889405	2.93057399719704	0.0110674748786141	0.0461905947318456	-3.07562110370009	TEC	NA	-2.83702433656736	1532	ENSMUSG00000102133
Gm37598	3.20730938229536	2.28698210107037	0.0384776283051756	0.113890014132595	-3.67371145336333	TEC	NA	-2.43521533912943	1301	ENSMUSG00000102749
Gm37706	5.05260023782386	3.65997488949435	0.00261785133878702	0.0157042233480513	-2.16625954436888	TEC	NA	-1.67254667451251	2765	ENSMUSG00000103646
Gm37463	3.55084211519213	2.61584752095304	0.0204887581265514	0.0724173343554266	-3.30942009526789	TEC	NA	-2.16236568010542	796	ENSMUSG00000102427
Zbtb18	-1.0216919050307	-8.15020244453461	1.19078212848103e-06	3.39404078924121e-05	5.36459880877151	protein_coding	30928	7.60545814079382	6138	ENSMUSG00000063659
Gm37306	2.31211725076446	1.25849490385258	0.229025261583654	0.394000165606388	-4.55347059917284	lincRNA	NA	-5.30068987560046	1233	ENSMUSG00000103043
1700016C15Rik	0.533504142134985	0.281388698637668	0.78257482332892	0.862965000578156	-4.94503540234558	protein_coding	69428	-4.68721694530251	768	ENSMUSG00000015962
Adss	0.136223167000237	1.11485891734283	0.283892938131338	0.453516229477361	-6.55217852312071	protein_coding	11566	5.41452782763166	4531	ENSMUSG00000015961
Gm16585	2.39474818238609	1.62074073972653	0.127621764308587	0.264266564357799	-4.30817025982781	processed_pseudogene	NA	-4.01844204935057	610	ENSMUSG00000089657
Gm7068	-0.617128314106795	-0.580485197559108	0.570917150820615	0.704778451035698	-5.52196290468432	unprocessed_pseudogene	NA	-0.844616887675796	2949	ENSMUSG00000102483
Gm16432	-0.320147493282121	-0.954477591821318	0.356213899579463	0.521718716521549	-6.02803946894228	protein_coding	545391	2.94011633936904	5259	ENSMUSG00000091476
Gm37313	1.83082795516981	2.11450994312513	0.0531092937245834	0.142425146074397	-3.81660014458146	unprocessed_pseudogene	NA	0.12333290432049	290	ENSMUSG00000104097
Gm8010	-0.119036446494722	-0.122199481346062	0.904497353231088	0.943085198178605	-5.40518761766863	unprocessed_pseudogene	NA	-0.876522688866157	873	ENSMUSG00000102493
Desi2	-0.366241348193187	-2.35244019580193	0.0339914627877628	0.104518228419419	-4.59925790592244	protein_coding	78825	4.97964394174383	9156	ENSMUSG00000026502
Gm37486	-0.434506135969296	-1.22294277215347	0.241764052375737	0.408832486814219	-5.5372809732265	processed_pseudogene	NA	2.26013427924058	405	ENSMUSG00000104126
B230369F24Rik	0.173006038265147	0.183229403299027	0.857274678631331	0.912772022387828	-5.40087961896854	antisense	NA	-1.00210422584279	2560	ENSMUSG00000086350
Hnrnpu	0.26579537564978	3.25160889516961	0.00586885275023328	0.0289717594578529	-3.4844659298833	protein_coding	51810	8.13203341701753	11599	ENSMUSG00000039630
Gm38300	-0.0528978594817701	-0.0850393359713927	0.933447808581423	0.960638927702226	-5.61326526098831	TEC	NA	0.21703578102423	1870	ENSMUSG00000104279
Gm24919	-1.14150825159339	-0.690331328661464	0.501397312661571	0.647901013560311	-4.81838612039852	snRNA	NA	-5.69626627485503	106	ENSMUSG00000064954
Efcab2	0.320092189612162	1.86959800595442	0.0828397646084522	0.193990613411512	-5.22314603978859	protein_coding	68226	4.1700290861165	4151	ENSMUSG00000026495
Kif26b	0.99627614060134	7.51303491485962	3.02339487248464e-06	7.22694256237383e-05	4.69085615946352	protein_coding	269152	5.57692613322615	14696	ENSMUSG00000026494
Smyd3	0.0125059766456052	0.071682113635653	0.943880268518825	0.968064088511018	-6.97075795279518	protein_coding	69726	4.54454943529732	9184	ENSMUSG00000055067
Gm5561	-1.54172803275267	-1.44425964419284	0.170918005451418	0.323588469491302	-4.52254382233445	processed_pseudogene	NA	-0.90231984779851	480	ENSMUSG00000096474
Tfb2m	-0.15119096955647	-0.888410571618176	0.389496846868487	0.551367310499133	-6.47821312973852	protein_coding	15278	4.226972301884	2804	ENSMUSG00000026492
Gm15480	3.75513254332486	2.41029602807381	0.0304434752383749	0.0964973969127877	-3.68810671837472	processed_pseudogene	NA	-4.68919868047753	519	ENSMUSG00000082395
Cnst	-0.070128304108318	-0.54648549497881	0.593432126042824	0.722941425270407	-6.97580727977007	protein_coding	226744	5.20495450744837	8859	ENSMUSG00000038949
Sccpdh	-0.269072288011032	-1.58618350555491	0.135270382002009	0.275543178981257	-5.75831616127212	protein_coding	109232	4.56361263460579	7562	ENSMUSG00000038936
Ahctf1	0.287361557912993	2.55270693528121	0.0231539711724957	0.0790870336475469	-4.46448510546973	protein_coding	226747	6.04919041453409	15116	ENSMUSG00000026491
Cdc42bpa	0.249001372683977	3.64663799616308	0.00268757795169123	0.0159959498647633	-2.79674643985528	protein_coding	226751	8.68763609695474	21522	ENSMUSG00000026490
Gm38169	0.968947328354493	0.758838638781285	0.4606757522419	0.614347184813498	-4.98036904681412	TEC	NA	-1.72881948981295	2539	ENSMUSG00000102194
Gm38331	5.07524494528154	3.31982159650902	0.00512750600765605	0.0262166167698329	-2.82870260407345	TEC	NA	-4.17405644206901	2671	ENSMUSG00000103636
Coq8a	-0.598784064136474	-2.68336488333564	0.0179674903558899	0.0658335681966406	-3.55599506564772	protein_coding	67426	3.27624457441737	5293	ENSMUSG00000026489
Psen2	0.0429031808719489	0.189646777819322	0.852338657278788	0.909438814449608	-6.59671463213869	protein_coding	19165	3.29667489987725	4332	ENSMUSG00000010609
Gm5069	-1.34483250874753	-1.59987171529972	0.132194854220579	0.27090863405866	-4.41823809253233	transcribed_processed_pseudogene	NA	-0.579445426561199	1328	ENSMUSG00000055676
Itpkb	-0.774954575051184	-4.51622075462979	0.000497403782229809	0.00430674543214167	-0.314615183282799	protein_coding	320404	4.48151929912056	10463	ENSMUSG00000038855
Gm37033	1.95027251001069	2.24127678593888	0.0419351334447292	0.120950922634758	-3.62214723246084	TEC	NA	-0.682312232485456	7350	ENSMUSG00000104388
Stum	-1.51123604035713	-17.4908653284004	7.83131016285517e-11	1.65244238451701e-08	15.3196818716182	protein_coding	381310	7.51174215104448	7375	ENSMUSG00000053963
Gm37984	4.38083120723956	3.06971933724204	0.00841047931767233	0.0377776437175212	-2.92000841887422	TEC	NA	-2.6560839356297	3733	ENSMUSG00000104210
Gm37267	-3.15314012331273	-2.03391941081654	0.0615891153472311	0.157728398894661	-3.99810766451942	lincRNA	NA	-4.62244235888024	681	ENSMUSG00000102608
Parp1	0.186854496716828	1.83015038239234	0.0888402093765846	0.203984015118569	-5.77361528051741	protein_coding	11545	6.37777922135478	5293	ENSMUSG00000026496
Lin9	-0.317052464042798	-0.958575672330182	0.354216805649579	0.519632522219431	-5.75487490481393	protein_coding	72568	2.05705476276716	7244	ENSMUSG00000058729
Acbd3	0.00651722531647126	0.0476803513224137	0.962652079582796	0.978152957480386	-7.13928139693943	protein_coding	170760	5.23258812830598	6780	ENSMUSG00000026499
Gm37768	0.27186595515901	0.383982838266292	0.706824783179682	0.810010339886367	-5.42345129804622	antisense	NA	-0.150745799851326	887	ENSMUSG00000103649
H3f3a	-1.38489406263141	-6.14164709384393	2.68485748928422e-05	0.000419708949652931	2.80848730545667	protein_coding	15078	3.41316483354329	3504	ENSMUSG00000060743
Gm17275	0.746929942596331	1.53505978228481	0.147304868532879	0.292330667277692	-4.82463895777252	lincRNA	NA	1.08478797592489	2550	ENSMUSG00000097347
H3f3aos	-0.738069333735756	-0.752454193723698	0.464382103086455	0.61682458451697	-5.03424263533081	antisense	NA	-1.54957740671687	3044	ENSMUSG00000073485
Sde2	-0.528125571122711	-1.98553813692892	0.0672608101365865	0.16837238780714	-4.8041631683842	protein_coding	208768	3.37943611041686	3471	ENSMUSG00000038806
Pycr2	-0.190137628018593	-0.720931683594185	0.482950255451715	0.631938755120571	-6.25643756299148	protein_coding	69051	2.97080151232638	2958	ENSMUSG00000026520
Tmem63a	-1.04795251222243	-3.16282777454635	0.00699622257264236	0.0330620101436328	-2.44889449241003	protein_coding	208795	2.48590524306442	4492	ENSMUSG00000026519
2210411M09Rik	-0.0522475543292916	-0.0271520323089051	0.978726031513088	0.987243789441521	-4.96900581292586	antisense	NA	-4.67069346174607	643	ENSMUSG00000085563
Ephx1	-1.69978509440645	-4.8525332347215	0.000264332548457229	0.0026378755800394	0.680577961186599	protein_coding	13849	2.41030527539761	1950	ENSMUSG00000038776
Nvl	0.30894901211399	2.17328671081499	0.0476216034948594	0.132351527461009	-4.89922925979593	protein_coding	67459	4.88295926046226	13488	ENSMUSG00000026516
Cnih4	0.00189037162341229	0.0135082438253796	0.989415067010571	0.99356709703584	-7.06584760269524	protein_coding	98417	4.91605425681193	3783	ENSMUSG00000062169
Wdr26	-0.170747793035927	-2.118023353979	0.0527654235399084	0.14179995684401	-5.54099774837761	protein_coding	226757	7.75740539631505	7848	ENSMUSG00000038733
A430110L20Rik	0.833296964061181	1.07162298174213	0.302218003676955	0.47118629683874	-4.94460355001937	lincRNA	NA	-0.413287601653357	2513	ENSMUSG00000054135
Rpl35a-ps2	2.40409918753194	1.46664944566748	0.164819500921231	0.316193238662737	-4.42382447105112	processed_pseudogene	NA	-4.72876444459015	333	ENSMUSG00000081214
Cnih3	-0.504485448680933	-3.4223512686736	0.00418578091538307	0.0225283156731047	-2.67149310105932	protein_coding	72978	5.48035277536012	2751	ENSMUSG00000026514
Gm16547	1.75126202685153	1.00628388626739	0.331546117026169	0.498601398091289	-4.68516024262097	processed_pseudogene	NA	-5.56485029238732	293	ENSMUSG00000089888
Ccdc121	-1.10619934911174	-0.730797850271823	0.47709086269757	0.628196182599334	-4.89750468970326	protein_coding	403180	-2.87557859425177	1819	ENSMUSG00000050625
Lbr	0.167056059756176	0.452509452898713	0.657912586986668	0.773204408992482	-6.20975285337254	protein_coding	98386	2.35939261745065	4761	ENSMUSG00000004880
Enah	0.311712503334997	3.99425895722149	0.00135912521580331	0.00947688462994969	-1.98706749678921	protein_coding	13800	7.9830188787502	21452	ENSMUSG00000022995
2700078F05Rik	4.72726751303365	4.08233586623146	0.00114505164047826	0.00828944299303679	-1.61702269713156	TEC	NA	-1.3583381322934	3244	ENSMUSG00000103722
Gm38359	1.82182263868882	1.01856286981893	0.325883287053751	0.493871143356008	-4.73656914518403	TEC	NA	-3.06801748583339	2225	ENSMUSG00000103317
Gm37018	1.81591825122992	1.9865943010744	0.067132057621001	0.168185421853994	-3.93774268834312	TEC	NA	-0.930778766521038	3869	ENSMUSG00000102950
Gm37258	3.20350390133439	2.16917300532716	0.0479877943175721	0.133101797103484	-3.78729530155916	TEC	NA	-2.35939090447966	1627	ENSMUSG00000102760
Srp9	-0.321802380952942	-1.31261668692165	0.210659326927766	0.372196146302558	-5.66131718909027	protein_coding	27058	2.99583105002259	5541	ENSMUSG00000026511
Degs1	-0.603492241956071	-3.40518395894012	0.00433040583002633	0.0230959687423584	-2.44509485202752	protein_coding	13244	4.32957582842105	2591	ENSMUSG00000038633
1700047M11Rik	1.46591308078001	3.06844432513943	0.00843169505917069	0.0378184534723998	-2.5100031390346	lincRNA	NA	1.8106365360923	2846	ENSMUSG00000100147
Fbxo28	-0.126458318665037	-0.852711824644555	0.408331385259377	0.567530467264265	-6.78835813956285	protein_coding	67948	5.35453490360167	5318	ENSMUSG00000047539
Gm10517	-1.93914618657386	-1.07212980836894	0.301998228702809	0.470913958341021	-4.65525973597375	TEC	NA	-5.27662489071126	758	ENSMUSG00000073482
Trp53bp2	-0.385276760285862	-2.58578549383945	0.0217185175469268	0.0755861336266385	-4.16932995054389	protein_coding	209456	4.95374815879066	4418	ENSMUSG00000026510
Capn2	0.480544008281661	4.31866648617669	0.000725395158857923	0.00580742830120961	-1.09400172121458	protein_coding	12334	6.45974602541274	6345	ENSMUSG00000026509
Gm37885	-3.5133414791579	-2.24804816822908	0.0414050809863848	0.119847947710217	-3.73169896410066	antisense	NA	-2.72907591750084	1985	ENSMUSG00000102234
Gm37069	-0.648460427461535	-1.45105908233126	0.169046419876774	0.321301810180382	-4.9757298210218	TEC	NA	1.37291474214311	4142	ENSMUSG00000104415
Susd4	-0.553612654276184	-4.78250057438097	0.000301189824283558	0.00290851867565355	-0.112749901745047	protein_coding	96935	6.00444308955797	3858	ENSMUSG00000038576
Gm38079	-1.90914833827868	-1.10412366400664	0.288363268539045	0.45785410532063	-4.64052726464319	lincRNA	NA	-5.15379729168356	154	ENSMUSG00000104367
Disp1	0.511283736204331	1.60727640533701	0.130556341455735	0.268714072924393	-5.09568236964804	protein_coding	68897	2.38754008720173	5224	ENSMUSG00000030768
BC085271	0.0325370899871902	0.0324533460610424	0.974573819215377	0.985189723614014	-5.24242108513687	transcribed_processed_pseudogene	NA	-1.48851550664371	1487	ENSMUSG00000102478
Brox	0.394005519339664	3.53871316069974	0.00332553197748367	0.0188880501673668	-2.55495721258315	protein_coding	71678	6.02341831740342	5010	ENSMUSG00000046836
Aida	-0.441010295215602	-2.71940982831808	0.0167475731544501	0.0625227418157563	-3.8319870196589	protein_coding	108909	4.59168535993624	6175	ENSMUSG00000042901
Mia3	0.189523366773869	2.03228682883728	0.0617731180758155	0.158102478490407	-5.51296205783911	protein_coding	NA	6.75337663471571	4431	ENSMUSG00000056050
Gm37339	1.99804927666773	1.22506321484911	0.24098902269608	0.40803801867894	-4.57231453944101	processed_pseudogene	NA	-5.46317471210665	392	ENSMUSG00000103415
Taf1a	0.654309170102358	1.43561856621698	0.173321351831936	0.326746234740909	-5.2222205637381	protein_coding	21339	2.03930321504129	2409	ENSMUSG00000072258
Gm37986	1.80527665849979	1.03236431550888	0.319602122571044	0.48834509766195	-4.67281792650449	lincRNA	NA	-5.54078530749812	383	ENSMUSG00000104212
Dusp10	2.35544416692559	8.85329727264338	4.50340110760905e-07	1.5594089939451e-05	6.73203990636887	protein_coding	63953	3.55383782743908	3042	ENSMUSG00000039384
1700056E22Rik	1.69280677243589	0.944135613776246	0.361288808680499	0.5264413000935	-4.74113147918235	protein_coding	73363	-4.17413430773468	1272	ENSMUSG00000044854
Rpl21-ps1	-0.383785857133905	-0.881401338899035	0.393147926527594	0.555020372646022	-5.54336053180338	processed_pseudogene	NA	-2.95895370444997	480	ENSMUSG00000102606
Gm38358	-0.367936314271155	-0.474220836249234	0.642735908237237	0.761408831344472	-5.34357661698318	processed_pseudogene	NA	-3.48329038470311	428	ENSMUSG00000103314
Hlx	0.893881030268491	0.956782103589728	0.355089886262386	0.520479283426211	-4.94916219052474	protein_coding	15284	-0.897147811221228	2278	ENSMUSG00000039377
Marc2	-1.18233943035662	-6.54884935207718	1.36709568277622e-05	0.000243616003176228	3.36122593816042	protein_coding	67247	4.33073329998998	6629	ENSMUSG00000073481
C130074G19Rik	-1.76144430971896	-7.63741585012804	2.51065334744775e-06	6.19863801519526e-05	5.10437431073091	protein_coding	226777	3.94597259601912	3035	ENSMUSG00000039349
Mark1	0.102406966068697	1.01633893836129	0.326903710721906	0.494763358679471	-6.89119678451641	protein_coding	226778	6.63351180233339	4356	ENSMUSG00000026620
Gm38251	2.09645650220335	1.75548736263298	0.101269237544899	0.224026363299754	-4.19899811704035	antisense	NA	-1.06843950217418	2575	ENSMUSG00000102784
Rab3gap2	0.827045575687863	9.29975695655721	2.49868097375768e-07	9.78620087851568e-06	7.07847633710523	protein_coding	98732	6.96069634498162	10800	ENSMUSG00000039318
Mir664	-0.646040926127962	-0.392690930988308	0.700528236261731	0.805433248200986	-4.89332502514282	miRNA	NA	-5.88585019548002	69	ENSMUSG00000105770
Gm34882	1.82961742241192	1.32618672273473	0.206244665296444	0.366994182852892	-4.55650976348537	antisense	NA	-2.34289266237799	974	ENSMUSG00000103613
Iars2	0.271358323370463	2.24973041841434	0.0412743768305314	0.119663271183817	-4.88683637743946	protein_coding	381314	5.42508173315023	8885	ENSMUSG00000026618
2010103J01Rik	3.72219798005987	2.62594300314567	0.0200910862921211	0.0714758201433145	-3.37730320208535	antisense	NA	-2.919274797984	388	ENSMUSG00000104368
Mir194-1	-1.350979241116	-0.813825058925074	0.42952272340124	0.586636558326878	-4.77413165643843	miRNA	NA	-5.62168977869316	67	ENSMUSG00000065581
Gm37785	1.17621407704405	1.2143206144228	0.244935563126549	0.412188317051292	-4.75788222481341	TEC	NA	-0.806787564405887	2408	ENSMUSG00000102526
Bpnt1	0.0313929767892895	0.269592772476581	0.791450679877609	0.868217254690498	-7.17090787955987	protein_coding	23827	5.54748356077345	2308	ENSMUSG00000026617
4930532G15Rik	1.84354514721868	1.14566993229128	0.271352674404049	0.440606654076696	-4.652709974771	lincRNA	NA	-3.42182107395807	1866	ENSMUSG00000097261
Eprs	0.464509056994266	5.73913442940292	5.35142219840351e-05	0.000733370483275235	1.39012298811521	protein_coding	107508	7.58128605379057	18102	ENSMUSG00000026615
Gm2061	-1.62174465968277	-2.42378127882767	0.0296686975118229	0.0946200288543433	-3.39389786857722	lincRNA	NA	0.572466685010897	2761	ENSMUSG00000097615
Slc30a10	-0.485990480079572	-2.55181291601705	0.0231940089706581	0.0791895342148466	-3.94387355770707	protein_coding	226781	3.82533295275972	5836	ENSMUSG00000026614
5033404E19Rik	-3.26746521501834	-2.2921562612339	0.0381035962540999	0.113213796156267	-3.71237247623065	transcribed_processed_pseudogene	NA	-3.103051698674	1065	ENSMUSG00000102185
Lyplal1	0.374288053621377	0.658799389731752	0.520833051340394	0.66434281431516	-5.67278559950323	protein_coding	226791	1.07889007653592	1578	ENSMUSG00000039246
Tgfb2	-1.47435030884699	-7.10081521964949	5.67713693043129e-06	0.000118756324492864	4.30357347136854	protein_coding	21808	3.77329118711371	5791	ENSMUSG00000039239
Rrp15	0.252058718663279	0.616783061650731	0.547388729438434	0.685763259248149	-5.82018301257274	protein_coding	67223	1.44124126684679	3239	ENSMUSG00000001305
A430105J06Rik	4.57854686153153	2.94962292688699	0.010659851447731	0.0449596843632358	-3.18651283310149	lincRNA	NA	-4.35545113657927	1275	ENSMUSG00000097784
1700007P06Rik	-1.33218762774303	-1.46304665909191	0.16578837396299	0.317462931417668	-4.55969064207855	antisense	NA	-0.377211694997339	823	ENSMUSG00000089730
Gpatch2	0.0803165129292075	0.533751021431587	0.601980116498474	0.730697827027356	-6.88131695613186	protein_coding	67769	4.77006176939838	7684	ENSMUSG00000039210
Gm37254	1.02552275514654	1.95847414394551	0.0706379246934633	0.173966460995799	-4.21865878415685	TEC	NA	1.03863725683929	3901	ENSMUSG00000104394
Gm38155	2.93402944922431	2.09268521676971	0.0552922952249392	0.146477496449912	-3.85863825571443	antisense	NA	-2.26300473385116	2763	ENSMUSG00000104245
Esrrg	1.56475778180418	11.9270039496331	1.14451958946232e-08	8.36344247655418e-07	10.3702735465626	protein_coding	26381	5.71406830392808	6208	ENSMUSG00000026610
Gm36388	1.09237932840209	1.16134401393007	0.265137078852705	0.433780993921601	-4.80770978245679	antisense	NA	-0.85921564157742	1675	ENSMUSG00000103961
Kctd3	-0.408496121533635	-2.99016215406405	0.00984099293443027	0.0423931675846001	-3.62187477026046	protein_coding	226823	5.99660419538629	8129	ENSMUSG00000026608
Kcnk2	-0.514958025457948	-4.57059191269964	0.000448676401943921	0.00397727918832041	-0.528760641546119	protein_coding	16526	6.0598719806346	4943	ENSMUSG00000037624
Pdcd5-ps	-0.214137365943416	-0.38492391951883	0.706143231160645	0.809442280452398	-5.69539386646989	processed_pseudogene	NA	0.535843438487231	381	ENSMUSG00000102824
A430027H14Rik	-0.436122456680781	-0.673259765821858	0.511866667677769	0.657248900747708	-5.40805822115945	antisense	NA	0.268701228769756	1467	ENSMUSG00000104507
Gm38122	2.11002360409837	1.17580450557174	0.259499921351145	0.427575345187323	-4.59973499546804	TEC	NA	-5.39193784148421	885	ENSMUSG00000103087
Cenpf	1.26054046061971	2.26296207284183	0.0402597702600592	0.117717386388342	-3.82395431374184	protein_coding	108000	1.42521727871522	15433	ENSMUSG00000026605
Ptpn14	-0.71871833724972	-3.61439157902033	0.00286402988575627	0.0167788847974788	-1.87619035183827	protein_coding	19250	3.68119568941277	13413	ENSMUSG00000026604
Gm30280	1.53189161271283	0.898342610480132	0.384362662720956	0.545980518161223	-4.73312975962329	processed_pseudogene	NA	-5.65609825827107	262	ENSMUSG00000102248
Gm37422	1.7920060558455	1.81291183787967	0.0915824274613417	0.208423768702198	-4.13758227867545	antisense	NA	-0.853806992810146	4718	ENSMUSG00000104435
Smyd2	-0.182350845291683	-0.96877036538091	0.349282833713455	0.514473957450229	-6.30519445762563	protein_coding	226830	3.87961164585194	2717	ENSMUSG00000026603
Gm38245	-0.709951424073198	-0.613723794593958	0.549351040880591	0.687391154755833	-4.99599315768893	TEC	NA	-3.05925677413699	2621	ENSMUSG00000103467
Prox1	-0.87813599824795	-5.03917146140553	0.000187229577668273	0.00199956414090452	0.764691023465214	protein_coding	19130	4.02598001782974	8390	ENSMUSG00000010175
Gm28172	0.831830977844436	0.43980233768409	0.666868940950859	0.780135955319644	-4.93096773777913	antisense	NA	-4.38369955660825	506	ENSMUSG00000099404
Prox1os	-4.55490712443453	-3.29329823592524	0.00540393570097489	0.0272461458264481	-2.88188494701281	antisense	NA	-3.8620912220533	828	ENSMUSG00000079045
Rps6kc1	0.0611218646435732	0.5346092728786	0.601402080920643	0.730090158582469	-7.13011372915623	protein_coding	320119	5.8901802275467	9741	ENSMUSG00000089872
Angel2	0.0969699555981692	0.720948318277613	0.482940339875689	0.631938755120571	-6.82308872338055	protein_coding	52477	5.03240291676697	5559	ENSMUSG00000026634
Vash2	1.64488651333495	4.24424286035655	0.000837065846883961	0.00647529160985617	-0.387838264673491	protein_coding	226841	2.15289285673062	4314	ENSMUSG00000037568
Gm8407	-1.18267770549412	-1.02507792009234	0.322907188770717	0.491023528823261	-4.83862219301193	processed_pseudogene	NA	-1.66703925979052	427	ENSMUSG00000103964
Mfsd7b	0.494077214009937	2.08844846816219	0.0557255807819345	0.147280037157879	-4.67736024207497	protein_coding	226844	3.48774039715706	5177	ENSMUSG00000066595
Spata45	1.23021655081935	1.09919942084424	0.290431361910521	0.460050535432761	-4.79029873827725	protein_coding	75558	-1.70020694516773	506	ENSMUSG00000057072
Tatdn3	1.01574726469549	2.69564328100989	0.0175425391449922	0.0647988630336813	-3.35275357546702	protein_coding	68972	2.57670098807295	2786	ENSMUSG00000026632
Nsl1	-1.67550714786247	-1.49293288941724	0.157893742002511	0.306470641398225	-4.44089957483921	protein_coding	381318	-1.89131115150928	5303	ENSMUSG00000062510
Atf3	0.38248607286586	0.416778623012572	0.683231150872219	0.792532584781813	-5.27719106776285	protein_coding	11910	-1.02445830871834	2154	ENSMUSG00000026628
D730003I15Rik	1.76497240674787	0.901135477341816	0.38292726295298	0.544972490560362	-4.86682144671781	lincRNA	NA	-2.10890331954089	1687	ENSMUSG00000073478
Gm37168	0.0561767223397873	0.0899389134041799	0.929624143480956	0.958725803857035	-5.66589409179562	lincRNA	NA	0.450150249647522	1452	ENSMUSG00000103174
Nenf	-0.669071505269204	-1.91605985770905	0.0762417883085413	0.183350765566736	-4.62930555727452	protein_coding	66208	2.43645304866799	742	ENSMUSG00000037499
Tmem206	0.310054374721179	1.12802374780244	0.27848230958769	0.447762231169751	-5.90730265837612	protein_coding	66950	3.06432165198037	2246	ENSMUSG00000026627
Ppp2r5a	-0.911693242545947	-5.6062027380833	6.75363789804559e-05	0.000878013246972184	1.47496111119443	protein_coding	226849	5.76165402492605	9607	ENSMUSG00000026626
Gm2272	-0.059472195185177	-0.0327914638581317	0.974309015768076	0.98508830681035	-5.01422557707092	processed_pseudogene	NA	-3.80200347018787	582	ENSMUSG00000103433
Gm32200	-1.10241551450798	-1.59828844930885	0.132547487079077	0.27145246672002	-4.49759831483928	lincRNA	NA	0.201607212545281	2385	ENSMUSG00000103114
9430037O13Rik	1.83063533820645	1.21736937925419	0.243810439397897	0.410933315935285	-4.61886214898839	TEC	NA	-3.46812193339531	1008	ENSMUSG00000102246
Dtl	-1.80604306633832	-4.85279282955354	0.000264204978288095	0.0026378755800394	0.682224515692026	protein_coding	76843	2.31192067762341	13709	ENSMUSG00000037474
Ints7	-0.222912014254072	-1.29132254989792	0.217739520933472	0.380604238968104	-6.16597324407586	protein_coding	77065	4.67336105309431	7319	ENSMUSG00000037461
Gm37349	3.57542232018641	2.34194691238429	0.0346756494516159	0.105859658272591	-3.61408321506981	TEC	NA	-3.28761499156113	624	ENSMUSG00000102970
Lpgat1	0.206559133289135	3.12971190879763	0.00746987455900992	0.0347053527623213	-3.82824058308361	protein_coding	226856	8.74031099225345	7610	ENSMUSG00000026623
Gm22446	-0.151959685202321	-0.0851274017750136	0.933379066037759	0.960638927702226	-4.98724332470807	snRNA	NA	-4.49102637641253	104	ENSMUSG00000095504
Gm26203	6.05788070021458	4.64005354772016	0.000393498075893268	0.00358677861057004	-1.71077183728002	snRNA	NA	-3.34996721373674	114	ENSMUSG00000064845
Gm38037	-5.35767177806011	-3.97041512916598	0.00142382434044575	0.00985856878777318	-2.25145291647016	antisense	NA	-3.54854914170572	1624	ENSMUSG00000102840
Nek2	0.95586426686413	0.83735361038435	0.416617051857338	0.574957406758691	-4.98209425602497	protein_coding	18005	-1.22269315971234	4516	ENSMUSG00000026622
1700034H15Rik	0.619840809653476	1.85394466817709	0.0851758510849032	0.198013166779636	-4.6272254164866	antisense	NA	2.01792073824585	6099	ENSMUSG00000055833
Slc30a1	-0.555548256836289	-3.00416581159494	0.00957281719152045	0.0415712298650563	-3.32178446377754	protein_coding	22782	4.73999016230869	5244	ENSMUSG00000037434
Traf5	0.929379094557467	1.26224565910723	0.227712807199637	0.392207078191828	-4.82556310025364	protein_coding	NA	-0.115835871900548	4566	ENSMUSG00000026637
Gstp-ps	-1.04580783168504	-2.18068969544027	0.046969168797495	0.131145098055424	-3.86748672504086	processed_pseudogene	NA	1.18739562250028	631	ENSMUSG00000103653
Gm26879	-2.10127745254341	-1.34207945571158	0.201169601325624	0.36118332018231	-4.51645848135675	antisense	NA	-3.5044806564018	1176	ENSMUSG00000097089
Rcor3	0.732501417008821	3.08589084685524	0.00814593945920732	0.0369449854775916	-2.84717663709374	protein_coding	214742	3.4201959896628	13622	ENSMUSG00000037395
Gm10516	-0.32719286641988	-0.92522086199922	0.370700235870954	0.534593929558007	-5.70179630764273	antisense	NA	1.81243222107034	2788	ENSMUSG00000097316
Kcnh1	-0.581775578449751	-5.06517126228898	0.000178510276072993	0.00192247268633308	0.284859912095575	protein_coding	16510	6.8132930359319	7331	ENSMUSG00000058248
1700065J18Rik	-1.51789034084254	-0.988045364983348	0.340087246264468	0.506992093632856	-4.73999568897003	lincRNA	NA	-3.92607692264259	393	ENSMUSG00000100872
Sertad4	-0.054883246223835	-0.341554212989233	0.737815866703758	0.831100333927121	-6.86538897307863	protein_coding	214791	4.36963099628703	3850	ENSMUSG00000016262
Gm15867	0.598841312302673	0.324669171601053	0.750285902289738	0.839666245670743	-4.93716792153228	antisense	NA	-4.70005295427171	388	ENSMUSG00000089812
Gm2367	0.191843280219131	0.201434314116905	0.843288972239541	0.902922515536801	-5.29529875740702	processed_pseudogene	NA	-1.28324060142791	472	ENSMUSG00000102162
Syt14	-0.147556536243635	-0.979162992617819	0.344303183393038	0.510642178742306	-6.54447809486453	protein_coding	329324	4.80909132311176	10540	ENSMUSG00000016200
Gm23583	1.73043123846054	0.999938795304354	0.334499909072391	0.501485027191765	-4.68825958389856	misc_RNA	NA	-5.56485029238732	289	ENSMUSG00000089158
Gm31406	1.02418958608688	0.553308793669023	0.588877537080458	0.719364818100755	-4.89580440947657	lincRNA	NA	-4.65580943040032	671	ENSMUSG00000103640
Diexf	0.0366130056616216	0.209916566300733	0.836790985480023	0.898988982861736	-6.82809655012419	protein_coding	215193	4.0786300633097	6530	ENSMUSG00000016181
Irf6	1.32626348208106	2.69812399902448	0.0174578762531569	0.0645547144317786	-3.04761957554853	protein_coding	54139	1.23996040626313	7069	ENSMUSG00000026638
A130010J15Rik	0.146454472529022	0.340524567115416	0.738574136818718	0.831516410059167	-5.91526051740504	protein_coding	319266	1.32794964992408	4403	ENSMUSG00000079144
Traf3ip3	3.03581372741636	2.94160893607593	0.0108295064647219	0.0454996792396479	-2.80514565053107	protein_coding	215243	-1.04367736159133	5756	ENSMUSG00000037318
Lamb3	0.858093415214513	1.06410946684136	0.30548996041068	0.474050408173802	-5.01764305884083	protein_coding	16780	-0.413339881389706	6612	ENSMUSG00000026639
Hsd11b1	-1.65566212538719	-3.65405203252974	0.00264858781655914	0.0158364174368863	-1.4361045812759	protein_coding	15483	2.12325568841392	4251	ENSMUSG00000016194
G0s2	-0.697391727738895	-1.13214510267608	0.276804586039715	0.446198583581378	-5.06711453987636	protein_coding	14373	0.397509192368428	871	ENSMUSG00000009633
Camk1g	0.671300435309463	4.74745084552229	0.00032159546402661	0.00306302095947418	-0.0276144457574246	protein_coding	215303	5.15175391711084	2759	ENSMUSG00000016179
Gm37942	2.77419968084829	1.74349207377147	0.103403706770045	0.227285668580247	-4.23078713012108	TEC	NA	-5.03096969265586	628	ENSMUSG00000103895
Plxna2	0.0391357283882791	0.509555447293567	0.618389308642807	0.742905380284419	-7.57584615623357	protein_coding	18845	8.27095854163449	17174	ENSMUSG00000026640
Gm37783	2.75134222813458	3.58389339258894	0.00304168454676792	0.0175738187026846	-1.70627686766332	TEC	NA	0.225658061766908	1856	ENSMUSG00000102523
Gm37674	1.78087982864374	1.07500370318473	0.300754258027989	0.469545793147224	-4.76096862993834	TEC	NA	-1.86557280725006	1834	ENSMUSG00000102621
Gm38036	0.0491743516096849	0.0512380596697278	0.959867856883467	0.977235141965234	-5.33295235424887	TEC	NA	-1.04833951051885	3564	ENSMUSG00000102841
2900035J10Rik	-0.0381058226157847	-0.0214522466449851	0.98319105523791	0.989690214896719	-5.06439328186173	TEC	NA	-2.98461870623886	532	ENSMUSG00000103776
Cd34	-1.62298975473811	-7.93499861177799	1.62215318179519e-06	4.31055295809345e-05	5.53187129266883	protein_coding	12490	3.85107622690019	7290	ENSMUSG00000016494
Gm16897	2.23407206542575	1.80682568950592	0.0925684768854313	0.2100636882719	-4.14943228770011	antisense	NA	-1.37338337228428	2492	ENSMUSG00000097325
A330023F24Rik	2.55514460275329	13.4154222083933	2.53809297776865e-09	2.52372204036028e-07	11.7219268777182	processed_transcript	NA	4.41905667014666	9354	ENSMUSG00000096929
Gm32250	4.28627508877326	3.4958108376965	0.00361977527372392	0.0201648059249455	-2.41239520089011	lincRNA	NA	-2.192302940519	322	ENSMUSG00000104206
Gm37334	3.50916759440955	4.95971783806691	0.000216720927774865	0.00224943513976428	0.523480289922916	TEC	NA	0.683638053529635	2938	ENSMUSG00000104525
9630010A21Rik	2.85473445240732	2.68593790104172	0.0178776188629722	0.0656608244830633	-3.07179294143756	TEC	NA	-0.758354954819055	2703	ENSMUSG00000103867
Gm37027	5.64241471836511	4.2690049647683	0.000798074254095923	0.00625814366481556	-1.73838176976557	lincRNA	NA	-2.18411875414372	256	ENSMUSG00000104077
Cd46	2.5189534792535	4.70263102897498	0.000349791375277416	0.00326631946313937	0.247241089749925	protein_coding	17221	1.12602416056999	7603	ENSMUSG00000016493
Gm37366	2.41992314695738	2.04162057754002	0.0607279159130761	0.156128818999191	-3.87672697553947	TEC	NA	-1.23055543410976	2297	ENSMUSG00000104010
Gm37132	2.01559565528071	2.96854126901	0.010269675908676	0.043772257308148	-2.56554765022743	TEC	NA	0.19396634053189	2238	ENSMUSG00000103443
Cr1l	0.253818561714199	1.01331260587391	0.32829600719373	0.496559967538422	-6.17485566889952	protein_coding	12946	3.54864169375879	10349	ENSMUSG00000016481
Cr2	3.1785747474038	4.70311665685925	0.000349472547001536	0.00326474224946609	-0.00522626792508962	protein_coding	12902	0.743184171342472	8112	ENSMUSG00000026616
Gm27940	1.54756968217937	0.903703899431064	0.381610442544486	0.543478003284094	-4.73074508720425	misc_RNA	NA	-5.65609825827107	98	ENSMUSG00000099208
Fam171a1	-0.59767216645233	-5.13440364387754	0.000157289429171928	0.001738488707621	0.483702617031188	protein_coding	269233	6.42196009643156	4442	ENSMUSG00000050530
Nmt2	0.0815899118171827	0.73190803333131	0.476434254747071	0.62763655967164	-7.10622917491898	protein_coding	18108	6.44070855543085	6556	ENSMUSG00000026643
Gm22005	3.63307811393802	2.32537249889553	0.0357829820083787	0.108328960964056	-3.76185336698869	snRNA	NA	-4.73915090732284	141	ENSMUSG00000075837
Rpp38	-0.250930876249538	-0.42204029712488	0.67947685559979	0.789704156465338	-5.82737308902183	protein_coding	227522	1.21089873539278	1042	ENSMUSG00000049950
Dclre1c	0.721499544252532	2.80449036335768	0.014179346828108	0.0553739647443908	-3.34498030137658	protein_coding	227525	3.29627432540019	9316	ENSMUSG00000026648
Suv39h2	0.885860730438275	2.69543602076974	0.0175496306386596	0.0648059618089626	-3.21472234749373	protein_coding	64707	2.00582783908604	4410	ENSMUSG00000026646
Gm13184	1.3801120883403	0.760893045993811	0.45948702955277	0.613137419911828	-4.79564173453828	antisense	NA	-5.21619654414714	626	ENSMUSG00000085043
Hspa14	0.0549842764827052	0.240530395637144	0.813444851809597	0.882953520381008	-6.64655326382563	protein_coding	50497	3.49562220209494	4057	ENSMUSG00000109865
Gm45902	1.63902231632018	3.08765396212501	0.00811760132211328	0.036900370846064	-2.36262343192822	protein_coding	50497	1.03714390752966	4347	ENSMUSG00000051396
Cdnf	0.430571593060484	0.814114962273178	0.429362150950718	0.586636558326878	-5.49592725985377	protein_coding	227526	0.87796013747088	3111	ENSMUSG00000039496
Fam107b	-0.705927983135307	-2.34589592018685	0.0344166470805135	0.105334772568554	-3.93148801882076	protein_coding	66540	2.46629563955029	3762	ENSMUSG00000026655
Gm13185	3.59554153721657	2.30200141247051	0.0374013599783488	0.111629936251168	-3.78211705428339	antisense	NA	-4.75518679319939	944	ENSMUSG00000085205
Frmd4a	0.314780661825726	3.32074118669175	0.00511818003124004	0.0261750794646038	-3.0862970277476	protein_coding	209630	6.58648921221173	23350	ENSMUSG00000026657
Gm2639	0.660725764096497	0.525293680828464	0.607691001678118	0.735293618522126	-5.02205608768296	processed_pseudogene	NA	-2.25532524152486	1297	ENSMUSG00000086458
Gm13188	4.46287681777929	2.87387225125335	0.0123737740831797	0.0501420171166796	-3.26003861246018	processed_pseudogene	NA	-4.40046843158817	564	ENSMUSG00000081889
Gm10862	4.01666591450148	2.98229091763594	0.00999497355137389	0.0428952589780682	-2.79261111514542	sense_intronic	NA	-1.29504710733531	3350	ENSMUSG00000104284
Gm38085	4.53962373436365	3.6825713260194	0.00250386687178399	0.0151751196771411	-2.10707734261787	sense_intronic	NA	-1.84365304280312	3062	ENSMUSG00000102517
1700080N15Rik	5.00852130004832	3.51527285149461	0.00348317695977302	0.0195690561083636	-2.50392692341525	antisense	NA	-2.65897271765069	1465	ENSMUSG00000084859
Gm13189	0.847651299919053	0.487391410073027	0.633608975161767	0.754494858039191	-4.95303354014367	lincRNA	NA	-3.57349738640593	252	ENSMUSG00000086921
Gm37814	1.52011753458656	2.18654126179961	0.0464593771248138	0.130256134449587	-3.71205415502416	sense_intronic	NA	-0.243060916978878	3644	ENSMUSG00000102816
Gm37107	1.30806824870865	1.48786926007026	0.159208674685775	0.308006330480026	-4.50860102788366	sense_intronic	NA	-0.970030447812206	2552	ENSMUSG00000102136
Gm38348	-0.370258199119702	-0.432917948530821	0.671743510277709	0.783916756688499	-5.27078665891852	sense_intronic	NA	-1.06887785175137	2273	ENSMUSG00000102357
Gm13187	3.77004329396828	3.47728254817444	0.00375483114992503	0.0207052932693764	-1.93985276064515	processed_transcript	NA	-0.776633889513558	1549	ENSMUSG00000087355
Gm36988	3.4319035088084	4.42595809214804	0.000590684754583821	0.00494151026347187	-0.55805845292936	sense_intronic	NA	0.0785649556545092	2408	ENSMUSG00000102494
Gm13175	-0.390663326264201	-0.224567750245996	0.82559654300197	0.891307723794694	-4.9717075632224	antisense	NA	-4.36131604132298	466	ENSMUSG00000086874
Gm13179	0.912746550486144	0.587467685041809	0.566349717218139	0.700609637115389	-4.90649597532081	antisense	NA	-4.21246857530907	978	ENSMUSG00000086018
Prpf18	-0.234898229092833	-1.82925180087128	0.0889813170513133	0.204243402562391	-5.5343144380087	protein_coding	67229	5.19964340343572	5310	ENSMUSG00000039449
Bend7	-0.159066357338119	-0.343110264280081	0.73667046993259	0.830489550282257	-5.93739458433182	protein_coding	209645	1.4057931361114	4194	ENSMUSG00000048186
Sephs1	-0.048795666147484	-0.299089613896495	0.769314947554553	0.853722789479078	-6.87076010562926	protein_coding	109079	4.33770930988754	5925	ENSMUSG00000026662
Phyh	-0.0691741909323208	-0.426715557816229	0.676148370036975	0.787130147955774	-6.99480790940085	protein_coding	16922	5.02104523214912	1893	ENSMUSG00000026664
Gm13194	0.991286441071054	0.871827134157382	0.398172205529874	0.560007617878869	-4.98186635362634	processed_pseudogene	NA	-1.84691622776779	311	ENSMUSG00000086670
Gm13193	-1.350979241116	-0.813825058925074	0.42952272340124	0.586636558326878	-4.77413165643843	processed_pseudogene	NA	-5.62168977869316	225	ENSMUSG00000082795
Gm13192	0.0641396645935443	0.0364661533494141	0.97143132199297	0.983352941043088	-4.94606121704015	processed_pseudogene	NA	-5.18820577126146	208	ENSMUSG00000069188
Ucma	-2.8920371047502	-1.62234357998462	0.127276244428919	0.263883414137307	-4.31463572272527	protein_coding	68527	-4.70638092930488	884	ENSMUSG00000026668
Optn	1.18354991004588	7.02008766288496	6.43938931142646e-06	0.000132162244717835	4.07604141013415	protein_coding	71648	4.53105022323673	3753	ENSMUSG00000026672
Ccdc3	-1.71305202485635	-3.79648377086739	0.00200135200120604	0.0128786764711178	-1.15585259298987	protein_coding	74186	1.76153956266401	2670	ENSMUSG00000026676
Gm13198	3.27626102608534	2.05134734603483	0.0596560283125194	0.154265487772642	-3.98915925556786	processed_pseudogene	NA	-4.789863968627	826	ENSMUSG00000081005
Camk1d	-0.297708697305976	-3.79292275104213	0.00201539388924316	0.0129269493043096	-2.32985085051531	protein_coding	227541	7.65762536829846	7427	ENSMUSG00000039145
Gm13216	-0.715440136869862	-0.612785475414747	0.549953680651825	0.687987094265189	-4.99042636538737	processed_pseudogene	NA	-4.0046609977989	591	ENSMUSG00000082013
Cdc123	-0.489709183627539	-3.2918909847917	0.00541901183188748	0.0273031933482605	-2.72638389487128	protein_coding	98828	4.56328387549498	3463	ENSMUSG00000039128
Nudt5	0.359313158117565	1.68164242243045	0.115050246700694	0.245645080121024	-5.270062240576	protein_coding	53893	3.3191732859212	6484	ENSMUSG00000025817
Gm13199	4.47126805703821	2.8998240210791	0.0117580894045848	0.0483193347564142	-3.23803376266273	protein_coding	NA	-4.40166917901973	759	ENSMUSG00000056718
Sec61a2	0.0635916932271913	0.398593111062757	0.696273489799923	0.802606089629123	-6.96971980429764	protein_coding	57743	4.84458087731952	4572	ENSMUSG00000025816
Gm13267	2.49775159787033	1.7295399143086	0.105936252296416	0.231149081163001	-4.21409630305059	antisense	NA	-3.65847161636651	873	ENSMUSG00000085818
Dhtkd1	0.53524745099201	1.41250145223112	0.179889054611857	0.33512396725364	-5.16172478708658	protein_coding	209692	1.74643986407127	6333	ENSMUSG00000025815
Upf2	-0.0413179148268324	-0.368775599216036	0.71787406649817	0.817424475636067	-7.21186419535521	protein_coding	326622	5.91183921028744	5474	ENSMUSG00000043241
Proser2	-0.246161789828361	-0.357250425104687	0.726292113239576	0.823632489067048	-5.66070068359188	protein_coding	227545	0.644086294832074	9563	ENSMUSG00000045319
Usp6nl	0.63852301672208	4.25482290439905	0.000820172211411646	0.0063764463598963	-1.02870090962342	protein_coding	98910	5.41821238679278	8059	ENSMUSG00000039046
Gm13388	3.80533737999576	2.36385208318067	0.0332619212632646	0.102855949649084	-3.73010373979259	antisense	NA	-4.47662899209593	425	ENSMUSG00000085716
Gm13391	-2.94583992928099	-2.05701666231686	0.0590393326493395	0.153198344586751	-3.93892190205295	lincRNA	NA	-3.8654327814277	1143	ENSMUSG00000086109
Celf2	-0.157287702619755	-2.20205972250816	0.045132324009668	0.127506971930937	-5.47325937415041	protein_coding	14007	8.21096668861537	25884	ENSMUSG00000002107
Gm13389	2.31284831061515	1.45577216225997	0.167759161203754	0.319692263443856	-4.43736240272741	antisense	NA	-3.70239004874952	639	ENSMUSG00000087079
Gm10855	3.96113635823716	2.8968179574161	0.0118278346822731	0.0485307845049778	-2.91189673058346	sense_intronic	NA	-1.32922116365665	2541	ENSMUSG00000075538
Gm37340	0.827599471091071	0.648566788662247	0.527231913092337	0.669641419626639	-4.96557806241785	TEC	NA	-2.79406845731211	759	ENSMUSG00000103412
Gm10115	0.901246401136163	1.19035353444854	0.253921767693323	0.421737503873831	-4.85185468746989	sense_intronic	NA	-0.405465985034047	1228	ENSMUSG00000062319
Gm26315	-2.83913106568204	-2.32359933676242	0.0359034086354009	0.108618036460752	-3.55522144525428	misc_RNA	NA	-1.23921393053089	321	ENSMUSG00000065824
Gm24340	2.49962669121528	1.57662886721748	0.137453371772884	0.278280459624983	-4.35062386902559	snRNA	NA	-5.22837378784543	97	ENSMUSG00000077396
Gm13217	0.812809846408984	0.840591286619809	0.414861226598843	0.573442812645449	-5.18248045065011	unprocessed_pseudogene	NA	-0.253646759873638	953	ENSMUSG00000082953
Taf3	-0.297045995841147	-2.01079780644403	0.0642425716996877	0.162649254892733	-5.20610233131397	protein_coding	209361	5.04865571778426	6389	ENSMUSG00000025782
Atp5c1	0.0970113589798757	0.758498691560554	0.460872636910817	0.614459226190531	-7.05857414910483	protein_coding	11949	6.29667675425303	1908	ENSMUSG00000025781
Gm23608	0.584926476159929	0.479340028091517	0.639181178841287	0.759097368588998	-5.02742891286547	snoRNA	NA	-3.20490146790584	128	ENSMUSG00000077733
Kin	0.646103652509994	2.66792589944734	0.0185160349682824	0.0673805443631879	-3.54267308773531	protein_coding	16588	3.07745070920565	1705	ENSMUSG00000037262
Itih2	-1.89623749445628	-3.68203456486227	0.00250651534720233	0.0151869444075342	-1.35071862227309	protein_coding	16425	1.37375532002139	3315	ENSMUSG00000037254
Itih5	-1.34797417739726	-8.63109971806271	6.08642858886574e-07	2.00511450758155e-05	6.43976632255956	protein_coding	209378	4.83701193118662	7900	ENSMUSG00000025780
Sfmbt2	0.965433618865655	2.43769061948638	0.028889277499113	0.0928692916137126	-3.77619154327711	protein_coding	353282	2.38507126950717	9128	ENSMUSG00000061186
Gm22072	3.7578058571136	2.40956914943164	0.0304857801875551	0.0965610367265008	-3.68871554261928	miRNA	NA	-4.68919868047753	121	ENSMUSG00000080500
Gm23578	-1.14150825159339	-0.690331328661464	0.501397312661571	0.647901013560311	-4.81838612039852	miRNA	NA	-5.69626627485503	104	ENSMUSG00000077131
Mir466f-2	-0.729981406811155	-0.425160030552215	0.67725502928902	0.788068051608298	-4.91507752584769	miRNA	NA	-4.91202039018197	94	ENSMUSG00000077998
Mir297a-2	1.54756968217937	0.903703899431064	0.381610442544486	0.543478003284094	-4.73074508720425	miRNA	NA	-5.65609825827107	90	ENSMUSG00000076983
Mir466o	-1.58833558589464	-0.951562081141156	0.357639492236403	0.523048559893382	-4.7160208239172	miRNA	NA	-5.54078530749812	84	ENSMUSG00000078026
Mir466b-1	-1.19312114840907	-0.655768694974262	0.522723625493848	0.665724287365768	-4.82962784951102	miRNA	NA	-5.480356960934	82	ENSMUSG00000106608
Mir669a-3	2.29199452460047	1.34015466572583	0.201778815569329	0.361670548015286	-4.50400995517067	miRNA	NA	-5.25475080183155	109	ENSMUSG00000076028
Gm23569	1.69143818245351	0.976833214969459	0.345415103456749	0.510642178742306	-4.698729733509	miRNA	NA	-5.59159440441952	120	ENSMUSG00000096880
Gm23571	2.22584624175043	1.36020683343002	0.195504995585936	0.354710336279607	-4.49219738929171	miRNA	NA	-5.37991287719157	127	ENSMUSG00000096889
Gm26398	1.35216974081446	0.799562101168997	0.43747054045655	0.593330259205142	-4.7720929902295	miRNA	NA	-5.74451737772086	127	ENSMUSG00000094327
Mir466p	1.03768741778182	0.623011390876377	0.543405621022314	0.682737179978185	-4.83056039337477	miRNA	NA	-5.88585019548002	89	ENSMUSG00000077113
Prkcq	0.311288575619716	1.41434969406451	0.179356502421782	0.334473216312234	-5.70130369745491	protein_coding	18761	3.50428811165321	7081	ENSMUSG00000026778
Gm36932	1.2198335817548	0.678694923519642	0.508519780361405	0.654101524586001	-4.84509327185758	TEC	NA	-4.5512054882578	929	ENSMUSG00000103774
Gm37520	0.617297105517698	0.344113931466701	0.735932023307618	0.829957830003972	-5.03616401672031	TEC	NA	-2.76031896828624	2672	ENSMUSG00000103253
Gm38171	-1.09688350638181	-0.532468863158289	0.602844173193956	0.731140266363308	-4.93205952539252	lincRNA	NA	-3.66881511105522	478	ENSMUSG00000102196
Gm37851	1.45692046481081	0.897208078123629	0.384946801545287	0.546560706164842	-4.79138257991849	TEC	NA	-3.54084401807673	889	ENSMUSG00000102894
Gm13293	1.8060987803817	1.56748899710684	0.13956976023547	0.281540873403507	-4.37708701874753	lincRNA	NA	-1.5893740916618	1615	ENSMUSG00000086006
4933403L11Rik	6.04210300810928	4.62325996753803	0.0004061616810307	0.0036798526926474	-1.71941162818485	TEC	NA	-3.36905260970072	1121	ENSMUSG00000103321
Gm13291	1.51890712147256	0.943119480667952	0.361790141404618	0.5264413000935	-4.81527805863614	lincRNA	NA	-2.58733073328432	655	ENSMUSG00000086491
Gm13296	2.16187699074659	1.1977697646625	0.251114250382822	0.418510938032783	-4.58773214262452	processed_pseudogene	NA	-5.36846075217756	997	ENSMUSG00000082314
Pfkfb3	-0.331225341419373	-2.29288549529963	0.0380511576313149	0.113104287275391	-4.81227684436248	protein_coding	170768	5.45756313873831	7561	ENSMUSG00000026773
Rbm17	-0.24767627345005	-1.49984776843904	0.156112841917472	0.304179782175632	-5.83334704564639	protein_coding	76938	4.41590135783123	2405	ENSMUSG00000037197
Il15ra	0.49482239631194	1.14255932218635	0.272599286803901	0.441675749214415	-5.42187899172137	protein_coding	16169	1.52758686422028	4446	ENSMUSG00000023206
Fbxo18	0.064235384919647	0.556184860151311	0.586963132358056	0.717831015063214	-7.13149277515818	protein_coding	50755	5.91731851685908	5115	ENSMUSG00000058594
Ankrd16	1.26803999829551	5.31776156729235	0.000112838902086727	0.00133542387600031	1.36007764002939	protein_coding	320816	3.48901236556847	5926	ENSMUSG00000047909
Itga8	0.102227571265836	0.304779206043516	0.765068484296394	0.850310381975107	-6.22545954940838	protein_coding	241226	2.15242452451976	7368	ENSMUSG00000026768
Fam188a	-0.77043549572175	-4.19366470723868	0.000922896887406764	0.00699026178092859	-0.79748711939988	protein_coding	66960	3.84345771666388	6294	ENSMUSG00000026767
Gm37289	4.09866066631649	2.36781952692813	0.0330117894335219	0.102416972033676	-3.71325298269659	TEC	NA	-4.33712992334635	1402	ENSMUSG00000102630
Gm38014	5.76889302597661	4.32586487876765	0.000715439130763243	0.00574673644835868	-1.9745321117777	TEC	NA	-3.50373667693033	2612	ENSMUSG00000104406
Pter	-2.33860952296641	-14.121354514542	1.30584293988004e-09	1.49663346625409e-07	12.3990803017908	protein_coding	19212	4.80701112094148	4682	ENSMUSG00000026730
C1ql3	-2.27034404978663	-14.2822402865661	1.12690128306669e-09	1.32645418054379e-07	12.574105980444	protein_coding	227580	4.94836461883255	2535	ENSMUSG00000049630
Gm37824	1.38627334795441	2.5533124020372	0.0231268937313742	0.0790226326525035	-3.23750803650233	TEC	NA	0.763999168882693	3236	ENSMUSG00000104459
Gm37811	0.521269727464387	0.598981803354951	0.558860802954239	0.694970519501322	-5.20659700074893	TEC	NA	-0.701802190100761	2601	ENSMUSG00000102900
Rsu1	-0.525597779320356	-1.85596094886936	0.0848716599749152	0.197474651951464	-4.995721971665	protein_coding	20163	3.30367371373298	9299	ENSMUSG00000026727
Gm37780	2.74949021484407	1.71366107231759	0.108884831185307	0.235857563303616	-4.2374324273251	TEC	NA	-3.80500443486358	1873	ENSMUSG00000102691
Gm27540	0.513428976971783	0.281359140502252	0.782597025689632	0.862965000578156	-4.93072750100487	misc_RNA	NA	-5.0365294588136	187	ENSMUSG00000099246
Gm37160	0.135332117055607	0.0723179612184483	0.94338339069651	0.967691210881681	-4.982265963945	TEC	NA	-4.62547645810984	1689	ENSMUSG00000103232
Trdmt1	0.303265726694026	0.554893593894158	0.58782224544317	0.718478739154157	-5.86731101050183	protein_coding	13434	1.47470678174363	3835	ENSMUSG00000026723
Vim	-0.854038323272798	-3.87162563581684	0.00172715580058053	0.0114876434677586	-1.47437738330514	protein_coding	22352	4.09690612307496	4743	ENSMUSG00000026728
St8sia6	-0.880745081219552	-1.9089831007846	0.0772150682229489	0.184996735132901	-4.28784512366469	protein_coding	241230	1.17841507343845	7664	ENSMUSG00000003418
Hacd1	0.0895910943446131	0.184720930857602	0.856126885721237	0.911951233354481	-5.83530106666795	protein_coding	30963	0.997215251543712	2118	ENSMUSG00000063275
D930036K23Rik	2.49524894844847	2.00839077618921	0.0645247451779118	0.163223934155647	-3.91413832883152	TEC	NA	-0.72387152356178	3964	ENSMUSG00000102553
Gm37894	5.92457058227149	4.4639521120802	0.000549399177785996	0.00467354554169055	-1.86223182321457	TEC	NA	-3.40635557575738	2599	ENSMUSG00000103926
Stamos	-0.935988565713889	-0.500582713408143	0.624529373626152	0.74728396821262	-4.94737488951067	processed_transcript	NA	-3.56033570254653	1896	ENSMUSG00000086657
Stam	0.0550170281159496	0.417172243741938	0.682949992549197	0.79236608438123	-7.04582994705861	protein_coding	20844	5.2197119544805	8386	ENSMUSG00000026718
Gm37499	1.53873441631619	4.02926418913105	0.00126953129452182	0.00896701701897733	-0.757102433038264	TEC	NA	1.86701027648233	3478	ENSMUSG00000103901
Mrc1	-0.546740471802469	-1.91136685730911	0.0768859771697036	0.184431486984739	-4.78239860758799	protein_coding	17533	2.91450633888699	6371	ENSMUSG00000026712
Slc39a12	-2.43300505937461	-10.1692640075406	8.40948207123366e-08	3.92971848890953e-06	8.2904524176276	protein_coding	277468	3.76827200103476	2998	ENSMUSG00000036949
Gm13266	-1.25326342188542	-0.68311010904983	0.505810386990612	0.651554391429018	-4.82130355519236	processed_transcript	NA	-5.4471388262301	831	ENSMUSG00000084901
Cacnb2	-0.454129663728893	-3.63041833595127	0.00277491351774188	0.0163890742507044	-2.25527360172485	protein_coding	12296	5.43476737819598	13228	ENSMUSG00000057914
Gm13268	-3.10602840318732	-3.12895962000146	0.0074809968021213	0.0347316730801484	-2.51763750175037	processed_pseudogene	NA	-0.569857198315364	433	ENSMUSG00000070271
Gm13312	4.96886278707681	3.4713548262485	0.00379910154017592	0.0208912209946644	-2.74524733453495	processed_pseudogene	NA	-3.89277015941816	718	ENSMUSG00000083633
2900092N22Rik	4.2252442208437	2.29510811431962	0.0378917506333362	0.11276899846816	-3.77501682851523	TEC	NA	-4.25953519709252	1409	ENSMUSG00000104034
Gm13311	3.31486711268846	1.93570826764064	0.0735974826795825	0.178928076680874	-4.07125330243331	processed_pseudogene	NA	-4.20201261608441	379	ENSMUSG00000082542
Gm10848	2.79291620686144	1.69390395811172	0.112654015340354	0.241761489903573	-4.25004763885825	antisense	NA	-3.41546321832669	1811	ENSMUSG00000104106
Gm37006	2.84305946365927	1.97395160491804	0.0686881553161526	0.170943230875947	-3.96273194255146	TEC	NA	-1.78333206402992	2674	ENSMUSG00000103885
Gm13315	-0.580829757661518	-0.768401516454714	0.455158739594122	0.609340754543318	-5.23102204826256	processed_pseudogene	NA	-3.28624750626799	991	ENSMUSG00000083305
Gm38273	-0.127018834172008	-0.126744625428591	0.900965153155868	0.940483062898335	-5.27668376046908	TEC	NA	-2.13928352497889	2382	ENSMUSG00000103050
Gm13269	1.52173157210725	0.988562828908782	0.339842774437294	0.506669605377688	-4.77430876317355	antisense	NA	-3.00507780305388	787	ENSMUSG00000087086
Gm13316	4.47850064017883	2.89358336163173	0.011903336480421	0.0487139739142355	-3.25296608949909	processed_pseudogene	NA	-4.14422224631958	691	ENSMUSG00000085281
Gm37437	4.71398233956558	3.80951943552597	0.00195079182624641	0.0126167041307817	-2.00158626085282	TEC	NA	-1.83371827332995	1937	ENSMUSG00000102673
Gm37891	0.673047569337654	0.660382391226863	0.519847119086367	0.66362943283062	-5.1495880557921	TEC	NA	-1.48962295819534	1326	ENSMUSG00000104271
Nsun6	-0.0392936519578848	-0.105136970645895	0.917775389264558	0.951508135432538	-6.09476534131072	protein_coding	74455	1.7011605061179	5006	ENSMUSG00000026707
Arl5b	-0.599560490227202	-3.58408751514709	0.00304051926850438	0.0175738187026846	-2.13603753587149	protein_coding	75869	4.50345058751981	10428	ENSMUSG00000017418
Gm13365	0.0440201451181888	0.123244840322309	0.903684777083811	0.942508726748267	-6.10345067771276	processed_pseudogene	NA	-2.93906477607702	973	ENSMUSG00000082632
Gm37416	-0.34200645371439	-0.34500732595471	0.735274937689161	0.829738164537053	-5.26824750670351	TEC	NA	-0.843427263281405	318	ENSMUSG00000103865
Plxdc2	0.43139490532293	4.19822788579735	0.000914795724754548	0.00694640824737795	-1.3480226470919	protein_coding	67448	6.56163870998864	6947	ENSMUSG00000026748
Gm13325	3.19824408274356	2.11211510025295	0.0533448751804517	0.142830198196178	-3.87392703633162	processed_pseudogene	NA	-3.69100362471919	806	ENSMUSG00000081525
Gm13322	3.18032659636805	1.72850091856966	0.106127015014382	0.231492355564903	-4.22352795199124	lincRNA	NA	-3.53524485434033	246	ENSMUSG00000085193
Nebl	0.713648449141645	6.3588802972265	1.86771900619598e-05	0.000316509331353491	2.7012995006659	protein_coding	74103	6.2714384481553	15235	ENSMUSG00000053702
Gm13324	2.28875733016644	1.39708048521246	0.184383482710474	0.341046013718108	-4.46907063556079	antisense	NA	-5.3575293619063	569	ENSMUSG00000085100
A930004D18Rik	-0.280347045321376	-0.549278378272237	0.591565694002826	0.721722197653493	-5.67098723377336	protein_coding	NA	0.920118421331261	3378	ENSMUSG00000054057
Skida1	-0.233027281177799	-0.971226518286315	0.348101397974909	0.513393568730214	-6.09936590774221	protein_coding	72668	3.19093790273893	4927	ENSMUSG00000054074
Mllt10	-0.270335380418424	-2.10762597422792	0.0537890832669068	0.143631033380768	-5.0812876810317	protein_coding	17354	5.21232924919724	5907	ENSMUSG00000026743
Gm23638	2.1378464580409	1.33990530778869	0.201857848934932	0.361722886636527	-4.50407019745549	miRNA	NA	-5.32743398763266	126	ENSMUSG00000092814
Gm25147	1.45852679680142	0.856896414560195	0.406092845434171	0.565558825925717	-4.74995214167354	snRNA	NA	-5.69626627485503	105	ENSMUSG00000064964
Gm13351	-0.863063529287979	-0.509465097584225	0.618450988877477	0.742905380284419	-4.90627188180992	processed_pseudogene	NA	-4.39828251495646	414	ENSMUSG00000081619
Dnajc1	-0.621095557337122	-3.36523560477271	0.00468666795556542	0.0245624263298177	-2.54096779531467	protein_coding	13418	4.40626626483709	11651	ENSMUSG00000026740
Gm13350	4.35029090151154	2.97417895399825	0.010156151737422	0.0433988148026102	-3.19962836475406	processed_pseudogene	NA	-4.22464581900736	479	ENSMUSG00000083070
Gm13349	1.98064688412681	1.11361314106582	0.284409011438328	0.453887184542399	-4.63244456540438	processed_pseudogene	NA	-5.46317471210665	411	ENSMUSG00000082520
Gm13352	1.98064688412681	1.11361314106582	0.284409011438328	0.453887184542399	-4.63244456540438	processed_pseudogene	NA	-5.46317471210665	262	ENSMUSG00000086882
Commd3	-0.742776150726586	-2.99464685516532	0.00975431118652844	0.0421448175392546	-3.06602552840412	protein_coding	12238	3.67029693683192	2330	ENSMUSG00000051154
Bmi1	-0.784827055644682	-5.11377745809993	0.00016332258657089	0.00179169402779229	0.727919458960542	protein_coding	12151	4.90326576889155	3974	ENSMUSG00000026739
Spag6	-2.26683194124995	-1.7257002846937	0.106642726774799	0.232321781971805	-4.21829850966535	protein_coding	381350	-1.38111585228582	3392	ENSMUSG00000037708
Carlr	-0.103804954843274	-0.117990945028754	0.907769838794003	0.945365662820575	-5.35251691171213	lincRNA	NA	-0.928023064315628	2574	ENSMUSG00000097638
Pip4k2a	-1.05037662465734	-8.17761752094038	1.14525336059886e-06	3.29445669490102e-05	5.68004705513965	protein_coding	18718	5.71510247814901	3477	ENSMUSG00000026737
4930426L09Rik	0.512684472795694	0.496954522193728	0.627020441197751	0.7492727392593	-5.18385040895394	protein_coding	NA	-1.96424581021694	1459	ENSMUSG00000026736
Armc3	-0.712739504308799	-0.73645265430926	0.473752121690483	0.625313747237966	-5.12843082178264	protein_coding	70882	-0.892304899178013	2830	ENSMUSG00000037683
4930447M23Rik	-1.32817412515398	-2.59388097764084	0.0213805116240205	0.0747659140123765	-3.21759471977546	lincRNA	NA	1.38413597735087	1776	ENSMUSG00000087674
Msrb2	-0.662325920109938	-2.03684251814142	0.0612609194767933	0.157165148742537	-4.35198989619993	protein_coding	76467	2.08800590180395	1377	ENSMUSG00000023094
Gm45314	-1.38393683727396	-0.884438983712223	0.391562808536659	0.553464346273808	-4.85856273812339	lincRNA	NA	-2.89581226948128	1601	ENSMUSG00000109733
Otud1	-1.06073670519078	-4.9758591808005	0.000210361753956002	0.00220338506692925	0.695766714104306	protein_coding	71198	3.82871471721997	2832	ENSMUSG00000043415
Etl4	3.82768874495598	53.7758582729931	1.79042434065704e-17	2.81674062776155e-13	29.5766399675455	protein_coding	208618	9.14387206733444	16067	ENSMUSG00000036617
Gm25859	1.35216974081446	0.799562101168997	0.43747054045655	0.593330259205142	-4.7720929902295	snoRNA	NA	-5.74451737772086	91	ENSMUSG00000065644
Gm13361	2.58156525327978	1.74317565579226	0.103460544668902	0.227364700848724	-4.2149397051955	processed_pseudogene	NA	-4.20044361101643	1431	ENSMUSG00000083777
Gm13363	0.376079334594844	0.248087811670518	0.807708861513133	0.87940684166284	-4.99252370960902	processed_pseudogene	NA	-4.18651897914194	522	ENSMUSG00000060795
Gm13360	-2.01141070431621	-1.45662968403013	0.167525832027149	0.319359408055957	-4.43820661385493	processed_pseudogene	NA	-3.4225892828335	799	ENSMUSG00000082164
Gm13328	-0.167864246784315	-0.142275170978849	0.888912695153482	0.933315470089789	-5.18658319705029	processed_pseudogene	NA	-2.34119153839852	1020	ENSMUSG00000081128
Gm17171	0.918875212720545	0.489421471601547	0.632207629766755	0.753666222915386	-4.97485609341405	antisense	NA	-3.24125949539318	534	ENSMUSG00000091457
Gm13335	1.33501422344802	0.985207984706963	0.341429970640936	0.508175957473129	-4.75750220154765	antisense	NA	-3.60584522842532	558	ENSMUSG00000085477
Gm27446	1.53189161271283	0.898342610480132	0.384362662720956	0.545980518161223	-4.73312975962329	misc_RNA	NA	-5.65609825827107	89	ENSMUSG00000098575
Arhgap21	0.417203527217492	5.24674118123612	0.000128261783682775	0.00147534986448552	0.361681214187922	protein_coding	71435	8.4307429178985	9271	ENSMUSG00000036591
Gm13375	0.166555001813668	0.247006217608043	0.808529083070111	0.879913788984106	-5.56758509074067	antisense	NA	0.142947476609427	854	ENSMUSG00000075514
Enkur	-3.3285008313473	-2.76108890372014	0.0154373323602751	0.0590023284029078	-3.04858980886112	protein_coding	71233	-1.14227673764478	1561	ENSMUSG00000026679
Thnsl1	-0.461777130443085	-1.92867557133052	0.0745342400983014	0.180419921340664	-5.02466466374753	protein_coding	208967	3.84227430783242	4043	ENSMUSG00000048550
Gm13378	2.50368801270825	1.53724846189284	0.146771583700684	0.291588176869455	-4.37769772251785	processed_pseudogene	NA	-5.11969433841548	336	ENSMUSG00000084071
Gpr158	-0.525287987190803	-6.26332860632441	2.18921362967561e-05	0.000357095999998622	2.34608293071205	protein_coding	241263	7.52198351272308	8170	ENSMUSG00000045967
Gm13379	-0.14971760174363	-0.102234675154021	0.920036608542568	0.952806838544529	-5.02211313721719	processed_pseudogene	NA	-3.97250297558166	621	ENSMUSG00000080846
Gm13337	0.613118084117181	0.60730096019536	0.553483364086709	0.690538199630582	-5.0788219790185	processed_pseudogene	NA	-4.10933286823441	1594	ENSMUSG00000081467
Gm13340	-2.92888731449738	-3.77663252072126	0.0020809168348028	0.0132381083828997	-1.44513717746915	unprocessed_pseudogene	NA	0.398581177830729	1545	ENSMUSG00000083563
Gm13339	-3.98830747171837	-2.58465669472272	0.0217660554501125	0.0757031821564686	-3.5177899290628	unprocessed_pseudogene	NA	-4.12348101783216	510	ENSMUSG00000082884
Gad2	1.92160588386504	24.7701452239399	7.30791263540091e-13	4.18781856706553e-10	19.9811844802576	protein_coding	14417	8.93233312701755	5876	ENSMUSG00000026787
Mir3967	2.01717681021495	1.12986571184348	0.27773153372196	0.446997921532106	-4.62402199316987	miRNA	NA	-5.4471388262301	68	ENSMUSG00000106199
Gm23636	1.24597481603849	0.791004023780854	0.442284279765538	0.597319677262116	-4.85809694637195	miRNA	NA	-3.63113633461234	95	ENSMUSG00000092811
Apbb1ip	0.894485460369958	2.65486760356818	0.018992649320264	0.0687473290555301	-3.34743772827615	protein_coding	54519	2.24675130891761	7414	ENSMUSG00000026786
A130006I12Rik	2.02130408161805	1.13701728189001	0.27483110208927	0.444003418584165	-4.62042209243031	pseudogene	NA	-5.43210585806817	408	ENSMUSG00000069136
Pdss1	0.936022844589867	3.11366494644174	0.00771072275300009	0.0355663415948591	-2.68281396829791	protein_coding	56075	2.98558592285815	4248	ENSMUSG00000026784
Gm14441	3.06190689002755	1.90002896704423	0.0784626465726998	0.186855051593079	-4.0736141941231	processed_pseudogene	NA	-3.86403481717892	540	ENSMUSG00000081861
Abi1	-0.503764112086193	-4.13592958018795	0.00103198065915842	0.00763588543453405	-1.34117033710305	protein_coding	11308	5.86072803710611	4032	ENSMUSG00000058835
Acbd5	-0.21600134344352	-1.80215833060504	0.0933310611555317	0.211134135437654	-5.70185888978263	protein_coding	74159	5.79054512140639	4154	ENSMUSG00000026781
Mastl	0.697230556224336	1.84597387657137	0.0863879861016856	0.199879898045601	-4.55315809625121	protein_coding	67121	1.72697734498735	5777	ENSMUSG00000026779
Yme1l1	-0.0361933977064803	-0.338362435423843	0.740167331669273	0.832621335594074	-7.22858986805912	protein_coding	27377	5.93557531954768	8009	ENSMUSG00000026775
Gm13423	1.48351079911346	2.22256090244522	0.0434335057590525	0.123829277482211	-3.67477525208885	processed_pseudogene	NA	-0.0943407341058708	888	ENSMUSG00000081648
Gm13422	-2.34465215384033	-1.96642622503806	0.069629952098695	0.172498101646894	-3.965484725136	processed_pseudogene	NA	-1.62628774887553	504	ENSMUSG00000084098
Nxph2	2.63771569462397	9.58159323809512	1.74125574585666e-07	7.20866637296095e-06	7.40674105766394	protein_coding	18232	2.97949143778352	2579	ENSMUSG00000069132
Gm38309	3.41387336432542	2.4737256229903	0.0269599764526265	0.0881502173021615	-3.47616901569571	TEC	NA	-2.34753916780723	1518	ENSMUSG00000102704
Spopl	0.0176728982723818	0.109474371925723	0.914397442732078	0.949588378698733	-6.98971432910588	protein_coding	76857	4.63191104500525	10280	ENSMUSG00000026771
Sh3d2c-ps1	-0.516604743076611	-0.78977617849892	0.442977671022417	0.597996513804733	-5.27632073885516	processed_pseudogene	NA	-3.40994955521849	904	ENSMUSG00000083729
Gm13392	-0.545653351976197	-0.387092582665182	0.704573634896268	0.808308352639004	-5.01245322098572	processed_pseudogene	NA	-3.00290393486029	150	ENSMUSG00000083373
Hnmt	-0.912502477075065	-4.69249501097435	0.000356515031655031	0.0033120611473208	0.149632387239558	protein_coding	140483	3.9053817287765	1769	ENSMUSG00000026986
Gm13410	0.158616798144837	0.563897007065141	0.581845541689087	0.71409956128172	-6.17465828586737	processed_pseudogene	NA	1.26773717633824	1415	ENSMUSG00000083116
Psd4	1.12752796309074	1.60696000099056	0.130625996136513	0.268781223837163	-4.56507210711739	protein_coding	215632	0.568334739409096	11786	ENSMUSG00000026979
Gm13418	-2.15195650969199	-1.35432783999044	0.197327726854614	0.356674735392977	-4.5003280030071	processed_pseudogene	NA	-4.98371994125694	944	ENSMUSG00000082307
Gm38383	1.39258589640297	0.897368991892727	0.38486391487973	0.546512198244539	-4.82102226580836	TEC	NA	-3.0147253674839	2660	ENSMUSG00000102591
Gm13416	0.759338194653096	1.14705876240233	0.2707974877913	0.440203875092184	-5.01908314552952	processed_pseudogene	NA	0.191777844715312	1612	ENSMUSG00000084241
Gm25455	1.98064688412681	1.11361314106582	0.284409011438328	0.453887184542399	-4.63244456540438	misc_RNA	NA	-5.46317471210665	325	ENSMUSG00000088571
Cacna1b	0.289948303607967	3.86031506854756	0.00176584894159024	0.0116807796330708	-2.25366205080359	protein_coding	12287	7.93490365794089	9942	ENSMUSG00000004113
Gm13459	1.809641484634	1.06316781159201	0.305901863496641	0.474554319263579	-4.66840126518648	processed_pseudogene	NA	-4.62906531836811	646	ENSMUSG00000083973
Ehmt1	0.118081119783647	0.823128753187023	0.424388928493281	0.582288028912462	-6.74890717554323	protein_coding	77683	5.05385761308401	8116	ENSMUSG00000036893
Gm38147	6.07689154063905	4.56546447613574	0.000453053621208994	0.0040088157884791	-1.77133104841605	TEC	NA	-3.32770463600754	1798	ENSMUSG00000103162
Arrdc1	-0.079587790968754	-0.130993607139115	0.897665080624238	0.938767808877203	-5.73056373945348	protein_coding	215705	0.604136277737972	2510	ENSMUSG00000026972
Zmynd19	-0.272097150813232	-1.34063726087067	0.201625929448918	0.361550690136712	-5.88042851699407	protein_coding	67187	3.79043211226907	4168	ENSMUSG00000026974
Dph7	-0.232449194252018	-0.918305964344419	0.374182773405352	0.538182447938259	-6.16926327479122	protein_coding	67228	3.25969484755664	2365	ENSMUSG00000026975
Mrpl41	-0.121041350017654	-0.673134391364494	0.511944021867522	0.65727805083351	-6.64249466980813	protein_coding	107733	4.19178698046575	888	ENSMUSG00000036850
Pnpla7	-0.0782233544585635	-0.39830277592153	0.696482538960089	0.80266812578578	-6.62330510716575	protein_coding	241274	3.59863557659332	7496	ENSMUSG00000036833
Gm13370	-1.76080724063222	-1.27450119260667	0.223465875530147	0.387497444301998	-4.62187117566308	processed_pseudogene	NA	-1.70898063445703	483	ENSMUSG00000084383
Gm13369	-1.12353641548098	-0.598591771192958	0.559113607558332	0.695133195443348	-4.87535848049842	processed_pseudogene	NA	-4.5135802493534	987	ENSMUSG00000083796
Nsmf	-0.511052279529345	-5.08443726790757	0.000172321967240819	0.00186876651326498	0.199644299785642	protein_coding	56876	7.55127599884261	4896	ENSMUSG00000006476
Mir7664	1.59034149495612	0.977568636362635	0.345063838511084	0.510642178742306	-4.69884879780478	miRNA	NA	-5.62168977869316	63	ENSMUSG00000099320
Nrarp	-2.97402207819052	-1.90482541973402	0.0777921097633823	0.185756369251799	-4.04282684532744	protein_coding	67122	-2.25060363610835	2582	ENSMUSG00000078202
Tor4a	-2.17388595317212	-2.13930193571551	0.0507265748205858	0.138337118759308	-3.75451836160446	protein_coding	227612	-1.34287562181184	3301	ENSMUSG00000059555
Nelfb	0.0902514254901897	0.666313994135317	0.516162304496298	0.660567961022702	-6.84686003321698	protein_coding	58202	4.93544129522833	3432	ENSMUSG00000013465
Gm22572	0.921575830271357	0.593710142861157	0.562282911722377	0.697679355308631	-4.85956020246183	snRNA	NA	-5.39193784148421	105	ENSMUSG00000064919
Tubb4b	-0.245496255128446	-1.72188933604371	0.107348020484217	0.233410933006922	-6.28675915758218	protein_coding	227613	8.27353002180945	2088	ENSMUSG00000036752
Rnf208	-0.28894242352656	-1.89678343723689	0.0789193241704748	0.18751196979119	-5.34345462485297	protein_coding	68846	4.74366166453942	1750	ENSMUSG00000044628
Ndor1	0.3722616584225	1.43514088557767	0.173455023821764	0.326901289218229	-5.52680389402257	protein_coding	78797	3.03652362305546	5835	ENSMUSG00000006471
Tmem203	-0.170210616644837	-0.306415159696903	0.76384892461729	0.849529160658141	-5.69744880584726	protein_coding	227615	0.389818101418471	854	ENSMUSG00000078201
Tprn	-0.43694902462325	-1.60000110996424	0.132166070504365	0.27087513894617	-5.16280902814835	protein_coding	97031	2.59269470735986	2932	ENSMUSG00000048707
Ssna1	-0.400733360703521	-1.25284903245987	0.231012118855054	0.396549547498098	-5.60294158693831	protein_coding	68475	2.57073882557356	1276	ENSMUSG00000026966
Anapc2	0.323645229249013	3.20418884561714	0.00644640762866925	0.0311188145692533	-3.3008864766568	protein_coding	99152	6.47105766383431	3445	ENSMUSG00000026965
Tmem210	0.815175405950682	1.33913574238374	0.202101918815269	0.362011300824323	-4.86714687278601	protein_coding	78217	0.427517010661	518	ENSMUSG00000026963
Lrrc26	2.62359147173192	2.97600987756079	0.0101195500928128	0.0432821921094263	-2.56838624147945	protein_coding	227618	0.162414075031295	1190	ENSMUSG00000026961
Grin1	0.266547133251528	4.05312220999658	0.00121194539271413	0.00866710110730471	-2.01317954810943	protein_coding	14810	8.70105565868183	9700	ENSMUSG00000026959
Grin1os	4.23653357052128	3.52628300055369	0.00340821248022146	0.0192476572709986	-2.17121727111848	antisense	NA	-1.13136505642007	2891	ENSMUSG00000085830
Man1b1	-0.204494911760391	-1.51829414266033	0.151444703483284	0.298009336384995	-6.06283406078718	protein_coding	227619	5.48797476600881	5391	ENSMUSG00000036646
Dpp7	-0.368172164375758	-1.11560537858211	0.283584047947388	0.453243162025747	-5.68836617479338	protein_coding	83768	2.28454844226528	3337	ENSMUSG00000026958
Uap1l1	0.0630593258834819	0.181702070309969	0.858450373056327	0.913666438107262	-6.19134801431551	protein_coding	227620	2.0341214504808	4071	ENSMUSG00000026956
Sapcd2	0.340467253894918	0.275809901762844	0.786768759772262	0.865777049118637	-5.2731703962049	protein_coding	72080	-1.2484637919797	3499	ENSMUSG00000026955
Entpd2	-1.5698467661369	-1.89716180616597	0.0788659606486202	0.187426078695226	-4.13029014500582	protein_coding	12496	-0.504002248197653	2128	ENSMUSG00000015085
Npdc1	-0.504404214875027	-3.65268512553054	0.00265573304971685	0.0158572094572619	-2.15693960005902	protein_coding	18146	5.18483985180215	3906	ENSMUSG00000015094
Abca2	0.193970352261936	1.90653409826871	0.0775544932125995	0.185442697287533	-5.91845052205924	protein_coding	11305	7.89855021250004	8346	ENSMUSG00000026944
BC029214	-0.891101850359054	-3.23673164348215	0.00604426291416596	0.0296240984062296	-2.41192832315842	protein_coding	227622	2.86436071324639	2066	ENSMUSG00000047617
Clic3	0.155384779536755	0.19820472008211	0.845766211434705	0.904664356972936	-5.42246533402779	protein_coding	69454	-0.432888169218994	1012	ENSMUSG00000015093
Ptgds	-2.24484533752761	-12.6432845915648	5.44074834754536e-09	4.64618572612344e-07	11.0977712580469	protein_coding	19215	6.40921671710616	1649	ENSMUSG00000015090
C8g	0.605113028883791	0.825234145722733	0.423232720179172	0.581109517947996	-5.17110791013086	protein_coding	69379	-0.440906431346728	1493	ENSMUSG00000015083
Fbxw5	-0.346726906493845	-2.11996825699402	0.0525759579270518	0.141487352652063	-5.17091237927472	protein_coding	30839	5.72688799092285	3052	ENSMUSG00000015095
Traf2	0.0404654220046134	0.145324733641995	0.886549336037815	0.932092426687884	-6.35157261315389	protein_coding	22030	2.50313107164675	5101	ENSMUSG00000026942
Gm13433	1.83074954811428	1.04887530203889	0.312204026660964	0.48121141595195	-4.66499332821253	processed_pseudogene	NA	-5.51891121861841	240	ENSMUSG00000083043
Edf1	-0.371277948252082	-1.55763569318574	0.141882485276301	0.284785049255851	-5.38506193709611	protein_coding	59022	3.054054412058	1317	ENSMUSG00000015092
Mamdc4	3.61301102718796	2.71364535491264	0.016937106797473	0.0630897087960609	-3.17980266530522	protein_coding	381352	-1.92643376859955	4630	ENSMUSG00000026941
Phpt1	0.000861876428619461	0.00253822988451315	0.99801100433478	0.998836640793923	-6.23389919767214	protein_coding	75454	2.09167286690238	1074	ENSMUSG00000036504
Gm996	-0.278194056717338	-0.375661727262154	0.712862428760473	0.814099121451508	-5.45531183753162	protein_coding	381353	-0.0394693860841733	5020	ENSMUSG00000029419
Rabl6	-0.201764506270601	-2.01042102538228	0.0642866665588798	0.162704143536281	-5.63764296593852	protein_coding	227624	7.25919586372284	6379	ENSMUSG00000015087
Ccdc183	2.04822149431853	1.3853291903386	0.187870041186998	0.345499368033787	-4.52796819992589	protein_coding	77058	-1.73381585177698	3035	ENSMUSG00000026940
Tmem141	-0.075308127701515	-0.176774612405749	0.862245745516853	0.916366069090436	-5.94896090495682	protein_coding	51875	1.32885107148499	1122	ENSMUSG00000026939
Fcna	0.851630772276893	0.503826390015437	0.622306338230979	0.74605498906176	-4.93714658739844	protein_coding	14133	-4.01954502914465	1374	ENSMUSG00000026938
A230005M16Rik	0.821360232379273	0.753730486353673	0.463639707023483	0.616186649993491	-5.05646082834965	antisense	NA	-1.50998126097905	1778	ENSMUSG00000087612
Bmyc	0.190776436335503	0.40146658801326	0.69420589388759	0.800986994399204	-5.83349753549406	protein_coding	107771	1.14920512583407	983	ENSMUSG00000049086
Kcnt1	0.293079341223078	2.55728113626249	0.0229501592364503	0.0786532369425466	-4.43882531167131	protein_coding	227632	5.94770767822294	9499	ENSMUSG00000058740
Camsap1	0.129859331541066	1.56852310030972	0.13932891815909	0.281110582954911	-6.42221390563499	protein_coding	227634	7.82489528302717	8368	ENSMUSG00000026933
Gm13542	3.33081981641769	2.08053843807768	0.0565429381124203	0.148507902585462	-3.96697343648532	processed_pseudogene	NA	-4.86361700791049	637	ENSMUSG00000082357
Ubac1	-0.182210405377074	-1.23311485532431	0.238063815280078	0.40481630810081	-6.22373989203406	protein_coding	98766	4.59553620187391	2632	ENSMUSG00000036352
Nacc2	0.874851067122096	9.85856225044695	1.23051047872065e-07	5.34842239213988e-06	7.79341625612705	protein_coding	67991	7.12688127660256	7815	ENSMUSG00000026932
C330006A16Rik	-0.520187929364666	-3.27918139368647	0.00555709136981951	0.0277839147809885	-2.75582469590805	lincRNA	NA	4.5926705469907	2483	ENSMUSG00000087679
1810012K08Rik	0.794028346301666	0.534865815088135	0.601229352841099	0.730047205657712	-4.97444890839103	lincRNA	NA	-2.97486481104473	574	ENSMUSG00000087595
Qsox2	-0.223943773359766	-1.0313160597273	0.320076085804738	0.488881029984147	-6.14500191401778	protein_coding	227638	3.52758904440551	4644	ENSMUSG00000036327
NA	2.42958824388952	4.00914858423526	0.00132025241618653	0.00925084382338637	-0.863887114154289	protein_coding	NA	0.733713084615323	666	ENSMUSG00000079537
Ccdc187	1.74257527278286	3.60678589631078	0.00290732787428674	0.0169914041305604	-1.48089728985961	protein_coding	329366	1.35243665705195	3265	ENSMUSG00000048038
Gpsm1	0.252923494589434	1.81977466851372	0.0904817948073615	0.206577014439621	-5.60001224986328	protein_coding	67839	5.41150040355618	5383	ENSMUSG00000026930
Dnlz	-0.0900708737032147	-0.501505647466121	0.623896457964253	0.74728396821262	-6.74674634187749	protein_coding	52838	4.19801085365938	2916	ENSMUSG00000075467
Card9	0.706610946959124	0.825125542365755	0.423292311199315	0.581109517947996	-5.15105081118903	protein_coding	332579	-0.334194022631804	2293	ENSMUSG00000026928
Gm13562	3.30082513961511	2.32973109122454	0.0354885849031968	0.107647224523194	-3.64693124948251	processed_transcript	NA	-2.65258581709818	1344	ENSMUSG00000086779
Snapc4	0.433332988672349	2.22221154893179	0.0434619461528161	0.123858998168897	-4.62989772266649	protein_coding	227644	4.14336017562916	6622	ENSMUSG00000036281
Gm13563	2.32896419060853	2.70215627268955	0.0173211081588403	0.064201608726282	-2.98494782708592	antisense	NA	-0.136963805449553	1678	ENSMUSG00000085767
Sdccag3	0.364898895452665	2.1518428717794	0.0495594822137111	0.136126044990637	-4.78738011658506	protein_coding	68112	4.27699363572628	3587	ENSMUSG00000026927
Pmpca	0.142737579307154	1.23801985436476	0.236295496073562	0.402612330745228	-6.4421375212275	protein_coding	66865	5.57883646644054	4282	ENSMUSG00000026926
Inpp5e	1.35927219692053	7.51345857424948	3.02147166980445e-06	7.22694256237383e-05	4.90229562125178	protein_coding	64436	3.99343693689396	4301	ENSMUSG00000026925
Sec16a	0.524049408900785	5.23259196227292	0.000131588204789765	0.00150655349500627	0.658103947735869	protein_coding	227648	6.43800414957494	9189	ENSMUSG00000026924
0610009E02Rik	-2.31469061249191	-1.20804044995494	0.247265961198159	0.414687898552843	-4.59297436365955	processed_transcript	NA	-4.17180923717508	1803	ENSMUSG00000086714
Notch1	-0.504326549513908	-3.07780462881394	0.00827716923828937	0.0373583051266272	-3.09069270918794	protein_coding	18128	4.35057129432933	14232	ENSMUSG00000026923
Egfl7	-0.029278303165878	-0.0933712834057353	0.92694656697654	0.957200380638874	-6.23649377973289	protein_coding	353156	2.14035955017909	3581	ENSMUSG00000026921
Agpat2	0.95870483213238	0.851889809434164	0.408772079187679	0.5675478702111	-4.92926310809617	protein_coding	67512	-2.52287480256511	2130	ENSMUSG00000026922
Fam69b	0.574717411589349	2.37351440230962	0.0326558700301413	0.10166036108311	-4.12149431908508	protein_coding	56279	3.20230132979973	2476	ENSMUSG00000036186
Snora17	2.64914782533278	1.63634581685717	0.124292055645598	0.259386610625094	-4.30132005201167	snoRNA	NA	-4.50264885908214	132	ENSMUSG00000077192
Surf6	-0.495020525607588	-2.11660922809236	0.0529035801097289	0.142045791175216	-4.60514036234258	protein_coding	20935	3.45639383188302	4071	ENSMUSG00000036160
Med22	-0.352486615254568	-1.43851448066175	0.172512801919652	0.325561847613485	-5.56234197420613	protein_coding	20933	3.19460512452885	3614	ENSMUSG00000015776
Rpl7a	-0.706375554118865	-3.31814472682895	0.00514455570944949	0.0262404705003202	-2.64811847877646	protein_coding	27176	4.47860961288929	1781	ENSMUSG00000062647
Gm23969	3.81768019468555	2.4351904516261	0.0290279199674537	0.0931768846125106	-3.66516158495081	snoRNA	NA	-4.6604728332703	74	ENSMUSG00000065258
Surf1	-0.277470158891764	-1.28139934984257	0.221103264873857	0.384902445910393	-5.80351645959702	protein_coding	20930	3.34004098464269	1753	ENSMUSG00000015790
Surf2	-0.0612704023815764	-0.260946200954586	0.797976024511028	0.872500988251127	-6.5308303503003	protein_coding	20931	3.14831124457301	3408	ENSMUSG00000014873
Surf4	-0.687257316153357	-4.43490789390124	0.000580680454977962	0.00488219984077224	-0.521499826004309	protein_coding	20932	4.68919083214921	3281	ENSMUSG00000014867
Rexo4	0.457831492535234	2.81728879860861	0.0138279183443431	0.0543237867339734	-3.59820584197689	protein_coding	NA	4.34064760634332	3662	ENSMUSG00000052406
Adamts13	1.39878695151914	0.919266547481152	0.373697655491785	0.537599269735688	-4.86947337219957	protein_coding	279028	-1.79548183949112	4925	ENSMUSG00000014852
Cacfd1	-0.211613114260715	-0.983422924959102	0.342276638684203	0.508939302423161	-6.19836361211301	protein_coding	381356	3.56820511799874	4693	ENSMUSG00000015488
Slc2a6	0.201897942487055	0.815823866391704	0.428416406556028	0.585931143648038	-6.22426315895834	protein_coding	227659	3.08137888089742	3211	ENSMUSG00000036067
Tmem8c	0.073195638072988	0.0376568900639534	0.970498928345893	0.982917979879179	-4.98921537510306	protein_coding	66139	-4.52269789803509	1511	ENSMUSG00000009214
Adamtsl2	-0.387738673515742	-0.977959926703548	0.344877046711373	0.510642178742306	-5.77063524810917	protein_coding	77794	2.13636366410142	7993	ENSMUSG00000036040
Fam163b	-1.12036812155186	-9.41085370748283	2.16502619353928e-07	8.61894157047739e-06	7.39805551978316	protein_coding	109349	5.6298268620043	2959	ENSMUSG00000009216
Dbh	1.02259152244994	1.0028561638977	0.333139470122685	0.500322361246365	-4.88057738635602	protein_coding	13166	-1.16737401921436	2692	ENSMUSG00000000889
Sardh	-0.824814998900551	-2.30490998117198	0.0371962466166447	0.111246458772704	-3.92029786889306	protein_coding	192166	2.1601936720822	5432	ENSMUSG00000009614
Vav2	0.610423189590459	3.49993626802475	0.00359037632936234	0.0200523300713502	-2.17847829070438	protein_coding	22325	3.92920141260804	6915	ENSMUSG00000009621
AA645442	1.54756968217937	0.903703899431064	0.381610442544486	0.543478003284094	-4.73074508720425	antisense	NA	-5.65609825827107	285	ENSMUSG00000086669
Gm24049	1.94175701980009	1.09606927832005	0.291751718408191	0.460651093180024	-4.64140748306554	miRNA	NA	-5.480356960934	100	ENSMUSG00000076364
D2Bwg1423e	-0.639603661815362	-2.82751360934981	0.0135532974376557	0.053573535124776	-3.25257158041488	protein_coding	NA	3.16639923415394	1898	ENSMUSG00000109946
Brd3	0.278323153454593	2.4551502497177	0.0279385683984939	0.0906016776538502	-4.68724166318307	protein_coding	67382	6.28263086223713	7336	ENSMUSG00000026918
Mir7578	1.21084339939665	0.722544488391556	0.48198946909493	0.631232089946631	-4.79950251090162	miRNA	NA	-5.80494572428498	82	ENSMUSG00000098812
Wdr5	0.0340152644018054	0.192244581531649	0.850342330833019	0.908011277646251	-6.78603312587849	protein_coding	140858	3.89451208108816	3596	ENSMUSG00000026917
Gm13421	-0.301662709225347	-0.210989031684775	0.835970273458511	0.898606715289844	-5.0723686060283	processed_transcript	NA	-2.65331884600618	803	ENSMUSG00000085929
Rxra	0.00589800681759805	0.0327076841509177	0.97437462916291	0.98508830681035	-6.98746146493297	protein_coding	20181	4.59949954195924	5462	ENSMUSG00000015846
Col5a1	-0.289838827510739	-0.803239362374704	0.435412485720649	0.592342051192929	-5.8071403448457	protein_coding	12831	1.82699047314522	8490	ENSMUSG00000026837
Gm13371	-2.01105624954185	-1.1914168737803	0.253517740934026	0.421222350441409	-4.59409769623218	lincRNA	NA	-5.40459598368976	469	ENSMUSG00000085693
Olfm1	-0.725407281551846	-6.2743434148226	2.14935854313392e-05	0.000352974597551163	2.09743288962693	protein_coding	56177	9.12362556887788	3553	ENSMUSG00000026833
Ppp1r26	0.29456764930726	2.17709753632612	0.0472847015897541	0.131683866508672	-5.05210323896315	protein_coding	241289	5.61190287842722	5619	ENSMUSG00000035829
1700007K13Rik	-5.2018422571125	-3.90373052758159	0.00162196030485074	0.0109180239871498	-2.31831194129918	protein_coding	69327	-3.54868198655632	965	ENSMUSG00000026831
Mrps2	-0.195751768006839	-1.01083906594597	0.329437155630327	0.49738774880441	-6.28612107754376	protein_coding	118451	3.94417016569243	2919	ENSMUSG00000035772
Rpsa-ps9	-0.124367704823721	-0.206920815585318	0.839084549118602	0.900182537274937	-5.64100989986743	processed_pseudogene	NA	-0.0931616312783212	885	ENSMUSG00000082895
Gbgt1	-0.0179064772625976	-0.0170431608652313	0.986645396950338	0.991624581502373	-5.21819784329557	protein_coding	227671	-1.48395367185431	1337	ENSMUSG00000026829
Ralgds	-0.567409756324501	-4.67365631000497	0.000369368711295789	0.00341122586853905	-0.242807519541231	protein_coding	19730	5.5715752292531	6159	ENSMUSG00000026821
Gtf3c5	0.238511283827597	1.07725113137523	0.299784100761018	0.468601257651067	-6.04658685179424	protein_coding	70239	3.33399165975757	4560	ENSMUSG00000026816
Tsc1	0.35985813325048	3.50915003773388	0.00352558190823259	0.0197512404511636	-2.74211860311695	protein_coding	64930	6.74810688775055	11833	ENSMUSG00000026812
Spaca9	1.43387104787446	0.801394619235097	0.436444157254485	0.593330259205142	-4.79097218013329	protein_coding	69987	-5.00494982566965	747	ENSMUSG00000026809
Ak8	-2.39501318078677	-1.89240726557428	0.079538893892651	0.188428954896254	-4.04855705500469	protein_coding	68870	-2.22505709441963	1873	ENSMUSG00000026807
Gtf3c4	0.268906623621756	2.3465805044686	0.0343719343480487	0.10527190469242	-4.7891054215376	protein_coding	269252	5.78427696965441	7230	ENSMUSG00000035666
Ddx31	0.544920511838972	1.60969511894867	0.130024931491322	0.267839720259249	-5.12199093622219	protein_coding	227674	2.48959695022528	3534	ENSMUSG00000026806
Gm13394	0.416451589608656	0.397955582708926	0.696732561118382	0.80266812578578	-5.14697487033054	processed_pseudogene	NA	-1.60769372418406	1000	ENSMUSG00000083773
Ttf1	0.516305985409076	2.09947496430568	0.0546044125831746	0.145149620167384	-4.49279986999686	protein_coding	22130	2.88370296118393	6023	ENSMUSG00000026803
Setx	0.337335687622933	3.94011716697493	0.00151059302849675	0.0103409851582977	-1.97600458921268	protein_coding	269254	7.2699106389225	11380	ENSMUSG00000043535
Ntng2	-0.662162769069414	-2.90666865773966	0.0116007883575287	0.0478716633074749	-3.32280037419625	protein_coding	171171	3.98730610261838	3990	ENSMUSG00000035513
6530402F18Rik	-0.976628811884354	-4.33703850895374	0.000700262256493561	0.00565896412597925	-0.45586914011637	processed_transcript	NA	3.59207395550001	5511	ENSMUSG00000079499
Med27	0.0483367678017791	0.131295341972839	0.89743080514634	0.938670245204061	-6.16688215082947	protein_coding	68975	1.92825602637629	3310	ENSMUSG00000026799
Gm13401	2.38855317352008	1.50690326882972	0.154313200001596	0.301938368761487	-4.39779571782249	processed_pseudogene	NA	-5.27662489071126	291	ENSMUSG00000082413
Rapgef1	0.220550297613116	2.34488648379065	0.0344826776946905	0.105469041645037	-5.02499745140888	protein_coding	107746	7.04742476064782	7385	ENSMUSG00000039844
Gm13420	-0.410808811000392	-0.246328712185566	0.809042985224297	0.880181856826753	-4.98959117726661	protein_coding	433415	-3.88569761503142	1091	ENSMUSG00000079497
Gm13547	0.962518758810331	0.676109151869205	0.510110467411888	0.65558183723484	-4.97072866293953	protein_coding	433416	-2.11459400630503	843	ENSMUSG00000075425
Trub2	0.13763109770208	0.605303327082496	0.554772045125162	0.691591255704461	-6.5353898396709	protein_coding	227682	3.65735401501528	6316	ENSMUSG00000039826
Coq4	-0.505351027399366	-1.59758835737874	0.132703672798227	0.271695673077678	-5.07326626771111	protein_coding	227683	2.27823644079033	3399	ENSMUSG00000026798
Slc27a4	0.375007367214946	3.0700153014096	0.00840556215144617	0.037771259061059	-3.48433119168154	protein_coding	26569	6.06727197336961	4412	ENSMUSG00000059316
Urm1	-0.127425606722934	-0.552237672398525	0.589591328730517	0.72003481433659	-6.64333982637334	protein_coding	68205	3.90131019727909	4275	ENSMUSG00000069020
Cercam	0.385297412776927	0.627659656575995	0.540443465172937	0.680871948134566	-5.49818509335456	protein_coding	99151	0.495749871366322	3383	ENSMUSG00000039787
Odf2	0.449717501849802	3.66308432751561	0.00260185976322734	0.0156298201942175	-2.23927571508741	protein_coding	18286	5.65104466102128	9919	ENSMUSG00000026790
Gle1	-0.310111636290809	-2.41969370897889	0.029901535422576	0.095153563548446	-4.56893614111993	protein_coding	74412	5.37784911780325	6087	ENSMUSG00000019715
Sptan1	4.58671421748805	32.6072986890718	1.72816552560102e-14	2.47404845087917e-11	23.6759471211424	protein_coding	20740	12.3666340812291	13362	ENSMUSG00000057738
Wdr34	-0.213776306442045	-0.979080715085581	0.344342408252601	0.510642178742306	-6.14520306955437	protein_coding	71820	3.36679561573336	2359	ENSMUSG00000039715
Set	-0.77018142671532	-7.01036943332956	6.53817799388319e-06	0.000133685787788545	3.62559937065654	protein_coding	56086	7.397414796366	4070	ENSMUSG00000054766
Zdhhc12	-1.80351935293052	-2.31218147608199	0.036688096825862	0.110195861583444	-3.5273436656901	protein_coding	66220	-0.177312884583831	1785	ENSMUSG00000015335
Zer1	0.168053306749508	1.70307066686996	0.110891239010046	0.23884941846516	-6.0892173514443	protein_coding	227693	7.00195495479656	9784	ENSMUSG00000039686
Tbc1d13	0.154277510077157	1.12136516426055	0.281209114993866	0.450551153275836	-6.4717023417975	protein_coding	70296	5.09912849272043	4719	ENSMUSG00000039678
Slc39a1-ps	0.0463048978617599	0.0291693413333656	0.977145907772506	0.986660914757214	-5.01224576147342	processed_pseudogene	NA	-3.81507707717391	969	ENSMUSG00000085401
Endog	0.816460809395955	1.34468245453464	0.200348099281663	0.360173384789689	-4.87410635630705	protein_coding	13804	-0.126436944384044	1063	ENSMUSG00000015337
Spout1	-0.245136723065753	-1.00264930281506	0.333235803523169	0.500347711337001	-6.07842430874234	protein_coding	227695	3.22991910475032	3010	ENSMUSG00000039660
Kyat1	1.11857875723765	3.28343985098136	0.00551043916659188	0.0276105207758179	-2.16236722869714	protein_coding	70266	2.10954452932196	2923	ENSMUSG00000039648
1700084E18Rik	-0.110462042497259	-0.108234730253226	0.91536269710276	0.950167588151791	-5.21572720638471	antisense	NA	-1.52134328729246	1429	ENSMUSG00000100747
Lrrc8a	0.400129857920569	1.90479339856657	0.0777965690474103	0.185756369251799	-5.00662564589437	protein_coding	241296	3.59088018270926	4308	ENSMUSG00000007476
Phyhd1	2.26317560426207	2.34105601315397	0.0347343353848666	0.105994238696869	-3.5148237081986	protein_coding	227696	-1.03110724645482	2657	ENSMUSG00000079484
Dolk	0.277396075665198	1.01685943004824	0.326664683020737	0.494573464330082	-5.94838278444217	protein_coding	227697	2.82872369969737	2104	ENSMUSG00000075419
Nup188	0.382362941422178	1.74099683019714	0.103852674415272	0.227996354276335	-5.26042645437409	protein_coding	227699	3.580843235607	6241	ENSMUSG00000052533
Sh3glb2	-0.531870336015612	-4.34553916756493	0.000688937883105925	0.00558953477738995	-0.925429253350347	protein_coding	227700	5.83471156392574	3990	ENSMUSG00000026860
Miga2	0.707743914417372	5.44276696039622	9.02079005826805e-05	0.00111043936861981	1.20729740868694	protein_coding	108958	5.50556209912693	6249	ENSMUSG00000026858
Dolpp1	-0.347578810970519	-1.33200684943683	0.204374240472423	0.364866501721137	-5.57499692869829	protein_coding	57170	2.80036272874416	3233	ENSMUSG00000026856
Crat	-0.422488858025535	-2.12699597651788	0.0518965907681637	0.140385113113979	-4.80441319242369	protein_coding	12908	4.15511265833868	5388	ENSMUSG00000026853
Ptpa	0.0480801677945889	0.465281324096716	0.648965257699476	0.766088037287056	-7.24762676546181	protein_coding	110854	6.28985143938814	5188	ENSMUSG00000039515
Ier5l	-0.213059977977422	-0.786389864668566	0.444893572889315	0.59965353077728	-6.14920200477457	protein_coding	72500	2.66730039998194	2683	ENSMUSG00000089762
Cstad	-1.13128149133176	-1.36984823020844	0.192545467177699	0.35107343994487	-4.64734165137511	protein_coding	78617	-0.439439661875005	1229	ENSMUSG00000047363
9330198N18Rik	-0.250110212982239	-0.138242549865136	0.892039590212546	0.935068662309808	-4.99652360581361	lincRNA	NA	-3.95582280677696	1247	ENSMUSG00000086405
1700001O22Rik	0.849207432825333	0.850539803413184	0.409496518843201	0.56828477812637	-5.02999993851994	protein_coding	73598	-0.84781908944528	2788	ENSMUSG00000044320
Ntmt1	0.00831454905461269	0.0414967027987553	0.967492516528407	0.980836067883983	-6.68463988379831	protein_coding	66617	3.52201367566895	2798	ENSMUSG00000026857
Asb6	-0.278206059588991	-1.01249547676381	0.328672667902543	0.496819104279173	-5.91409833587088	protein_coding	72323	2.71239823388669	5439	ENSMUSG00000039483
Ptges	-2.07784316758641	-1.79595203403212	0.0943537530625773	0.212756071026419	-4.1500011292611	protein_coding	64292	-1.19061124274056	3931	ENSMUSG00000050737
Gm13400	1.98064688412681	1.11361314106582	0.284409011438328	0.453887184542399	-4.63244456540438	processed_pseudogene	NA	-5.46317471210665	380	ENSMUSG00000084143
Tor1b	0.0298280325034553	0.140957540622592	0.889934177318076	0.933872936186874	-6.86648143670719	protein_coding	30934	4.18739101983809	5327	ENSMUSG00000026848
Tor1a	-0.345772513267583	-1.34200908633838	0.201191847621759	0.36118332018231	-5.83546150454809	protein_coding	30931	3.69367608767308	1995	ENSMUSG00000026849
BC005624	-0.409452995614372	-3.01418044257541	0.00938547412268052	0.0409986127373101	-3.38459188081738	protein_coding	227707	5.07756154524111	3280	ENSMUSG00000026851
Usp20	0.113685196448446	0.840299086102297	0.415019490156738	0.57355235245625	-6.86245392259333	protein_coding	74270	5.61544998369177	9017	ENSMUSG00000026854
Fnbp1	-0.110299760647105	-0.979918453114609	0.343943174477716	0.510596153813709	-6.92732849777258	protein_coding	14269	6.64854244792722	10030	ENSMUSG00000075415
D330023K18Rik	-0.106387489909967	-0.0862296650917426	0.932518706503002	0.960227986836055	-5.20896678234812	processed_transcript	NA	-1.90445713307824	1249	ENSMUSG00000087269
Gpr107	0.399262070478907	3.06021002421698	0.00856999378236985	0.0383235937289182	-3.34989754592191	protein_coding	277463	5.29132688640436	12766	ENSMUSG00000000194
Ncs1	0.1742040623736	2.22544357040829	0.0431994966883502	0.123404465418538	-5.37710622742881	protein_coding	14299	7.87289637332741	4653	ENSMUSG00000062661
Ass1	1.63447576227903	7.38244839000739	3.68254350817581e-06	8.43228889947806e-05	4.73774703016054	protein_coding	11898	3.48833921238529	2414	ENSMUSG00000076441
Fubp3	-0.202176200904431	-0.849681330199231	0.409957633525193	0.568646121203497	-6.49985050075953	protein_coding	320267	4.16434900855843	5914	ENSMUSG00000026843
Mir6998	-1.25320383639863	-0.756384161398726	0.462098466818195	0.61503919157955	-4.79565144427009	miRNA	NA	-5.65609825827107	64	ENSMUSG00000098904
Exosc2	-0.0957081048965905	-0.430024693615213	0.673796717095176	0.785369069304257	-6.47323096535057	protein_coding	227715	3.16015600443736	2888	ENSMUSG00000039356
Gm13427	-1.44427434045039	-0.858378991657807	0.405301700073953	0.565558825925717	-4.81084700631211	antisense	NA	-3.40134494932715	794	ENSMUSG00000087549
Abl1	0.0870564972223753	0.772060781262962	0.453058615840148	0.60738806984763	-6.92856988455798	protein_coding	11350	5.68648514537425	11596	ENSMUSG00000026842
Fibcd1	1.48298893944134	6.01256080373394	3.34135593212757e-05	0.000499734661936881	2.54105561958771	protein_coding	98970	3.78473062484069	4751	ENSMUSG00000026841
Lamc3	-1.41295255448625	-2.98842006503222	0.00987486934619714	0.0424756901595759	-2.54558887349438	protein_coding	23928	1.39824724541635	6091	ENSMUSG00000026840
Aif1l	-1.85010968938699	-3.18208337287866	0.00673467730995653	0.0321398932942392	-2.20256921144991	protein_coding	108897	0.838418487709938	4032	ENSMUSG00000001864
Nup214	0.740178527783659	5.54652368581168	7.50336052017719e-05	0.000957756029820507	1.41350545623718	protein_coding	227720	5.41196803649918	9659	ENSMUSG00000001855
Gm13608	1.7510427999696	0.871596026650048	0.398294013750486	0.560142756615253	-4.78088904451831	processed_pseudogene	NA	-4.43176455329336	1406	ENSMUSG00000081480
Gm13609	3.15873632734836	1.95726263345612	0.0707926517143938	0.174209603766825	-4.06639911535566	antisense	NA	-4.93670349668016	589	ENSMUSG00000086192
Fam78a	0.455786134405525	1.40621862564076	0.181709153647357	0.337590523831144	-5.34461225815663	protein_coding	241303	2.30343003774785	5973	ENSMUSG00000050592
Plpp7	-0.143707956957479	-0.517752269671082	0.612805955387623	0.7389778759841	-6.50198493397585	protein_coding	227721	3.34950664464104	2078	ENSMUSG00000051373
Prrc2b	0.164150470669051	2.56901746860837	0.0224351010819828	0.0773384139878514	-5.03654974700964	protein_coding	227723	9.49270722363651	11262	ENSMUSG00000039262
Gm27805	-1.46477042078551	-0.747595107877969	0.467215264768553	0.619405531211393	-4.8331171688122	miRNA	NA	-4.4187102886575	79	ENSMUSG00000099155
Pomt1	-0.118744634972933	-0.463966342707564	0.649883902709504	0.766831543750036	-6.34819371837649	protein_coding	99011	2.78490385259249	6442	ENSMUSG00000039254
Uck1	-0.786871797728425	-3.12889726218649	0.00748191947184866	0.0347316730801484	-2.61180489703272	protein_coding	22245	2.86863145211235	2751	ENSMUSG00000002550
Gm13611	-1.73465007355561	-1.61983958323591	0.127816379720624	0.264549898754521	-4.31671382305075	processed_pseudogene	NA	-1.74334832018091	318	ENSMUSG00000066068
Swi5	-0.636394855920983	-3.73830518042171	0.00224374003486958	0.0139958988826468	-1.76569146994647	protein_coding	72931	4.21701662739172	5551	ENSMUSG00000044627
Golga2	0.168688473767319	1.65920298090539	0.119550915095032	0.252139537734568	-6.05407240548559	protein_coding	99412	6.48576685053798	5500	ENSMUSG00000002546
Dnm1	0.402914652125494	7.50361450470664	3.06649457013726e-06	7.28995477721714e-05	3.87277687838042	protein_coding	13429	10.6042783525491	5249	ENSMUSG00000026825
Mir199b	3.14926344562632	1.83899866826976	0.0874613858392015	0.201519324731187	-4.15907215994516	miRNA	NA	-4.79599039362868	110	ENSMUSG00000092807
Ciz1	-0.269799673827456	-1.67095194135931	0.117175659915254	0.248827367834931	-5.65743969694051	protein_coding	68379	4.70010885582182	8604	ENSMUSG00000039205
1110008P14Rik	-1.13041819382073	-4.71037968944138	0.000344739846538769	0.00323719486771377	0.218508600473887	protein_coding	73737	3.78289676194468	2694	ENSMUSG00000039195
Lcn2	-3.14367332107118	-1.65455633521496	0.120501813186971	0.253506664472948	-4.28013091621388	protein_coding	16819	-2.82468338223044	2623	ENSMUSG00000026822
Ptges2	-0.178852029495555	-0.682587870210946	0.506130419769636	0.651883419052668	-6.59543710477884	protein_coding	96979	4.02131521494139	5058	ENSMUSG00000026820
Gm13413	-3.23669360447484	-2.15063739419503	0.0496705721930403	0.136328003538649	-3.90464888399057	processed_pseudogene	NA	-4.63962460770759	602	ENSMUSG00000083004
Slc25a25	0.618452103740435	4.72449680043009	0.000335729549014799	0.00317173390861009	-0.111903539501673	protein_coding	227731	5.35829238041486	7862	ENSMUSG00000026819
Naif1	-0.176691010843042	-0.407958423205642	0.689544050717116	0.797551986424599	-6.04823680849188	protein_coding	71254	1.80828824684201	4650	ENSMUSG00000039164
Fam102a	-0.612937994567666	-5.39660780673018	9.79568146210958e-05	0.00119434915744064	1.06609305137719	protein_coding	98952	5.86533775469921	6066	ENSMUSG00000039157
Dpm2	0.489694617527052	1.61961545953847	0.127864821665862	0.264625010130756	-5.04417947944048	protein_coding	13481	2.24450233376146	1971	ENSMUSG00000026810
9430097D07Rik	0.884493633514002	0.655490874329295	0.52289712831556	0.665883500947347	-4.92715219744297	protein_coding	NA	-2.92682950282967	1501	ENSMUSG00000075405
Pip5kl1	1.52261638885948	3.02460558777716	0.00919430191349523	0.0403659513040871	-2.46585920202667	protein_coding	227733	1.05633364727698	2494	ENSMUSG00000046854
St6galnac4	0.257870945970366	1.21979033698595	0.242919879288109	0.410350111812726	-6.01479238240442	protein_coding	20448	3.77845273677878	6482	ENSMUSG00000079442
Gm23369	4.33465978885511	2.79678020053069	0.0143952592891456	0.0560088610048258	-3.33590164536122	snRNA	NA	-4.45615286746501	105	ENSMUSG00000093147
St6galnac6	-0.438481439078147	-2.87881439164125	0.0122541343706398	0.0498218876129673	-3.65358184573888	protein_coding	50935	5.11556169246591	4815	ENSMUSG00000026811
Ak1	-0.192587337596597	-1.63491891791469	0.12459336213643	0.259780261765884	-6.03445398621307	protein_coding	11636	6.199044759459	2593	ENSMUSG00000026817
Eng	-0.613224909620271	-1.41392240225927	0.179479506399339	0.334503512479577	-5.09051742043132	protein_coding	13805	1.59297523589725	4048	ENSMUSG00000026814
Gm26236	3.35233526324955	2.04731339764762	0.0600984376879234	0.155004569358311	-3.9938583094499	snoRNA	NA	-4.70996978956316	137	ENSMUSG00000093277
Fpgs	0.734172697651392	1.29861128521147	0.215294931273125	0.377887000637775	-5.03208042406413	protein_coding	14287	0.753070438709593	3802	ENSMUSG00000009566
Cdk9	-0.126903853106106	-0.951587287173596	0.357627150201951	0.523048559893382	-6.60848856325774	protein_coding	107951	4.95307563026235	4611	ENSMUSG00000009555
Sh2d3c	0.816415188108404	4.70548135336485	0.000347924345125609	0.00326006907893944	0.0925751676257365	protein_coding	27387	4.17637468057889	5233	ENSMUSG00000059013
6330409D20Rik	1.51134001149728	1.96617686570132	0.0696613597871479	0.172498101646894	-3.99972815725377	protein_coding	70730	-0.0764800830110513	1431	ENSMUSG00000009551
Tor2a	-0.0843370014612566	-0.29249444736395	0.774246925973989	0.85718648940005	-6.35367740265464	protein_coding	30933	2.60792225582599	3050	ENSMUSG00000009563
Ptrh1	-0.0933301893704605	-0.114147680351543	0.910759817945743	0.947243464989734	-5.42269668856922	protein_coding	329384	-0.374471259131141	1135	ENSMUSG00000053746
Cfap157	-0.171657500060311	-0.222962803693772	0.826820952611735	0.891859176940417	-5.44810169770899	protein_coding	227736	-0.206448097839144	1779	ENSMUSG00000038987
Stxbp1	0.191587063422629	3.48236010296462	0.00371732317718217	0.0205609422164894	-3.35215701628743	protein_coding	20910	9.91661717097153	4997	ENSMUSG00000026797
Gm13524	-0.144891896479885	-0.171889738378456	0.866011810731951	0.918750520827193	-5.4037031609477	antisense	NA	-0.582400276491768	662	ENSMUSG00000085397
Gm13523	-0.205485078247842	-0.106723655281293	0.91653949213321	0.950860599366021	-4.96717707344467	antisense	NA	-4.65465757586952	488	ENSMUSG00000087496
Fam129b	-0.174681332647679	-0.779700358528679	0.448693753261242	0.602984150272576	-6.49813451574297	protein_coding	227737	3.92935740209739	4672	ENSMUSG00000026796
Lrsam1	0.925296693745575	6.48355783046419	1.52100743408189e-05	0.000265687355610085	3.1223079516183	protein_coding	227738	4.99971591484861	5145	ENSMUSG00000026792
Rpl12	-1.3781720653929	-6.49076421521507	1.503159481576e-05	0.000264052795770491	3.27157488428299	protein_coding	269261	4.34949165306663	3598	ENSMUSG00000038900
Slc2a8	-0.280936959423817	-0.962903672118032	0.352116214154079	0.517487094092762	-5.8808374817455	protein_coding	56017	2.41054675829993	3209	ENSMUSG00000026791
Garnl3	-0.339467909908696	-2.46432103235574	0.0274512584497574	0.0893540514203165	-4.67494262945548	protein_coding	99326	6.29901627493415	12352	ENSMUSG00000038860
Gm38299	4.2749012464303	3.15263051606421	0.00713879880498251	0.0335465003835345	-2.82716995207521	TEC	NA	-2.64106659648595	3789	ENSMUSG00000104277
Ralgps1	-0.154099917682742	-1.20541140501198	0.24824663611485	0.415352957974411	-6.48577762161139	protein_coding	241308	5.61417420250165	7657	ENSMUSG00000038831
Gm23546	3.73824054140407	2.24030333900925	0.0420118550942938	0.121059965136078	-3.8289958685673	snoRNA	NA	-4.52137401761716	137	ENSMUSG00000088836
Angptl2	-0.00340804263078247	-0.00777184419166212	0.99390992303595	0.996320961345643	-6.11061437048301	protein_coding	26360	1.75734070541372	6286	ENSMUSG00000004105
Gm25998	1.78301343542038	1.02580379967829	0.322576827133725	0.490656017711761	-4.67609398985704	miRNA	NA	-5.54078530749812	53	ENSMUSG00000093138
Zbtb34	-0.0684056992073632	-0.407190756658511	0.690094640949432	0.797849795663118	-6.84786294914146	protein_coding	241311	4.40234636066315	6604	ENSMUSG00000068966
Zbtb43	-0.0574796274954035	-0.405874139242864	0.691039377391989	0.798475723341184	-6.94625815512105	protein_coding	71834	4.78206971236438	5225	ENSMUSG00000026788
Mvb12b	-0.272426145888777	-2.73947803668253	0.0161037111038567	0.0607965348470152	-4.20955182436528	protein_coding	72543	6.58405183167664	8741	ENSMUSG00000038740
Nron	2.89514022390694	1.967020595844	0.0695551410297291	0.172440238056439	-3.96670972535478	antisense	NA	-1.60327372985834	3653	ENSMUSG00000086484
Pbx3	-0.451730822066932	-2.22042821424932	0.0436073971672944	0.124117206452291	-4.49170730577101	protein_coding	18516	3.63179649956168	6109	ENSMUSG00000038718
C79798	-0.510271475510273	-0.257515511037815	0.800569462654932	0.874318200398395	-4.98513651734945	antisense	NA	-3.93446553523428	1793	ENSMUSG00000084908
Mapkap1	-0.384946503728683	-2.93695362920082	0.0109292772221889	0.0457860601751414	-3.60525227243824	protein_coding	227743	5.38406961590188	4059	ENSMUSG00000038696
Gm13406	1.69143818245351	0.976833214969459	0.345415103456749	0.510642178742306	-4.698729733509	processed_pseudogene	NA	-5.59159440441952	256	ENSMUSG00000083233
Gm13408	-0.862150305334887	-1.12568606930143	0.279437344395547	0.448682171623464	-4.93238963797105	processed_pseudogene	NA	-0.288721873702115	798	ENSMUSG00000081992
Gm13414	-0.233172383444623	-0.381616418477882	0.708539750794011	0.811069264823192	-5.65267069164334	processed_pseudogene	NA	0.525021573251685	727	ENSMUSG00000087635
Gapvd1	0.357285500429038	4.16129611255946	0.000982512964378457	0.00733467472321722	-1.52637104632451	protein_coding	66691	7.16062705142323	13748	ENSMUSG00000026867
[truncated: 19,777 more rows]
