# Supplementary material for: TrkB Signaling Influences Gene Expression in Cortistatin-Expressing Interneurons
Source: eNeuro. 2020 Feb 6;7(1):ENEURO.0310-19.2019. doi: 10.1523/ENEURO.0310-19.2019 (PMC7031852; doi:10.1523/ENEURO.0310-19.2019)
Supplement: Figure 2-3 — Gene ontology analysis of differentially expressed genes between CortCre Input vs CortCre IP. Columns represent Cluster (label for set of differentially expressed genes), ONTOLOGY (gene ontology type: CC, cell compartment; BP, biological process; MF, molecular function), ID (gene ontology ID), Description (gene ontology set description), GeneRatio (fraction of differentially expressed genes were in the GO set), BgRatio (fraction of differentially expressed genes that were not in the GO set), Pvalue (p value resulting from hypergeometric test), p.adjust [Benjamini–Hochberg-adjusted p value (FDR)], qvalue (Storey-adjusted p value), geneID [gene symbols corresponding to the differentially expressed genes in the GO set [i.e., from GeneRatio above)], Count (number of differentially expressed genes in the GO set (numerator of GeneRatio, to avoid forced Excel conversion to dates from some fraction)]. Download Figure 2-3, CSV file. [file sup_enu-eN-NWR-0310-19-s05.csv]

Cluster	ONTOLOGY	ID	Description	GeneRatio	BgRatio	pvalue	p.adjust	qvalue	geneID	Count
IP	CC	GO:0033267	axon part	49/425	409/13939	1.41512162356934e-16	6.62276919830452e-14	4.49859716124149e-14	Nav1/Sptan1/Scn1a/Gad1/Zfp804a/Map1a/Slc32a1/Kcnab1/Kcna2/Calb1/Unc13b/Grik3/Oprd1/Pclo/Cplx1/Nos1/Ppp1r9a/Cntnap2/Npy/Atp1a3/Sptbn4/Kcnc3/Myh14/Kcnc1/Shank2/Ank1/Unc13a/Gria4/Bsn/Utrn/Ank3/Kcnc2/Inpp5j/Sptbn1/Gria1/Myh10/Nin/Dbn1/Crhbp/Map1b/Hcn1/Scn8a/Robo1/Grik1/Itsn1/Mapk8ip3/Epb41l3/Apc/Got1	49
IP	CC	GO:0097060	synaptic membrane	50/425	468/13939	7.27698905956455e-15	1.70281543993811e-12	1.15665826104658e-12	Erbb4/Srgap2/Dnm3/Scn1a/Rims4/Kcna2/Ank2/Unc13b/Mpdz/Grik3/Oprd1/Cntnap2/Grip2/Slc6a1/Iqsec3/Clstn3/Atp1a3/Shank1/Kcnc3/Grin2d/Kcnc1/Ntrk3/Shank2/Dlgap2/Ank1/Unc13a/Cacna1a/Cntnap4/Gria4/Bsn/Syne1/Grm1/Ank3/Kcnc2/Grip1/Gria1/Cltc/Srcin1/Nrxn3/Actn2/Dbn1/Adra1a/Cdh9/Shank3/Scn8a/Grik1/Dlgap1/Cpeb3/Dmd/Iqsec2	50
Input	CC	GO:0022626	cytosolic ribosome	23/397	104/13939	1.256109419301e-14	4.98675439462499e-12	3.29232889901e-12	Rpl35/Rps3a1/Rpl34/Rps6/Rps8/Rpl9/Rplp0/Rps17/Rpl27a/Rplp2/Rpl13/Rplp1/Rpsa/Rpl14/Rps15/Rpl26/Rps7/Rps23/Rps24/Rpl37/Apod/Rps2/Rps4x	23
IP	CC	GO:0044304	main axon	20/425	80/13939	2.03240127960147e-13	3.1705459961783e-11	2.15363223312156e-11	Nav1/Sptan1/Scn1a/Map1a/Kcnab1/Kcna2/Cntnap2/Sptbn4/Kcnc3/Kcnc1/Ank1/Ank3/Kcnc2/Sptbn1/Crhbp/Map1b/Scn8a/Robo1/Mapk8ip3/Epb41l3	20
IP	BP	GO:0050804	modulation of chemical synaptic transmission	47/425	460/13697	4.8939762321364e-13	9.39130941602843e-10	8.33791556793854e-10	Erbb4/Syt2/Map1a/Usp8/Rims4/Calb1/Unc13b/Slc24a2/Rab3b/Grik3/Reln/Cplx1/Nos1/Vgf/Ppp1r9a/Tac1/Oxtr/Slc6a1/Clstn3/Vamp1/Shank1/Kcnc3/Grin2d/Shank2/Dlgap2/Unc13a/Cacna1a/Cntnap4/Gria4/Kmt2a/Cacna2d2/Syne1/Grm1/Gria1/Nf1/Dgkb/Nrxn3/Dbn1/Adra1a/Pacsin2/Shank3/Abat/Kalrn/Grik1/Myo5b/Cpeb3/Iqsec2	47
IP	BP	GO:0099177	regulation of trans-synaptic signaling	47/425	461/13697	5.2983409963489e-13	9.39130941602843e-10	8.33791556793854e-10	Erbb4/Syt2/Map1a/Usp8/Rims4/Calb1/Unc13b/Slc24a2/Rab3b/Grik3/Reln/Cplx1/Nos1/Vgf/Ppp1r9a/Tac1/Oxtr/Slc6a1/Clstn3/Vamp1/Shank1/Kcnc3/Grin2d/Shank2/Dlgap2/Unc13a/Cacna1a/Cntnap4/Gria4/Kmt2a/Cacna2d2/Syne1/Grm1/Gria1/Nf1/Dgkb/Nrxn3/Dbn1/Adra1a/Pacsin2/Shank3/Abat/Kalrn/Grik1/Myo5b/Cpeb3/Iqsec2	47
IP	CC	GO:0098978	glutamatergic synapse	48/425	487/13939	5.50380459953751e-13	6.43945138145888e-11	4.37407628700086e-11	Erbb4/Dnm3/Usp8/Rims4/Sv2a/Slc6a17/Calb1/Unc13b/Grik3/Pclo/Cplx1/Nos1/Ppp1r9a/Iqsec1/Grip2/Clstn3/Vamp1/Shank1/Kcnc3/Ntrk3/Shank2/Unc13a/Cacna1a/Gria4/Myo5a/Bsn/Grm1/Grip1/Sptbn1/Gria1/Myh10/Dgkb/Actn1/Actn2/Dbn1/Cadps/Adra1a/Cdh9/Pacsin2/Shank3/Scn8a/Kalrn/Grik1/Itsn1/Dlgap1/Myo5b/Sptbn2/Iqsec2	48
IP	BP	GO:0050806	positive regulation of synaptic transmission	28/425	176/13697	9.08954003443678e-13	1.07408064740261e-09	9.53604375542666e-10	Erbb4/Syt2/Rims4/Calb1/Unc13b/Slc24a2/Rab3b/Reln/Nos1/Ppp1r9a/Tac1/Oxtr/Clstn3/Shank1/Grin2d/Shank2/Unc13a/Gria4/Gria1/Nf1/Dbn1/Adra1a/Shank3/Abat/Kalrn/Grik1/Cpeb3/Iqsec2	28
IP	MF	GO:0003779	actin binding	40/424	359/13615	2.16721304244106e-12	1.27865569504023e-09	1.08360652122053e-09	Dst/Sptan1/Gsn/Map1a/Macf1/Afap1/Limch1/Ppp1r9a/Mical3/Sptbn4/Actn4/Myh14/Myo16/Myo9a/Myo1e/Myo5a/Syne1/Utrn/Mybpc1/Sptbn1/Mprip/Myh10/Ssh2/Myo18a/Daam1/Syne2/Sptb/Actn1/Clmn/Actn2/Dbn1/Map1b/Flnb/Plec/Myh9/Shank3/Epb41l3/Svil/Myo5b/Dmd	40
IP	CC	GO:0098984	neuron to neuron synapse	42/425	404/13939	3.02828551840151e-12	2.83447524522381e-10	1.92535205591001e-10	Dst/Erbb4/Srgap2/Dnm3/Map1a/Usp8/Ank2/Calb1/Unc13b/Macf1/Oprd1/Pclo/Nos1/Ppp1r9a/Iqsec1/Grip2/Iqsec3/Clstn3/Shank1/Grin2d/Shank2/Sorbs2/Gria4/Bsn/Grm1/Grip1/Nefh/Sptbn1/Gria1/Nf1/Srcin1/Actn2/Dbn1/Map1b/Cdh9/Shank3/Scn8a/Kalrn/Grik1/Epb41l3/Dlgap1/Iqsec2	42
IP	CC	GO:0045211	postsynaptic membrane	38/425	343/13939	5.09844445843695e-12	3.97678667758082e-10	2.70128109903151e-10	Erbb4/Srgap2/Dnm3/Ank2/Mpdz/Grik3/Oprd1/Grip2/Slc6a1/Iqsec3/Clstn3/Shank1/Kcnc3/Grin2d/Kcnc1/Ntrk3/Shank2/Dlgap2/Ank1/Gria4/Syne1/Grm1/Ank3/Kcnc2/Grip1/Gria1/Srcin1/Actn2/Dbn1/Adra1a/Cdh9/Shank3/Scn8a/Grik1/Dlgap1/Cpeb3/Dmd/Iqsec2	38
IP	CC	GO:0014069	postsynaptic density	39/425	378/13939	2.39428985282459e-11	1.5845847772844e-09	1.0763486341428e-09	Dst/Erbb4/Srgap2/Dnm3/Map1a/Usp8/Ank2/Macf1/Oprd1/Pclo/Nos1/Ppp1r9a/Iqsec1/Grip2/Iqsec3/Clstn3/Shank1/Grin2d/Shank2/Sorbs2/Gria4/Bsn/Grm1/Grip1/Nefh/Sptbn1/Gria1/Nf1/Srcin1/Actn2/Dbn1/Map1b/Shank3/Scn8a/Kalrn/Grik1/Epb41l3/Dlgap1/Iqsec2	39
IP	CC	GO:0044306	neuron projection terminus	26/425	178/13939	3.00941161698348e-11	1.5845847772844e-09	1.0763486341428e-09	Gad1/Slc32a1/Mme/Kcna2/Calb1/Unc13b/Grik3/Oprd1/Pclo/Cplx1/Nos1/Npy/Atp1a3/Kcnc3/Kcnc1/Unc13a/Gria4/Bsn/Kcnc2/Crhbp/Hcn1/Grik1/Itsn1/Apc/Got1/Dmd	26
IP	CC	GO:0032279	asymmetric synapse	39/425	381/13939	3.04727841785461e-11	1.5845847772844e-09	1.0763486341428e-09	Dst/Erbb4/Srgap2/Dnm3/Map1a/Usp8/Ank2/Macf1/Oprd1/Pclo/Nos1/Ppp1r9a/Iqsec1/Grip2/Iqsec3/Clstn3/Shank1/Grin2d/Shank2/Sorbs2/Gria4/Bsn/Grm1/Grip1/Nefh/Sptbn1/Gria1/Nf1/Srcin1/Actn2/Dbn1/Map1b/Shank3/Scn8a/Kalrn/Grik1/Epb41l3/Dlgap1/Iqsec2	39
Input	CC	GO:0098978	glutamatergic synapse	42/397	487/13939	1.37148839056347e-10	2.72240445526848e-08	1.79737162763317e-08	Atp2b4/Scn2a/Lrrc4c/Slc1a2/Lin7c/Nlgn1/Bcan/Plppr4/Ppp3ca/Hpca/Grm3/Cacna2d1/Ywhah/Nptx2/Cadps2/Apoe/Gpm6a/Sept7/Rpsa/Atp2b1/Ppp3r1/Sparc/Ywhae/Cacng4/Nptx1/Nrn1/Cplx2/Rgs14/Homer1/Ndrg2/Ptk2b/Ywhaz/Mal2/Ndrg1/Nptxr/Grasp/Itgb5/Nrxn1/Cdh2/Camk4/Synpo/Camk2a	42
Input	MF	GO:0003735	structural constituent of ribosome	22/396	144/13615	1.71757639859847e-10	9.51537324823553e-08	7.50309689914069e-08	Rpl35/Rps3a1/Rps6/Rps8/Rpl9/Rplp0/Rps17/Rpl27a/Rplp2/Rpl13/Rplp1/Rpsa/Rpl14/Rps15/Rpl41/Rpl26/Rps7/Rps23/Rps24/Rpl37/Rps2/Rps4x	22
IP	CC	GO:0099572	postsynaptic specialization	39/425	409/13939	2.55520359208526e-10	1.1958352810959e-08	8.12285773483945e-09	Dst/Erbb4/Srgap2/Dnm3/Map1a/Usp8/Ank2/Macf1/Oprd1/Pclo/Nos1/Ppp1r9a/Iqsec1/Grip2/Iqsec3/Clstn3/Shank1/Grin2d/Shank2/Sorbs2/Gria4/Bsn/Grm1/Grip1/Nefh/Sptbn1/Gria1/Nf1/Srcin1/Actn2/Dbn1/Map1b/Shank3/Scn8a/Kalrn/Grik1/Epb41l3/Dlgap1/Iqsec2	39
Input	BP	GO:0099177	regulation of trans-synaptic signaling	40/397	461/13697	5.38735980114434e-10	2.08113709118206e-06	1.66497772380629e-06	Serpine2/Dbi/Adora1/Glul/Rgs4/Kcnj10/Lrrc4c/Bdnf/Itpka/Prnp/Fabp5/Car2/Nlgn1/Slc7a11/Ppp3ca/Grm3/Nptx2/Snca/Apoe/Gnai2/Cx3cr1/Ppp3r1/Neurod2/Cacng4/Nptx1/Nrn1/Cplx2/Rgs14/Homer1/Fam107a/Ptk2b/Slc1a3/Nptxr/Sept5/Nrxn1/Cdh2/Egr1/Synpo/Camk2a/Htr2c	40
Input	BP	GO:0042063	gliogenesis	29/397	272/13697	1.40898744732881e-09	2.24958219880123e-06	1.79973931786869e-06	Serpine2/Dbi/Gpr37l1/Kcnj10/Ptprj/Cers2/Tspan2/Pou3f2/Nfib/Plpp3/Fgfr3/Ptn/Nfix/Zfp365/Ppp3r1/Vtn/Cdk5r1/Cnp/Sox9/Id2/Zcchc24/Clu/Enpp2/Ndrg1/Qk/Sox8/Daam2/Cdh2/Plp1	29
Input	BP	GO:0050804	modulation of chemical synaptic transmission	39/397	460/13697	1.74702215801286e-09	2.24958219880123e-06	1.79973931786869e-06	Serpine2/Dbi/Adora1/Glul/Rgs4/Kcnj10/Lrrc4c/Bdnf/Itpka/Prnp/Car2/Nlgn1/Slc7a11/Ppp3ca/Grm3/Nptx2/Snca/Apoe/Gnai2/Cx3cr1/Ppp3r1/Neurod2/Cacng4/Nptx1/Nrn1/Cplx2/Rgs14/Homer1/Fam107a/Ptk2b/Slc1a3/Nptxr/Sept5/Nrxn1/Cdh2/Egr1/Synpo/Camk2a/Htr2c	39
IP	CC	GO:0030018	Z disc	18/425	104/13939	2.16240538567882e-09	8.24231067438661e-08	5.59869056154916e-08	Dst/Sphkap/Sptan1/Scn1a/Ank2/Grk3/Nos1/Actn4/Synm/Ank1/Ank3/Mybpc1/Syne2/Actn1/Actn2/Adra1a/Scn8a/Dmd	18
IP	CC	GO:0043679	axon terminus	22/425	157/13939	2.28777953325022e-09	8.24231067438661e-08	5.59869056154916e-08	Gad1/Slc32a1/Kcna2/Calb1/Unc13b/Grik3/Oprd1/Pclo/Cplx1/Nos1/Npy/Atp1a3/Kcnc3/Kcnc1/Unc13a/Gria4/Kcnc2/Crhbp/Hcn1/Grik1/Itsn1/Got1	22
IP	CC	GO:0150034	distal axon	33/425	332/13939	2.28953074288517e-09	8.24231067438661e-08	5.59869056154916e-08	Gad1/Zfp804a/Slc32a1/Kcna2/Calb1/Unc13b/Grik3/Oprd1/Pclo/Cplx1/Nos1/Ppp1r9a/Npy/Atp1a3/Kcnc3/Myh14/Kcnc1/Shank2/Unc13a/Gria4/Utrn/Kcnc2/Inpp5j/Myh10/Nin/Dbn1/Crhbp/Map1b/Hcn1/Grik1/Itsn1/Apc/Got1	33
Input	CC	GO:0005840	ribosome	25/397	216/13939	2.60674382808871e-09	3.44959099917073e-07	2.27747092348803e-07	Rpl35/Rps3a1/Rpl34/Rps6/Rps8/Rpl9/Rplp0/Snca/Rps17/Rpl27a/Rplp2/Rpl13/Rplp1/Rpsa/Rpl14/Rps15/Rpl41/Rpl26/Rps7/Rps23/Rps24/Rpl37/Apod/Rps2/Rps4x	25
IP	CC	GO:0034703	cation channel complex	24/425	188/13939	2.89138731361235e-09	9.66549473407558e-08	6.56540577978143e-08	Scn1a/Kcnab1/Kcna2/Grik3/Kcnh2/Cntnap2/Shank1/Kcnc3/Grin2d/Kcnc1/Shank2/Cacna1a/Gria4/Cacna2d2/Sacm1l/Kcnc2/Kcnip1/Gria1/Kcns3/Akap6/Hcn1/Shank3/Scn8a/Grik1	24
IP	CC	GO:0044449	contractile fiber part	22/425	160/13939	3.28722866519463e-09	1.02561534354073e-07	6.96661794307915e-08	Dst/Sphkap/Sptan1/Scn1a/Ank2/Grk3/Nos1/Chl1/Actn4/Synm/Ank1/Syne1/Ank3/Mybpc1/Sptbn1/Syne2/Actn1/Actn2/Adra1a/Scn8a/Svil/Dmd	22
IP	BP	GO:0042391	regulation of membrane potential	35/425	367/13697	3.45651705686144e-09	3.06333824164345e-06	2.71973315789887e-06	Atp1b1/Scn1a/Rims4/Kcna2/Ank2/Unc13b/Grik3/Oprd1/Reln/Kcnh2/Ppp1r9a/Tac1/Atp1a3/Shank1/Myh14/Grin2d/Ntrk3/Shank2/Cacna1a/Syne1/Ank3/Kcnc2/Kcnip1/Gria1/Akap6/Actn2/Dbn1/Hcn1/Adra1a/Shank3/Scn8a/Abat/Grik1/Got1/Dmd	35
IP	CC	GO:0030017	sarcomere	21/425	147/13939	3.73002427761154e-09	1.09103210120138e-07	7.41096928841241e-08	Dst/Sphkap/Sptan1/Scn1a/Ank2/Grk3/Nos1/Chl1/Actn4/Synm/Ank1/Syne1/Ank3/Mybpc1/Sptbn1/Syne2/Actn1/Actn2/Adra1a/Scn8a/Dmd	21
Input	BP	GO:0010001	glial cell differentiation	24/397	201/13697	4.09072319350715e-09	3.95061592412953e-06	3.16062192003605e-06	Serpine2/Gpr37l1/Kcnj10/Ptprj/Tspan2/Pou3f2/Nfib/Plpp3/Fgfr3/Nfix/Zfp365/Ppp3r1/Vtn/Cnp/Sox9/Id2/Clu/Enpp2/Ndrg1/Qk/Sox8/Daam2/Cdh2/Plp1	24
IP	CC	GO:0030673	axolemma	9/425	21/13939	4.44560379739948e-09	1.14781311748664e-07	7.79666130186607e-08	Cntnap2/Kcnc3/Kcnc1/Ank1/Kcnc2/Sptbn1/Robo1/Mapk8ip3/Epb41l3	9
IP	CC	GO:0015629	actin cytoskeleton	37/425	414/13939	4.49617256496265e-09	1.14781311748664e-07	7.79666130186607e-08	Dst/Sptan1/Gsn/Macf1/Afap1/Limch1/Ppp1r9a/Sptbn4/Actn4/Myh14/Myo16/Myo9a/Myo1e/Myo5a/Utrn/Apc2/Mybpc1/Sptbn1/Mprip/Specc1/Myh10/Myo18a/Srcin1/Daam1/Sptb/Actn1/Cdc42bpb/Actn2/Dbn1/Flnb/Myh9/Itsn1/Svil/Myo5b/Sptbn2/Sorbs1/Amot	37
IP	CC	GO:0031674	I band	18/425	109/13939	4.72189736354482e-09	1.14781311748664e-07	7.79666130186607e-08	Dst/Sphkap/Sptan1/Scn1a/Ank2/Grk3/Nos1/Actn4/Synm/Ank1/Ank3/Mybpc1/Syne2/Actn1/Actn2/Adra1a/Scn8a/Dmd	18
IP	CC	GO:0042734	presynaptic membrane	23/425	178/13939	4.90518426276342e-09	1.14781311748664e-07	7.79666130186607e-08	Erbb4/Scn1a/Rims4/Kcna2/Unc13b/Grik3/Oprd1/Slc6a1/Atp1a3/Kcnc3/Kcnc1/Unc13a/Cacna1a/Cntnap4/Grm1/Kcnc2/Gria1/Cltc/Nrxn3/Adra1a/Cdh9/Scn8a/Grik1	23
IP	BP	GO:0035249	synaptic transmission, glutamatergic	17/425	96/13697	5.46960806150042e-09	3.8779521156038e-06	3.44297433766026e-06	Unc13b/Grik3/Reln/Oxtr/Clstn3/Shank1/Grin2d/Shank2/Unc13a/Cacna1a/Gria4/Grm1/Nf1/Shank3/Kalrn/Grik1/Iqsec2	17
IP	CC	GO:0043292	contractile fiber	23/425	179/13939	5.47235499855807e-09	1.20001517203898e-07	8.15125015645008e-08	Dst/Sphkap/Sptan1/Scn1a/Ank2/Grk3/Nos1/Chl1/Actn4/Synm/Ank1/Syne1/Ank3/Mybpc1/Sptbn1/Syne2/Actn1/Actn2/Adra1a/Plec/Scn8a/Svil/Dmd	23
IP	CC	GO:0030016	myofibril	22/425	165/13939	5.89751046087531e-09	1.20001517203898e-07	8.15125015645008e-08	Dst/Sphkap/Sptan1/Scn1a/Ank2/Grk3/Nos1/Chl1/Actn4/Synm/Ank1/Syne1/Ank3/Mybpc1/Sptbn1/Syne2/Actn1/Actn2/Adra1a/Scn8a/Svil/Dmd	22
IP	CC	GO:0044448	cell cortex part	22/425	165/13939	5.89751046087531e-09	1.20001517203898e-07	8.15125015645008e-08	Sptan1/Gsn/Rims4/Unc13b/Pclo/Ppp1r9a/Sptbn4/Actn4/Ank1/Unc13a/Myo1e/Bsn/Utrn/Sptbn1/Stxbp6/Sptb/Actn1/Actn2/Myh9/Myo5b/Sptbn2/Iqsec2	22
IP	CC	GO:0030863	cortical cytoskeleton	17/425	99/13939	6.8798778287623e-09	1.34157617660865e-07	9.11282063283428e-08	Sptan1/Gsn/Rims4/Pclo/Ppp1r9a/Sptbn4/Actn4/Ank1/Myo1e/Bsn/Utrn/Sptbn1/Sptb/Actn1/Actn2/Myh9/Sptbn2	17
Input	CC	GO:0044391	ribosomal subunit	22/397	181/13939	9.67885251067748e-09	9.6062611168474e-07	6.34219546094393e-07	Rpl35/Rps3a1/Rpl34/Rps6/Rps8/Rpl9/Rplp0/Rps17/Rpl27a/Rplp2/Rpl13/Rplp1/Rpsa/Rpl14/Rps15/Rpl26/Rps7/Rps23/Rps24/Rpl37/Rps2/Rps4x	22
IP	BP	GO:0030534	adult behavior	21/425	154/13697	1.18128777526609e-08	6.9794419388638e-06	6.19657973341334e-06	Scn1a/Oprd1/Nos1/Cntnap2/Chl1/Atp1a3/Sptbn4/Shank1/Grin2d/Shank2/Cacna1a/Unc79/Crhbp/Oxr1/Shank3/Scn8a/Abat/Kalrn/Grik1/Alk/Sptbn2	21
IP	CC	GO:0005938	cell cortex	27/425	254/13939	1.66684190768241e-08	3.12032805118148e-07	2.11952107840037e-07	Sptan1/Gsn/Gad1/Rims4/Unc13b/Frmpd1/Macf1/Pclo/Ppp1r9a/Sptbn4/Actn4/Ank1/Unc13a/Myo1e/Bsn/Utrn/Sptbn1/Myh10/Stxbp6/Sptb/Actn1/Actn2/Myh9/Apc/Myo5b/Sptbn2/Iqsec2	27
Input	CC	GO:0044445	cytosolic part	25/397	239/13939	2.07046856813818e-08	1.46112979068906e-06	9.64659466741554e-07	Rpl35/Rps3a1/Rpl34/Rps6/Rps8/Rpl9/Rplp0/Rps17/Rpl27a/Rplp2/Rpl13/Rplp1/Rpsa/Rpl14/Rps15/Rpl26/Rps7/Rps23/Homer1/Rps24/Rpl37/Apod/Rps2/Camk2a/Rps4x	25
IP	CC	GO:0042641	actomyosin	15/425	82/13939	2.20065623731653e-08	3.96118122716976e-07	2.69068090554491e-07	Dst/Limch1/Actn4/Myh14/Myo5a/Mprip/Myh10/Myo18a/Daam1/Actn1/Cdc42bpb/Flnb/Myh9/Sorbs1/Amot	15
Input	CC	GO:0022627	cytosolic small ribosomal subunit	11/397	43/13939	2.20825661061319e-08	1.46112979068906e-06	9.64659466741554e-07	Rps3a1/Rps6/Rps8/Rps17/Rpsa/Rps15/Rps7/Rps23/Rps24/Rps2/Rps4x	11
Input	BP	GO:0048709	oligodendrocyte differentiation	15/397	87/13697	2.58114013929038e-08	1.99418887161575e-05	1.59541630504349e-05	Kcnj10/Ptprj/Tspan2/Fgfr3/Zfp365/Vtn/Cnp/Sox9/Id2/Clu/Enpp2/Qk/Sox8/Daam2/Plp1	15
IP	BP	GO:0050808	synapse organization	35/425	401/13697	3.36727307925267e-08	1.70528329513582e-05	1.51400699352865e-05	Erbb4/Dnm3/Zfp804a/Rims4/Unc13b/Pclo/Reln/Elfn1/Ppp1r9a/Oxtr/Iqsec3/Clstn3/Shank1/Ntrk3/Shank2/Unc13a/Cacna1a/Cntnap4/Myo5a/Cacna2d2/Bsn/Utrn/Ank3/Myh10/Srcin1/Dgkb/Nrxn3/Dbn1/Cdh9/Shank3/Kalrn/Itsn1/Pcdhgc4/Myo5b/Sptbn2	35
Input	BP	GO:0022904	respiratory electron transport chain	14/397	77/13697	3.74832568928251e-08	2.33064636283615e-05	1.86459329980434e-05	Bdnf/Snca/Slc25a18/Slc1a3/Ndufb9/Gpd1/ND2/COX1/COX2/COX3/ND4L/ND4/ND5/CYTB	14
IP	CC	GO:0099571	postsynaptic cytoskeleton	8/425	19/13939	3.93659087153263e-08	6.739087560765e-07	4.57760783479764e-07	Ppp1r9a/Myo5a/Nefh/Myh10/Dbn1/Itsn1/Myo5b/Sptbn2	8
IP	CC	GO:0043197	dendritic spine	22/425	183/13939	4.03193272866282e-08	6.739087560765e-07	4.57760783479764e-07	Srgap2/Dnm3/Zfp804a/Usp8/Calb1/Oprd1/Grk3/Ppp1r9a/Atp1a3/Shank1/Shank2/Dlgap2/Gria4/Syne1/Grm1/Gria1/Myh10/Actn1/Dbn1/Shank3/Itsn1/Myo5b	22
Input	BP	GO:0001505	regulation of neurotransmitter levels	29/397	316/13697	4.22327842087835e-08	2.33064636283615e-05	1.86459329980434e-05	Atp2b4/Rgs4/Atp1a2/Kcnj10/Cd34/Slc1a2/Lin7c/Sirpa/Nlgn1/Slc7a11/Ddah1/Gabra2/Cadps2/Snca/Slc6a11/Slc17a6/Smad3/Cx3cr1/Lin7a/Nrn1/Cplx2/Clu/Ptk2b/Slc1a3/Sept5/Nrxn1/Camk2a/Htr2c/Gpm6b	29
IP	BP	GO:0007626	locomotory behavior	24/425	213/13697	4.7828707957804e-08	2.11940962138019e-05	1.88168206307676e-05	Scn1a/Gad1/Calb1/Oprd1/Reln/Chl1/Atp1a3/Sptbn4/Grin2d/Nav2/Cacna1a/Myo5a/Grm1/Gaa/Dbn1/Oxr1/Shank3/Scn8a/Zfp385a/Abat/Kalrn/Lsamp/Rcan2/Alk	24
Input	BP	GO:0001504	neurotransmitter uptake	10/397	36/13697	4.84351026292119e-08	2.33881001820807e-05	1.87112449104429e-05	Rgs4/Atp1a2/Kcnj10/Slc1a2/Slc7a11/Snca/Slc6a11/Slc17a6/Slc1a3/Gpm6b	10
IP	CC	GO:0044309	neuron spine	22/425	186/13939	5.41825517610767e-08	8.74394283592549e-07	5.93943035638663e-07	Srgap2/Dnm3/Zfp804a/Usp8/Calb1/Oprd1/Grk3/Ppp1r9a/Atp1a3/Shank1/Shank2/Dlgap2/Gria4/Syne1/Grm1/Gria1/Myh10/Actn1/Dbn1/Shank3/Itsn1/Myo5b	22
Input	BP	GO:0031644	regulation of neurological system process	18/397	134/13697	5.99207309876944e-08	2.57193093117182e-05	2.05762884420902e-05	Adora1/Rgs4/Kcnj10/Fabp5/Nlgn1/Ctss/Grm3/Nptx2/Cck/Cacng4/Nptx1/Homer1/Ptk2b/Ednrb/Nov/Nptxr/Nrxn1/Htr2c	18
IP	CC	GO:1902495	transmembrane transporter complex	26/425	253/13939	6.15243847511723e-08	9.59780402118289e-07	6.51942603328212e-07	Atp1b1/Scn1a/Kcnab1/Kcna2/Grik3/Kcnh2/Cntnap2/Atp1a3/Shank1/Kcnc3/Grin2d/Kcnc1/Shank2/Cacna1a/Gria4/Cacna2d2/Sacm1l/Kcnc2/Kcnip1/Gria1/Kcns3/Akap6/Hcn1/Shank3/Scn8a/Grik1	26
Input	CC	GO:0033267	axon part	33/397	409/13939	7.22987386694929e-08	4.1003713216841e-06	2.70712570356447e-06	Adora1/Arpc5/Glul/Ermn/Scn2a/Slc1a2/Bdnf/Kcnip3/Lamp5/Fkbp1a/Penk/Nptx2/Snca/Calm3/Slc17a6/Gabrb3/Gpm6a/Sept7/Cck/Cobl/Rpl26/Ywhae/Cdk5r1/Calm1/Nrsn1/Cplx2/Clu/Ptk2b/Nptxr/Sept5/Calm2/Nrxn1/Mbp	33
Input	BP	GO:0022900	electron transport chain	14/397	82/13697	8.59981530400904e-08	3.32210865193869e-05	2.6577955507969e-05	Bdnf/Snca/Slc25a18/Slc1a3/Ndufb9/Gpd1/ND2/COX1/COX2/COX3/ND4L/ND4/ND5/CYTB	14
IP	CC	GO:0044305	calyx of Held	9/425	28/13939	8.63821748609832e-08	1.30409218822388e-06	8.85820604686484e-07	Kcna2/Calb1/Unc13b/Cplx1/Nos1/Atp1a3/Kcnc1/Unc13a/Itsn1	9
IP	MF	GO:0098918	structural constituent of synapse	9/424	28/13615	1.03331694528687e-07	3.04828498859627e-05	2.58329236321717e-05	Dnm3/Pclo/Shank2/Bsn/Nefh/Actn1/Shank3/Dlgap1/Sptbn2	9
IP	CC	GO:1990351	transporter complex	26/425	260/13939	1.06614725133897e-07	1.55924035508325e-06	1.05913312468543e-06	Atp1b1/Scn1a/Kcnab1/Kcna2/Grik3/Kcnh2/Cntnap2/Atp1a3/Shank1/Kcnc3/Grin2d/Kcnc1/Shank2/Cacna1a/Gria4/Cacna2d2/Sacm1l/Kcnc2/Kcnip1/Gria1/Kcns3/Akap6/Hcn1/Shank3/Scn8a/Grik1	26
Input	BP	GO:0044057	regulation of system process	36/397	471/13697	1.09013891233572e-07	3.82836965304806e-05	3.06282090585422e-05	Igfbp5/Atp2b4/Adora1/Rgs4/Atp1a2/Kcnj10/Fabp5/Nlgn1/S100a1/Ctss/Ppp3ca/Pde4b/Grm3/Cacna2d1/Nptx2/Mtpn/Foxp1/Gnao1/Smad3/Gnai2/Cck/Gja1/Cacng4/Kcnj2/Slc9a3r1/Nptx1/Homer1/Pik3r1/Ptk2b/Ednrb/Nov/Nptxr/Emp2/Epas1/Nrxn1/Htr2c	36
IP	CC	GO:0031252	cell leading edge	31/425	352/13939	1.17843495047177e-07	1.67123502066905e-06	1.13520687413867e-06	Srgap2/Gsn/Kcna2/Oprd1/Ppp1r9a/Cntnap2/Kcnc3/Kcnc1/Mcf2l/Ank1/Myo5a/Apc2/Kcnc2/Inpp5j/Sptbn1/Gria1/Myh10/Srcin1/Syne2/Actn1/Dbn1/Hcn1/Myh9/Robo1/Itsn1/Mapk8ip3/Ptprm/Epb41l3/Apc/Arhgef6/Amot	31
Input	BP	GO:0098662	inorganic cation transmembrane transport	37/397	495/13697	1.26758597721792e-07	4.08057052499401e-05	3.26458985009807e-05	Kcnq5/Slc39a10/Dbi/Atp2b4/Rgs4/Atp1a2/Kcnj10/Slc39a12/Scn2a/Itgav/Kcnip3/Prnp/Fkbp1a/S100a1/Pde4b/Hpca/Cacna2d1/Ywhah/Snca/Atp2b1/Atp1b2/Ywhae/Cacng4/Kcnj16/Kcnj2/Slc9a3r1/Tspan13/Ptk2b/Slc1a3/Kcnv1/Slc12a2/Htr2c/COX1/ATP8/ATP6/ND4/CYTB	37
IP	CC	GO:0099568	cytoplasmic region	33/425	392/13939	1.32271679028205e-07	1.82068075838824e-06	1.23671972342161e-06	Sptan1/Gsn/Gad1/Rims4/Kcnab1/Unc13b/Frmpd1/Macf1/Grik3/Pclo/Ift172/Ppp1r9a/Sptbn4/Actn4/Ank1/Unc13a/Rpgrip1l/Dync2h1/Myo1e/Cep162/Bsn/Utrn/Sptbn1/Myh10/Stxbp6/Sptb/Actn1/Actn2/Myh9/Apc/Myo5b/Sptbn2/Iqsec2	33
Input	BP	GO:0050890	cognition	26/397	281/13697	1.83349280195995e-07	5.22710589560892e-05	4.18185563701726e-05	Dbi/Adora1/Atp1a2/Bdnf/Meis2/Gatm/Prnp/Slc7a11/Gpr88/Nptx2/Ptn/Apoe/Gabra5/Igf2/Cx3cr1/Cck/Gm2a/Neurod2/Rgs14/Fam107a/Gmfb/Nrxn1/Camk4/Egr1/Synpo/Pgrmc1	26
Input	BP	GO:0006836	neurotransmitter transport	25/397	263/13697	1.89436920886681e-07	5.22710589560892e-05	4.18185563701726e-05	Rgs4/Atp1a2/Kcnj10/Slc1a2/Lin7c/Nlgn1/Slc7a11/Gabra2/Cadps2/Snca/Slc6a11/Slc25a18/Slc17a6/Sv2b/Lin7a/Nrn1/Cplx2/Sv2c/Slc1a3/Ywhaz/Sept5/Nrxn1/Camk2a/Htr2c/Gpm6b	25
IP	BP	GO:0035418	protein localization to synapse	14/425	82/13697	1.98617748611194e-07	7.82333243140761e-05	6.94581366488271e-05	Map1a/Pclo/Reln/Cplx1/Grip2/Clstn3/Shank1/Bsn/Grip1/Kalrn/Mapk8ip3/Dlgap1/Rab27b/Iqsec2	14
Input	CC	GO:0150034	distal axon	28/397	332/13939	2.97356754419985e-07	1.39556901525889e-05	9.21375274557775e-06	Adora1/Arpc5/Glul/Bdnf/Kcnip3/Lamp5/Fkbp1a/Penk/Nptx2/Snca/Calm3/Gabrb3/Gpm6a/Sept7/Cck/Cobl/Rpl26/Ywhae/Cdk5r1/Calm1/Nrsn1/Cplx2/Clu/Ptk2b/Nptxr/Sept5/Calm2/Nrxn1	28
IP	CC	GO:0098797	plasma membrane protein complex	34/425	427/13939	3.18141452726578e-07	4.25400571074396e-06	2.88958552551659e-06	Cdh7/Atp1b1/Scn1a/Kcnab1/Kcna2/Grik3/Kcnh2/Cntnap2/Atp1a3/Shank1/Kcnc3/Grin2d/Kcnc1/Shank2/Cacna1a/Gria4/Cacna2d2/Sacm1l/Grm1/Utrn/Apc2/Kcnc2/Kcnip1/Gria1/Cltc/Kcns3/Hcn1/Cdh9/Shank3/Scn8a/Grik1/Apc/Sorbs1/Dmd	34
Input	CC	GO:0022625	cytosolic large ribosomal subunit	11/397	55/13939	3.3783726960271e-07	1.39556901525889e-05	9.21375274557775e-06	Rpl35/Rpl34/Rpl9/Rplp0/Rpl27a/Rplp2/Rpl13/Rplp1/Rpl14/Rpl26/Rpl37	11
Input	BP	GO:0007611	learning or memory	24/397	253/13697	3.47240170371131e-07	8.9425918542912e-05	7.15436589620801e-05	Dbi/Atp1a2/Bdnf/Meis2/Gatm/Prnp/Slc7a11/Gpr88/Nptx2/Ptn/Apoe/Gabra5/Igf2/Cx3cr1/Cck/Gm2a/Neurod2/Rgs14/Gmfb/Nrxn1/Camk4/Egr1/Synpo/Pgrmc1	24
Input	CC	GO:0044309	neuron spine	20/397	186/13939	3.5152871920879e-07	1.39556901525889e-05	9.21375274557775e-06	Adora1/Atp1a2/Slc1a2/Itpka/Nlgn1/Ppp3ca/Lpar1/Pde4b/Hpca/Grm3/Palm/Atp2b1/Cdk5r1/Kcnj2/Rgs14/Homer1/Ptk2b/Slc1a3/Synpo/Camk2a	20
IP	CC	GO:0032589	neuron projection membrane	12/425	63/13939	3.60689790147809e-07	4.68896727192152e-06	3.18503849779644e-06	Oprd1/Cntnap2/Kcnc3/Kcnc1/Ank1/Kcnc2/Sptbn1/Gria1/Hcn1/Robo1/Mapk8ip3/Epb41l3	12
IP	MF	GO:0051015	actin filament binding	20/424	171/13615	3.67517552084702e-07	7.22784519099913e-05	6.12529253474503e-05	Gsn/Ppp1r9a/Actn4/Myh14/Myo1e/Myo5a/Syne1/Utrn/Mybpc1/Myh10/Myo18a/Syne2/Sptb/Actn1/Clmn/Actn2/Dbn1/Myh9/Svil/Myo5b	20
IP	CC	GO:0034702	ion channel complex	24/425	244/13939	4.49763586297715e-07	5.68890157803596e-06	3.86425613262901e-06	Scn1a/Kcnab1/Kcna2/Grik3/Kcnh2/Cntnap2/Shank1/Kcnc3/Grin2d/Kcnc1/Shank2/Cacna1a/Gria4/Cacna2d2/Sacm1l/Kcnc2/Kcnip1/Gria1/Kcns3/Akap6/Hcn1/Shank3/Scn8a/Grik1	24
IP	CC	GO:0099056	integral component of presynaptic membrane	15/425	103/13939	5.02123261409789e-07	6.18404437736266e-06	4.20058794863591e-06	Erbb4/Scn1a/Kcna2/Oprd1/Slc6a1/Atp1a3/Kcnc3/Kcnc1/Cacna1a/Cntnap4/Gria1/Adra1a/Cdh9/Scn8a/Grik1	15
Input	BP	GO:0010959	regulation of metal ion transport	28/397	336/13697	5.37175101498861e-07	0.000129694213568131	0.000103759611710569	Serpine2/Dbi/Atp2b4/Adora1/Rgs4/Atp1a2/Akt3/Kcnip3/Prnp/Fkbp1a/S100a1/Pde4b/Hpca/Cacna2d1/Ywhah/Snca/Gnao1/Gnai2/Gja1/Atp1b2/Ywhae/Kcnj2/Slc9a3r1/Tspan13/Homer1/Ptk2b/Tmbim6/Camk2a	28
Input	BP	GO:0034765	regulation of ion transmembrane transport	30/397	378/13697	5.93859957463692e-07	0.000134945942098955	0.000107961166260892	Kcnq5/Dbi/Atp2b4/Rgs4/Atp1a2/Kcnj10/Kcnip3/Prnp/Fkbp1a/Nlgn1/S100a1/Ctss/Pde4b/Hpca/Clic4/Cacna2d1/Ywhah/Snca/Gja1/Atp1b2/Ywhae/Cacng4/Kcnj16/Kcnj2/Slc9a3r1/Tspan13/Homer1/Ptk2b/Kcnv1/Nrxn1	30
IP	BP	GO:0048167	regulation of synaptic plasticity	21/425	193/13697	5.98618496186e-07	0.000201047782294177	0.000178496880427463	Map1a/Rims4/Calb1/Unc13b/Slc24a2/Reln/Nos1/Vgf/Ppp1r9a/Shank1/Grin2d/Shank2/Unc13a/Kmt2a/Gria1/Nf1/Shank3/Kalrn/Grik1/Cpeb3/Iqsec2	21
IP	BP	GO:0015812	gamma-aminobutyric acid transport	7/425	18/13697	6.23843612196317e-07	0.000201047782294177	0.000178496880427463	Slc32a1/Sv2a/Slc6a1/Cacna1a/Nf1/Abat/Grik1	7
Input	CC	GO:0070469	respiratory chain	13/397	84/13939	6.67324157639888e-07	2.40843355075487e-05	1.59008339954385e-05	Ndufb9/Cox8a/ND1/ND2/COX1/COX2/COX3/ND3/ND4L/ND4/ND5/ND6/CYTB	13
Input	BP	GO:0050808	synapse organization	31/397	401/13697	6.77543158989236e-07	0.000143324071931337	0.000114663944082294	C1ql3/Lrrc4c/Bdnf/Itpka/Prnp/Nlgn1/Slc7a11/Bcan/Nfia/Ptn/Snca/Lrrn1/Apoe/Gpm6a/Ncan/Sept7/Zfp365/Palm/Sparc/Cdk5r1/Neurod2/Nptx1/Homer1/Ndrg2/Ywhaz/Ndrg1/Nptxr/Nrxn1/Cdh2/Synpo/Pgrmc1	31
IP	CC	GO:0099503	secretory vesicle	33/425	422/13939	7.17879591705914e-07	8.61455510047097e-06	5.85154215101717e-06	Scg2/Kif1a/Pam/Syt2/Gad2/Usp8/Slc32a1/Mme/Serpini1/Sv2a/Slc6a17/Stxbp3/Unc13b/Rab3b/Oprd1/Nos1/Clip2/Vgf/Gars/Rab11fip5/Vamp1/Unc13a/Myo5a/Moxd1/Gria1/Cltc/Actn1/Trip11/Crhbp/Cadps/Rab27b/Sptbn2/Sytl5	33
Input	BP	GO:0001662	behavioral fear response	10/397	47/13697	7.42035060478058e-07	0.000143324071931337	0.000114663944082294	Dbi/Lypd1/Bdnf/Penk/Apoe/Gabra5/Cck/Gja1/Neurod2/Htr2c	10
Input	BP	GO:0002209	behavioral defense response	10/397	47/13697	7.42035060478058e-07	0.000143324071931337	0.000114663944082294	Dbi/Lypd1/Bdnf/Penk/Apoe/Gabra5/Cck/Gja1/Neurod2/Htr2c	10
Input	BP	GO:0033555	multicellular organismal response to stress	13/397	84/13697	8.10992027982777e-07	0.000148580967238842	0.000118869632222908	Dbi/Lypd1/Bdnf/Kcnip3/Ppp3ca/Penk/Apoe/Gabra5/Cck/Gja1/Neurod2/Ednrb/Htr2c	13
IP	BP	GO:0006887	exocytosis	28/425	321/13697	8.38367049803675e-07	0.000247667599296169	0.000219887498150262	Syt2/Rims4/Sv2a/Stxbp3/Unc13b/Rab3b/Steap2/Pclo/Cplx1/Scrn1/Rab11fip5/Mical3/Vamp1/Unc13a/Cacna1a/Exph5/Myo5a/Myh10/Srcin1/Stxbp6/Nrxn3/Crhbp/Cadps/Adra1a/Rab27b/Myo5b/Sptbn2/Sytl5	28
Input	BP	GO:0042773	ATP synthesis coupled electron transport	11/397	59/13697	8.46176877881056e-07	0.000148580967238842	0.000118869632222908	Bdnf/Snca/Ndufb9/ND2/COX1/COX2/COX3/ND4L/ND4/ND5/CYTB	11
IP	CC	GO:0043194	axon initial segment	7/425	19/13939	8.55374847106367e-07	1.00078857111445e-05	6.79797904805586e-06	Nav1/Scn1a/Map1a/Sptbn4/Ank1/Ank3/Scn8a	7
IP	CC	GO:0034705	potassium channel complex	13/425	81/13939	9.33953180054224e-07	1.06607338601311e-05	7.24143415600451e-06	Kcnab1/Kcna2/Grik3/Kcnh2/Cntnap2/Kcnc3/Kcnc1/Gria4/Kcnc2/Kcnip1/Kcns3/Hcn1/Grik1	13
IP	BP	GO:0099003	vesicle-mediated transport in synapse	23/425	233/13697	9.89518585775017e-07	0.000269834106659418	0.000239567657608688	Syt2/Dnm3/Rims4/4932438A13Rik/Sv2a/Unc13b/Pclo/Cplx1/Iqsec1/Grip2/Vamp1/Unc13a/Cacna1a/Syne1/Grip1/Cltc/Nrxn3/Cadps/Adra1a/Itsn1/Rab27b/Myo5b/Sptbn2	23
Input	BP	GO:0034762	regulation of transmembrane transport	33/397	451/13697	1.01092922455094e-06	0.000169792156280012	0.000135839277038057	Kcnq5/Dbi/Atp2b4/Rgs4/Atp1a2/Kcnj10/Slc1a2/Kcnip3/Prnp/Fkbp1a/Fabp5/Car2/Nlgn1/S100a1/Ctss/Pde4b/Hpca/Clic4/Cacna2d1/Ywhah/Snca/Gja1/Atp1b2/Ywhae/Cacng4/Kcnj16/Kcnj2/Slc9a3r1/Tspan13/Homer1/Ptk2b/Kcnv1/Nrxn1	33
Input	BP	GO:0070838	divalent metal ion transport	29/397	368/13697	1.06329176833683e-06	0.000171145670878549	0.000136922132975304	Slc39a10/Ramp1/Dbi/Atp2b4/Rgs4/Atp1a2/Slc39a12/Itgav/Prnp/Fkbp1a/S100a1/Ppp3ca/Pde4b/Hpca/Cacna2d1/Snca/Gnao1/Gnai2/Gja1/Atp2b1/Ywhae/Cacng4/Kcnj2/Tspan13/Homer1/Ptk2b/Tmbim6/Camk2a/Htr2c	29
Input	BP	GO:0072511	divalent inorganic cation transport	29/397	369/13697	1.12365766792811e-06	0.000173627582848252	0.000138907743706819	Slc39a10/Ramp1/Dbi/Atp2b4/Rgs4/Atp1a2/Slc39a12/Itgav/Prnp/Fkbp1a/S100a1/Ppp3ca/Pde4b/Hpca/Cacna2d1/Snca/Gnao1/Gnai2/Gja1/Atp2b1/Ywhae/Cacng4/Kcnj2/Tspan13/Homer1/Ptk2b/Tmbim6/Camk2a/Htr2c	29
Input	CC	GO:0043197	dendritic spine	19/397	183/13939	1.18293020470757e-06	3.91352742724088e-05	2.58376860501917e-05	Adora1/Atp1a2/Slc1a2/Itpka/Nlgn1/Ppp3ca/Lpar1/Pde4b/Hpca/Grm3/Palm/Atp2b1/Cdk5r1/Kcnj2/Rgs14/Ptk2b/Slc1a3/Synpo/Camk2a	19
Input	BP	GO:0098739	import across plasma membrane	13/397	87/13697	1.22570393897237e-06	0.000182111319855779	0.000145695010721573	Slc39a10/Rgs4/Atp1a2/Kcnj10/Slc39a12/Slc1a2/Prnp/Slc7a11/Atp1b2/Kcnj16/Kcnj2/Slc1a3/Slc12a2	13
Input	BP	GO:1904062	regulation of cation transmembrane transport	24/397	272/13697	1.29102329881797e-06	0.000184711963086438	0.000147775610344233	Dbi/Atp2b4/Rgs4/Atp1a2/Kcnip3/Prnp/Fkbp1a/Nlgn1/S100a1/Ctss/Pde4b/Hpca/Cacna2d1/Ywhah/Snca/Atp1b2/Ywhae/Cacng4/Kcnj2/Slc9a3r1/Tspan13/Homer1/Ptk2b/Nrxn1	24
IP	BP	GO:0001508	action potential	15/425	109/13697	1.31143223511654e-06	0.000332073376677725	0.000294825743082592	Scn1a/Kcna2/Ank2/Kcnh2/Tac1/Myh14/Ntrk3/Ank3/Kcnc2/Kcnip1/Gria1/Hcn1/Adra1a/Scn8a/Dmd	15
IP	CC	GO:0016459	myosin complex	10/425	48/13939	1.4475261615119e-06	1.61295772282755e-05	1.0956213052045e-05	Limch1/Myh14/Myo16/Myo9a/Myo1e/Myo5a/Myh10/Myo18a/Myh9/Myo5b	10
Input	CC	GO:0097060	synaptic membrane	33/397	468/13939	1.56756999173967e-06	4.72584724643467e-05	3.12007414652587e-05	Atp2b4/Adora1/Scn2a/Lrrc4c/Slc1a2/Lin7c/Fabp5/Nlgn1/Plppr4/Camk2n1/Grm3/Cacna2d1/Gabra2/Nptx2/Cadps2/Slc6a11/Gabra5/Gabrb3/Gpm6a/Cpe/Psd3/Sept7/Palm/Atp2b1/Lin7a/Cacng4/Rgs14/Homer1/Itgb5/Nrxn1/Cdh2/Synpo/Camk2a	33
IP	CC	GO:0001725	stress fiber	12/425	72/13939	1.62032045024485e-06	1.72343175162406e-05	1.17066214347833e-05	Dst/Limch1/Actn4/Myh14/Mprip/Myh10/Daam1/Actn1/Flnb/Myh9/Sorbs1/Amot	12
IP	CC	GO:0097517	contractile actin filament bundle	12/425	72/13939	1.62032045024485e-06	1.72343175162406e-05	1.17066214347833e-05	Dst/Limch1/Actn4/Myh14/Mprip/Myh10/Daam1/Actn1/Flnb/Myh9/Sorbs1/Amot	12
Input	BP	GO:0051930	regulation of sensory perception of pain	9/397	40/13697	1.6255776943692e-06	0.000219937858071866	0.000175957478180034	Adora1/Kcnj10/Fabp5/Ctss/Grm3/Cck/Ednrb/Nov/Htr2c	9
Input	BP	GO:0042596	fear response	10/397	51/13697	1.65109963346728e-06	0.000219937858071866	0.000175957478180034	Dbi/Lypd1/Bdnf/Penk/Apoe/Gabra5/Cck/Gja1/Neurod2/Htr2c	10
Input	CC	GO:0098803	respiratory chain complex	12/397	77/13939	1.66654562846563e-06	4.72584724643467e-05	3.12007414652587e-05	Ndufb9/Cox8a/ND1/ND2/COX1/COX2/COX3/ND3/ND4L/ND4/ND5/CYTB	12
IP	BP	GO:0051588	regulation of neurotransmitter transport	18/425	157/13697	1.79806286388693e-06	0.000424942190165277	0.000377277751791011	Syt2/Rims4/Sv2a/Unc13b/Rab3b/Cplx1/Nos1/Ppp1r9a/Slc6a1/Vamp1/Kcnc3/Unc13a/Cacna1a/Nf1/Nrxn3/Adra1a/Abat/Grik1	18
IP	CC	GO:0005911	cell-cell junction	30/425	379/13939	1.81475755366169e-06	1.88429198380157e-05	1.27992842804335e-05	Dst/Cdh7/Atp1b1/Sptan1/Scn1a/Ash1l/Sv2a/Ank2/Mpdz/Adcyap1r1/Oxtr/Sptbn4/Actn4/Tjp1/Rpgrip1l/Myo1e/Ank3/Akap6/Actn1/Dbn1/Lmo7/Cdh9/Myh9/Pacsin2/Ptprm/Epb41l3/Apc/Sorbs1/Arhgef6/Amot	30
IP	CC	GO:0030864	cortical actin cytoskeleton	12/425	73/13939	1.88637925666201e-06	1.88429198380157e-05	1.27992842804335e-05	Sptan1/Gsn/Ppp1r9a/Sptbn4/Myo1e/Utrn/Sptbn1/Sptb/Actn1/Actn2/Myh9/Sptbn2	12
IP	CC	GO:0098871	postsynaptic actin cytoskeleton	6/425	14/13939	1.89234451364687e-06	1.88429198380157e-05	1.27992842804335e-05	Ppp1r9a/Myo5a/Myh10/Dbn1/Itsn1/Myo5b	6
IP	BP	GO:0060291	long-term synaptic potentiation	13/425	85/13697	1.99403083911744e-06	0.00043239812362873	0.000383897376482786	Calb1/Slc24a2/Reln/Nos1/Ppp1r9a/Shank1/Grin2d/Shank2/Unc13a/Nf1/Shank3/Kalrn/Cpeb3	13
Input	BP	GO:0051931	regulation of sensory perception	9/397	41/13697	2.02999226493542e-06	0.000261395337314851	0.000209124817187733	Adora1/Kcnj10/Fabp5/Ctss/Grm3/Cck/Ednrb/Nov/Htr2c	9
IP	BP	GO:2001257	regulation of cation channel activity	17/425	143/13697	2.10395980397897e-06	0.00043239812362873	0.000383897376482786	Kcnab1/Ank2/Reln/Ppargc1a/Shank1/Kcnc1/Shank2/Cacna1a/Myo5a/Ank3/Kcnc2/Akap6/Actn2/Crhbp/Hcn1/Shank3/Dmd	17
IP	CC	GO:0098889	intrinsic component of presynaptic membrane	15/425	115/13939	2.11091030666277e-06	2.0581375489962e-05	1.39801515923718e-05	Erbb4/Scn1a/Kcna2/Oprd1/Slc6a1/Atp1a3/Kcnc3/Kcnc1/Cacna1a/Cntnap4/Gria1/Adra1a/Cdh9/Scn8a/Grik1	15
Input	BP	GO:0050807	regulation of synapse organization	22/397	242/13697	2.19415537139815e-06	0.000273420070958421	0.000218744997297962	C1ql3/Bdnf/Itpka/Prnp/Nlgn1/Slc7a11/Ptn/Snca/Lrrn1/Apoe/Gpm6a/Ncan/Sparc/Cdk5r1/Neurod2/Nptx1/Homer1/Ywhaz/Nptxr/Nrxn1/Cdh2/Pgrmc1	22
IP	MF	GO:0015079	potassium ion transmembrane transporter activity	16/424	128/13615	2.25577136639334e-06	0.000223535833504797	0.000189437147037964	Atp1b1/Kcnab1/Kcna2/Slc24a2/Grik3/Kcnh2/Kcnk3/Atp1a3/Kcnc3/Kcnc1/Kcnc2/Kcnip1/Kcnab3/Kcns3/Hcn1/Grik1	16
IP	MF	GO:0005244	voltage-gated ion channel activity	18/424	159/13615	2.27324576445556e-06	0.000223535833504797	0.000189437147037964	Scn1a/Kcnab1/Kcna2/Kcnh2/Kcnk3/Kcnc3/Grin2d/Kcnc1/Cacna1a/Cacna2d2/Kcnc2/Kcnip1/Kcnab3/Kcns3/Hcn1/Scn8a/Grik1/Clcn5	18
IP	MF	GO:0022832	voltage-gated channel activity	18/424	159/13615	2.27324576445556e-06	0.000223535833504797	0.000189437147037964	Scn1a/Kcnab1/Kcna2/Kcnh2/Kcnk3/Kcnc3/Grin2d/Kcnc1/Cacna1a/Cacna2d2/Kcnc2/Kcnip1/Kcnab3/Kcns3/Hcn1/Scn8a/Grik1/Clcn5	18
IP	BP	GO:0050890	cognition	25/425	281/13697	2.29361470706425e-06	0.00043239812362873	0.000383897376482786	Map1a/Kcnab1/Pde5a/Calb1/Slc24a2/Reln/Tac1/Cntnap2/Chl1/Oxtr/Slc6a1/Atp1a3/Kmt2b/Shank1/Shank2/Ndrg4/Kmt2a/Gria1/Nf1/Nipbl/Shank3/Zfp385a/Kalrn/Rcan2/Cpeb3	25
IP	BP	GO:0007613	memory	16/425	129/13697	2.39008360384858e-06	0.00043239812362873	0.000383897376482786	Map1a/Pde5a/Calb1/Slc24a2/Reln/Tac1/Oxtr/Atp1a3/Kmt2b/Shank1/Shank2/Gria1/Shank3/Kalrn/Rcan2/Cpeb3	16
IP	BP	GO:0034765	regulation of ion transmembrane transport	30/425	378/13697	2.43948165657958e-06	0.00043239812362873	0.000383897376482786	Atp1b1/Scn1a/Kcnab1/Kcna2/Ank2/Reln/Kcnh2/Ppargc1a/Nos1/Shank1/Kcnc3/Kcnc1/Cemip/Shank2/Cacna1a/Ubash3b/Myo5a/Cacna2d2/Ank3/Kcnc2/Kcnip1/Kcnab3/Kcns3/Akap6/Actn2/Crhbp/Hcn1/Shank3/Scn8a/Dmd	30
IP	BP	GO:0099504	synaptic vesicle cycle	21/425	212/13697	2.77497509669855e-06	0.000468442224656969	0.000415898523264595	Syt2/Dnm3/Slc32a1/Rims4/4932438A13Rik/Sv2a/Unc13b/Rab3b/Pclo/Cplx1/Vamp1/Unc13a/Cacna1a/Bsn/Cltc/Nrxn3/Cadps/Adra1a/Itsn1/Rab27b/Sptbn2	21
Input	BP	GO:0006816	calcium ion transport	26/397	324/13697	2.78263766704267e-06	0.000335916540868307	0.0002687442167907	Ramp1/Dbi/Atp2b4/Rgs4/Atp1a2/Itgav/Prnp/Fkbp1a/S100a1/Ppp3ca/Pde4b/Hpca/Cacna2d1/Snca/Gnao1/Gnai2/Gja1/Atp2b1/Ywhae/Cacng4/Tspan13/Homer1/Ptk2b/Tmbim6/Camk2a/Htr2c	26
Input	BP	GO:0050803	regulation of synapse structure or activity	22/397	248/13697	3.28569474541316e-06	0.000384625418228213	0.000307712911404563	C1ql3/Bdnf/Itpka/Prnp/Nlgn1/Slc7a11/Ptn/Snca/Lrrn1/Apoe/Gpm6a/Ncan/Sparc/Cdk5r1/Neurod2/Nptx1/Homer1/Ywhaz/Nptxr/Nrxn1/Cdh2/Pgrmc1	22
Input	BP	GO:0048167	regulation of synaptic plasticity	19/397	193/13697	3.39307140881094e-06	0.000385512789771666	0.000308422837655384	Serpine2/Dbi/Adora1/Kcnj10/Bdnf/Itpka/Prnp/Nlgn1/Snca/Apoe/Cx3cr1/Neurod2/Cplx2/Rgs14/Fam107a/Ptk2b/Egr1/Synpo/Camk2a	19
Input	BP	GO:0050806	positive regulation of synaptic transmission	18/397	176/13697	3.57676106770892e-06	0.000394772228701701	0.000315830691572733	Serpine2/Dbi/Adora1/Glul/Rgs4/Prnp/Car2/Nlgn1/Snca/Apoe/Cx3cr1/Cacng4/Rgs14/Fam107a/Ptk2b/Slc1a3/Nrxn1/Htr2c	18
IP	CC	GO:0031594	neuromuscular junction	13/425	91/13939	3.61773086358942e-06	3.45530213093846e-05	2.3470563282578e-05	Syt2/Sv2a/Unc13b/Pclo/Ppp1r9a/Vamp1/Kcnc3/Unc13a/Utrn/Ank3/Gria1/Myh10/Myh9	13
IP	CC	GO:0014704	intercalated disc	10/425	53/13939	3.76565224752994e-06	3.52465050368802e-05	2.39416206053482e-05	Dst/Atp1b1/Sptan1/Scn1a/Ank2/Sptbn4/Tjp1/Ank3/Akap6/Actn1	10
IP	BP	GO:1902904	negative regulation of supramolecular fiber organization	16/425	134/13697	3.95765042133141e-06	0.000627011179669249	0.000556681293804782	Sptan1/Gsn/Ttbk2/Map1a/Slit2/Ppp1r9a/Eml2/Shank1/Apc2/Inpp5j/Sptbn1/Sptb/Dbn1/Map1b/Shank3/Apc	16
IP	BP	GO:0007611	learning or memory	23/425	253/13697	4.06805560857341e-06	0.000627011179669249	0.000556681293804782	Map1a/Kcnab1/Pde5a/Calb1/Slc24a2/Reln/Tac1/Cntnap2/Oxtr/Slc6a1/Atp1a3/Kmt2b/Shank1/Shank2/Ndrg4/Kmt2a/Gria1/Nf1/Shank3/Zfp385a/Kalrn/Rcan2/Cpeb3	23
IP	BP	GO:0034762	regulation of transmembrane transport	33/425	451/13697	4.47420953181935e-06	0.000660878032929149	0.00058674940790087	Erbb4/Atp1b1/Scn1a/Kcnab1/Kcna2/Stxbp3/Ank2/Reln/Kcnh2/Ppargc1a/Nos1/Shank1/Kcnc3/Kcnc1/Cemip/Shank2/Cacna1a/Ubash3b/Myo5a/Cacna2d2/Ank3/Kcnc2/Kcnip1/Kcnab3/Kcns3/Akap6/Actn2/Crhbp/Hcn1/Shank3/Scn8a/Sorbs1/Dmd	33
Input	MF	GO:0019911	structural constituent of myelin sheath	5/396	10/13615	4.53469169535636e-06	0.000942866850207189	0.000743472815572836	Mal/Mobp/Mal2/Mbp/Plp1	5
IP	CC	GO:0099699	integral component of synaptic membrane	20/425	205/13939	4.66469434439741e-06	4.28054304544703e-05	2.90761133541387e-05	Erbb4/Scn1a/Kcna2/Oprd1/Slc6a1/Clstn3/Atp1a3/Kcnc3/Grin2d/Kcnc1/Ntrk3/Cacna1a/Cntnap4/Gria4/Grm1/Gria1/Adra1a/Cdh9/Scn8a/Grik1	20
Input	BP	GO:0048708	astrocyte differentiation	11/397	70/13697	4.91497841373416e-06	0.000527404489229308	0.00042194083692174	Serpine2/Gpr37l1/Tspan2/Pou3f2/Plpp3/Fgfr3/Nfix/Sox9/Id2/Sox8/Plp1	11
IP	MF	GO:0015077	monovalent inorganic cation transmembrane transporter activity	24/424	274/13615	5.09205038714358e-06	0.000429187104059244	0.00036371788479597	Atp1b1/Scn1a/Slc32a1/Kcnab1/Kcna2/Slc6a17/Slc24a2/Grik3/Kcnh2/Kcnk3/Slc6a1/Atp1a3/Kcnc3/Kcnc1/Kcnc2/Kcnip1/Kcnab3/Kcns3/Hcn1/Slc4a8/Scn8a/Grik1/Atp5a1/Clcn5	24
Input	CC	GO:0015935	small ribosomal subunit	11/397	72/13939	5.52691230316251e-06	0.000146278945623701	9.65755202447343e-05	Rps3a1/Rps6/Rps8/Rps17/Rpsa/Rps15/Rps7/Rps23/Rps24/Rps2/Rps4x	11
IP	BP	GO:0032228	regulation of synaptic transmission, GABAergic	8/425	33/13697	5.64622402523675e-06	0.000800634566778572	0.000710829887808754	Erbb4/Tac1/Oxtr/Slc6a1/Cntnap4/Nf1/Adra1a/Grik1	8
Input	BP	GO:0007045	cell-substrate adherens junction assembly	11/397	71/13697	5.66693742765938e-06	0.000576088928501268	0.000460889980266148	Itgav/Ptprj/Sdc4/S100a10/Wnt4/Smad3/Fam107a/Ptk2b/Enpp2/Apod/Gpm6b	11
Input	BP	GO:0048041	focal adhesion assembly	11/397	71/13697	5.66693742765938e-06	0.000576088928501268	0.000460889980266148	Itgav/Ptprj/Sdc4/S100a10/Wnt4/Smad3/Fam107a/Ptk2b/Enpp2/Apod/Gpm6b	11
IP	CC	GO:0032432	actin filament bundle	12/425	81/13939	5.82191246305092e-06	5.14085855227893e-05	3.49199118935726e-05	Dst/Limch1/Actn4/Myh14/Mprip/Myh10/Daam1/Actn1/Flnb/Myh9/Sorbs1/Amot	12
IP	CC	GO:0048786	presynaptic active zone	12/425	81/13939	5.82191246305092e-06	5.14085855227893e-05	3.49199118935726e-05	Gad1/Slc32a1/Rims4/Sv2a/Unc13b/Pclo/Shank2/Unc13a/Cacna1a/Bsn/Scn8a/Iqsec2	12
Input	BP	GO:0055065	metal ion homeostasis	33/397	489/13697	5.83698686245897e-06	0.000578161032043052	0.000462547730855049	Slc39a10/Dbi/Atp2b4/Adora1/Atp1a2/Kcnj10/Slc39a12/Itgav/Prnp/Fkbp1a/S1pr1/Lpar1/Cacna2d1/Pdgfra/Snca/Apoe/Mt1/Smad3/Gnai2/Cx3cr1/Gja1/Atp2b1/Atp1b2/Ywhae/Ptk2b/Ednrb/Tmbim6/Epas1/Gpr17/Slc12a2/Synpo/Fth1/Htr2c	33
IP	BP	GO:0021800	cerebral cortex tangential migration	5/425	10/13697	6.22485251430112e-06	0.000828665386009926	0.000735716577587314	Lhx6/Reln/Slit2/Robo1/Arx	5
IP	BP	GO:0106027	neuron projection organization	13/425	94/13697	6.31141478766375e-06	0.000828665386009926	0.000735716577587314	Dnm3/Zfp804a/Map1a/Reln/Ppp1r9a/Atp1a3/Shank1/Shank2/Srcin1/Dbn1/Shank3/Kalrn/Myo5b	13
Input	MF	GO:0008137	NADH dehydrogenase (ubiquinone) activity	7/396	26/13615	6.80770288958259e-06	0.000942866850207189	0.000743472815572836	ND1/ND2/ND3/ND4L/ND4/ND5/ND6	7
Input	MF	GO:0050136	NADH dehydrogenase (quinone) activity	7/396	26/13615	6.80770288958259e-06	0.000942866850207189	0.000743472815572836	ND1/ND2/ND3/ND4L/ND4/ND5/ND6	7
IP	MF	GO:0044325	ion channel binding	15/424	124/13615	7.03449448370467e-06	0.000461327300252291	0.000390955339196856	Rims4/Kcnab1/Ank2/Nos1/Ppp1r9a/Cntnap2/Actn4/Kcnc1/Ank1/Ank3/Kcnc2/Kcnip1/Akap6/Actn1/Actn2	15
IP	MF	GO:0003774	motor activity	14/424	109/13615	7.03719610554341e-06	0.000461327300252291	0.000390955339196856	Kif1a/Kif1b/Myh14/Myo16/Dync2h1/Myo9a/Myo1e/Myo5a/Myh10/Myo18a/Dync1h1/Myh9/Kif21a/Myo5b	14
Input	BP	GO:0072657	protein localization to membrane	32/397	473/13697	7.71357972127699e-06	0.00071784421517064	0.000574298844841342	Ramp1/Lypd1/Adora1/Lin7c/Kcnip3/Mal/Prnp/Nlgn1/Slc7a11/S100a10/Hpca/Nptx2/Ptn/Apoe/Cpe/Palm/Lin7a/Cdk5r1/Slc9a3r1/Nptx1/Rab15/Pik3r1/Rap2a/Nptxr/Grasp/Emp2/Rab31/Nrxn1/Cdh2/Camk2a/Golga7b/Pgrmc1	32
IP	BP	GO:0006836	neurotransmitter transport	23/425	263/13697	7.76226029913509e-06	0.000929829334055457	0.000825533281516091	Syt2/Slc32a1/Rims4/Sv2a/Slc6a17/Unc13b/Rab3b/Pclo/Cplx1/Nos1/Ppp1r9a/Slc6a1/Vamp1/Kcnc3/Unc13a/Cacna1a/Nf1/Nrxn3/Cadps/Adra1a/Abat/Grik1/Sptbn2	23
Input	BP	GO:0015672	monovalent inorganic cation transport	27/397	364/13697	7.79388134823108e-06	0.00071784421517064	0.000574298844841342	Kcnq5/Serpine2/Atp2b4/Adora1/Rgs4/Atp1a2/Kcnj10/Akt3/Scn2a/Kcnip3/Prnp/Ywhah/Slc17a6/Atp1b2/Ywhae/Kcnj16/Kcnj2/Slc9a3r1/Ptk2b/Slc1a3/Kcnv1/Slc12a2/COX1/ATP8/ATP6/ND4/CYTB	27
IP	BP	GO:0007215	glutamate receptor signaling pathway	12/425	82/13697	7.90944353866265e-06	0.000929829334055457	0.000825533281516091	Grik3/Reln/Ppargc1a/Atp1a3/Shank1/Shank2/Unc13a/Grm1/Crhbp/Shank3/Kalrn/Grik1	12
Input	BP	GO:0042552	myelination	14/397	118/13697	7.91451038615688e-06	0.00071784421517064	0.000574298844841342	Kcnj10/Mal/Bcas1/Tspan2/Pou3f2/Fgfr3/Ppp3r1/Clu/Mal2/Ndrg1/Qk/Cdh2/Mbp/Plp1	14
IP	BP	GO:0014051	gamma-aminobutyric acid secretion	6/425	17/13697	7.97220536090678e-06	0.000929829334055457	0.000825533281516091	Sv2a/Slc6a1/Cacna1a/Nf1/Abat/Grik1	6
Input	BP	GO:0051480	regulation of cytosolic calcium ion concentration	22/397	262/13697	7.99049993588856e-06	0.00071784421517064	0.000574298844841342	Dbi/Atp2b4/Atp1a2/Itgav/Prnp/Fkbp1a/S1pr1/Lpar1/Cacna2d1/Pdgfra/Snca/Smad3/Cx3cr1/Gja1/Atp2b1/Ywhae/Ptk2b/Ednrb/Tmbim6/Gpr17/Synpo/Htr2c	22
IP	BP	GO:0051966	regulation of synaptic transmission, glutamatergic	11/425	69/13697	8.1310886758023e-06	0.000929829334055457	0.000825533281516091	Grik3/Reln/Oxtr/Shank1/Shank2/Gria4/Grm1/Shank3/Kalrn/Grik1/Iqsec2	11
IP	BP	GO:0051494	negative regulation of cytoskeleton organization	16/425	142/13697	8.42527542511628e-06	0.000933362543188662	0.000828670181615055	Sptan1/Gsn/Ttbk2/Map1a/Slit2/Ppp1r9a/Eml2/Shank1/Apc2/Inpp5j/Sptbn1/Sptb/Dbn1/Map1b/Shank3/Apc	16
Input	CC	GO:0043209	myelin sheath	19/397	209/13939	8.48862155759343e-06	0.000210623922397787	0.00013905702420005	Glul/Atp1a2/Ermn/Car2/Tspan2/Gstm1/Prdx1/Calm3/Gnao1/Sept7/Mobp/Cnp/Calm1/Tppp/Ndrg1/Mog/Calm2/Mbp/Plp1	19
Input	BP	GO:0051924	regulation of calcium ion transport	19/397	206/13697	8.80354511164492e-06	0.00077291124468828	0.000618354269085873	Dbi/Rgs4/Atp1a2/Prnp/Fkbp1a/S100a1/Pde4b/Hpca/Cacna2d1/Snca/Gnao1/Gnai2/Gja1/Ywhae/Tspan13/Homer1/Ptk2b/Tmbim6/Camk2a	19
IP	BP	GO:0030900	forebrain development	26/425	323/13697	8.98908124088294e-06	0.000965645242391818	0.000857331831267623	Erbb4/Kif1a/Srgap2/Lhx6/Dlx1/Ttbk2/Btbd3/Reln/Slit2/Ncor2/Plxna4/Cntnap2/Rpgrip1l/Dync2h1/Setd2/Ncor1/Myh10/Nf1/Nin/Syne2/Shank3/Robo1/Mapk8ip3/Alk/Arx/Atrx	26
IP	CC	GO:0030659	cytoplasmic vesicle membrane	22/425	251/13939	9.00567513770873e-06	7.8049184526809e-05	5.30158653331002e-05	Pam/Syt2/Copa/Gad2/Slc32a1/Sv2a/Slc6a17/Unc13b/Rab3b/Oprd1/Kif1b/Vgf/Copg1/Vamp1/Cemip/Unc13a/Moxd1/Cltc/Actn1/Trip11/Cadps/Rab27b	22
IP	CC	GO:0012506	vesicle membrane	23/425	271/13939	9.59991546234851e-06	8.1686553388711e-05	5.54865927201771e-05	Pam/Syt2/Copa/Gad2/Slc32a1/Sv2a/Slc6a17/Unc13b/Rab3b/Oprd1/Kif1b/Nos1/Vgf/Copg1/Vamp1/Cemip/Unc13a/Moxd1/Cltc/Actn1/Trip11/Cadps/Rab27b	23
Input	BP	GO:0007272	ensheathment of neurons	14/397	120/13697	9.63485746249465e-06	0.000809118573426453	0.000647321316015659	Kcnj10/Mal/Bcas1/Tspan2/Pou3f2/Fgfr3/Ppp3r1/Clu/Mal2/Ndrg1/Qk/Cdh2/Mbp/Plp1	14
Input	BP	GO:0008366	axon ensheathment	14/397	120/13697	9.63485746249465e-06	0.000809118573426453	0.000647321316015659	Kcnj10/Mal/Bcas1/Tspan2/Pou3f2/Fgfr3/Ppp3r1/Clu/Mal2/Ndrg1/Qk/Cdh2/Mbp/Plp1	14
IP	BP	GO:0050805	negative regulation of synaptic transmission	11/425	71/13697	1.07970391412174e-05	0.00112575011045929	0.000999478236292262	Slc24a2/Grik3/Ppp1r9a/Slc6a1/Shank2/Syne1/Gria1/Nf1/Shank3/Grik1/Iqsec2	11
Input	MF	GO:0003954	NADH dehydrogenase activity	7/396	28/13615	1.16527242118104e-05	0.00107476188456189	0.000847475170232161	ND1/ND2/ND3/ND4L/ND4/ND5/ND6	7
Input	CC	GO:1902495	transmembrane transporter complex	21/397	253/13939	1.18073875120334e-05	0.00027573722601631	0.000182045788885221	Kcnq5/Atp1a2/Scn2a/Kcnip3/Nlgn1/Pde4b/Clic4/Cacna2d1/Gabra2/Ttyh1/Calm3/Gabra5/Gabrb3/Atp1b2/Cacng4/Kcnj2/Calm1/Nrn1/Ptk2b/Kcnv1/Calm2	21
Input	MF	GO:0030165	PDZ domain binding	13/396	106/13615	1.2015791511138e-05	0.00107476188456189	0.000847475170232161	Atp2b4/Lin7c/Nlgn1/Lpar1/Tmem88b/Gng12/Gja1/Atp2b1/Srr/Slc9a3r1/Sdc2/Grasp/Crim1	13
IP	CC	GO:0005912	adherens junction	22/425	256/13939	1.23120049048469e-05	0.000102893183847649	6.98914564147323e-05	Dst/Cdh7/Sptan1/Gsn/Frmd5/Afap1/Oxtr/Sptbn4/Tjp1/Synm/Myo1e/Syne2/Actn1/Actn2/Flnb/Lmo7/Cdh9/Plec/Myh9/Ptprm/Apc/Sorbs1	22
IP	MF	GO:0005509	calcium ion binding	32/424	451/13615	1.26274896696031e-05	0.000745021890506585	0.000631374483480156	Dst/Dner/Pam/Cdh7/Syt2/Sptan1/Gsn/Calb1/Unc13b/Astn2/Macf1/Man1c1/Pclo/Slit2/Clstn3/Actn4/Dchs1/Spock3/Unc13a/Tbc1d9/Myo5a/Spock2/Kcnip1/Dgkb/Nin/Actn1/Actn2/Cadps/Cdh9/Pvalb/Dgkg/Itsn1	32
IP	BP	GO:1904062	regulation of cation transmembrane transport	23/425	272/13697	1.34596506063024e-05	0.00136327032569549	0.00121035655076223	Atp1b1/Kcnab1/Ank2/Reln/Kcnh2/Ppargc1a/Nos1/Shank1/Kcnc1/Cemip/Shank2/Cacna1a/Ubash3b/Myo5a/Ank3/Kcnc2/Kcnip1/Akap6/Actn2/Crhbp/Hcn1/Shank3/Dmd	23
Input	MF	GO:0035256	G protein-coupled glutamate receptor binding	5/396	12/13615	1.35800238121539e-05	0.00107476188456189	0.000847475170232161	Prnp/Calm3/Calm1/Homer1/Calm2	5
IP	CC	GO:0042383	sarcolemma	16/425	150/13939	1.36888710026916e-05	0.000111751483611643	7.59085651163209e-05	Dst/Atp1b1/Scn1a/Ank2/Nos1/Atp1a3/Synm/Ank1/Got2/Utrn/Ank3/Cltc/Akap6/Adra1a/Plec/Dmd	16
IP	CC	GO:0030141	secretory granule	21/425	239/13939	1.38495428407592e-05	0.000111751483611643	7.59085651163209e-05	Scg2/Pam/Syt2/Usp8/Serpini1/Stxbp3/Rab3b/Oprd1/Nos1/Clip2/Vgf/Gars/Rab11fip5/Vamp1/Myo5a/Moxd1/Actn1/Trip11/Crhbp/Cadps/Rab27b	21
IP	BP	GO:0050905	neuromuscular process	14/425	116/13697	1.40020690963359e-05	0.0013788148596253	0.0012241575028668	Scn1a/Camta1/Shank1/Grin2d/Cacna1a/Aars/Myo5a/Adarb1/Myh10/Gaa/Dbn1/Mycbp2/Shank3/Scn8a	14
IP	BP	GO:0051493	regulation of cytoskeleton organization	33/425	477/13697	1.4442794894813e-05	0.00138377588924627	0.0012285620692885	Dst/Pam/Sptan1/Gsn/Ttbk2/Map1a/Cep250/Afap1/Slit2/Limch1/Clip1/Ppp1r9a/Tac1/Eml2/Shank1/Ntrk3/Cep295/Apc2/Inpp5j/Sptbn1/Ssh2/Cltc/Nin/Sptb/Dync1h1/Actn2/Bicd2/Dbn1/Map1b/Mycbp2/Rictor/Shank3/Apc	33
IP	MF	GO:0005267	potassium channel activity	13/424	101/13615	1.45902686048133e-05	0.000782568952439986	0.000663194027491514	Kcnab1/Kcna2/Grik3/Kcnh2/Kcnk3/Kcnc3/Kcnc1/Kcnc2/Kcnip1/Kcnab3/Kcns3/Hcn1/Grik1	13
Input	BP	GO:0034333	adherens junction assembly	11/397	79/13697	1.62505061519737e-05	0.00131224029796732	0.00104983514716734	Itgav/Ptprj/Sdc4/S100a10/Wnt4/Smad3/Fam107a/Ptk2b/Enpp2/Apod/Gpm6b	11
IP	CC	GO:0099240	intrinsic component of synaptic membrane	20/425	223/13939	1.64252061968608e-05	0.000130288076273404	8.84997729072607e-05	Erbb4/Scn1a/Kcna2/Oprd1/Slc6a1/Clstn3/Atp1a3/Kcnc3/Grin2d/Kcnc1/Ntrk3/Cacna1a/Cntnap4/Gria4/Grm1/Gria1/Adra1a/Cdh9/Scn8a/Grik1	20
Input	BP	GO:0030038	contractile actin filament bundle assembly	12/397	94/13697	1.66450361378201e-05	0.00131224029796732	0.00104983514716734	Sdc4/S100a10/S1pr1/Lpar1/Stmn1/Wnt4/Smad3/Phactr1/Pik3r1/Ptk2b/Itgb5/Synpo	12
Input	BP	GO:0043149	stress fiber assembly	12/397	94/13697	1.66450361378201e-05	0.00131224029796732	0.00104983514716734	Sdc4/S100a10/S1pr1/Lpar1/Stmn1/Wnt4/Smad3/Phactr1/Pik3r1/Ptk2b/Itgb5/Synpo	12
IP	BP	GO:0051932	synaptic transmission, GABAergic	9/425	49/13697	1.67159676642708e-05	0.00155942382552211	0.00138450812510166	Erbb4/Tac1/Oxtr/Slc6a1/Clstn3/Cntnap4/Nf1/Adra1a/Grik1	9
IP	MF	GO:0099186	structural constituent of postsynapse	6/424	19/13615	1.69221687098018e-05	0.00083200662823192	0.000705090362908407	Dnm3/Shank2/Nefh/Actn1/Shank3/Dlgap1	6
IP	CC	GO:0031256	leading edge membrane	15/425	136/13939	1.69873274421306e-05	0.000132501154048619	9.00030331144464e-05	Oprd1/Cntnap2/Kcnc3/Kcnc1/Ank1/Apc2/Kcnc2/Sptbn1/Gria1/Syne2/Hcn1/Robo1/Mapk8ip3/Epb41l3/Apc	15
Input	CC	GO:1990351	transporter complex	21/397	260/13939	1.78651792766559e-05	0.000394026454046244	0.000260142084203937	Kcnq5/Atp1a2/Scn2a/Kcnip3/Nlgn1/Pde4b/Clic4/Cacna2d1/Gabra2/Ttyh1/Calm3/Gabra5/Gabrb3/Atp1b2/Cacng4/Kcnj2/Calm1/Nrn1/Ptk2b/Kcnv1/Calm2	21
Input	BP	GO:0022898	regulation of transmembrane transporter activity	19/397	218/13697	1.97154779500917e-05	0.00152321782642409	0.00121862406866251	Atp1a2/Prnp/Fkbp1a/Nlgn1/S100a1/Ctss/Pde4b/Hpca/Cacna2d1/Ywhah/Snca/Gja1/Atp1b2/Ywhae/Cacng4/Slc9a3r1/Homer1/Ptk2b/Nrxn1	19
Input	BP	GO:0007044	cell-substrate junction assembly	11/397	81/13697	2.07000441902955e-05	0.00156792687661003	0.00125439277074732	Itgav/Ptprj/Sdc4/S100a10/Wnt4/Smad3/Fam107a/Ptk2b/Enpp2/Apod/Gpm6b	11
IP	CC	GO:0098831	presynaptic active zone cytoplasmic component	6/425	20/13939	2.0899914005886e-05	0.000159502476301695	0.000108344012242717	Rims4/Unc13b/Pclo/Unc13a/Bsn/Iqsec2	6
IP	CC	GO:0070161	anchoring junction	22/425	265/13939	2.1130669937404e-05	0.000159502476301695	0.000108344012242717	Dst/Cdh7/Sptan1/Gsn/Frmd5/Afap1/Oxtr/Sptbn4/Tjp1/Synm/Myo1e/Syne2/Actn1/Actn2/Flnb/Lmo7/Cdh9/Plec/Myh9/Ptprm/Apc/Sorbs1	22
Input	CC	GO:0099240	intrinsic component of synaptic membrane	19/397	223/13939	2.13409334927919e-05	0.000445913189296756	0.00029439847311386	Atp2b4/Adora1/Scn2a/Lrrc4c/Slc1a2/Nlgn1/Plppr4/Grm3/Cacna2d1/Gabra2/Slc6a11/Gabra5/Gabrb3/Gpm6a/Atp2b1/Cacng4/Itgb5/Nrxn1/Cdh2	19
Input	BP	GO:0015800	acidic amino acid transport	9/397	54/13697	2.20840208344539e-05	0.00164058793237491	0.00131252399129467	Adora1/Kcnj10/Slc1a2/Bdnf/Slc7a11/Snca/Slc25a18/Cck/Slc1a3	9
IP	BP	GO:0035640	exploration behavior	7/425	29/13697	2.2756761189135e-05	0.00206853124142266	0.00183651055210563	Gad1/Chl1/Shank2/Kmt2a/Shank3/Abat/Lsamp	7
Input	BP	GO:0072503	cellular divalent inorganic cation homeostasis	26/397	365/13697	2.32940653015017e-05	0.00169782970301323	0.00135831927954735	Slc39a10/Dbi/Atp2b4/Atp1a2/Slc39a12/Itgav/Prnp/Fkbp1a/S1pr1/Lpar1/Cacna2d1/Pdgfra/Snca/Apoe/Mt1/Smad3/Cx3cr1/Gja1/Atp2b1/Ywhae/Ptk2b/Ednrb/Tmbim6/Gpr17/Synpo/Htr2c	26
Input	CC	GO:0099699	integral component of synaptic membrane	18/397	205/13939	2.34527530599056e-05	0.000465537148239126	0.000307354500627184	Atp2b4/Adora1/Scn2a/Lrrc4c/Slc1a2/Nlgn1/Plppr4/Grm3/Gabra2/Slc6a11/Gabra5/Gabrb3/Gpm6a/Atp2b1/Cacng4/Itgb5/Nrxn1/Cdh2	18
IP	BP	GO:0030705	cytoskeleton-dependent intracellular transport	16/425	154/13697	2.35752559271116e-05	0.00208935705654027	0.00185500040058062	Dst/Kif1a/Map1a/Kif1b/Copg1/Actn4/Dync2h1/Myo5a/Bsn/Nefh/Syne2/Dync1h1/Bicd2/Map1b/Mapk8ip3/Rab27b	16
IP	MF	GO:0022843	voltage-gated cation channel activity	14/424	121/13615	2.36624808282884e-05	0.00101491308729891	0.000860095836693991	Kcnab1/Kcna2/Kcnh2/Kcnk3/Kcnc3/Grin2d/Kcnc1/Cacna1a/Cacna2d2/Kcnc2/Kcnab3/Kcns3/Hcn1/Grik1	14
Input	BP	GO:1990778	protein localization to cell periphery	23/397	302/13697	2.43576753116987e-05	0.00174247592090911	0.00139403771374556	Ramp1/Lypd1/Lin7c/Kcnip3/Mal/Prnp/S100a10/Nptx2/Palm/Lin7a/Slc9a3r1/Nptx1/Rab15/Pik3r1/Rap2a/Nptxr/Grasp/Emp2/Rab31/Nrxn1/Cdh2/Camk2a/Pgrmc1	23
IP	BP	GO:0060997	dendritic spine morphogenesis	10/425	64/13697	2.51690305810816e-05	0.00217620032707157	0.0019321027326684	Dnm3/Reln/Ppp1r9a/Shank1/Shank2/Srcin1/Dbn1/Shank3/Kalrn/Myo5b	10
Input	BP	GO:0006873	cellular ion homeostasis	31/397	479/13697	2.55651866785733e-05	0.00174431302562504	0.00139550745758958	Slc39a10/Dbi/Atp2b4/Atp1a2/Slc39a12/Itgav/Prnp/Fkbp1a/Car2/S1pr1/Lpar1/Clic4/Cacna2d1/Pdgfra/Snca/Apoe/Mt1/Smad3/Cx3cr1/Gja1/Atp2b1/Atp1b2/Ywhae/Slc9a3r1/Ptk2b/Ednrb/Tmbim6/Gpr17/Synpo/Fth1/Htr2c	31
Input	BP	GO:0051893	regulation of focal adhesion assembly	9/397	55/13697	2.57379866582002e-05	0.00174431302562504	0.00139550745758958	Ptprj/Sdc4/S100a10/Wnt4/Smad3/Fam107a/Enpp2/Apod/Gpm6b	9
Input	BP	GO:0090109	regulation of cell-substrate junction assembly	9/397	55/13697	2.57379866582002e-05	0.00174431302562504	0.00139550745758958	Ptprj/Sdc4/S100a10/Wnt4/Smad3/Fam107a/Enpp2/Apod/Gpm6b	9
IP	MF	GO:0005261	cation channel activity	21/424	244/13615	2.58028751008197e-05	0.00101491308729891	0.000860095836693991	Scn1a/Kcnab1/Kcna2/Slc24a2/Grik3/Kcnh2/Kcnk3/Kcnc3/Grin2d/Kcnc1/Cacna1a/Gria4/Cacna2d2/Kcnc2/Kcnip1/Gria1/Kcnab3/Kcns3/Hcn1/Scn8a/Grik1	21
IP	MF	GO:0022839	ion gated channel activity	21/424	244/13615	2.58028751008197e-05	0.00101491308729891	0.000860095836693991	Scn1a/Kcnab1/Kcna2/Grik3/Kcnh2/Kcnk3/Kcnc3/Grin2d/Kcnc1/Cacna1a/Gria4/Cacna2d2/Kcnc2/Kcnip1/Gria1/Kcnab3/Kcns3/Hcn1/Scn8a/Grik1/Clcn5	21
IP	BP	GO:1904064	positive regulation of cation transmembrane transport	14/425	123/13697	2.7403113582444e-05	0.002282078626367	0.00202610499379031	Atp1b1/Ank2/Reln/Kcnh2/Nos1/Kcnc1/Cemip/Ank3/Kcnc2/Akap6/Actn2/Hcn1/Shank3/Dmd	14
Input	BP	GO:0051966	regulation of synaptic transmission, glutamatergic	10/397	69/13697	2.76103172459797e-05	0.00179122321975356	0.0014330371468034	Serpine2/Adora1/Glul/Nlgn1/Grm3/Cacng4/Homer1/Ptk2b/Nrxn1/Cdh2	10
Input	BP	GO:0003407	neural retina development	8/397	43/13697	2.76523482542042e-05	0.00179122321975356	0.0014330371468034	Bhlhe22/Ptn/Gpm6a/Fat3/Rab11fip4/Sox9/Sox8/Rorb	8
IP	BP	GO:0007416	synapse assembly	16/425	156/13697	2.7681066553958e-05	0.002282078626367	0.00202610499379031	Erbb4/Dnm3/Pclo/Reln/Ppp1r9a/Oxtr/Clstn3/Shank1/Ntrk3/Shank2/Cacna1a/Bsn/Nrxn3/Cdh9/Shank3/Sptbn2	16
Input	BP	GO:0045333	cellular respiration	15/397	149/13697	2.79449950582642e-05	0.00179122321975356	0.0014330371468034	Bdnf/Snca/Slc25a18/Slc1a3/Ndufb9/Gpd1/ND1/ND2/COX1/COX2/COX3/ND4L/ND4/ND5/CYTB	15
Input	BP	GO:0001952	regulation of cell-matrix adhesion	12/397	99/13697	2.82849123492019e-05	0.00179122321975356	0.0014330371468034	Ptprj/Sdc4/S100a10/Wnt4/Smad3/Pik3r1/Fam107a/Ptk2b/Enpp2/Emp2/Apod/Gpm6b	12
Input	BP	GO:0044091	membrane biogenesis	7/397	32/13697	2.93043726035664e-05	0.00182585147367059	0.00146074088224229	Nlgn1/S100a10/Cav2/Serinc1/Emp2/Nrxn1/Cdh2	7
IP	BP	GO:0006813	potassium ion transport	18/425	192/13697	3.00973765096989e-05	0.0024248909028837	0.00215289846325358	Atp1b1/Kcnab1/Kcna2/Ank2/Kcnh2/Kcnk3/Nos1/Atp1a3/Kcnc3/Kcnc1/Ank3/Kcnc2/Kcnip1/Kcnab3/Kcns3/Akap6/Actn2/Hcn1	18
Input	BP	GO:0007160	cell-matrix adhesion	16/397	169/13697	3.26150590481147e-05	0.00192209145340402	0.00153773601296898	Itgav/Ptprj/Sirpa/Sdc4/S100a10/Wnt4/Smad3/Vtn/Pik3r1/Fam107a/Ptk2b/Enpp2/Emp2/Apod/Itgb5/Gpm6b	16
Input	BP	GO:0051017	actin filament bundle assembly	15/397	151/13697	3.2708376491603e-05	0.00192209145340402	0.00153773601296898	Sdc4/S100a10/S1pr1/Lpar1/Stmn1/Wnt4/Smad3/Marcks/Gas7/Phactr1/Pik3r1/Fam107a/Ptk2b/Itgb5/Synpo	15
Input	BP	GO:0006119	oxidative phosphorylation	11/397	85/13697	3.28392534104751e-05	0.00192209145340402	0.00153773601296898	Bdnf/Snca/Ndufb9/ND2/COX1/COX2/COX3/ND4L/ND4/ND5/CYTB	11
Input	BP	GO:0060291	long-term synaptic potentiation	11/397	85/13697	3.28392534104751e-05	0.00192209145340402	0.00153773601296898	Serpine2/Dbi/Adora1/Prnp/Nlgn1/Snca/Apoe/Cx3cr1/Rgs14/Fam107a/Ptk2b	11
IP	CC	GO:0008328	ionotropic glutamate receptor complex	9/425	54/13939	3.29268401893639e-05	0.000244599384263846	0.000166147130111745	Grik3/Shank1/Grin2d/Shank2/Gria4/Sacm1l/Gria1/Shank3/Grik1	9
IP	CC	GO:0098982	GABA-ergic synapse	12/425	96/13939	3.40499399224667e-05	0.000248990185683038	0.000169129635799094	Erbb4/Slc32a1/Sv2a/Slc6a17/Calb1/Slc6a1/Iqsec3/Clstn3/Cntnap4/Bsn/Nrxn3/Adra1a	12
Input	BP	GO:0032409	regulation of transporter activity	19/397	227/13697	3.46248783771578e-05	0.00199635679359643	0.00159715071351666	Atp1a2/Prnp/Fkbp1a/Nlgn1/S100a1/Ctss/Pde4b/Hpca/Cacna2d1/Ywhah/Snca/Gja1/Atp1b2/Ywhae/Cacng4/Slc9a3r1/Homer1/Ptk2b/Nrxn1	19
IP	BP	GO:0010970	transport along microtubule	15/425	142/13697	3.47545808200128e-05	0.00267836932623794	0.00237794500347456	Dst/Kif1a/Map1a/Kif1b/Copg1/Dync2h1/Myo5a/Bsn/Nefh/Syne2/Dync1h1/Bicd2/Map1b/Mapk8ip3/Rab27b	15
IP	BP	GO:0099111	microtubule-based transport	15/425	142/13697	3.47545808200128e-05	0.00267836932623794	0.00237794500347456	Dst/Kif1a/Map1a/Kif1b/Copg1/Dync2h1/Myo5a/Bsn/Nefh/Syne2/Dync1h1/Bicd2/Map1b/Mapk8ip3/Rab27b	15
IP	MF	GO:0022836	gated channel activity	21/424	250/13615	3.69953949730371e-05	0.00136420518963074	0.00115610609290741	Scn1a/Kcnab1/Kcna2/Grik3/Kcnh2/Kcnk3/Kcnc3/Grin2d/Kcnc1/Cacna1a/Gria4/Cacna2d2/Kcnc2/Kcnip1/Gria1/Kcnab3/Kcns3/Hcn1/Scn8a/Grik1/Clcn5	21
Input	CC	GO:0098797	plasma membrane protein complex	28/397	427/13939	3.71146683271766e-05	0.000701643967899482	0.000463235709948219	Kcnq5/Ramp1/Atp1a2/Acvr1c/Scn2a/Itgav/Lin7c/Kcnip3/Nlgn1/Pde4b/Cacna2d1/Gng12/Calm3/Gnao1/Gnai2/Gja1/Lin7a/Atp1b2/Cacng4/Kcnj2/Calm1/Itgb8/Nrn1/Ptk2b/Kcnv1/Itgb5/Calm2/Cdh2	28
IP	BP	GO:1900271	regulation of long-term synaptic potentiation	8/425	42/13697	3.75753427635278e-05	0.00283414021482353	0.00251624355796076	Calb1/Reln/Nos1/Ppp1r9a/Nf1/Shank3/Kalrn/Cpeb3	8
Input	BP	GO:1905809	negative regulation of synapse organization	6/397	23/13697	3.79136877745185e-05	0.00215383199813184	0.00172313602640846	Prnp/Nlgn1/Ptn/Apoe/Neurod2/Pgrmc1	6
IP	CC	GO:0098878	neurotransmitter receptor complex	9/425	55/13939	3.83224889909382e-05	0.000275921920734755	0.000187423346967827	Grik3/Shank1/Grin2d/Shank2/Gria4/Sacm1l/Gria1/Shank3/Grik1	9
IP	BP	GO:0071804	cellular potassium ion transport	16/425	161/13697	4.08376854238274e-05	0.00292771295490874	0.00259932053601875	Atp1b1/Kcnab1/Kcna2/Ank2/Kcnh2/Kcnk3/Atp1a3/Kcnc3/Kcnc1/Ank3/Kcnc2/Kcnip1/Kcns3/Akap6/Actn2/Hcn1	16
IP	BP	GO:0071805	potassium ion transmembrane transport	16/425	161/13697	4.08376854238274e-05	0.00292771295490874	0.00259932053601875	Atp1b1/Kcnab1/Kcna2/Ank2/Kcnh2/Kcnk3/Atp1a3/Kcnc3/Kcnc1/Ank3/Kcnc2/Kcnip1/Kcns3/Akap6/Actn2/Hcn1	16
Input	BP	GO:0061572	actin filament bundle organization	15/397	154/13697	4.11953066295645e-05	0.0023063401378262	0.00184514752500994	Sdc4/S100a10/S1pr1/Lpar1/Stmn1/Wnt4/Smad3/Marcks/Gas7/Phactr1/Pik3r1/Fam107a/Ptk2b/Itgb5/Synpo	15
IP	BP	GO:0006936	muscle contraction	20/425	234/13697	4.20766608389379e-05	0.00292771295490874	0.00259932053601875	Atp1b1/Scn1a/Pde5a/Ank2/Kcnh2/Nos1/Grip2/Oxtr/Atp1a3/Myh14/Synm/Mybpc1/Gaa/Dock4/Akap6/Actn2/Dbn1/Adra1a/Abat/Dmd	20
IP	BP	GO:1901018	positive regulation of potassium ion transmembrane transporter activity	6/425	22/13697	4.21194247391667e-05	0.00292771295490874	0.00259932053601875	Atp1b1/Ank2/Kcnc1/Kcnc2/Akap6/Actn2	6
Input	BP	GO:0019932	second-messenger-mediated signaling	23/397	313/13697	4.27013413995687e-05	0.00235092074126873	0.00188081346549995	Ramp1/Atp2b4/Ptprj/Prnp/Fkbp1a/Ppp3ca/Lpar1/Pde4b/Camkk2/Calm3/Apoe/Gpr26/Rasd2/Mt1/Gnai2/Cx3cr1/Ppp3r1/Neurod2/Sox9/Slc9a3r1/Ptk2b/Ednrb/Htr2c	23
Input	BP	GO:0007015	actin filament organization	25/397	357/13697	4.42972931298503e-05	0.00235092074126873	0.00188081346549995	Arpc5/Rgs4/Ermn/Sirpa/Sdc4/S100a10/S1pr1/Lpar1/Stmn1/Wnt4/Mtpn/Smad3/Marcks/Cobl/Gas7/Phactr1/Pik3r1/Fam107a/Gmfb/Ptk2b/Emp2/Itgb5/Synpo/Diaph2/Tmsb4x	25
Input	BP	GO:0006875	cellular metal ion homeostasis	28/397	424/13697	4.44145012159889e-05	0.00235092074126873	0.00188081346549995	Slc39a10/Dbi/Atp2b4/Atp1a2/Slc39a12/Itgav/Prnp/Fkbp1a/S1pr1/Lpar1/Cacna2d1/Pdgfra/Snca/Apoe/Mt1/Smad3/Cx3cr1/Gja1/Atp2b1/Atp1b2/Ywhae/Ptk2b/Ednrb/Tmbim6/Gpr17/Synpo/Fth1/Htr2c	28
Input	BP	GO:0007612	learning	15/397	155/13697	4.44258902698983e-05	0.00235092074126873	0.00188081346549995	Atp1a2/Bdnf/Meis2/Slc7a11/Gpr88/Nptx2/Ptn/Gabra5/Cck/Neurod2/Rgs14/Gmfb/Nrxn1/Synpo/Pgrmc1	15
IP	BP	GO:0071625	vocalization behavior	5/425	14/13697	4.46083190640995e-05	0.00302864485126452	0.00268893121677112	Cntnap2/Shank1/Myh14/Shank2/Shank3	5
IP	BP	GO:0051647	nucleus localization	7/425	32/13697	4.52801627974668e-05	0.00302864485126452	0.00268893121677112	Kif1a/4932438A13Rik/Syne1/Myh10/Syne2/Clmn/Dmd	7
Input	CC	GO:0099572	postsynaptic specialization	27/397	409/13939	4.55660213862519e-05	0.000822259567742818	0.000542867910295537	Adora1/Lrrc4c/Prnp/Bcas1/Fabp5/Nlgn1/Plppr4/Pde4b/Camk2n1/Grm3/Gabra2/Rplp0/Nptx2/Gabra5/Gabrb3/Rpl14/Palm/Cdk5r1/Cacng4/Rgs14/Homer1/Ptk2b/Ywhaz/Grasp/Cdh2/Camk2a/ND2	27
Input	MF	GO:0050839	cell adhesion molecule binding	17/396	192/13615	4.59004844282176e-05	0.00317860854665407	0.00250640803127767	Itgav/Lrrc4c/Nlgn1/Plpp3/Mfge8/Igf2/Cpe/Vtn/Cdk5r1/Itgb8/Nov/Ndrg1/Emp2/Itgb5/Nrxn1/Cdh2/Fgf1	17
Input	BP	GO:0030003	cellular cation homeostasis	30/397	471/13697	4.64774082680709e-05	0.00242624632621024	0.00194107639651573	Slc39a10/Dbi/Atp2b4/Atp1a2/Slc39a12/Itgav/Prnp/Fkbp1a/Car2/S1pr1/Lpar1/Clic4/Cacna2d1/Pdgfra/Snca/Apoe/Mt1/Smad3/Cx3cr1/Gja1/Atp2b1/Atp1b2/Ywhae/Ptk2b/Ednrb/Tmbim6/Gpr17/Synpo/Fth1/Htr2c	30
Input	BP	GO:0098962	regulation of postsynaptic neurotransmitter receptor activity	5/397	15/13697	4.71144571377672e-05	0.00242670863897593	0.0019414462618454	Nptx2/Cacng4/Nptx1/Homer1/Nptxr	5
IP	CC	GO:0008076	voltage-gated potassium channel complex	10/425	70/13939	4.82597375459075e-05	0.000342205411689162	0.000232447220715535	Kcnab1/Kcna2/Kcnh2/Cntnap2/Kcnc3/Kcnc1/Kcnc2/Kcnip1/Kcns3/Hcn1	10
Input	CC	GO:0098858	actin-based cell projection	15/397	159/13939	4.90499081096852e-05	0.000846644066067175	0.000558966916215634	Kcnj10/Ermn/Itgav/Car2/Nlgn1/Clic4/Pdgfra/Nptx2/Ttyh1/Gpm6a/Palm/Kitl/Cnp/Slc9a3r1/Nptxr	15
IP	BP	GO:0032507	maintenance of protein location in cell	10/425	69/13697	4.92089047904155e-05	0.00323047347188931	0.00286812135133221	Gsn/Vps13d/Vps13c/Syne1/Ank3/Mprip/Syne2/Clmn/Dbn1/Epb41l3	10
IP	CC	GO:0060077	inhibitory synapse	6/425	23/13939	5.03608850619674e-05	0.000351774540432847	0.000238947168715069	Gad2/Gad1/Slc32a1/Pclo/Iqsec3/Bsn	6
IP	BP	GO:0001505	regulation of neurotransmitter levels	24/425	316/13697	5.09438718048895e-05	0.00328356410087879	0.00291525697027023	Syt2/Gad2/Gad1/Rims4/Sv2a/Unc13b/Rab3b/Pclo/Cplx1/Nos1/Ppp1r9a/Slc6a1/Vamp1/Kcnc3/Unc13a/Cacna1a/Moxd1/Nf1/Nrxn3/Aldh5a1/Cadps/Adra1a/Abat/Sptbn2	24
Input	CC	GO:0098552	side of membrane	25/397	367/13939	5.25390869524689e-05	0.000869084063338757	0.000573782133823016	Serpine2/Cd34/Itgav/Nlgn1/S1pr1/Plppr4/Ppp3ca/Fgfr3/Pdgfra/Nptx2/Cav2/Gng12/Apoe/Mfge8/Lamp1/Gnao1/Gnai2/Cx3cr1/Atp2b1/Ptk2b/Nptxr/Scube1/Mog/Aqp4/Htr2c	25
IP	BP	GO:0051651	maintenance of location in cell	11/425	84/13697	5.45544658357066e-05	0.00341212841175034	0.0030294006238983	Gsn/Vps13d/Vps13c/Syne1/Ank3/Mprip/Gaa/Syne2/Clmn/Dbn1/Epb41l3	11
IP	BP	GO:0032411	positive regulation of transporter activity	12/425	99/13697	5.48635597940111e-05	0.00341212841175034	0.0030294006238983	Atp1b1/Ank2/Reln/Kcnc1/Kmt2a/Ank3/Kcnc2/Akap6/Actn2/Hcn1/Shank3/Dmd	12
Input	BP	GO:0072507	divalent inorganic cation homeostasis	26/397	384/13697	5.50318180676032e-05	0.00279720938414673	0.00223785897294298	Slc39a10/Dbi/Atp2b4/Atp1a2/Slc39a12/Itgav/Prnp/Fkbp1a/S1pr1/Lpar1/Cacna2d1/Pdgfra/Snca/Apoe/Mt1/Smad3/Cx3cr1/Gja1/Atp2b1/Ywhae/Ptk2b/Ednrb/Tmbim6/Gpr17/Synpo/Htr2c	26
Input	MF	GO:0016655	oxidoreductase activity, acting on NAD(P)H, quinone or similar compound as acceptor	7/396	35/13615	5.55134326392631e-05	0.00341716018690575	0.00269451164272447	ND1/ND2/ND3/ND4L/ND4/ND5/ND6	7
Input	CC	GO:0005746	mitochondrial respiratory chain	10/397	76/13939	5.59718457477602e-05	0.000877634425261193	0.000579427209041593	Ndufb9/ND1/ND2/COX1/COX2/COX3/ND3/ND4L/ND4/ND5	10
IP	CC	GO:0031253	cell projection membrane	20/425	243/13939	5.63326549165867e-05	0.000387701213249449	0.000263350801622433	Oprd1/Cntnap2/Kcnc3/Kcnc1/Shank2/Ank1/Ndrg4/Utrn/Apc2/Kcnc2/Sptbn1/Gria1/Syne2/Hcn1/Shank3/Robo1/Mapk8ip3/Epb41l3/Apc/Dmd	20
Input	BP	GO:0099173	postsynapse organization	16/397	177/13697	5.72929355847271e-05	0.00283957765924614	0.00227175497841783	Itpka/Prnp/Nlgn1/Slc7a11/Ptn/Apoe/Sept7/Zfp365/Cdk5r1/Nptx1/Homer1/Ndrg2/Ndrg1/Nptxr/Nrxn1/Cdh2	16
Input	BP	GO:0014013	regulation of gliogenesis	13/397	123/13697	5.73355054157906e-05	0.00283957765924614	0.00227175497841783	Serpine2/Gpr37l1/Cers2/Fgfr3/Ptn/Zfp365/Id2/Zcchc24/Enpp2/Qk/Sox8/Daam2/Cdh2	13
Input	CC	GO:0098945	intrinsic component of presynaptic active zone membrane	6/397	25/13939	5.7477317523403e-05	0.000877634425261193	0.000579427209041593	Atp2b4/Cacna2d1/Gpm6a/Atp2b1/Nrxn1/Cdh2	6
IP	BP	GO:0051656	establishment of organelle localization	29/425	424/13697	5.90209861144676e-05	0.00360740337544461	0.00320277220475967	Kif1a/Syt2/Dnm3/Rims4/Sv2a/Unc13b/Kif1b/Pclo/Cplx1/Copg1/Vamp1/Actn4/Unc13a/Cacna1a/Myo5a/Syne1/Nefh/Myh10/Syne2/Nrxn3/Clmn/Dync1h1/Bicd2/Map1b/Cadps/Adra1a/Myh9/Rab27b/Sptbn2	29
Input	BP	GO:1903391	regulation of adherens junction organization	9/397	61/13697	6.02185606657076e-05	0.00294461139052694	0.00235578539792828	Ptprj/Sdc4/S100a10/Wnt4/Smad3/Fam107a/Enpp2/Apod/Gpm6b	9
IP	BP	GO:0060996	dendritic spine development	13/425	116/13697	6.21695712201555e-05	0.00373544288093985	0.00331644991879153	Srgap2/Dnm3/Reln/Ppp1r9a/Shank1/Shank2/Srcin1/Dbn1/Shank3/Kalrn/Itsn1/Myo5b/Cpeb3	13
Input	BP	GO:0051894	positive regulation of focal adhesion assembly	6/397	25/13697	6.33253824801785e-05	0.00298698235311054	0.00238968355347835	Ptprj/Sdc4/S100a10/Wnt4/Smad3/Enpp2	6
Input	BP	GO:0071709	membrane assembly	6/397	25/13697	6.33253824801785e-05	0.00298698235311054	0.00238968355347835	Nlgn1/S100a10/Cav2/Emp2/Nrxn1/Cdh2	6
Input	BP	GO:0045428	regulation of nitric oxide biosynthetic process	8/397	48/13697	6.34047509591157e-05	0.00298698235311054	0.00238968355347835	Atp2b4/Cd34/Sirpa/Ddah1/Smad3/Cx3cr1/Clu/Ptk2b	8
Input	MF	GO:0044325	ion channel binding	13/396	124/13615	6.46070756308763e-05	0.00357923198995055	0.00282230909334881	Kcnip3/Prnp/Fkbp1a/S100a10/Pde4b/Ywhah/Calm3/Ywhae/Id2/Calm1/Homer1/Ywhaz/Calm2	13
IP	BP	GO:0032230	positive regulation of synaptic transmission, GABAergic	5/425	15/13697	6.52128741833428e-05	0.00374100062151605	0.00332138426496414	Erbb4/Tac1/Oxtr/Adra1a/Grik1	5
IP	MF	GO:0030159	receptor signaling complex scaffold activity	5/424	15/13615	6.63473743562477e-05	0.00230264416883448	0.00195139336341905	Shank1/Shank2/Grip1/Shank3/Mapk8ip3	5
IP	BP	GO:0051650	establishment of vesicle localization	20/425	242/13697	6.75226882619762e-05	0.00374100062151605	0.00332138426496414	Kif1a/Syt2/Dnm3/Rims4/Sv2a/Unc13b/Kif1b/Pclo/Cplx1/Vamp1/Actn4/Unc13a/Cacna1a/Myo5a/Nrxn3/Dync1h1/Cadps/Adra1a/Rab27b/Sptbn2	20
IP	BP	GO:0060999	positive regulation of dendritic spine development	9/425	58/13697	6.76915697894237e-05	0.00374100062151605	0.00332138426496414	Reln/Ppp1r9a/Shank1/Shank2/Dbn1/Shank3/Kalrn/Itsn1/Cpeb3	9
IP	BP	GO:0060998	regulation of dendritic spine development	11/425	86/13697	6.79719298437376e-05	0.00374100062151605	0.00332138426496414	Dnm3/Reln/Ppp1r9a/Shank1/Shank2/Srcin1/Dbn1/Shank3/Kalrn/Itsn1/Cpeb3	11
IP	BP	GO:0097061	dendritic spine organization	11/425	86/13697	6.79719298437376e-05	0.00374100062151605	0.00332138426496414	Dnm3/Zfp804a/Reln/Ppp1r9a/Shank1/Shank2/Srcin1/Dbn1/Shank3/Kalrn/Myo5b	11
IP	BP	GO:0051968	positive regulation of synaptic transmission, glutamatergic	7/425	34/13697	6.85938054720855e-05	0.00374100062151605	0.00332138426496414	Reln/Oxtr/Shank1/Shank2/Gria4/Shank3/Iqsec2	7
IP	CC	GO:0044291	cell-cell contact zone	10/425	73/13939	6.96786435375076e-05	0.000465851502507908	0.000316435343583869	Dst/Atp1b1/Sptan1/Scn1a/Ank2/Sptbn4/Tjp1/Ank3/Akap6/Actn1	10
IP	CC	GO:0060076	excitatory synapse	10/425	73/13939	6.96786435375076e-05	0.000465851502507908	0.000316435343583869	Pclo/Elfn1/Shank1/Unc13a/Bsn/Gria1/Dbn1/Shank3/Scn8a/Sptbn2	10
IP	BP	GO:0015672	monovalent inorganic cation transport	26/425	364/13697	7.00502284509374e-05	0.00376254636149353	0.0033405132865758	Atp1b1/Scn1a/Kcnab1/Kcna2/Ank2/Kcnh2/Kcnk3/Nos1/Atp1a3/Sptbn4/Kcnc3/Kcnc1/Ank1/Ank3/Kcnc2/Kcnip1/Kcnab3/Kcns3/Akap6/Actn2/Hcn1/Slc38a1/Slc4a8/Scn8a/Atp5a1/Dmd	26
Input	BP	GO:1901888	regulation of cell junction assembly	10/397	77/13697	7.24981553645434e-05	0.00335782877783348	0.00268637281952099	Ptprj/Sdc4/S100a10/Wnt4/Smad3/Gja1/Fam107a/Enpp2/Apod/Gpm6b	10
Input	CC	GO:0034702	ion channel complex	19/397	244/13939	7.32568981794347e-05	0.0010771477250828	0.000711148836127845	Kcnq5/Scn2a/Kcnip3/Nlgn1/Pde4b/Clic4/Cacna2d1/Gabra2/Ttyh1/Calm3/Gabra5/Gabrb3/Cacng4/Kcnj2/Calm1/Nrn1/Ptk2b/Kcnv1/Calm2	19
Input	BP	GO:0001954	positive regulation of cell-matrix adhesion	8/397	49/13697	7.38844023080108e-05	0.00335782877783348	0.00268637281952099	Ptprj/Sdc4/S100a10/Wnt4/Smad3/Ptk2b/Enpp2/Emp2	8
Input	BP	GO:0051932	synaptic transmission, GABAergic	8/397	49/13697	7.38844023080108e-05	0.00335782877783348	0.00268637281952099	Dbi/Adora1/Bdnf/Car2/Nlgn1/Gabra2/Gabra5/Gabrb3	8
Input	BP	GO:0098659	inorganic cation import across plasma membrane	9/397	63/13697	7.80944475021822e-05	0.00346757299656241	0.00277417178301763	Slc39a10/Atp1a2/Kcnj10/Slc39a12/Prnp/Atp1b2/Kcnj16/Kcnj2/Slc12a2	9
Input	BP	GO:0099587	inorganic ion import across plasma membrane	9/397	63/13697	7.80944475021822e-05	0.00346757299656241	0.00277417178301763	Slc39a10/Atp1a2/Kcnj10/Slc39a12/Prnp/Atp1b2/Kcnj16/Kcnj2/Slc12a2	9
IP	BP	GO:0010976	positive regulation of neuron projection development	24/425	325/13697	7.92821356866862e-05	0.00419485329864631	0.00372432970468487	Syt2/Zfp804a/Serpini1/Reln/Ppp1r9a/Plxna4/Shank1/Ntrk3/Shank2/Unc13a/Ndrg4/Golga4/Grip1/Nf1/Nin/Dbn1/Map1b/Shank3/Kalrn/Robo1/Itsn1/Myo5b/Cpeb3/Dmd	24
IP	BP	GO:0060078	regulation of postsynaptic membrane potential	12/425	103/13697	8.11714995200963e-05	0.0042316612617462	0.00375700903351529	Unc13b/Reln/Ppp1r9a/Shank1/Grin2d/Shank2/Syne1/Gria1/Dbn1/Shank3/Abat/Grik1	12
IP	BP	GO:0099565	chemical synaptic transmission, postsynaptic	11/425	88/13697	8.41225021513688e-05	0.00432194594386381	0.00383716676479928	Unc13b/Reln/Ppp1r9a/Shank1/Grin2d/Shank2/Syne1/Dbn1/Shank3/Abat/Grik1	11
IP	MF	GO:0008022	protein C-terminus binding	19/424	226/13615	8.5316532808997e-05	0.00278011668202831	0.00235603108646467	Prrc2c/Atp1b1/Cep250/Mpdz/Kcnk3/Ppp1r9a/Grip2/Eml2/Shank1/Tjp1/Mki67/Shank2/Grip1/Gria1/Cltc/Hcn1/Lmo7/Nipbl/Shank3	19
IP	BP	GO:0032409	regulation of transporter activity	19/425	227/13697	8.63351996941911e-05	0.00437226118451297	0.00388183830203957	Atp1b1/Kcnab1/Ank2/Reln/Ppargc1a/Shank1/Kcnc1/Shank2/Cacna1a/Kmt2a/Myo5a/Ank3/Kcnc2/Akap6/Actn2/Crhbp/Hcn1/Shank3/Dmd	19
IP	BP	GO:1901379	regulation of potassium ion transmembrane transport	10/425	74/13697	9.05647897484804e-05	0.0044643501106586	0.00396359790093362	Atp1b1/Kcnab1/Ank2/Kcnh2/Kcnc1/Ank3/Kcnc2/Kcnip1/Akap6/Actn2	10
IP	BP	GO:0034767	positive regulation of ion transmembrane transport	14/425	137/13697	9.06722730514581e-05	0.0044643501106586	0.00396359790093362	Atp1b1/Ank2/Reln/Kcnh2/Nos1/Kcnc1/Cemip/Ank3/Kcnc2/Akap6/Actn2/Hcn1/Shank3/Dmd	14
IP	CC	GO:0030027	lamellipodium	15/425	157/13939	9.13586425853398e-05	0.000602194996196324	0.000409048332998853	Srgap2/Gsn/Kcna2/Ppp1r9a/Mcf2l/Apc2/Myh10/Srcin1/Syne2/Dbn1/Itsn1/Ptprm/Apc/Arhgef6/Amot	15
Input	BP	GO:0015813	L-glutamate transmembrane transport	5/397	17/13697	9.25381089550871e-05	0.00406221266924434	0.00324990296521694	Kcnj10/Slc1a2/Slc7a11/Slc25a18/Slc1a3	5
Input	MF	GO:0022890	inorganic cation transmembrane transporter activity	28/396	441/13615	9.32444779745499e-05	0.00469613098162733	0.00370301036932423	Kcnq5/Slc39a10/Atp2b4/Atp1a2/Kcnj10/Slc39a12/Scn2a/Itgav/Slc1a2/Kcnip3/Cacna2d1/Slc6a11/Gpm6a/Atp2b1/Atp1b2/Cacng4/Kcnj16/Kcnj2/Ptk2b/Slc1a3/Kcnv1/Slc12a2/Cox8a/COX1/COX2/ATP8/ATP6/COX3	28
IP	MF	GO:0005249	voltage-gated potassium channel activity	10/424	74/13615	9.33039953873338e-05	0.00278011668202831	0.00235603108646467	Kcnab1/Kcna2/Kcnh2/Kcnk3/Kcnc3/Kcnc1/Kcnc2/Kcnab3/Kcns3/Hcn1	10
IP	MF	GO:0008066	glutamate receptor activity	6/424	25/13615	9.42412434585868e-05	0.00278011668202831	0.00235603108646467	Grik3/Grin2d/Gria4/Grm1/Gria1/Grik1	6
Input	BP	GO:0050731	positive regulation of peptidyl-tyrosine phosphorylation	14/397	147/13697	9.44576272133855e-05	0.00409988554972256	0.00328004250146067	Adora1/Ptprj/Prnp/Plpp3/Fgfr3/Pdgfra/Cav2/Igf2/Cck/Kitl/Vtn/Ptk2b/Enpp2/Csf1r	14
Input	BP	GO:0099175	regulation of postsynapse organization	12/397	112/13697	9.63756890504451e-05	0.004136658742243	0.00330946225791938	Itpka/Prnp/Nlgn1/Slc7a11/Ptn/Apoe/Cdk5r1/Nptx1/Homer1/Nptxr/Nrxn1/Cdh2	12
IP	BP	GO:0007269	neurotransmitter secretion	16/425	173/13697	9.70917320293648e-05	0.0046512187843797	0.00412950609911523	Syt2/Rims4/Sv2a/Unc13b/Pclo/Cplx1/Ppp1r9a/Vamp1/Kcnc3/Unc13a/Cacna1a/Nf1/Nrxn3/Cadps/Adra1a/Sptbn2	16
IP	BP	GO:0099643	signal release from synapse	16/425	173/13697	9.70917320293648e-05	0.0046512187843797	0.00412950609911523	Syt2/Rims4/Sv2a/Unc13b/Pclo/Cplx1/Ppp1r9a/Vamp1/Kcnc3/Unc13a/Cacna1a/Nf1/Nrxn3/Cadps/Adra1a/Sptbn2	16
IP	CC	GO:0005913	cell-cell adherens junction	11/425	91/13939	9.81526608167765e-05	0.000637992295309047	0.000433364087231966	Cdh7/Sptan1/Oxtr/Tjp1/Actn1/Lmo7/Cdh9/Myh9/Ptprm/Apc/Sorbs1	11
Input	BP	GO:0006835	dicarboxylic acid transport	9/397	65/13697	0.000100230984082037	0.00425486034625174	0.00340402740618693	Adora1/Kcnj10/Slc1a2/Bdnf/Slc7a11/Snca/Slc25a18/Cck/Slc1a3	9
IP	BP	GO:1901381	positive regulation of potassium ion transmembrane transport	7/425	36/13697	0.000100888384158274	0.00476161847241458	0.00422752259892201	Atp1b1/Ank2/Kcnh2/Kcnc1/Kcnc2/Akap6/Actn2	7
IP	BP	GO:0007528	neuromuscular junction development	8/425	48/13697	0.000102082652723134	0.00476161847241458	0.00422752259892201	Unc13b/Shank1/Shank2/Unc13a/Cacna2d2/Utrn/Shank3/Kalrn	8
Input	BP	GO:0035249	synaptic transmission, glutamatergic	11/397	96/13697	0.000102109959087345	0.00428750839080886	0.00343014690938726	Serpine2/Adora1/Glul/Nlgn1/Grm3/Slc17a6/Cacng4/Homer1/Ptk2b/Nrxn1/Cdh2	11
Input	CC	GO:0098889	intrinsic component of presynaptic membrane	12/397	115/13939	0.000105726297284783	0.00149904785793067	0.000989693534733494	Atp2b4/Adora1/Scn2a/Slc1a2/Grm3/Cacna2d1/Slc6a11/Gabra5/Gpm6a/Atp2b1/Nrxn1/Cdh2	12
IP	CC	GO:0031045	dense core granule	6/425	26/13939	0.000106281213079755	0.000681364489333225	0.000462825181688336	Scg2/Syt2/Oprd1/Actn1/Crhbp/Cadps	6
IP	BP	GO:0032412	regulation of ion transmembrane transporter activity	18/425	212/13697	0.000109966052531378	0.00506272280810045	0.00449485300162434	Atp1b1/Kcnab1/Ank2/Reln/Ppargc1a/Shank1/Kcnc1/Shank2/Cacna1a/Myo5a/Ank3/Kcnc2/Akap6/Actn2/Crhbp/Hcn1/Shank3/Dmd	18
IP	BP	GO:0043266	regulation of potassium ion transport	11/425	91/13697	0.000114451373942536	0.00520166821315755	0.00461821333452337	Atp1b1/Kcnab1/Ank2/Kcnh2/Nos1/Kcnc1/Ank3/Kcnc2/Kcnip1/Akap6/Actn2	11
IP	MF	GO:0005516	calmodulin binding	15/424	157/13615	0.000115207582165915	0.00294641011129287	0.00249695772143463	Esrrg/Sptan1/Unc13b/Ubr4/Nos1/Myh14/Tjp1/Unc13a/Cacna1a/Myo1e/Myo5a/Sptbn1/Myh10/Myh9/Myo5b	15
Input	CC	GO:1990204	oxidoreductase complex	11/397	99/13939	0.000115933348515981	0.00158708756416705	0.00104781864901921	Gpd2/Ndufb9/Gpd1/ND1/ND2/COX1/ND3/ND4L/ND4/ND5/CYTB	11
Input	MF	GO:0035254	glutamate receptor binding	9/396	66/13615	0.000116122101568575	0.0053609703557492	0.00422725194306653	Prnp/Calm3/Cdk5r1/Cacng4/Calm1/Homer1/Calm2/Camk2a/ND2	9
IP	CC	GO:0033270	paranode region of axon	5/425	17/13939	0.000117577522768593	0.000743598387239207	0.00050509831971714	Sptan1/Cntnap2/Sptbn4/Ank3/Epb41l3	5
IP	MF	GO:0046873	metal ion transmembrane transporter activity	24/424	333/13615	0.000121981703569663	0.00294641011129287	0.00249695772143463	Atp1b1/Scn1a/Kcnab1/Kcna2/Slc6a17/Slc24a2/Grik3/Kcnh2/Kcnk3/Slc6a1/Atp1a3/Kcnc3/Grin2d/Kcnc1/Cacna1a/Cacna2d2/Kcnc2/Kcnip1/Kcnab3/Kcns3/Hcn1/Slc4a8/Scn8a/Grik1	24
IP	MF	GO:0051020	GTPase binding	31/424	485/13615	0.000123404674134975	0.00294641011129287	0.00249695772143463	Srgap2/Rab3gap2/Rims4/Ppp1r9a/Adcyap1r1/Rab11fip5/Iqsec1/Srgap3/Iqsec3/Arhgef17/Mcf2l/Tbc1d9/Exph5/Myo5a/Golga4/Ranbp2/Sptbn1/Gria1/Dock4/Stxbp6/Daam1/Cdc42bpb/Bicd2/Mycbp2/Trio/Kalrn/Itsn1/Myo5b/Sytl5/Arhgef6/Iqsec2	31
Input	BP	GO:0007215	glutamate receptor signaling pathway	10/397	82/13697	0.000124331070863916	0.00514094677255497	0.00411292552126692	Prnp/Nlgn1/Frrs1l/Grm3/Cdk5r1/Cacng4/Homer1/Ptk2b/Nrxn1/Camk2a	10
Input	BP	GO:0098810	neurotransmitter reuptake	5/397	18/13697	0.000125096815071232	0.00514094677255497	0.00411292552126692	Kcnj10/Slc1a2/Snca/Slc6a11/Gpm6b	5
IP	MF	GO:0022890	inorganic cation transmembrane transporter activity	29/424	441/13615	0.00012535719319407	0.00294641011129287	0.00249695772143463	Atp1b1/Scn1a/Slc32a1/Kcnab1/Kcna2/Slc6a17/Slc24a2/Grik3/Kcnh2/Kcnk3/Slc6a1/Atp1a3/Kcnc3/Grin2d/Kcnc1/Cacna1a/Gria4/Cacna2d2/Kcnc2/Kcnip1/Gria1/Kcnab3/Kcns3/Hcn1/Slc4a8/Scn8a/Grik1/Atp5a1/Clcn5	29
IP	BP	GO:0008090	retrograde axonal transport	5/425	17/13697	0.000127645525268477	0.00572789097565509	0.00508541133314787	Dst/Kif1a/Map1a/Kif1b/Bsn	5
IP	MF	GO:0008483	transaminase activity	5/424	17/13615	0.000129841801514601	0.00294641011129287	0.00249695772143463	Bcat1/Got2/Gfpt2/Abat/Got1	5
IP	MF	GO:0031420	alkali metal ion binding	5/424	17/13615	0.000129841801514601	0.00294641011129287	0.00249695772143463	Atp1b1/Scn1a/Pkm/Pdxk/Scn8a	5
Input	CC	GO:0030426	growth cone	16/397	193/13939	0.000130699230797201	0.00169071370617168	0.00111623415838989	Arpc5/Lamp5/Nptx2/Snca/Calm3/Gpm6a/Cobl/Ywhae/Cdk5r1/Calm1/Nrsn1/Clu/Ptk2b/Nptxr/Calm2/Nrxn1	16
Input	BP	GO:0045744	negative regulation of G protein-coupled receptor signaling pathway	8/397	53/13697	0.000131250381099853	0.00533705497040773	0.00426981849206836	Atp2b4/Rgs4/Pde4b/Stmn1/Snca/Gnai2/Palm/Rgs14	8
Input	CC	GO:0045211	postsynaptic membrane	23/397	343/13939	0.000132020465721214	0.00169071370617168	0.00111623415838989	Adora1/Lrrc4c/Lin7c/Fabp5/Nlgn1/Plppr4/Camk2n1/Grm3/Cacna2d1/Gabra2/Nptx2/Cadps2/Slc6a11/Gabra5/Gabrb3/Psd3/Lin7a/Cacng4/Rgs14/Homer1/Cdh2/Synpo/Camk2a	23
Input	BP	GO:0034332	adherens junction organization	12/397	116/13697	0.000135266259549992	0.00544305792335021	0.00435462432060063	Itgav/Ptprj/Sdc4/S100a10/Wnt4/Smad3/Fam107a/Ptk2b/Enpp2/Apod/Cdh2/Gpm6b	12
IP	BP	GO:0034764	positive regulation of transmembrane transport	16/425	178/13697	0.000135774239545727	0.00588627476411126	0.00522602970668626	Erbb4/Atp1b1/Ank2/Reln/Kcnh2/Nos1/Kcnc1/Cemip/Ank3/Kcnc2/Akap6/Actn2/Hcn1/Shank3/Sorbs1/Dmd	16
Input	BP	GO:0032970	regulation of actin filament-based process	23/397	338/13697	0.000137006674598545	0.00545625550488846	0.00436518281737742	Adora1/Arpc5/Rgs4/Atp1a2/Sdc4/S100a10/S1pr1/Lpar1/Pde4b/Stmn1/Wnt4/Mtpn/Smad3/Cdk5r1/Kcnj2/Pik3r1/Fam107a/Gmfb/Ptk2b/Synpo/Csf1r/Gpm6b/Tmsb4x	23
IP	BP	GO:0007409	axonogenesis	27/425	401/13697	0.000137355652553319	0.00588627476411126	0.00522602970668626	Dst/Map1a/Reln/Slit2/Plxna4/Chl1/Sptbn4/Ntrk3/Cacna1a/Golga4/Ank3/Adarb1/Nefh/Myh10/Ssh2/Nin/Dbn1/Map1b/Mycbp2/Kalrn/Robo1/Mapk8ip3/Ptprm/Apc/Myo5b/Sema4g/Arx	27
IP	BP	GO:1901016	regulation of potassium ion transmembrane transporter activity	8/425	50/13697	0.000137578876896536	0.00588627476411126	0.00522602970668626	Atp1b1/Kcnab1/Ank2/Kcnc1/Ank3/Kcnc2/Akap6/Actn2	8
Input	CC	GO:0030427	site of polarized growth	16/397	194/13939	0.000138813618206022	0.00172215645086846	0.0011369931228059	Arpc5/Lamp5/Nptx2/Snca/Calm3/Gpm6a/Cobl/Ywhae/Cdk5r1/Calm1/Nrsn1/Clu/Ptk2b/Nptxr/Calm2/Nrxn1	16
IP	BP	GO:0021537	telencephalon development	18/425	216/13697	0.000139397538959438	0.00588627476411126	0.00522602970668626	Erbb4/Srgap2/Lhx6/Dlx1/Btbd3/Reln/Slit2/Ncor2/Plxna4/Rpgrip1l/Myh10/Nf1/Nin/Syne2/Shank3/Robo1/Alk/Arx	18
IP	BP	GO:0032414	positive regulation of ion transmembrane transporter activity	11/425	93/13697	0.000139477314579787	0.00588627476411126	0.00522602970668626	Atp1b1/Ank2/Reln/Kcnc1/Ank3/Kcnc2/Akap6/Actn2/Hcn1/Shank3/Dmd	11
IP	BP	GO:1901879	regulation of protein depolymerization	10/425	78/13697	0.00014206424878157	0.00592491484624314	0.00526033565147858	Sptan1/Gsn/Ttbk2/Map1a/Apc2/Sptbn1/Sptb/Actn2/Map1b/Apc	10
IP	BP	GO:1902903	regulation of supramolecular fiber organization	23/425	317/13697	0.000144778763943973	0.00594047396311333	0.00527414955080064	Sptan1/Gsn/Ttbk2/Map1a/Slit2/Limch1/Clip1/Ppp1r9a/Tac1/Eml2/Shank1/Apc2/Inpp5j/Sptbn1/Ssh2/Nin/Sptb/Actn2/Dbn1/Map1b/Rictor/Shank3/Apc	23
IP	CC	GO:0045111	intermediate filament cytoskeleton	11/425	95/13939	0.000145222290636673	0.000906187093572841	0.000615538691540707	Dst/Ttbk2/Mdn1/Macf1/Synm/Shank2/Myo5a/Nefh/Syne2/Plec/Smarca2	11
IP	BP	GO:0006941	striated muscle contraction	13/425	126/13697	0.00014578878273367	0.00594047396311333	0.00527414955080064	Atp1b1/Scn1a/Pde5a/Ank2/Kcnh2/Nos1/Atp1a3/Myh14/Synm/Gaa/Akap6/Adra1a/Dmd	13
Input	BP	GO:1903169	regulation of calcium ion transmembrane transport	12/397	117/13697	0.000146862030433083	0.00577482130314356	0.00462004587272763	Dbi/Atp1a2/Prnp/Fkbp1a/S100a1/Pde4b/Hpca/Cacna2d1/Snca/Ywhae/Tspan13/Ptk2b	12
Input	BP	GO:0032412	regulation of ion transmembrane transporter activity	17/397	212/13697	0.000150164496086569	0.00577482130314356	0.00462004587272763	Atp1a2/Prnp/Fkbp1a/Nlgn1/S100a1/Ctss/Pde4b/Hpca/Cacna2d1/Ywhah/Atp1b2/Ywhae/Cacng4/Slc9a3r1/Homer1/Ptk2b/Nrxn1	17
Input	BP	GO:0099601	regulation of neurotransmitter receptor activity	8/397	54/13697	0.000150235835059054	0.00577482130314356	0.00462004587272763	Nlgn1/Nptx2/Cacng4/Nptx1/Homer1/Ptk2b/Nptxr/Nrxn1	8
Input	BP	GO:0030282	bone mineralization	10/397	84/13697	0.000152432000029188	0.00577482130314356	0.00462004587272763	S1pr1/Wnt4/Fgfr3/Ptn/Smad3/Gja1/Sox9/Ptk2b/Klf10/Gpm6b	10
Input	BP	GO:0033238	regulation of cellular amine metabolic process	6/397	29/13697	0.000153975302672479	0.00577482130314356	0.00462004587272763	Atp2b4/Slc7a11/Gpr37/Snca/Epas1/Htr2c	6
Input	BP	GO:1902475	L-alpha-amino acid transmembrane transport	6/397	29/13697	0.000153975302672479	0.00577482130314356	0.00462004587272763	Rgs4/Kcnj10/Slc1a2/Slc7a11/Slc25a18/Slc1a3	6
IP	CC	GO:0044224	juxtaparanode region of axon	4/425	10/13939	0.000154629461995602	0.000952191950183446	0.000646788054330636	Kcnab1/Kcna2/Cntnap2/Epb41l3	4
IP	BP	GO:0022898	regulation of transmembrane transporter activity	18/425	218/13697	0.000156552795103922	0.00630658703003866	0.00559919685838189	Atp1b1/Kcnab1/Ank2/Reln/Ppargc1a/Shank1/Kcnc1/Shank2/Cacna1a/Myo5a/Ank3/Kcnc2/Akap6/Actn2/Crhbp/Hcn1/Shank3/Dmd	18
IP	MF	GO:0015081	sodium ion transmembrane transporter activity	11/424	94/13615	0.000158550732292901	0.0034646271130671	0.00293612467209076	Atp1b1/Scn1a/Slc6a17/Slc24a2/Grik3/Slc6a1/Atp1a3/Hcn1/Slc4a8/Scn8a/Grik1	11
IP	CC	GO:0005903	brush border	11/425	96/13939	0.0001596093007291	0.000970092892743104	0.00065894748899779	Mme/Myh14/Shank2/Myo1e/Myh10/Myo18a/Actn1/Flnb/Plec/Myh9/Myo5b	11
Input	CC	GO:0099056	integral component of presynaptic membrane	11/397	103/13939	0.000165734205429601	0.0019938327138046	0.00131635780389061	Atp2b4/Adora1/Scn2a/Slc1a2/Grm3/Slc6a11/Gabra5/Gpm6a/Atp2b1/Nrxn1/Cdh2	11
IP	BP	GO:2001259	positive regulation of cation channel activity	9/425	65/13697	0.000167781507434472	0.00656627689938919	0.00582975812610012	Ank2/Reln/Kcnc1/Ank3/Kcnc2/Akap6/Actn2/Hcn1/Shank3	9
IP	BP	GO:0030048	actin filament-based movement	11/425	95/13697	0.0001690124889062	0.00656627689938919	0.00582975812610012	Scn1a/Ank2/Kcnh2/Actn4/Myh14/Myo5a/Myh10/Akap6/Syne2/Dbn1/Myh9	11
IP	BP	GO:0072657	protein localization to membrane	30/425	473/13697	0.000170608061161027	0.00656627689938919	0.00582975812610012	Atp1b1/Rab3gap2/Gsn/Ank2/Frmpd1/Rab3b/Macf1/Reln/Cplx1/Clip1/Grip2/Sptbn4/Cemip/Dchs1/Ank1/Cacna1a/Myo5a/Golga4/Ank3/Grip1/Sptbn1/Cltc/Actn2/Dbn1/Shank3/Kalrn/Epb41l3/Myo5b/Sorbs1/Iqsec2	30
IP	BP	GO:0051648	vesicle localization	20/425	259/13697	0.000170886777192026	0.00656627689938919	0.00582975812610012	Kif1a/Syt2/Dnm3/Rims4/Sv2a/Unc13b/Kif1b/Pclo/Cplx1/Vamp1/Actn4/Unc13a/Cacna1a/Myo5a/Nrxn3/Dync1h1/Cadps/Adra1a/Rab27b/Sptbn2	20
Input	BP	GO:0006809	nitric oxide biosynthetic process	8/397	55/13697	0.000171426958191114	0.00630687942373594	0.00504570976690838	Atp2b4/Cd34/Sirpa/Ddah1/Smad3/Cx3cr1/Clu/Ptk2b	8
Input	BP	GO:0042775	mitochondrial ATP synthesis coupled electron transport	8/397	55/13697	0.000171426958191114	0.00630687942373594	0.00504570976690838	Bdnf/Snca/Ndufb9/ND2/COX1/COX3/ND4/CYTB	8
IP	BP	GO:0021602	cranial nerve morphogenesis	5/425	18/13697	0.000172260578742791	0.00656627689938919	0.00582975812610012	Mafb/Kcna2/Plxna4/Adarb1/Dmd	5
IP	MF	GO:0004970	ionotropic glutamate receptor activity	5/424	18/13615	0.000175208109294662	0.00356457877530519	0.00302082947059762	Grik3/Grin2d/Gria4/Gria1/Grik1	5
IP	MF	GO:0030506	ankyrin binding	5/424	18/13615	0.000175208109294662	0.00356457877530519	0.00302082947059762	Sptbn4/Sptbn1/Cltc/Sptb/Plec	5
IP	BP	GO:0031110	regulation of microtubule polymerization or depolymerization	10/425	80/13697	0.000175924441134828	0.0066345972747124	0.0058904152182882	Dst/Ttbk2/Map1a/Clip1/Eml2/Apc2/Inpp5j/Nin/Map1b/Apc	10
Input	BP	GO:0006874	cellular calcium ion homeostasis	23/397	344/13697	0.000177513062151058	0.00646917885933526	0.00517555462239828	Dbi/Atp2b4/Atp1a2/Itgav/Prnp/Fkbp1a/S1pr1/Lpar1/Cacna2d1/Pdgfra/Snca/Apoe/Smad3/Cx3cr1/Gja1/Atp2b1/Ywhae/Ptk2b/Ednrb/Tmbim6/Gpr17/Synpo/Htr2c	23
IP	BP	GO:0021952	central nervous system projection neuron axonogenesis	6/425	28/13697	0.000181603269906127	0.00677666938754969	0.00601655154592045	Slit2/Plxna4/Sptbn4/Adarb1/Nin/Mycbp2	6
Input	BP	GO:0060074	synapse maturation	6/397	30/13697	0.000187810606263563	0.00672568822098683	0.00538077049928944	Bcan/Nfia/Palm/Neurod2/Ywhaz/Nrxn1	6
Input	BP	GO:0021537	telencephalon development	17/397	216/13697	0.000188033737475169	0.00672568822098683	0.00538077049928944	Dbi/Zbtb18/Slc1a2/Bhlhe22/Slc7a11/Bcan/Pou3f2/Nfib/Neurod6/Gng12/Tacc1/Cx3cr1/Ywhae/Cdk5r1/Id2/Cdh2/Csf1r	17
IP	BP	GO:1990778	protein localization to cell periphery	22/425	302/13697	0.000189919985963964	0.00701319114835681	0.00622654339947646	Atp1b1/Ank2/Rab3b/Kif1b/Cplx1/Clip1/Grip2/Sptbn4/Dchs1/Ank1/Myo5a/Golga4/Ank3/Grip1/Sptbn1/Cltc/Actn2/Kalrn/Epb41l3/Myo5b/Sorbs1/Iqsec2	22
Input	BP	GO:0060078	regulation of postsynaptic membrane potential	11/397	103/13697	0.000192732127324077	0.00683049731975145	0.00546462120544171	Adora1/Rgs4/Bdnf/Nlgn1/Ppp3ca/Gabra2/Snca/Gabra5/Gabrb3/Ptk2b/Nrxn1	11
IP	BP	GO:0021953	central nervous system neuron differentiation	15/425	165/13697	0.000192826252495134	0.00704710376386857	0.00625665214281554	Erbb4/Lhx6/Dlx1/Ift172/Slit2/Plxna4/Sptbn4/Cacna1a/Dync2h1/Adarb1/Nin/Mycbp2/Shank3/Robo1/Arx	15
Input	BP	GO:0010642	negative regulation of platelet-derived growth factor receptor signaling pathway	4/397	11/13697	0.000195148204280129	0.00685325011940126	0.00548282418915272	Ptprj/Snca/Slc9a3r1/Apod	4
Input	CC	GO:0099059	integral component of presynaptic active zone membrane	5/397	20/13939	0.000198942536781678	0.00232294667948018	0.00153364370460179	Atp2b4/Gpm6a/Atp2b1/Nrxn1/Cdh2	5
IP	BP	GO:0016079	synaptic vesicle exocytosis	13/425	130/13697	0.000199722837425751	0.007224667945656	0.00641429950486569	Syt2/Rims4/Sv2a/Unc13b/Pclo/Cplx1/Vamp1/Unc13a/Cacna1a/Nrxn3/Cadps/Adra1a/Sptbn2	13
Input	BP	GO:0006821	chloride transport	9/397	71/13697	0.000200400474373291	0.00697429759012633	0.00557966612384999	Prnp/Car2/Clic4/Gabra2/Ttyh1/Gabra5/Gabrb3/Slc1a3/Slc12a2	9
IP	CC	GO:0034706	sodium channel complex	5/425	19/13939	0.000210076802957236	0.00126046081774341	0.000856183461445145	Scn1a/Grik3/Gria4/Scn8a/Grik1	5
IP	MF	GO:0008324	cation transmembrane transporter activity	30/424	478/13615	0.000217654709775219	0.00428054262557932	0.00362757849625366	Atp1b1/Scn1a/Slc32a1/Kcnab1/Kcna2/Slc6a17/Slc24a2/Grik3/Kcnh2/Kcnk3/Slc6a1/Atp1a3/Kcnc3/Grin2d/Kcnc1/Cacna1a/Gria4/Cacna2d2/Kcnc2/Kcnip1/Gria1/Kcnab3/Kcns3/Hcn1/Slc38a1/Slc4a8/Scn8a/Grik1/Atp5a1/Clcn5	30
Input	MF	GO:0050998	nitric-oxide synthase binding	5/396	20/13615	0.000219288615957736	0.00934506871081428	0.00736880774270934	Atp2b4/Calm3/Calm1/Calm2/Cdh2	5
Input	BP	GO:0070588	calcium ion transmembrane transport	17/397	219/13697	0.00022166472605248	0.00764545389947082	0.006116613117388	Dbi/Atp2b4/Atp1a2/Itgav/Prnp/Fkbp1a/S100a1/Pde4b/Hpca/Cacna2d1/Snca/Atp2b1/Ywhae/Cacng4/Tspan13/Ptk2b/Htr2c	17
Input	BP	GO:1903393	positive regulation of adherens junction organization	6/397	31/13697	0.000227251375164585	0.00770063212509468	0.00616075750215349	Ptprj/Sdc4/S100a10/Wnt4/Smad3/Enpp2	6
Input	BP	GO:1990573	potassium ion import across plasma membrane	6/397	31/13697	0.000227251375164585	0.00770063212509468	0.00616075750215349	Atp1a2/Kcnj10/Atp1b2/Kcnj16/Kcnj2/Slc12a2	6
IP	BP	GO:0098840	protein transport along microtubule	5/425	19/13697	0.000227861541074449	0.00807769163108921	0.00717164218750107	Kif1a/Map1a/Myo5a/Mapk8ip3/Rab27b	5
IP	BP	GO:0099118	microtubule-based protein transport	5/425	19/13697	0.000227861541074449	0.00807769163108921	0.00717164218750107	Kif1a/Map1a/Myo5a/Mapk8ip3/Rab27b	5
Input	BP	GO:0010035	response to inorganic substance	24/397	373/13697	0.000229676077946209	0.00771511903570612	0.00617234750434845	Atp2b4/Gpr37l1/Itgav/Gatm/Prnp/Nlgn1/Ppp3ca/Prdx1/Hpca/Clic4/Gpr37/Snca/Foxp1/Mt1/Neurod2/Nptx1/Id2/Net1/Homer1/Ptk2b/Selenop/Slc1a3/Nrxn1/CYTB	24
IP	MF	GO:0016769	transferase activity, transferring nitrogenous groups	5/424	19/13615	0.000231738802360684	0.00441051269009044	0.00373772261872071	Bcat1/Got2/Gfpt2/Abat/Got1	5
Input	BP	GO:0007187	G protein-coupled receptor signaling pathway, coupled to cyclic nucleotide second messenger	14/397	160/13697	0.000232275767528771	0.00773518353416932	0.00618839975920573	Ramp1/Atp2b4/Adora1/Gpr37l1/S1pr1/Lpar1/Pde4b/Gpr37/Gpr26/Gnao1/Gnai2/Palm/Slc9a3r1/Htr2c	14
IP	BP	GO:1901880	negative regulation of protein depolymerization	9/425	68/13697	0.000238297946151335	0.00836402197135132	0.00742585574770706	Sptan1/Gsn/Ttbk2/Map1a/Apc2/Sptbn1/Sptb/Map1b/Apc	9
Input	CC	GO:0098984	neuron to neuron synapse	25/397	404/13939	0.000238479707595471	0.00270504125472577	0.00178590818620367	Adora1/Lrrc4c/Prnp/Bcas1/Fabp5/Nlgn1/Plppr4/Penk/Pde4b/Camk2n1/Grm3/Rplp0/Rpl14/Palm/Cdk5r1/Cacng4/Rgs14/Homer1/Ptk2b/Ywhaz/Mal2/Grasp/Cdh2/Camk2a/ND2	25
Input	BP	GO:0019216	regulation of lipid metabolic process	19/397	263/13697	0.000244116410334742	0.00806001447113767	0.00644827513038958	Dbi/Adora1/Fabp5/Wnt4/Fgfr3/Pdgfra/Snca/Apoe/Dkk3/Igf2/Id2/Pik3r1/Samd8/Ptk2b/Apod/Egr1/Fgf1/Scd1/Htr2c	19
IP	BP	GO:0051056	regulation of small GTPase mediated signal transduction	18/425	226/13697	0.000245086997383355	0.00851797456592151	0.00756253996053903	Reln/Slit2/Adcyap1r1/Iqsec1/Iqsec3/Arhgef17/Mcf2l/Sipa1l2/Nf1/Adra1a/Trio/Kalrn/Robo1/Itsn1/Spry4/Arhgef6/Amot/Iqsec2	18
IP	CC	GO:0099092	postsynaptic density, intracellular component	6/425	30/13939	0.000247208812425145	0.00146447752170845	0.00099476430849292	Nos1/Iqsec1/Actn2/Shank3/Dlgap1/Iqsec2	6
IP	BP	GO:0031346	positive regulation of cell projection organization	27/425	416/13697	0.000249157350780225	0.00856164207505553	0.00760130942154733	Syt2/Dnm3/Zfp804a/Ttbk2/Serpini1/Reln/Ppp1r9a/Plxna4/Shank1/Ntrk3/Shank2/Unc13a/Ndrg4/Golga4/Grip1/Nf1/Nin/Dbn1/Map1b/Shank3/Kalrn/Robo1/Itsn1/Apc/Myo5b/Cpeb3/Dmd	27
Input	BP	GO:0046209	nitric oxide metabolic process	8/397	58/13697	0.000250211599927229	0.00819124924168547	0.00655326723805838	Atp2b4/Cd34/Sirpa/Ddah1/Smad3/Cx3cr1/Clu/Ptk2b	8
IP	BP	GO:0017157	regulation of exocytosis	17/425	207/13697	0.000252569170056295	0.00856164207505553	0.00760130942154733	Syt2/Rims4/Stxbp3/Unc13b/Rab3b/Pclo/Cplx1/Vamp1/Unc13a/Cacna1a/Exph5/Myo5a/Nrxn3/Cadps/Adra1a/Rab27b/Myo5b	17
IP	BP	GO:0014052	regulation of gamma-aminobutyric acid secretion	4/425	11/13697	0.000253588834381052	0.00856164207505553	0.00760130942154733	Sv2a/Slc6a1/Abat/Grik1	4
IP	CC	GO:0005874	microtubule	25/425	379/13939	0.00025427873036681	0.00148753057264584	0.00101042337593127	Dst/Kif1a/Nav1/Dnm3/Zfp804a/Map1a/Ttll7/Macf1/Kif1b/Clip1/Clip2/Eml2/Rpgrip1l/Dync2h1/Cep295/Myo5a/Cep162/Apc2/Cltc/Nin/Dync1h1/Crhbp/Map1b/Kif21a/Apc	25
IP	MF	GO:0031402	sodium ion binding	4/424	11/13615	0.000257145368058612	0.00474111772358066	0.00401789637591581	Atp1b1/Scn1a/Pdxk/Scn8a	4
IP	CC	GO:0044433	cytoplasmic vesicle part	28/425	447/13939	0.000259169229387374	0.00149742221423816	0.00101714239473667	Pam/Syt2/Copa/Gad2/Usp8/Slc32a1/Serpini1/Sv2a/Slc6a17/Unc13b/Zfyve9/Rab3b/Oprd1/Kif1b/Vgf/Copg1/Vamp1/Cemip/Unc13a/Moxd1/Cltc/Actn1/Trip11/Slc38a9/Cadps/Pacsin2/Rab27b/Myo5b	28
IP	BP	GO:0016358	dendrite development	20/425	268/13697	0.000268880560918689	0.00891428694379412	0.00791439921667119	Srgap2/Dnm3/Map1a/Btbd3/Reln/Ppp1r9a/Shank1/Shank2/Cacna1a/Syne1/Grip1/Srcin1/Dbn1/Map1b/Shank3/Kalrn/Robo1/Itsn1/Myo5b/Cpeb3	20
IP	BP	GO:0031644	regulation of neurological system process	13/425	134/13697	0.000269941357455476	0.00891428694379412	0.00791439921667119	Unc13b/Oprd1/Reln/Nos1/Shank1/Grin2d/Shank2/Dlgap2/Syne1/Grm1/Dbn1/Shank3/Abat	13
IP	BP	GO:0021545	cranial nerve development	6/425	30/13697	0.000271577712250991	0.00891428694379412	0.00791439921667119	Mafb/Kcna2/Plxna4/Nav2/Adarb1/Dmd	6
Input	BP	GO:1901890	positive regulation of cell junction assembly	6/397	32/13697	0.000272931452678667	0.00882840263662701	0.00706301078821666	Ptprj/Sdc4/S100a10/Wnt4/Smad3/Enpp2	6
IP	CC	GO:0043204	perikaryon	12/425	119/13939	0.00027545242264937	0.00157209431463299	0.00106786433427612	Pam/Kcnab1/Kcna2/Grik3/Reln/Npy/Cacna1a/Got2/Kcnc2/Nefh/Crhbp/Map1b	12
Input	BP	GO:0046849	bone remodeling	9/397	74/13697	0.000275543252004135	0.00882840263662701	0.00706301078821666	Itgav/Rassf2/Car2/Ctss/S1pr1/Fgfr3/Gja1/Ptk2b/Csf1r	9
Input	BP	GO:0089718	amino acid import across plasma membrane	5/397	21/13697	0.000276530344041384	0.00882840263662701	0.00706301078821666	Rgs4/Kcnj10/Slc1a2/Slc7a11/Slc1a3	5
Input	MF	GO:0005246	calcium channel regulator activity	6/396	32/13615	0.000278050110194732	0.0107054892164434	0.00844153149311041	Hpcal4/Grm3/Ywhae/Cacng4/Tspan13/Nrxn1	6
Input	BP	GO:0042274	ribosomal small subunit biogenesis	8/397	59/13697	0.000282257247081677	0.00886637690297288	0.00709339144300949	Rps6/Rps8/Rps17/Rpsa/Rps15/Rps7/Rps24/Rps2	8
Input	BP	GO:0046579	positive regulation of Ras protein signal transduction	7/397	45/13697	0.000285655691692429	0.00886637690297288	0.00709339144300949	Rasgrp1/Lpar1/Mmd2/Rasgef1a/Arpp19/Kitl/Gpr17	7
Input	BP	GO:0098712	L-glutamate import across plasma membrane	4/397	12/13697	0.000286045173472082	0.00886637690297288	0.00709339144300949	Kcnj10/Slc1a2/Slc7a11/Slc1a3	4
Input	BP	GO:0010810	regulation of cell-substrate adhesion	15/397	183/13697	0.000287126357910277	0.00886637690297288	0.00709339144300949	Ptprj/Sdc4/S100a10/Wnt4/Ptn/Smad3/Vtn/Net1/Pik3r1/Fam107a/Ptk2b/Enpp2/Emp2/Apod/Gpm6b	15
IP	BP	GO:0043270	positive regulation of ion transport	19/425	249/13697	0.000287524133296687	0.00935112892235555	0.00830224199475706	Atp1b1/Ank2/Rab3b/Reln/Kcnh2/Nos1/Adcyap1r1/Slc6a1/Kcnc1/Cemip/Ank3/Kcnc2/Akap6/Actn2/Hcn1/Shank3/Abat/Grik1/Dmd	19
IP	MF	GO:0005216	ion channel activity	22/424	310/13615	0.000288301991210192	0.00515449014587919	0.00436821198803321	Scn1a/Kcnab1/Kcna2/Slc24a2/Grik3/Kcnh2/Kcnk3/Kcnc3/Grin2d/Kcnc1/Cacna1a/Gria4/Cacna2d2/Kcnc2/Kcnip1/Gria1/Kcnab3/Kcns3/Hcn1/Scn8a/Grik1/Clcn5	22
Input	BP	GO:0007204	positive regulation of cytosolic calcium ion concentration	17/397	224/13697	0.000289411836785088	0.00886637690297288	0.00709339144300949	Dbi/Itgav/Prnp/Fkbp1a/S1pr1/Lpar1/Cacna2d1/Pdgfra/Snca/Cx3cr1/Gja1/Ptk2b/Ednrb/Tmbim6/Gpr17/Synpo/Htr2c	17
Input	MF	GO:0005313	L-glutamate transmembrane transporter activity	4/396	12/13615	0.000289859816329695	0.0107054892164434	0.00844153149311041	Slc1a2/Slc25a18/Slc17a6/Slc1a3	4
IP	BP	GO:0051261	protein depolymerization	11/425	101/13697	0.000291353377623832	0.00938952476069531	0.00833633109182065	Sptan1/Gsn/Ttbk2/Map1a/Mical3/Apc2/Sptbn1/Sptb/Actn2/Map1b/Apc	11
Input	BP	GO:0055074	calcium ion homeostasis	23/397	356/13697	0.000291491034604596	0.00886637690297288	0.00709339144300949	Dbi/Atp2b4/Atp1a2/Itgav/Prnp/Fkbp1a/S1pr1/Lpar1/Cacna2d1/Pdgfra/Snca/Apoe/Smad3/Cx3cr1/Gja1/Atp2b1/Ywhae/Ptk2b/Ednrb/Tmbim6/Gpr17/Synpo/Htr2c	23
IP	CC	GO:0043195	terminal bouton	9/425	71/13939	0.000291979897330951	0.00164634448133597	0.00111829967018323	Unc13b/Grik3/Pclo/Cplx1/Npy/Unc13a/Gria4/Kcnc2/Grik1	9
IP	BP	GO:0019226	transmission of nerve impulse	9/425	70/13697	0.000297765092634967	0.00950970498550413	0.0084430310761361	Scn1a/Kcna2/Sptbn4/Myh14/Ntrk3/Cacna1a/Ank3/Gria1/Scn8a	9
Input	BP	GO:0042136	neurotransmitter biosynthetic process	9/397	75/13697	0.000305252633002575	0.00921242907256991	0.00737024449420692	Atp2b4/Cd34/Sirpa/Ddah1/Smad3/Cx3cr1/Clu/Ptk2b/Slc1a3	9
IP	BP	GO:0023061	signal release	27/425	422/13697	0.00031283803349328	0.00990188239940784	0.00879121917429424	Syt2/Rims4/Sv2a/Stxbp3/Unc13b/Pclo/Cplx1/Nos1/Vgf/Ppp1r9a/Tac1/Rab11fip5/Vamp1/Kcnc3/Unc13a/Cacna1a/Myo5a/Nf1/Nrxn3/Crhbp/Cadps/Adra1a/Abat/Kalrn/Itsn1/Sptbn2/Rbp4	27
Input	CC	GO:0098800	inner mitochondrial membrane protein complex	12/397	129/13939	0.000313887510236052	0.00336545805807763	0.00222192511324759	Ndufb9/ND1/ND2/COX1/COX2/ATP8/ATP6/COX3/ND3/ND4L/ND4/ND5	12
IP	MF	GO:0005200	structural constituent of cytoskeleton	8/424	56/13615	0.000317080247527984	0.00550227488357384	0.004662944816588	Synm/Ank3/Mybpc1/Nefh/Sptbn1/Sptb/Plec/Epb41l3	8
Input	BP	GO:0030500	regulation of bone mineralization	8/397	60/13697	0.000317579640915941	0.00943700117583292	0.00754990952007451	S1pr1/Wnt4/Fgfr3/Smad3/Gja1/Sox9/Ptk2b/Gpm6b	8
Input	BP	GO:1903035	negative regulation of response to wounding	8/397	60/13697	0.000317579640915941	0.00943700117583292	0.00754990952007451	Serpine2/Cd34/Cers2/Wnt4/Pdgfra/Apoe/Smad3/Gja1	8
IP	CC	GO:0099055	integral component of postsynaptic membrane	14/425	157/13939	0.000320264131198479	0.00178432873096295	0.00121202716318221	Erbb4/Oprd1/Slc6a1/Clstn3/Kcnc3/Grin2d/Kcnc1/Ntrk3/Gria4/Grm1/Gria1/Adra1a/Cdh9/Scn8a	14
Input	MF	GO:0005509	calcium ion binding	27/396	451/13615	0.00032097482192417	0.0111137532091244	0.00876345730911384	Gpd2/Rasgrp1/Kcnip3/Bcan/S100a1/S100a10/Hpcal4/Hpca/Camkk2/Caln1/Snca/Ttyh1/Calm3/Ncan/Fat3/Ppp3r1/Sparc/Srr/Rab11fip4/Cdk5r1/Calm1/Tpt1/Enpp2/Scube1/Calm2/Nrxn1/Cdh2	27
IP	BP	GO:0035176	social behavior	7/425	43/13697	0.000323011525793798	0.0100401524065791	0.00891397986657902	Gad1/Cntnap2/Oxtr/Shank1/Shank2/Shank3/Kalrn	7
IP	BP	GO:0051703	intraspecies interaction between organisms	7/425	43/13697	0.000323011525793798	0.0100401524065791	0.00891397986657902	Gad1/Cntnap2/Oxtr/Shank1/Shank2/Shank3/Kalrn	7
Input	CC	GO:0008021	synaptic vesicle	16/397	209/13939	0.00032513610607026	0.00336545805807763	0.00222192511324759	Dbi/Bdnf/Penk/Pde4b/Gabra2/Snca/Calm3/Slc17a6/Sv2b/Lamp1/Rab15/Calm1/Sv2c/Mal2/Sept5/Calm2	16
IP	BP	GO:0060292	long-term synaptic depression	6/425	31/13697	0.00032803556354759	0.0100401524065791	0.00891397986657902	Slc24a2/Ppp1r9a/Shank2/Gria1/Shank3/Iqsec2	6
IP	BP	GO:0045666	positive regulation of neuron differentiation	26/425	401/13697	0.000328535311470571	0.0100401524065791	0.00891397986657902	Syt2/Dlx1/Zfp804a/Serpini1/Reln/Ppp1r9a/Plxna4/Shank1/Ntrk3/Shank2/Unc13a/Ndrg4/Golga4/Grip1/Nf1/Nin/Dbn1/Map1b/Shank3/Kalrn/Robo1/Itsn1/Mapk8ip3/Myo5b/Cpeb3/Dmd	26
Input	BP	GO:0061045	negative regulation of wound healing	7/397	46/13697	0.000328649443090145	0.00969139540959717	0.00775343322549349	Serpine2/Cd34/Wnt4/Pdgfra/Apoe/Smad3/Gja1	7
IP	BP	GO:0007612	learning	14/425	155/13697	0.000334440678337633	0.0101332667068967	0.00899664982662639	Map1a/Slc24a2/Reln/Tac1/Cntnap2/Slc6a1/Atp1a3/Shank1/Shank2/Ndrg4/Kmt2a/Nf1/Shank3/Kalrn	14
Input	BP	GO:1903426	regulation of reactive oxygen species biosynthetic process	9/397	76/13697	0.000337562139036493	0.00987880714468162	0.00790336874171567	Atp2b4/Cd34/Sirpa/Ddah1/Smad3/Cx3cr1/Clu/Ptk2b/COX2	9
Input	CC	GO:0005747	mitochondrial respiratory chain complex I	7/397	47/13939	0.000339088973106059	0.00336545805807763	0.00222192511324759	Ndufb9/ND1/ND2/ND3/ND4L/ND4/ND5	7
Input	CC	GO:0030964	NADH dehydrogenase complex	7/397	47/13939	0.000339088973106059	0.00336545805807763	0.00222192511324759	Ndufb9/ND1/ND2/ND3/ND4L/ND4/ND5	7
Input	CC	GO:0045271	respiratory chain complex I	7/397	47/13939	0.000339088973106059	0.00336545805807763	0.00222192511324759	Ndufb9/ND1/ND2/ND3/ND4L/ND4/ND5	7
Input	BP	GO:0019233	sensory perception of pain	11/397	110/13697	0.000343904745744289	0.00998875212639241	0.00799132832216251	Adora1/Kcnj10/Kcnip3/Fabp5/Ctss/Penk/Grm3/Cck/Ednrb/Nov/Htr2c	11
IP	MF	GO:0022838	substrate-specific channel activity	22/424	314/13615	0.000344356886467691	0.00580487322902679	0.00491938409239559	Scn1a/Kcnab1/Kcna2/Slc24a2/Grik3/Kcnh2/Kcnk3/Kcnc3/Grin2d/Kcnc1/Cacna1a/Gria4/Cacna2d2/Kcnc2/Kcnip1/Gria1/Kcnab3/Kcns3/Hcn1/Scn8a/Grik1/Clcn5	22
Input	BP	GO:0007188	adenylate cyclase-modulating G protein-coupled receptor signaling pathway	13/397	147/13697	0.00034756848735324	0.0100198288555639	0.0080161907216741	Ramp1/Atp2b4/Adora1/Gpr37l1/S1pr1/Lpar1/Pde4b/Gpr37/Gpr26/Gnao1/Gnai2/Palm/Slc9a3r1	13
IP	CC	GO:0030667	secretory granule membrane	8/425	58/13939	0.000352171774292896	0.00189887367076534	0.00128983321765887	Pam/Vgf/Vamp1/Moxd1/Actn1/Trip11/Cadps/Rab27b	8
IP	CC	GO:0030672	synaptic vesicle membrane	11/425	105/13939	0.000352995746488429	0.00189887367076534	0.00128983321765887	Syt2/Gad2/Slc32a1/Sv2a/Slc6a17/Unc13b/Rab3b/Oprd1/Unc13a/Cltc/Rab27b	11
IP	CC	GO:0099501	exocytic vesicle membrane	11/425	105/13939	0.000352995746488429	0.00189887367076534	0.00128983321765887	Syt2/Gad2/Slc32a1/Sv2a/Slc6a17/Unc13b/Rab3b/Oprd1/Unc13a/Cltc/Rab27b	11
IP	BP	GO:0032886	regulation of microtubule-based process	17/425	213/13697	0.000353319050480092	0.0106145426606095	0.00942394255963849	Dst/Ttbk2/Map1a/Cep250/Macf1/Clip1/Eml2/Cep295/Apc2/Inpp5j/Nefh/Cltc/Nin/Dync1h1/Bicd2/Map1b/Apc	17
Input	BP	GO:0046034	ATP metabolic process	16/397	207/13697	0.000353619273763539	0.0100583002315955	0.0080469690804704	Atp1a2/Bdnf/Ak4/Snca/Ndufb9/Gpd1/ND2/COX1/COX2/ATP8/ATP6/COX3/ND4L/ND4/ND5/CYTB	16
Input	BP	GO:0008306	associative learning	10/397	93/13697	0.000354110492233234	0.0100583002315955	0.0080469690804704	Atp1a2/Meis2/Slc7a11/Nptx2/Gabra5/Cck/Neurod2/Rgs14/Synpo/Pgrmc1	10
Input	MF	GO:0008324	cation transmembrane transporter activity	28/396	478/13615	0.000354806214097289	0.0115625083888175	0.00911731138392415	Kcnq5/Slc39a10/Atp2b4/Atp1a2/Kcnj10/Slc39a12/Scn2a/Itgav/Slc1a2/Kcnip3/Cacna2d1/Slc6a11/Gpm6a/Atp2b1/Atp1b2/Cacng4/Kcnj16/Kcnj2/Ptk2b/Slc1a3/Kcnv1/Slc12a2/Cox8a/COX1/COX2/ATP8/ATP6/COX3	28
IP	BP	GO:0017156	calcium ion regulated exocytosis	14/425	156/13697	0.000357257316946245	0.0106426654502054	0.00944891090375296	Syt2/Rims4/Sv2a/Stxbp3/Unc13b/Pclo/Cplx1/Vamp1/Unc13a/Cacna1a/Nrxn3/Cadps/Adra1a/Sptbn2	14
IP	BP	GO:0045760	positive regulation of action potential	4/425	12/13697	0.000371093178911819	0.0108677922371661	0.00964878592209241	Tac1/Ank3/Kcnip1/Adra1a	4
IP	BP	GO:0031111	negative regulation of microtubule polymerization or depolymerization	7/425	44/13697	0.000374011467682445	0.0108677922371661	0.00964878592209241	Ttbk2/Map1a/Eml2/Apc2/Inpp5j/Map1b/Apc	7
IP	BP	GO:0043268	positive regulation of potassium ion transport	7/425	44/13697	0.000374011467682445	0.0108677922371661	0.00964878592209241	Atp1b1/Ank2/Kcnh2/Kcnc1/Kcnc2/Akap6/Actn2	7
IP	MF	GO:0017166	vinculin binding	4/424	12/13615	0.000376263691477635	0.00616654383255013	0.00522588460385605	Synm/Utrn/Actn1/Dmd	4
IP	BP	GO:0097107	postsynaptic density assembly	5/425	21/13697	0.000378838082523176	0.0109185447361354	0.00969384567175264	Reln/Shank1/Ntrk3/Shank2/Shank3	5
Input	BP	GO:0099072	regulation of postsynaptic membrane neurotransmitter receptor levels	10/397	94/13697	0.000386244533876058	0.010890968134038	0.00871313062973573	Frrs1l/Hpca/Nptx2/Ppp3r1/Ywhae/Cacng4/Nptx1/Nptxr/Grasp/Camk2a	10
IP	BP	GO:0140029	exocytic process	10/425	88/13697	0.000386996616131596	0.0110637339047299	0.00982274942473236	Syt2/Sv2a/Stxbp3/Unc13b/Rab3b/Pclo/Cplx1/Vamp1/Unc13a/Cadps	10
IP	CC	GO:0099738	cell cortex region	7/425	45/13939	0.000388351558950902	0.00206532419987525	0.00140289677994225	Rims4/Unc13b/Pclo/Unc13a/Bsn/Myo5b/Iqsec2	7
IP	BP	GO:0010769	regulation of cell morphogenesis involved in differentiation	22/425	318/13697	0.000390307741771968	0.011069127556653	0.00982753808756365	Dnm3/Reln/Slit2/Ppp1r9a/Plxna4/Actn4/Ntrk3/Cacna1a/Golga4/Syne1/Ssh2/Srcin1/Nin/Dbn1/Map1b/Mycbp2/Shank3/Kalrn/Robo1/Ttc3/Myo5b/Sema4g	22
Input	CC	GO:0032589	neuron projection membrane	8/397	63/13939	0.000397002097669195	0.00382437185720593	0.00252490678097382	Adora1/Slc1a2/Lamp5/Hpca/Gabra2/Gabra5/Palm/Atp2b1	8
Input	BP	GO:2001057	reactive nitrogen species metabolic process	8/397	62/13697	0.000399057408651313	0.0111707157218842	0.00893693784744664	Atp2b4/Cd34/Sirpa/Ddah1/Smad3/Cx3cr1/Clu/Ptk2b	8
Input	CC	GO:0015934	large ribosomal subunit	11/397	114/13939	0.000404593496228336	0.00382437185720593	0.00252490678097382	Rpl35/Rpl34/Rpl9/Rplp0/Rpl27a/Rplp2/Rpl13/Rplp1/Rpl14/Rpl26/Rpl37	11
IP	BP	GO:0051235	maintenance of location	19/425	256/13697	0.000407186228352084	0.0114334809946812	0.0101510231383258	Gsn/4932438A13Rik/Ank2/Ttc39b/Vps13d/Cemip/Ubash3b/Vps13c/Myo5a/Syne1/Ank3/Mprip/Gaa/Akap6/Syne2/Clmn/Dbn1/Epb41l3/Dmd	19
Input	MF	GO:0015172	acidic amino acid transmembrane transporter activity	4/396	13/13615	0.000409112345230974	0.0122685532464356	0.00967404445614812	Slc1a2/Slc25a18/Slc17a6/Slc1a3	4
IP	BP	GO:0022604	regulation of cell morphogenesis	29/425	475/13697	0.000411236719856688	0.0114334809946812	0.0101510231383258	Syt2/Dnm3/Reln/Slit2/Ppp1r9a/Plxna4/Actn4/Myh14/Ntrk3/Unc13a/Cacna1a/Golga4/Syne1/Grip1/Myh10/Ssh2/Srcin1/Nin/Dbn1/Map1b/Mycbp2/Myh9/Shank3/Kalrn/Robo1/Ttc3/Epb41l3/Myo5b/Sema4g	29
IP	BP	GO:0099173	postsynapse organization	15/425	177/13697	0.000412830907565356	0.0114334809946812	0.0101510231383258	Dnm3/Zfp804a/Reln/Ppp1r9a/Shank1/Ntrk3/Shank2/Myh10/Srcin1/Dgkb/Dbn1/Shank3/Kalrn/Myo5b/Sptbn2	15
Input	BP	GO:0009167	purine ribonucleoside monophosphate metabolic process	17/397	231/13697	0.000414084642381087	0.0115079782267492	0.0092067588794462	Atp1a2/Bdnf/Ak4/Snca/Ndufb9/Gpd1/Nudt3/ND2/COX1/COX2/ATP8/ATP6/COX3/ND4L/ND4/ND5/CYTB	17
Input	MF	GO:0015077	monovalent inorganic cation transmembrane transporter activity	19/396	274/13615	0.000426198844127704	0.0122685532464356	0.00967404445614812	Kcnq5/Atp1a2/Kcnj10/Scn2a/Slc1a2/Kcnip3/Slc6a11/Atp1b2/Kcnj16/Kcnj2/Slc1a3/Kcnv1/Slc12a2/Cox8a/COX1/COX2/ATP8/ATP6/COX3	19
Input	BP	GO:0010811	positive regulation of cell-substrate adhesion	11/397	113/13697	0.000434067418248116	0.0119238904341101	0.00953950224520001	Ptprj/Sdc4/S100a10/Wnt4/Ptn/Smad3/Vtn/Net1/Ptk2b/Enpp2/Emp2	11
Input	CC	GO:0016323	basolateral plasma membrane	14/397	173/13939	0.000434858219273689	0.00401485379189895	0.00265066576742102	Atp2b4/Adora1/Kcnj10/Cd34/Lin7c/Car2/Palm/Atp2b1/Lin7a/Slc1a3/Mlc1/Aqp4/Cdh2/Slc12a2	14
Input	BP	GO:0009126	purine nucleoside monophosphate metabolic process	17/397	232/13697	0.00043522354419092	0.0119238904341101	0.00953950224520001	Atp1a2/Bdnf/Ak4/Snca/Ndufb9/Gpd1/Nudt3/ND2/COX1/COX2/ATP8/ATP6/COX3/ND4L/ND4/ND5/CYTB	17
IP	BP	GO:0046928	regulation of neurotransmitter secretion	12/425	123/13697	0.000437471452718416	0.0120219868208278	0.0106735181038602	Syt2/Rims4/Unc13b/Cplx1/Ppp1r9a/Vamp1/Kcnc3/Unc13a/Cacna1a/Nf1/Nrxn3/Adra1a	12
IP	CC	GO:0097470	ribbon synapse	5/425	22/13939	0.000441163680923583	0.00231982699631727	0.00157577092417412	Unc13b/Pclo/Bsn/Cltc/Iqsec2	5
Input	MF	GO:0005520	insulin-like growth factor binding	5/396	23/13615	0.000442908059438107	0.0122685532464356	0.00967404445614812	Igfbp5/Itgav/Htra1/Nov/Crim1	5
IP	BP	GO:0021675	nerve development	8/425	59/13697	0.000445503665736473	0.0120558053056168	0.0107035432748257	Mafb/Kcna2/Unc13b/Plxna4/Nav2/Unc13a/Adarb1/Dmd	8
IP	BP	GO:0050885	neuromuscular process controlling balance	8/425	59/13697	0.000445503665736473	0.0120558053056168	0.0107035432748257	Camta1/Shank1/Cacna1a/Aars/Myo5a/Myh10/Gaa/Shank3	8
Input	BP	GO:0042391	regulation of membrane potential	23/397	367/13697	0.000448201863859739	0.0121929845076773	0.00975478630312968	Adora1/Rgs4/Kcnj10/Scn2a/Bdnf/Nlgn1/Gpr88/Ppp3ca/Cacna2d1/Ywhah/Gabra2/Ptn/Snca/Foxp1/Gabra5/Gabrb3/Cck/Gja1/Atp1b2/Ywhae/Kcnj2/Ptk2b/Nrxn1	23
IP	BP	GO:0043242	negative regulation of protein complex disassembly	9/425	74/13697	0.000453746881111468	0.0121858537389406	0.0108190045815254	Sptan1/Gsn/Ttbk2/Map1a/Apc2/Sptbn1/Sptb/Map1b/Apc	9
Input	BP	GO:0031032	actomyosin structure organization	14/397	171/13697	0.000459526006204928	0.0124136291046828	0.00993130919556621	Sdc4/S100a10/S1pr1/Lpar1/Stmn1/Wnt4/Pdgfra/Foxp1/Smad3/Phactr1/Pik3r1/Ptk2b/Itgb5/Synpo	14
IP	BP	GO:0045055	regulated exocytosis	17/425	218/13697	0.000462204149332341	0.0123196519502492	0.0109377950653241	Syt2/Rims4/Sv2a/Stxbp3/Unc13b/Steap2/Pclo/Cplx1/Rab11fip5/Vamp1/Unc13a/Cacna1a/Nrxn3/Crhbp/Cadps/Adra1a/Sptbn2	17
Input	BP	GO:0006813	potassium ion transport	15/397	192/13697	0.000479488966751168	0.0128629574899983	0.0102907865963555	Kcnq5/Adora1/Rgs4/Atp1a2/Kcnj10/Kcnip3/Prnp/Atp1b2/Ywhae/Kcnj16/Kcnj2/Ptk2b/Slc1a3/Kcnv1/Slc12a2	15
IP	MF	GO:0017075	syntaxin-1 binding	5/424	22/13615	0.000485868643020339	0.00774763511843244	0.00656579247324783	Stxbp3/Unc13b/Cplx1/Unc13a/Myo5a	5
Input	BP	GO:0051668	localization within membrane	14/397	172/13697	0.00048735793276661	0.0128647331439115	0.0102922071775479	Nlgn1/Slc7a11/Hpca/Nptx2/Ptn/Apoe/Ppp3r1/Cacng4/Nptx1/Nptxr/Grasp/Nrxn1/Cdh2/Camk2a	14
Input	BP	GO:0051961	negative regulation of nervous system development	21/397	323/13697	0.000488129196418651	0.0128647331439115	0.0102922071775479	Gpr37l1/Pbx1/Bdnf/Nlgn1/Cers2/Ppp3ca/Lpar1/Ywhah/Fgfr3/Ptn/Apoe/Cpe/Fat3/Zfp365/Cdk5r1/Neurod2/Sox9/Id2/Ednrb/Sox8/Daam2	21
IP	CC	GO:0017146	NMDA selective glutamate receptor complex	4/425	13/13939	0.000489469902046549	0.00254524349064206	0.00172888784114688	Shank1/Grin2d/Shank2/Shank3	4
Input	BP	GO:0045670	regulation of osteoclast differentiation	7/397	49/13697	0.000489545889763135	0.0128647331439115	0.0102922071775479	Rassf2/Car2/Fgfr3/Pik3r1/Fam213a/Klf10/Csf1r	7
IP	BP	GO:0061001	regulation of dendritic spine morphogenesis	7/425	46/13697	0.000495285176288912	0.0131028802234641	0.0116331710691583	Dnm3/Reln/Ppp1r9a/Srcin1/Dbn1/Shank3/Kalrn	7
Input	CC	GO:0097386	glial cell projection	5/397	24/13939	0.000496536794482165	0.00448011607748681	0.00295783879966648	Glul/Kcnj10/Slc7a11/Tmem50a/Grm3	5
IP	BP	GO:0051705	multi-organism behavior	8/425	60/13697	0.000500355974822068	0.0131224207287868	0.011650519777024	Gad1/Cntnap2/Oxtr/Shank1/Shank2/Crhbp/Shank3/Kalrn	8
IP	BP	GO:0003012	muscle system process	22/425	324/13697	0.000503427142204515	0.0131224207287868	0.011650519777024	Atp1b1/Gsn/Scn1a/Pde5a/Ank2/Kcnh2/Nos1/Grip2/Oxtr/Atp1a3/Myh14/Synm/Sorbs2/Mybpc1/Gaa/Dock4/Akap6/Actn2/Dbn1/Adra1a/Abat/Dmd	22
Input	BP	GO:0009161	ribonucleoside monophosphate metabolic process	17/397	235/13697	0.000504324110244875	0.0131635407964591	0.0105312630702628	Atp1a2/Bdnf/Ak4/Snca/Ndufb9/Gpd1/Nudt3/ND2/COX1/COX2/ATP8/ATP6/COX3/ND4L/ND4/ND5/CYTB	17
Input	CC	GO:0031256	leading edge membrane	12/397	136/13939	0.000509274893480887	0.00449293628248694	0.00296630288834482	Adora1/Itgav/Ptprj/Slc1a2/Lamp5/Hpca/Gabra2/Gabra5/Psd3/Palm/Atp2b1/Fam107a	12
Input	MF	GO:0016247	channel regulator activity	11/396	115/13615	0.000519238164692878	0.0136979972971359	0.0108011949046388	Atp2b4/Kcnip3/Hpcal4/Grm3/Ywhah/Arpp19/Ywhae/Cacng4/Slc9a3r1/Tspan13/Nrxn1	11
IP	BP	GO:0061564	axon development	27/425	436/13697	0.000520364327932404	0.0134336446365049	0.0119268346709672	Dst/Map1a/Reln/Slit2/Plxna4/Chl1/Sptbn4/Ntrk3/Cacna1a/Golga4/Ank3/Adarb1/Nefh/Myh10/Ssh2/Nin/Dbn1/Map1b/Mycbp2/Kalrn/Robo1/Mapk8ip3/Ptprm/Apc/Myo5b/Sema4g/Arx	27
IP	BP	GO:0099159	regulation of modification of postsynaptic structure	4/425	13/13697	0.00052294582788087	0.0134336446365049	0.0119268346709672	Myh10/Kalrn/Itsn1/Myo5b	4
Input	CC	GO:0014069	postsynaptic density	23/397	378/13939	0.000531826159643114	0.00452849972075554	0.00298978239551406	Adora1/Lrrc4c/Prnp/Bcas1/Fabp5/Nlgn1/Plppr4/Pde4b/Camk2n1/Grm3/Rplp0/Rpl14/Palm/Cdk5r1/Cacng4/Rgs14/Homer1/Ptk2b/Ywhaz/Grasp/Cdh2/Camk2a/ND2	23
Input	BP	GO:0010107	potassium ion import	6/397	36/13697	0.000532004712393499	0.0136650005749218	0.0109324472902082	Atp1a2/Kcnj10/Atp1b2/Kcnj16/Kcnj2/Slc12a2	6
Input	BP	GO:1902930	regulation of alcohol biosynthetic process	6/397	36/13697	0.000532004712393499	0.0136650005749218	0.0109324472902082	Wnt4/Snca/Apoe/Dkk3/Ptk2b/Fgf1	6
Input	BP	GO:0007214	gamma-aminobutyric acid signaling pathway	5/397	24/13697	0.00053768575909607	0.0136650005749218	0.0109324472902082	Bdnf/Gabra2/Gabra5/Gabrb3/Gnai2	5
Input	BP	GO:0045940	positive regulation of steroid metabolic process	5/397	24/13697	0.00053768575909607	0.0136650005749218	0.0109324472902082	Wnt4/Apoe/Igf2/Fgf1/Scd1	5
Input	BP	GO:0051492	regulation of stress fiber assembly	9/397	81/13697	0.000544403161476311	0.0137381600300944	0.0109909772465788	Sdc4/S100a10/S1pr1/Lpar1/Stmn1/Wnt4/Smad3/Pik3r1/Synpo	9
IP	CC	GO:0070382	exocytic vesicle	17/425	225/13939	0.000545478836413761	0.00280531973012791	0.00190554781488671	Kif1a/Syt2/Gad2/Slc32a1/Mme/Sv2a/Slc6a17/Unc13b/Rab3b/Oprd1/Unc13a/Myo5a/Gria1/Cltc/Rab27b/Sptbn2/Sytl5	17
Input	BP	GO:0007423	sensory organ development	26/397	444/13697	0.000547677101898665	0.0137381600300944	0.0109909772465788	Gpd2/Bdnf/Meis2/Sdc4/Bhlhe22/Skil/Plppr4/Hpca/Clic4/Fgfr3/Pdgfra/Ptn/Gabra5/Gabrb3/Gpm6a/Fat3/Smad3/Gja1/Lin7a/Rab11fip4/Sox9/Slc9a3r1/Cxcl14/Sox8/Rorb/Aldh1a1	26
Input	BP	GO:0051938	L-glutamate import	4/397	14/13697	0.000552395858990169	0.0137671303437356	0.0110141544447887	Kcnj10/Slc1a2/Slc7a11/Slc1a3	4
IP	BP	GO:0019228	neuronal action potential	6/425	34/13697	0.000553891049092756	0.0141262141657109	0.0125417208389802	Scn1a/Kcna2/Myh14/Ank3/Gria1/Scn8a	6
Input	CC	GO:0043679	axon terminus	13/397	157/13939	0.000555782607814325	0.00452849972075554	0.00298978239551406	Adora1/Glul/Bdnf/Kcnip3/Fkbp1a/Penk/Snca/Gabrb3/Sept7/Cck/Rpl26/Cplx2/Sept5	13
Input	BP	GO:0031589	cell-substrate adhesion	19/397	281/13697	0.000557636836936296	0.0138086609043905	0.0110473802513156	Itgav/Ptprj/Sirpa/Sdc4/S100a10/Wnt4/Ptn/Ttyh1/Smad3/Vtn/Net1/Pik3r1/Fam107a/Ptk2b/Enpp2/Emp2/Apod/Itgb5/Gpm6b	19
IP	BP	GO:0050807	regulation of synapse organization	18/425	242/13697	0.000559483590845094	0.0141669237824704	0.0125778641851642	Dnm3/Zfp804a/Rims4/Reln/Ppp1r9a/Oxtr/Clstn3/Ntrk3/Shank2/Cntnap4/Myh10/Srcin1/Dgkb/Dbn1/Shank3/Kalrn/Itsn1/Myo5b	18
Input	CC	GO:0045121	membrane raft	20/397	309/13939	0.000563147670646277	0.00452849972075554	0.00298978239551406	Atp1a2/Mal/Prnp/Sdc4/Rap2b/S100a10/Cav2/Cpe/Gnai2/Gja1/Atp2b1/Slc9a3r1/Ptk2b/Ednrb/Mal2/Mlc1/Emp2/Mog/Cdh2/Gpm6b	20
IP	CC	GO:0098936	intrinsic component of postsynaptic membrane	14/425	166/13939	0.000564032852712432	0.00286921059858063	0.00194894647047087	Erbb4/Oprd1/Slc6a1/Clstn3/Kcnc3/Grin2d/Kcnc1/Ntrk3/Gria4/Grm1/Gria1/Adra1a/Cdh9/Scn8a	14
Input	CC	GO:0055038	recycling endosome membrane	6/397	37/13939	0.000565310613365792	0.00452849972075554	0.00298978239551406	Lamp5/Rap2b/Cmtm6/Rab11fip4/Rap2a/Ndrg1	6
Input	CC	GO:0042734	presynaptic membrane	14/397	178/13939	0.000579012201741015	0.00452849972075554	0.00298978239551406	Atp2b4/Adora1/Scn2a/Slc1a2/Grm3/Cacna2d1/Cadps2/Slc6a11/Gabra5/Gpm6a/Sept7/Atp2b1/Nrxn1/Cdh2	14
Input	CC	GO:0098857	membrane microdomain	20/397	310/13939	0.000586555477022281	0.00452849972075554	0.00298978239551406	Atp1a2/Mal/Prnp/Sdc4/Rap2b/S100a10/Cav2/Cpe/Gnai2/Gja1/Atp2b1/Slc9a3r1/Ptk2b/Ednrb/Mal2/Mlc1/Emp2/Mog/Cdh2/Gpm6b	20
IP	BP	GO:0048813	dendrite morphogenesis	14/425	164/13697	0.000592686458217008	0.0148589937221938	0.0131923068010867	Dnm3/Btbd3/Reln/Ppp1r9a/Shank1/Shank2/Cacna1a/Syne1/Srcin1/Dbn1/Shank3/Kalrn/Robo1/Myo5b	14
Input	CC	GO:0032279	asymmetric synapse	23/397	381/13939	0.000593153615816847	0.00452849972075554	0.00298978239551406	Adora1/Lrrc4c/Prnp/Bcas1/Fabp5/Nlgn1/Plppr4/Pde4b/Camk2n1/Grm3/Rplp0/Rpl14/Palm/Cdk5r1/Cacng4/Rgs14/Homer1/Ptk2b/Ywhaz/Grasp/Cdh2/Camk2a/ND2	23
IP	BP	GO:0016082	synaptic vesicle priming	5/425	23/13697	0.000595198056008893	0.0148589937221938	0.0131923068010867	Sv2a/Unc13b/Vamp1/Unc13a/Cadps	5
IP	MF	GO:0015267	channel activity	22/424	327/13615	0.000597865029273074	0.00904462480182342	0.00766493627273171	Scn1a/Kcnab1/Kcna2/Slc24a2/Grik3/Kcnh2/Kcnk3/Kcnc3/Grin2d/Kcnc1/Cacna1a/Gria4/Cacna2d2/Kcnc2/Kcnip1/Gria1/Kcnab3/Kcns3/Hcn1/Scn8a/Grik1/Clcn5	22
IP	MF	GO:0022803	passive transmembrane transporter activity	22/424	327/13615	0.000597865029273074	0.00904462480182342	0.00766493627273171	Scn1a/Kcnab1/Kcna2/Slc24a2/Grik3/Kcnh2/Kcnk3/Kcnc3/Grin2d/Kcnc1/Cacna1a/Gria4/Cacna2d2/Kcnc2/Kcnip1/Gria1/Kcnab3/Kcns3/Hcn1/Scn8a/Grik1/Clcn5	22
Input	CC	GO:0030315	T-tubule	8/397	67/13939	0.000605673653567785	0.00453683849936624	0.00299528778030543	Atp2b4/Atp1a2/Scn2a/Cacna2d1/Cacng4/Kcnj2/Aqp4/Cdh2	8
Input	BP	GO:0019935	cyclic-nucleotide-mediated signaling	13/397	156/13697	0.000615138063354697	0.0151355308199949	0.0121089195709647	Ramp1/Atp2b4/Lpar1/Pde4b/Apoe/Gpr26/Rasd2/Gnai2/Sox9/Slc9a3r1/Ptk2b/Ednrb/Htr2c	13
IP	BP	GO:0072659	protein localization to plasma membrane	18/425	244/13697	0.000616485389584363	0.0152828021403956	0.0135685779525745	Atp1b1/Ank2/Rab3b/Grip2/Sptbn4/Dchs1/Ank1/Myo5a/Golga4/Ank3/Grip1/Sptbn1/Cltc/Actn2/Kalrn/Epb41l3/Myo5b/Sorbs1	18
Input	MF	GO:0001664	G protein-coupled receptor binding	15/396	196/13615	0.000616659569671481	0.0149493275747218	0.0117878984296211	Adora1/Prnp/S1pr1/Wnt4/Cav2/Calm3/Gnao1/Gnai2/Palm/Slc9a3r1/Calm1/Cxcl14/Homer1/Ednrb/Calm2	15
IP	BP	GO:0070507	regulation of microtubule cytoskeleton organization	15/425	184/13697	0.000621427774229756	0.0152983434697534	0.0135823760595539	Dst/Ttbk2/Map1a/Cep250/Clip1/Eml2/Cep295/Apc2/Inpp5j/Cltc/Nin/Dync1h1/Bicd2/Map1b/Apc	15
IP	CC	GO:0098839	postsynaptic density membrane	10/425	95/13939	0.000625159080322352	0.00314596182355764	0.00213693313251104	Erbb4/Oprd1/Clstn3/Grin2d/Gria4/Grm1/Gria1/Actn2/Scn8a/Iqsec2	10
Input	BP	GO:0030335	positive regulation of cell migration	26/397	448/13697	0.000625986998674953	0.0152597356543392	0.0122082874997997	Igfbp5/Akt3/Itgav/Ptprj/S1pr1/Ppp3ca/Lpar1/Plpp3/Pdgfra/Igf2/Smad3/Gnai2/Kitl/Sparc/Vtn/Sox9/Cxcl14/Pik3r1/Fam107a/Ptk2b/Enpp2/Pla2g7/Egr1/Fgf1/Csf1r/Tmsb4x	26
IP	BP	GO:0048168	regulation of neuronal synaptic plasticity	8/425	62/13697	0.000626476125709905	0.015316261142356	0.0135982839627776	Unc13b/Vgf/Unc13a/Kmt2a/Nf1/Shank3/Kalrn/Grik1	8
Input	BP	GO:0006865	amino acid transport	11/397	118/13697	0.000628086453284993	0.0152597356543392	0.0122082874997997	Adora1/Rgs4/Kcnj10/Slc1a2/Bdnf/Slc7a11/Snca/Slc25a18/Cck/Slc1a3/Htr2c	11
Input	CC	GO:0030175	filopodium	9/397	84/13939	0.000628745106175672	0.0046224408731804	0.00305180373172987	Ermn/Itgav/Nlgn1/Nptx2/Ttyh1/Gpm6a/Palm/Kitl/Nptxr	9
Input	MF	GO:0043548	phosphatidylinositol 3-kinase binding	6/396	37/13615	0.000631017914358527	0.0149493275747218	0.0117878984296211	Pdgfra/Calm3/Rasd2/Calm1/Pik3r1/Calm2	6
IP	BP	GO:0097106	postsynaptic density organization	6/425	35/13697	0.000651218238221898	0.0158121140718947	0.0140385186177612	Reln/Shank1/Ntrk3/Shank2/Dbn1/Shank3	6
Input	MF	GO:0005178	integrin binding	10/396	100/13615	0.000651291777926349	0.0149493275747218	0.0117878984296211	Itgav/Plpp3/Mfge8/Igf2/Vtn/Itgb8/Nov/Emp2/Itgb5/Fgf1	10
Input	BP	GO:0060359	response to ammonium ion	9/397	83/13697	0.000651946009516342	0.015674947797954	0.0125404707916653	Lypd1/Snca/Gabrb3/Gnai2/Srr/Cdk5r1/Cacng4/Homer1/Ly6e	9
Input	BP	GO:0043090	amino acid import	5/397	25/13697	0.000656275853250044	0.015674947797954	0.0125404707916653	Rgs4/Kcnj10/Slc1a2/Slc7a11/Slc1a3	5
Input	BP	GO:0051272	positive regulation of cellular component movement	27/397	474/13697	0.000657349609958204	0.015674947797954	0.0125404707916653	Igfbp5/Akt3/Itgav/Ptprj/S1pr1/Ppp3ca/Lpar1/Plpp3/Stmn1/Pdgfra/Igf2/Smad3/Gnai2/Kitl/Sparc/Vtn/Sox9/Cxcl14/Pik3r1/Fam107a/Ptk2b/Enpp2/Pla2g7/Egr1/Fgf1/Csf1r/Tmsb4x	27
IP	BP	GO:0008344	adult locomotory behavior	10/425	94/13697	0.000657431028257584	0.0158543741168241	0.0140760384854291	Scn1a/Oprd1/Chl1/Atp1a3/Sptbn4/Grin2d/Cacna1a/Oxr1/Scn8a/Kalrn	10
IP	MF	GO:0031267	small GTPase binding	25/424	396/13615	0.000663186066210065	0.00978199447659846	0.00828982582762581	Srgap2/Rab3gap2/Rims4/Adcyap1r1/Rab11fip5/Srgap3/Arhgef17/Mcf2l/Tbc1d9/Exph5/Myo5a/Ranbp2/Gria1/Dock4/Stxbp6/Daam1/Cdc42bpb/Bicd2/Mycbp2/Trio/Kalrn/Itsn1/Myo5b/Sytl5/Arhgef6	25
IP	BP	GO:0060079	excitatory postsynaptic potential	9/425	78/13697	0.000671395488823176	0.0160817365397173	0.0142778983754004	Reln/Ppp1r9a/Shank1/Grin2d/Shank2/Syne1/Dbn1/Shank3/Grik1	9
Input	MF	GO:0005516	calmodulin binding	13/396	157/13615	0.000674608645068675	0.0149493275747218	0.0117878984296211	Kcnq5/Atp2b4/Pde1a/Itpka/Ppp3ca/Camkk2/Arpp21/Marcks/Atp2b1/Pik3r1/Camk4/Camk2a/Mbp	13
IP	CC	GO:0008021	synaptic vesicle	16/425	209/13939	0.000683284523437163	0.00340188464860205	0.00231077184857809	Kif1a/Syt2/Gad2/Slc32a1/Mme/Sv2a/Slc6a17/Unc13b/Rab3b/Oprd1/Unc13a/Myo5a/Gria1/Cltc/Rab27b/Sptbn2	16
IP	CC	GO:0099091	postsynaptic specialization, intracellular component	6/425	36/13939	0.000694862553240212	0.00342311236754126	0.00232519103688138	Nos1/Iqsec1/Actn2/Shank3/Dlgap1/Iqsec2	6
Input	BP	GO:0003013	circulatory system process	23/397	379/13697	0.000699043223820835	0.0165668955436803	0.0132540581539423	Atp2b4/Adora1/Gpr37l1/Rgs4/Atp1a2/Cd34/Ptprj/S100a1/Ddah1/Pde4b/Cacna2d1/Apoe/Gnao1/Smad3/Gnai2/Gja1/Kcnj2/Id2/Pik3r1/Ednrb/Emp2/Epas1/Htr2c	23
Input	BP	GO:0051057	positive regulation of small GTPase mediated signal transduction	7/397	52/13697	0.000707724815337343	0.0166703717173668	0.013336842476447	Rasgrp1/Lpar1/Mmd2/Rasgef1a/Arpp19/Kitl/Gpr17	7
IP	BP	GO:0048489	synaptic vesicle transport	14/425	167/13697	0.000709832280736028	0.0167690433598666	0.0148881121359962	Syt2/Dnm3/Rims4/Sv2a/Unc13b/Pclo/Cplx1/Vamp1/Unc13a/Cacna1a/Nrxn3/Cadps/Adra1a/Sptbn2	14
IP	BP	GO:0097480	establishment of synaptic vesicle localization	14/425	167/13697	0.000709832280736028	0.0167690433598666	0.0148881121359962	Syt2/Dnm3/Rims4/Sv2a/Unc13b/Pclo/Cplx1/Vamp1/Unc13a/Cacna1a/Nrxn3/Cadps/Adra1a/Sptbn2	14
IP	BP	GO:0021889	olfactory bulb interneuron differentiation	4/425	14/13697	0.000714280831407577	0.0167690433598666	0.0148881121359962	Erbb4/Slit2/Robo1/Arx	4
Input	BP	GO:0001941	postsynaptic membrane organization	6/397	38/13697	0.000718115031497771	0.016812596161672	0.0134506266824718	Nlgn1/Slc7a11/Ptn/Apoe/Nrxn1/Cdh2	6
Input	CC	GO:0030133	transport vesicle	19/397	292/13939	0.000721160607152677	0.00518480214782233	0.00342308295057075	Dbi/Bdnf/Penk/Pde4b/Fgfr3/Gabra2/Cav2/Snca/Calm3/Slc17a6/Sv2b/Lamp1/Rab15/Calm1/Nrsn1/Sv2c/Mal2/Sept5/Calm2	19
Input	BP	GO:0045834	positive regulation of lipid metabolic process	11/397	120/13697	0.000723681971775116	0.016840864198598	0.0134732420363458	Dbi/Adora1/Wnt4/Fgfr3/Pdgfra/Apoe/Igf2/Ptk2b/Fgf1/Scd1/Htr2c	11
IP	MF	GO:0000146	microfilament motor activity	4/424	14/13615	0.000724102612914837	0.0101719176576132	0.00862026920136711	Myh14/Myo5a/Myh10/Myh9	4
IP	MF	GO:0016595	glutamate binding	4/424	14/13615	0.000724102612914837	0.0101719176576132	0.00862026920136711	Gad2/Gad1/Grin2d/Grik1	4
Input	CC	GO:0070382	exocytic vesicle	16/397	225/13939	0.000731357481808691	0.00518480214782233	0.00342308295057075	Dbi/Bdnf/Penk/Pde4b/Gabra2/Snca/Calm3/Slc17a6/Sv2b/Lamp1/Rab15/Calm1/Sv2c/Mal2/Sept5/Calm2	16
IP	BP	GO:0045822	negative regulation of heart contraction	5/425	24/13697	0.000732860813028425	0.0168929967852957	0.0149981620928021	Pde5a/Nos1/Tac1/Sptbn4/Adra1a	5
IP	BP	GO:1900273	positive regulation of long-term synaptic potentiation	5/425	24/13697	0.000732860813028425	0.0168929967852957	0.0149981620928021	Reln/Nos1/Shank3/Kalrn/Cpeb3	5
IP	BP	GO:1900449	regulation of glutamate receptor signaling pathway	7/425	49/13697	0.0007338565599254	0.0168929967852957	0.0149981620928021	Reln/Ppargc1a/Shank1/Shank2/Unc13a/Crhbp/Shank3	7
Input	BP	GO:1901626	regulation of postsynaptic membrane organization	4/397	15/13697	0.000736134550572859	0.0170280704722333	0.0136230131766903	Slc7a11/Ptn/Apoe/Cdh2	4
IP	BP	GO:0050803	regulation of synapse structure or activity	18/425	248/13697	0.000745630607777381	0.0170532935778762	0.0151404788947665	Dnm3/Zfp804a/Rims4/Reln/Ppp1r9a/Oxtr/Clstn3/Ntrk3/Shank2/Cntnap4/Myh10/Srcin1/Dgkb/Dbn1/Shank3/Kalrn/Itsn1/Myo5b	18
Input	BP	GO:0097120	receptor localization to synapse	8/397	68/13697	0.000750285195924593	0.0172296406038375	0.013784275873092	Nlgn1/Nptx2/Cacng4/Nptx1/Nptxr/Grasp/Nrxn1/Camk2a	8
Input	BP	GO:0048732	gland development	21/397	334/13697	0.00075376890034909	0.0172296406038375	0.013784275873092	Igfbp5/Serpine2/Pbx1/Lmo4/Pou3f2/Nfib/Wnt4/Pdgfra/Ptn/Igf2/Smad3/Gja1/Cobl/Vtn/Sox9/Slc9a3r1/Id2/Ly6e/Mkl2/Slc12a2/Scd1	21
Input	MF	GO:0046873	metal ion transmembrane transporter activity	21/396	333/13615	0.000757588312183615	0.0161424586519124	0.0127287105083482	Kcnq5/Slc39a10/Atp2b4/Atp1a2/Kcnj10/Slc39a12/Scn2a/Itgav/Slc1a2/Kcnip3/Cacna2d1/Slc6a11/Gpm6a/Atp2b1/Atp1b2/Cacng4/Kcnj16/Kcnj2/Slc1a3/Kcnv1/Slc12a2	21
IP	CC	GO:0098862	cluster of actin-based cell projections	12/425	133/13939	0.000759887696477324	0.00370445252032695	0.00251629478438763	Mme/Myh14/Shank2/Myo1e/Myh10/Myo18a/Dock4/Actn1/Flnb/Plec/Myh9/Myo5b	12
Input	BP	GO:0072659	protein localization to plasma membrane	17/397	244/13697	0.000771162506000285	0.0175235338863477	0.0140194001090826	Ramp1/Lypd1/Kcnip3/Prnp/S100a10/Palm/Slc9a3r1/Rab15/Pik3r1/Rap2a/Grasp/Emp2/Rab31/Nrxn1/Cdh2/Camk2a/Pgrmc1	17
Input	BP	GO:0035270	endocrine system development	9/397	85/13697	0.000776250715913853	0.0175360030150597	0.0140293758197788	Pbx1/Pou3f2/Wnt4/Pdgfra/Smad3/Sox9/Clu/Ly6e/Rfx3	9
IP	BP	GO:1900006	positive regulation of dendrite development	10/425	96/13697	0.00077642978166621	0.0176231108727373	0.0156463815632052	Reln/Ppp1r9a/Shank1/Shank2/Dbn1/Shank3/Kalrn/Itsn1/Myo5b/Cpeb3	10
IP	BP	GO:0044057	regulation of system process	28/425	471/13697	0.000780487561923767	0.0176231108727373	0.0156463815632052	Atp1b1/Pde5a/Ank2/Unc13b/Oprd1/Reln/Kcnh2/Nos1/Tac1/Rab11fip5/Oxtr/Sptbn4/Shank1/Grin2d/Shank2/Dlgap2/Cacna2d2/Syne1/Grm1/Gaa/Dock4/Akap6/Dbn1/Crhbp/Adra1a/Shank3/Abat/Dmd	28
Input	BP	GO:0050673	epithelial cell proliferation	21/397	335/13697	0.00078318506675409	0.0175897901911107	0.0140724073194003	Igfbp5/Glul/Akt3/Cd34/Nfib/Fgfr3/Cav2/Ptn/Foxp1/Apoe/Htra1/Igf2/Smad3/Gja1/Sparc/Sox9/Id2/Ednrb/Nov/Fgf1/Klf9	21
IP	BP	GO:0098662	inorganic cation transmembrane transport	29/425	495/13697	0.000795517842491749	0.0178488022255269	0.0158467578217877	Atp1b1/Scn1a/Kcnab1/Kcna2/Ank2/Slc24a2/Steap2/Kcnh2/Kcnk3/Nos1/Atp1a3/Kcnc3/Grin2d/Kcnc1/Cemip/Cacna1a/Ubash3b/Myo5a/Cacna2d2/Ank3/Kcnc2/Kcnip1/Kcns3/Akap6/Actn2/Hcn1/Scn8a/Atp5a1/Dmd	29
Input	BP	GO:0009123	nucleoside monophosphate metabolic process	17/397	245/13697	0.000807170682824517	0.0179201169410983	0.0143366795207065	Atp1a2/Bdnf/Ak4/Snca/Ndufb9/Gpd1/Nudt3/ND2/COX1/COX2/ATP8/ATP6/COX3/ND4L/ND4/ND5/CYTB	17
Input	BP	GO:0021700	developmental maturation	17/397	245/13697	0.000807170682824517	0.0179201169410983	0.0143366795207065	Bcan/S1pr1/Nfia/Fgfr3/Gja1/Palm/Cdk5r1/Neurod2/Id2/Ptk2b/Ednrb/Ywhaz/Sox8/Epas1/Nrxn1/Rfx3/Plp1	17
Input	BP	GO:0050730	regulation of peptidyl-tyrosine phosphorylation	15/397	202/13697	0.000813377108698366	0.0179547186908674	0.0143643620519603	Adora1/Ptprj/Prnp/Rap2b/Plpp3/Fgfr3/Pdgfra/Cav2/Igf2/Cck/Kitl/Vtn/Ptk2b/Enpp2/Csf1r	15
Input	CC	GO:0030672	synaptic vesicle membrane	10/397	105/13939	0.000814750953827203	0.00557682980464482	0.00368190539932801	Gabra2/Snca/Calm3/Slc17a6/Sv2b/Lamp1/Calm1/Sv2c/Mal2/Calm2	10
Input	CC	GO:0099501	exocytic vesicle membrane	10/397	105/13939	0.000814750953827203	0.00557682980464482	0.00368190539932801	Gabra2/Snca/Calm3/Slc17a6/Sv2b/Lamp1/Calm1/Sv2c/Mal2/Calm2	10
IP	BP	GO:0035637	multicellular organismal signaling	11/425	114/13697	0.000823529553910286	0.0183610834503897	0.0163015780615144	Scn1a/Kcna2/Ank2/Kcnh2/Sptbn4/Myh14/Ntrk3/Cacna1a/Ank3/Gria1/Scn8a	11
Input	BP	GO:0071804	cellular potassium ion transport	13/397	161/13697	0.000827578732362105	0.0180617889441515	0.0144500217556654	Kcnq5/Rgs4/Atp1a2/Kcnj10/Kcnip3/Prnp/Atp1b2/Ywhae/Kcnj16/Kcnj2/Slc1a3/Kcnv1/Slc12a2	13
Input	BP	GO:0071805	potassium ion transmembrane transport	13/397	161/13697	0.000827578732362105	0.0180617889441515	0.0144500217556654	Kcnq5/Rgs4/Atp1a2/Kcnj10/Kcnip3/Prnp/Atp1b2/Ywhae/Kcnj16/Kcnj2/Slc1a3/Kcnv1/Slc12a2	13
IP	BP	GO:0045185	maintenance of protein location	10/425	97/13697	0.000842261594673919	0.0186279852312859	0.016538542303183	Gsn/Vps13d/Vps13c/Syne1/Ank3/Mprip/Syne2/Clmn/Dbn1/Epb41l3	10
IP	BP	GO:0050773	regulation of dendrite development	14/425	170/13697	0.000846010048585902	0.0186279852312859	0.016538542303183	Dnm3/Reln/Ppp1r9a/Shank1/Shank2/Syne1/Srcin1/Dbn1/Shank3/Kalrn/Robo1/Itsn1/Myo5b/Cpeb3	14
IP	CC	GO:0043198	dendritic shaft	8/425	66/13939	0.000853701823599373	0.00411889127262378	0.00279780738716235	Zfp804a/Map1a/Grk3/Grip2/Inpp5j/Gria1/Dbn1/Hcn1	8
Input	CC	GO:0048787	presynaptic active zone membrane	6/397	40/13939	0.000868630273981123	0.00573160754788149	0.00378409195127268	Atp2b4/Cacna2d1/Gpm6a/Atp2b1/Nrxn1/Cdh2	6
Input	CC	GO:0098589	membrane region	20/397	320/13939	0.000871015610514715	0.00573160754788149	0.00378409195127268	Atp1a2/Mal/Prnp/Sdc4/Rap2b/S100a10/Cav2/Cpe/Gnai2/Gja1/Atp2b1/Slc9a3r1/Ptk2b/Ednrb/Mal2/Mlc1/Emp2/Mog/Cdh2/Gpm6b	20
IP	BP	GO:0007616	long-term memory	6/425	37/13697	0.000885182400679961	0.0192513595730703	0.0170919946918507	Calb1/Reln/Tac1/Shank1/Gria1/Cpeb3	6
IP	BP	GO:1903523	negative regulation of blood circulation	6/425	37/13697	0.000885182400679961	0.0192513595730703	0.0170919946918507	Pde5a/Nos1/Tac1/Sptbn4/Dock4/Adra1a	6
Input	CC	GO:0019866	organelle inner membrane	24/397	417/13939	0.000888034456652592	0.00573160754788149	0.00378409195127268	Gpd2/Bdnf/Gatm/Cav2/Snca/Slc25a18/Dpy19l1/Smad3/Cnp/Slc1a3/Ndufb9/Cox8a/ND1/ND2/COX1/COX2/ATP8/ATP6/COX3/ND3/ND4L/ND4/ND5/CYTB	24
IP	CC	GO:0043034	costamere	4/425	15/13939	0.000890236284162341	0.00420838970694925	0.0028586002957685	Ank2/Synm/Svil/Dmd	4
IP	CC	GO:0044327	dendritic spine head	4/425	15/13939	0.000890236284162341	0.00420838970694925	0.0028586002957685	Srgap2/Dnm3/Atp1a3/Syne1	4
IP	BP	GO:1904861	excitatory synapse assembly	5/425	25/13697	0.000892981739126268	0.0193025625926989	0.0171374544286748	Reln/Shank1/Ntrk3/Shank2/Shank3	5
Input	BP	GO:2000147	positive regulation of cell motility	26/397	459/13697	0.000894009051667717	0.0194020054302943	0.0155222387681633	Igfbp5/Akt3/Itgav/Ptprj/S1pr1/Ppp3ca/Lpar1/Plpp3/Pdgfra/Igf2/Smad3/Gnai2/Kitl/Sparc/Vtn/Sox9/Cxcl14/Pik3r1/Fam107a/Ptk2b/Enpp2/Pla2g7/Egr1/Fgf1/Csf1r/Tmsb4x	26
Input	CC	GO:0043195	terminal bouton	8/397	71/13939	0.000895112513774943	0.00573160754788149	0.00378409195127268	Adora1/Bdnf/Snca/Gabrb3/Cck/Rpl26/Cplx2/Sept5	8
IP	MF	GO:0005251	delayed rectifier potassium channel activity	5/424	25/13615	0.000907670520765213	0.0124540838895692	0.0105543083809908	Kcna2/Kcnh2/Kcnc3/Kcnc1/Kcnc2	5
Input	BP	GO:0015980	energy derivation by oxidation of organic compounds	16/397	226/13697	0.000921539503258563	0.0198877491680884	0.0159108496416768	Bdnf/Snca/Slc25a18/Igf2/Slc1a3/Ndufb9/Gpd1/ND1/ND2/COX1/COX2/COX3/ND4L/ND4/ND5/CYTB	16
Input	BP	GO:0048771	tissue remodeling	12/397	143/13697	0.000928142553651324	0.0199189704708615	0.015935827704797	Igfbp5/Itgav/Rassf2/Car2/Ctss/S1pr1/Ppp3ca/Fgfr3/Gja1/Ptk2b/Epas1/Csf1r	12
IP	CC	GO:0030315	T-tubule	8/425	67/13939	0.000944152969848593	0.00441863589889142	0.00300141259888711	Scn1a/Ank2/Nos1/Got2/Ank3/Cltc/Akap6/Adra1a	8
Input	BP	GO:0001101	response to acid chemical	15/397	205/13697	0.000945681662353668	0.0199621246430368	0.0159703524536306	Atp2b4/Slc1a2/Bdnf/S100a10/Rragd/Pdgfra/Foxp1/Sox9/Ptk2b/Slc1a3/Tmbim6/Egr1/Rorb/Scd2/Scd1	15
IP	BP	GO:0051668	localization within membrane	14/425	172/13697	0.000948537632331853	0.0203791873128268	0.0180933175162503	Dnm3/Gsn/Reln/Cplx1/Clip1/Iqsec1/Grip2/Cacna1a/Syne1/Grip1/Shank3/Kalrn/Myo5b/Iqsec2	14
Input	BP	GO:0009636	response to toxic substance	18/397	271/13697	0.000950451158743783	0.0199621246430368	0.0159703524536306	Lypd1/Gpr37l1/Prdx6/Atp1a2/Slc7a11/Prdx1/Pon2/Gpr37/Foxp1/Igf2/Mt1/Cnp/Net1/Ptk2b/Egr1/Mbp/Aldh1a1/Htr2c	18
Input	BP	GO:0062012	regulation of small molecule metabolic process	18/397	271/13697	0.000950451158743783	0.0199621246430368	0.0159703524536306	Igfbp5/Dbi/Atp2b4/Fabp5/Slc7a11/Hpca/Wnt4/Snca/Apoe/Dkk3/Igf2/Arpp19/Me1/Ptk2b/Gpd1/Egr1/Fgf1/COX2	18
Input	BP	GO:0060384	innervation	5/397	27/13697	0.00095082343627201	0.0199621246430368	0.0159703524536306	Serpine2/Fgfr3/Gabra5/Gabrb3/Nptx1	5
Input	BP	GO:1902903	regulation of supramolecular fiber organization	20/397	317/13697	0.000958762517070354	0.0200199978564475	0.0160166529167486	Arpc5/Rgs4/Slc39a12/Sdc4/S100a10/S1pr1/Lpar1/Stmn1/Wnt4/Mtpn/Snca/Apoe/Smad3/Pik3r1/Gmfb/Clu/Ptk2b/Synpo/Gda/Tmsb4x	20
Input	MF	GO:0004683	calmodulin-dependent protein kinase activity	5/396	27/13615	0.000965695141083528	0.0193552771716406	0.015262093912656	Itpka/Camkk2/Ptk2b/Camk4/Camk2a	5
IP	BP	GO:0021954	central nervous system neuron development	9/425	82/13697	0.000967668568432329	0.0206649703318832	0.018347045146561	Lhx6/Slit2/Plxna4/Sptbn4/Adarb1/Nin/Mycbp2/Robo1/Arx	9
Input	MF	GO:0019838	growth factor binding	11/396	124/13615	0.000978245055606383	0.0193552771716406	0.015262093912656	Igfbp5/Acvr1c/Itgav/Fgfr3/Pdgfra/Ptn/Htra1/Rpl37/Nov/Rps2/Crim1	11
Input	BP	GO:0040017	positive regulation of locomotion	27/397	487/13697	0.000985912858806581	0.0201507036619471	0.0161212218350823	Igfbp5/Akt3/Itgav/Ptprj/S1pr1/Ppp3ca/Lpar1/Plpp3/Pdgfra/Cav2/Igf2/Smad3/Gnai2/Kitl/Sparc/Vtn/Sox9/Cxcl14/Pik3r1/Fam107a/Ptk2b/Enpp2/Pla2g7/Egr1/Fgf1/Csf1r/Tmsb4x	27
Input	CC	GO:0034703	cation channel complex	14/397	188/13939	0.000991378820147715	0.00624726018410544	0.00412453343720603	Kcnq5/Scn2a/Kcnip3/Nlgn1/Pde4b/Cacna2d1/Calm3/Cacng4/Kcnj2/Calm1/Nrn1/Ptk2b/Kcnv1/Calm2	14
Input	BP	GO:0060537	muscle tissue development	22/397	365/13697	0.00099251976440737	0.0201507036619471	0.0161212218350823	Igfbp5/Rgs4/Zbtb18/Bdnf/Fkbp1a/Skil/S1pr1/Ppp3ca/Pdgfra/Cav2/Foxp1/Smad3/Gja1/Hlf/Sox9/Id2/Homer1/Ly6e/Mkl2/Sox8/Egr1/Fgf1	22
Input	BP	GO:0007193	adenylate cyclase-inhibiting G protein-coupled receptor signaling pathway	7/397	55/13697	0.00099656197516791	0.0201507036619471	0.0161212218350823	Adora1/Gpr37l1/S1pr1/Lpar1/Gpr37/Gnai2/Palm	7
IP	CC	GO:0097440	apical dendrite	5/425	26/13939	0.000996719313540136	0.00461846176967112	0.00313714677112164	Ppargc1a/Map1b/Hcn1/Itsn1/Cpeb3	5
Input	BP	GO:0099565	chemical synaptic transmission, postsynaptic	9/397	88/13697	0.000998311197506466	0.0201507036619471	0.0161212218350823	Adora1/Rgs4/Bdnf/Nlgn1/Ppp3ca/Snca/Gabrb3/Ptk2b/Nrxn1	9
Input	BP	GO:1903409	reactive oxygen species biosynthetic process	9/397	88/13697	0.000998311197506466	0.0201507036619471	0.0161212218350823	Atp2b4/Cd34/Sirpa/Ddah1/Smad3/Cx3cr1/Clu/Ptk2b/COX2	9
Input	BP	GO:0050795	regulation of behavior	8/397	71/13697	0.00100153639738386	0.0201507036619471	0.0161212218350823	Adora1/Ptgds/Nlgn1/Penk/Apoe/Cck/Gja1/Nrxn1	8
Input	BP	GO:0070167	regulation of biomineral tissue development	8/397	71/13697	0.00100153639738386	0.0201507036619471	0.0161212218350823	S1pr1/Wnt4/Fgfr3/Smad3/Gja1/Sox9/Ptk2b/Gpm6b	8
IP	CC	GO:0030175	filopodium	9/425	84/13939	0.00101928562960689	0.00467672230054925	0.0031767209508904	Ppp1r9a/Myo5a/Utrn/Srcin1/Syne2/Dync1h1/Actn2/Dbn1/Dmd	9
IP	BP	GO:0021955	central nervous system neuron axonogenesis	6/425	38/13697	0.00102404548257122	0.0217379714713472	0.0192996910991992	Slit2/Plxna4/Sptbn4/Adarb1/Nin/Mycbp2	6
IP	MF	GO:0030170	pyridoxal phosphate binding	6/424	38/13615	0.00104342161591632	0.0139913353043325	0.0118570638172309	Gad2/Gad1/Got2/Pdxk/Abat/Got1	6
Input	CC	GO:0070069	cytochrome complex	5/397	28/13939	0.00104553734091883	0.00648559881788714	0.00428188812317088	Cox8a/COX1/COX2/COX3/CYTB	5
Input	BP	GO:0008016	regulation of heart contraction	12/397	145/13697	0.00104828618884382	0.0209820183808481	0.0167863007932668	Atp2b4/Adora1/Rgs4/Atp1a2/S100a1/Pde4b/Cacna2d1/Gnao1/Gja1/Kcnj2/Pik3r1/Epas1	12
IP	BP	GO:0098930	axonal transport	7/425	52/13697	0.00105532280520586	0.02226289564738	0.0197657361697473	Dst/Kif1a/Map1a/Kif1b/Bsn/Mapk8ip3/Rab27b	7
Input	BP	GO:0010721	negative regulation of cell development	21/397	343/13697	0.00105640949092305	0.0210356178527616	0.0168291821234405	Gpr37l1/Pbx1/Rgs4/Bdnf/Nlgn1/Cers2/Ppp3ca/Lpar1/Ywhah/Fgfr3/Ptn/Foxp1/Apoe/Fat3/Zfp365/Cdk5r1/Sox9/Id2/Ednrb/Sox8/Daam2	21
IP	BP	GO:0060047	heart contraction	14/425	174/13697	0.00106133409433208	0.02226289564738	0.0197657361697473	Atp1b1/Scn1a/Pde5a/Ank2/Kcnh2/Nos1/Tac1/Atp1a3/Sptbn4/Cacna2d2/Gaa/Akap6/Adra1a/Dmd	14
Input	BP	GO:0010469	regulation of signaling receptor activity	10/397	107/13697	0.0010765506424936	0.0213267442664246	0.0170620927738797	Adora1/Ptprj/Nlgn1/Nptx2/Cacng4/Nptx1/Homer1/Ptk2b/Nptxr/Nrxn1	10
IP	MF	GO:0030507	spectrin binding	5/424	26/13615	0.00109537291067736	0.0143615559399921	0.0121708101186373	Sptan1/Sptbn4/Ank1/Unc13a/Ank3	5
IP	BP	GO:0006865	amino acid transport	11/425	118/13697	0.0010966787547776	0.0228689775628622	0.0203038357695666	Slc32a1/Slc7a14/Sv2a/Slc6a17/Slc6a1/Cacna1a/Nf1/Slc38a9/Slc38a1/Abat/Grik1	11
Input	BP	GO:0032102	negative regulation of response to external stimulus	17/397	252/13697	0.00110181923286074	0.0217159576354136	0.0173734761959138	Serpine2/Adora1/Cd34/Sirpa/Cers2/Wnt4/Pdgfra/Apoe/Htra1/Smad3/Cx3cr1/Cck/Gja1/Nov/Apod/Nrxn1/Gpr17	17
Input	BP	GO:0009205	purine ribonucleoside triphosphate metabolic process	16/397	230/13697	0.0011094651872086	0.0217556549146539	0.0174052353173628	Atp1a2/Bdnf/Ak4/Snca/Ndufb9/Gpd1/ND2/COX1/COX2/ATP8/ATP6/COX3/ND4L/ND4/ND5/CYTB	16
IP	MF	GO:0015631	tubulin binding	20/424	299/13615	0.00112312635474492	0.0144053162891197	0.0122078951602709	Dst/Arl4c/Kif1a/Cep350/Dnm3/Map1a/Ttll7/Macf1/Kif1b/Ppargc1a/Clip1/Clip2/Rab11fip5/Eml2/Cep295/Setd2/Nf1/Map1b/Kif21a/Apc	20
Input	BP	GO:0014741	negative regulation of muscle hypertrophy	5/397	28/13697	0.00113031787019451	0.0219417986560874	0.0175541563972022	Igfbp5/Atp2b4/Rgs4/Foxp1/Smad3	5
Input	BP	GO:0072210	metanephric nephron development	5/397	28/13697	0.00113031787019451	0.0219417986560874	0.0175541563972022	Wnt4/Pdgfra/Sox9/Sox8/Egr1	5
Input	BP	GO:0051347	positive regulation of transferase activity	26/397	467/13697	0.00114711499409249	0.0221565261108965	0.0177259453823977	Atp2b4/Adora1/Rasgrp1/Prnp/Rassf2/Sdc4/Lmo4/Lpar1/Fgfr3/Pdgfra/Camkk2/Mmd2/Snca/Igf2/Serinc1/Kitl/Cdk5r1/Mmd/Clu/Ptk2b/Emp2/Rps2/Nrxn1/Egr1/Fgf1/Csf1r	26
Input	CC	GO:0045277	respiratory chain complex IV	4/397	17/13939	0.00114893870498226	0.00701736409043011	0.00463296740956409	Cox8a/COX1/COX2/COX3	4
IP	BP	GO:0098876	vesicle-mediated transport to the plasma membrane	9/425	84/13697	0.00115129596085854	0.0238675098318335	0.0211903657923486	Steap2/Cplx1/Grip2/Golga4/Ank3/Grip1/Sptbn1/Stxbp6/Myo5b	9
IP	CC	GO:0016460	myosin II complex	4/425	16/13939	0.00115860919010934	0.0051640866759159	0.00350776917707288	Limch1/Myh14/Myh10/Myh9	4
IP	CC	GO:0031430	M band	4/425	16/13939	0.00115860919010934	0.0051640866759159	0.00350776917707288	Ank2/Ank1/Mybpc1/Sptbn1	4
IP	CC	GO:0033268	node of Ranvier	4/425	16/13939	0.00115860919010934	0.0051640866759159	0.00350776917707288	Scn1a/Sptbn4/Ank3/Scn8a	4
Input	BP	GO:0002761	regulation of myeloid leukocyte differentiation	9/397	90/13697	0.00117307180875384	0.0225451562050552	0.0180368621654951	Rassf2/Car2/Fgfr3/Kitl/Id2/Pik3r1/Fam213a/Klf10/Csf1r	9
IP	BP	GO:0017158	regulation of calcium ion-dependent exocytosis	11/425	119/13697	0.00117552621450886	0.0240880949736064	0.0213862085876574	Syt2/Rims4/Stxbp3/Unc13b/Cplx1/Vamp1/Unc13a/Cacna1a/Nrxn3/Cadps/Adra1a	11
IP	BP	GO:0043624	cellular protein complex disassembly	11/425	119/13697	0.00117552621450886	0.0240880949736064	0.0213862085876574	Sptan1/Gsn/Ttbk2/Map1a/Mical3/Apc2/Sptbn1/Sptb/Actn2/Map1b/Apc	11
Input	CC	GO:0031252	cell leading edge	21/397	352/13939	0.00117727348633063	0.00708147839504943	0.00467529662035611	Adora1/Arpc5/Itgav/Ptprj/Slc1a2/Lamp5/Lmo4/Hpca/Gabra2/Gabra5/Psd3/Palm/Atp2b1/Kitl/Cobl/Gas7/Fam107a/Ptk2b/Ywhaz/Itgb5/Cdh2	21
IP	MF	GO:0070279	vitamin B6 binding	6/424	39/13615	0.00120123912656811	0.0150793847803231	0.0127791396443416	Gad2/Gad1/Got2/Pdxk/Abat/Got1	6
Input	BP	GO:0030900	forebrain development	20/397	323/13697	0.00120453587379613	0.0227671723548387	0.0182144823450022	Dbi/Zbtb18/Slc1a2/Bhlhe22/Slc7a11/Bcan/Pou3f2/Nfib/Wnt4/Fgfr3/Neurod6/Gng12/Tacc1/Cx3cr1/Ywhae/Cdk5r1/Id2/Mkl2/Cdh2/Csf1r	20
Input	BP	GO:0032956	regulation of actin cytoskeleton organization	19/397	300/13697	0.00121926107019863	0.0227671723548387	0.0182144823450022	Arpc5/Rgs4/Sdc4/S100a10/S1pr1/Lpar1/Stmn1/Wnt4/Mtpn/Smad3/Cdk5r1/Pik3r1/Fam107a/Gmfb/Ptk2b/Synpo/Csf1r/Gpm6b/Tmsb4x	19
Input	BP	GO:0008015	blood circulation	22/397	371/13697	0.00122510172835427	0.0227671723548387	0.0182144823450022	Atp2b4/Adora1/Gpr37l1/Rgs4/Atp1a2/Cd34/Ptprj/S100a1/Ddah1/Pde4b/Cacna2d1/Apoe/Gnao1/Smad3/Gja1/Kcnj2/Id2/Pik3r1/Ednrb/Emp2/Epas1/Htr2c	22
Input	BP	GO:0022010	central nervous system myelination	4/397	17/13697	0.00122587932948653	0.0227671723548387	0.0182144823450022	Kcnj10/Fgfr3/Clu/Plp1	4
Input	BP	GO:0032291	axon ensheathment in central nervous system	4/397	17/13697	0.00122587932948653	0.0227671723548387	0.0182144823450022	Kcnj10/Fgfr3/Clu/Plp1	4
Input	BP	GO:0060219	camera-type eye photoreceptor cell differentiation	4/397	17/13697	0.00122587932948653	0.0227671723548387	0.0182144823450022	Ptn/Sox9/Sox8/Rorb	4
Input	BP	GO:0072578	neurotransmitter-gated ion channel clustering	4/397	17/13697	0.00122587932948653	0.0227671723548387	0.0182144823450022	Nlgn1/Slc7a11/Apoe/Nrxn1	4
IP	BP	GO:0099640	axo-dendritic protein transport	4/425	16/13697	0.00123625822750013	0.0251869851522296	0.0223618396867839	Map1a/Myo5a/Mapk8ip3/Rab27b	4
IP	BP	GO:0043244	regulation of protein complex disassembly	10/425	102/13697	0.00124393729884392	0.0251986155680096	0.0223721655551477	Sptan1/Gsn/Ttbk2/Map1a/Apc2/Sptbn1/Sptb/Actn2/Map1b/Apc	10
Input	BP	GO:0110020	regulation of actomyosin structure organization	9/397	91/13697	0.00126928139449888	0.0234604498897089	0.0187691270423002	Sdc4/S100a10/S1pr1/Lpar1/Stmn1/Wnt4/Smad3/Pik3r1/Synpo	9
Input	CC	GO:0032590	dendrite membrane	6/397	43/13939	0.00128409962430175	0.00753491416653018	0.00497466161332631	Lamp5/Hpca/Gabra2/Gabra5/Palm/Atp2b1	6
IP	BP	GO:0006536	glutamate metabolic process	5/425	27/13697	0.00128939557993295	0.0259710643798994	0.0230579711961694	Gad2/Got2/Aldh5a1/Apc/Got1	5
Input	BP	GO:0051259	protein complex oligomerization	27/397	496/13697	0.00128986806590002	0.0237274301836752	0.0189827200074309	Glul/Kcnj10/Slc1a2/Rasgrp1/Prnp/Nlgn1/Skil/S100a10/Cav2/Apoe/Sept7/Me1/Cck/Marcks/Gja1/Srr/Kcnj2/Homer1/Clu/Kcnv1/Scube1/Mlc1/Nrxn1/Kctd1/Aqp4/Cdh2/Aldh1a1	27
Input	CC	GO:0005911	cell-cell junction	22/397	379/13939	0.00129061502096739	0.00753491416653018	0.00497466161332631	Atp1a2/Scn2a/Ptprj/Lin7c/Rap2b/Ppp3ca/Clic4/Ywhah/Hepacam/Gja1/Lin7a/Kcnj2/Pik3r1/Nov/Ndrg1/Mlc1/Jam2/Nrxn1/Aqp4/Cdh2/Synpo/Tmem47	22
IP	BP	GO:0008015	blood circulation	23/425	371/13697	0.00130759677795379	0.0260904134567238	0.0231639332597741	Atp1b1/Scn1a/Pde5a/Ank2/Kcnh2/Slit2/Nos1/Tac1/Npy/Grip2/Oxtr/Atp1a3/Sptbn4/Nav2/Cacna2d2/Gaa/Dock4/Akap6/Adra1a/Abat/Ptprm/Dmd/Amot	23
Input	BP	GO:0045685	regulation of glial cell differentiation	8/397	74/13697	0.00131598257679011	0.0240259781062146	0.0192215681076464	Serpine2/Gpr37l1/Fgfr3/Zfp365/Id2/Enpp2/Qk/Daam2	8
IP	BP	GO:0097479	synaptic vesicle localization	14/425	178/13697	0.00132095178366554	0.0260904134567238	0.0231639332597741	Syt2/Dnm3/Rims4/Sv2a/Unc13b/Pclo/Cplx1/Vamp1/Unc13a/Cacna1a/Nrxn3/Cadps/Adra1a/Sptbn2	14
IP	BP	GO:0021795	cerebral cortex cell migration	7/425	54/13697	0.00132476006268273	0.0260904134567238	0.0231639332597741	Srgap2/Lhx6/Reln/Slit2/Syne2/Robo1/Arx	7
IP	BP	GO:0099601	regulation of neurotransmitter receptor activity	7/425	54/13697	0.00132476006268273	0.0260904134567238	0.0231639332597741	Reln/Ppargc1a/Shank1/Shank2/Dlgap2/Crhbp/Shank3	7
Input	BP	GO:0050900	leukocyte migration	15/397	212/13697	0.00132670207103834	0.0240259781062146	0.0192215681076464	Adora1/Cd34/Ptprj/Sirpa/S1pr1/Pde4b/Cx3cr1/Kitl/Cxcl14/Ptk2b/Ednrb/Nov/Apod/Pla2g7/Slc12a2	15
Input	BP	GO:0009199	ribonucleoside triphosphate metabolic process	16/397	234/13697	0.00132888109065038	0.0240259781062146	0.0192215681076464	Atp1a2/Bdnf/Ak4/Snca/Ndufb9/Gpd1/ND2/COX1/COX2/ATP8/ATP6/COX3/ND4L/ND4/ND5/CYTB	16
Input	BP	GO:0008277	regulation of G protein-coupled receptor signaling pathway	10/397	110/13697	0.00133097574805331	0.0240259781062146	0.0192215681076464	Ramp1/Atp2b4/Rgs4/Pde4b/Stmn1/Cav2/Snca/Gnai2/Palm/Rgs14	10
IP	BP	GO:0048814	regulation of dendrite morphogenesis	10/425	103/13697	0.00134049685996467	0.0261102272998614	0.0231815246460056	Dnm3/Reln/Ppp1r9a/Syne1/Srcin1/Dbn1/Shank3/Kalrn/Robo1/Myo5b	10
IP	BP	GO:0060048	cardiac muscle contraction	10/425	103/13697	0.00134049685996467	0.0261102272998614	0.0231815246460056	Atp1b1/Scn1a/Pde5a/Ank2/Kcnh2/Atp1a3/Gaa/Akap6/Adra1a/Dmd	10
Input	BP	GO:0033674	positive regulation of kinase activity	23/397	398/13697	0.00134527103319759	0.0241710790755455	0.0193376536277509	Atp2b4/Adora1/Rasgrp1/Prnp/Rassf2/Sdc4/Lmo4/Lpar1/Fgfr3/Pdgfra/Camkk2/Mmd2/Snca/Kitl/Cdk5r1/Mmd/Clu/Ptk2b/Emp2/Nrxn1/Egr1/Fgf1/Csf1r	23
IP	BP	GO:0051590	positive regulation of neurotransmitter transport	6/425	40/13697	0.00135138058967403	0.0261783835540679	0.0232420360260302	Syt2/Unc13b/Rab3b/Slc6a1/Unc13a/Grik1	6
Input	BP	GO:0007600	sensory perception	21/397	350/13697	0.00135913235475115	0.0243070754000172	0.0194464551342563	Serpine2/Adora1/Kcnj10/Kcnip3/Fabp5/Ctss/Penk/Grm3/Gabra5/Gabrb3/Cck/Slc9a3r1/Ednrb/Slc1a3/Nov/Epas1/Aqp4/Slc12a2/Mbp/Rorb/Htr2c	21
Input	BP	GO:0050768	negative regulation of neurogenesis	19/397	303/13697	0.00136907852993568	0.0243721214799149	0.0194984941251087	Gpr37l1/Pbx1/Bdnf/Nlgn1/Cers2/Ppp3ca/Lpar1/Ywhah/Fgfr3/Ptn/Apoe/Fat3/Zfp365/Cdk5r1/Sox9/Id2/Ednrb/Sox8/Daam2	19
IP	CC	GO:0099061	integral component of postsynaptic density membrane	8/425	71/13939	0.00138561545869344	0.00611762296857106	0.00415547039250666	Erbb4/Oprd1/Clstn3/Grin2d/Gria4/Grm1/Gria1/Scn8a	8
IP	BP	GO:0007600	sensory perception	22/425	350/13697	0.00138785413987543	0.0266164521772236	0.0236309678598169	Scn1a/Map1a/Mme/Kcna2/Oprd1/Nos1/Tac1/Sptbn4/Shank1/Myh14/Grin2d/Nav2/Tjp1/Cemip/Cacna1a/Myo5a/Grm1/Eya4/Nipbl/Scn8a/Cpeb3/Rbp4	22
Input	BP	GO:0007626	locomotory behavior	15/397	213/13697	0.00139043379122727	0.0246387419060135	0.019711799184178	Atp1a2/Kcnj10/Gpr88/Negr1/Penk/Gpr37/Snca/Apoe/Rasd2/Gnao1/Cnp/Id2/Gmfb/Selenop/Htr2c	15
IP	BP	GO:0048639	positive regulation of developmental growth	14/425	179/13697	0.00139356440473011	0.0266164521772236	0.0236309678598169	Erbb4/Syt2/Flt3/Sptbn4/Ntrk3/Unc13a/Cacna2d2/Golga4/Akap6/Dbn1/Map1b/Nipbl/Myo5b/Arx	14
IP	BP	GO:0051480	regulation of cytosolic calcium ion concentration	18/425	262/13697	0.00139651907051159	0.0266164521772236	0.0236309678598169	Ank2/Calb1/Kcnk3/Nos1/Tac1/Adcyap1r1/Oxtr/Grin2d/Cemip/Cacna1a/Ubash3b/Myo5a/Grm1/Akap6/Adra1a/Pvalb/Got1/Dmd	18
IP	BP	GO:0008088	axo-dendritic transport	8/425	70/13697	0.00141031449066885	0.0267356410129469	0.0237367876560645	Dst/Kif1a/Map1a/Kif1b/Myo5a/Bsn/Mapk8ip3/Rab27b	8
IP	CC	GO:1990752	microtubule end	5/425	28/13939	0.00141642276559515	0.00619519489998624	0.00420816207781342	Clip1/Clip2/Myo5a/Nin/Apc	5
Input	BP	GO:0031214	biomineral tissue development	10/397	111/13697	0.00142592190166752	0.0251522205759892	0.0201225989103381	S1pr1/Wnt4/Fgfr3/Ptn/Smad3/Gja1/Sox9/Ptk2b/Klf10/Gpm6b	10
IP	MF	GO:0019905	syntaxin binding	8/424	70/13615	0.00144303444485496	0.0177372983846755	0.0150316088005725	Syt2/Sptan1/Stxbp3/Unc13b/Cplx1/Unc13a/Cacna1a/Myo5a	8
Input	CC	GO:0030285	integral component of synaptic vesicle membrane	6/397	44/13939	0.00145174709113686	0.00835280572726568	0.005514645700886	Gabra2/Slc17a6/Sv2b/Lamp1/Sv2c/Mal2	6
Input	BP	GO:0022604	regulation of cell morphogenesis	26/397	475/13697	0.00146014649991284	0.0256388451325604	0.0205119144676751	Ermn/Chn1/Lrrc4c/Bdnf/Itpka/Nlgn1/Skil/S100a10/Ppp3ca/Pou3f2/Lpar1/Ywhah/Ptn/Apoe/Palm/Sparc/Gas7/Cdk5r1/Slc9a3r1/Net1/Ptk2b/Rap2a/Sdc2/Enpp2/Cdh2/Csf1r	26
IP	BP	GO:0009064	glutamine family amino acid metabolic process	7/425	55/13697	0.00147821053971798	0.0278737040601077	0.0247471977254019	Gad2/Nos1/Got2/Gfpt2/Aldh5a1/Apc/Got1	7
Input	BP	GO:0021782	glial cell development	9/397	93/13697	0.00148078962241096	0.0257670734746555	0.0206145013342749	Kcnj10/Tspan2/Pou3f2/Fgfr3/Ppp3r1/Id2/Clu/Ndrg1/Plp1	9
Input	BP	GO:0061041	regulation of wound healing	9/397	93/13697	0.00148078962241096	0.0257670734746555	0.0206145013342749	Serpine2/Cd34/Ptprj/Plpp3/Wnt4/Pdgfra/Apoe/Smad3/Gja1	9
Input	BP	GO:0021675	nerve development	7/397	59/13697	0.00151745418839369	0.0262866615684522	0.0210301887992631	Serpine2/Bdnf/Fgfr3/Gabra5/Gabrb3/Nptx1/Slc1a3	7
IP	BP	GO:0007097	nuclear migration	5/425	28/13697	0.00153021999515617	0.028013155190399	0.0248710070579149	Kif1a/Syne1/Myh10/Syne2/Clmn	5
IP	BP	GO:0098698	postsynaptic specialization assembly	5/425	28/13697	0.00153021999515617	0.028013155190399	0.0248710070579149	Reln/Shank1/Ntrk3/Shank2/Shank3	5
Input	BP	GO:0010640	regulation of platelet-derived growth factor receptor signaling pathway	4/397	18/13697	0.00154038861931947	0.0264467610508049	0.0211582736202197	Ptprj/Snca/Slc9a3r1/Apod	4
Input	BP	GO:0042053	regulation of dopamine metabolic process	4/397	18/13697	0.00154038861931947	0.0264467610508049	0.0211582736202197	Gpr37/Snca/Epas1/Htr2c	4
IP	BP	GO:0050879	multicellular organismal movement	6/425	41/13697	0.00154229482597743	0.028013155190399	0.0248710070579149	Map1a/Myh14/Synm/Cacna1a/Gaa/Dmd	6
IP	BP	GO:0050881	musculoskeletal movement	6/425	41/13697	0.00154229482597743	0.028013155190399	0.0248710070579149	Map1a/Myh14/Synm/Cacna1a/Gaa/Dmd	6
IP	BP	GO:0099084	postsynaptic specialization organization	6/425	41/13697	0.00154229482597743	0.028013155190399	0.0248710070579149	Reln/Shank1/Ntrk3/Shank2/Dbn1/Shank3	6
Input	CC	GO:0009897	external side of plasma membrane	15/397	219/13939	0.00154455505874157	0.0087598336902915	0.00578337157333311	Serpine2/Cd34/Itgav/Nlgn1/S1pr1/Plppr4/Pdgfra/Apoe/Mfge8/Lamp1/Cx3cr1/Scube1/Mog/Aqp4/Htr2c	15
IP	BP	GO:0051899	membrane depolarization	8/425	71/13697	0.00154726741254573	0.028013155190399	0.0248710070579149	Scn1a/Kcnh2/Cacna1a/Ank3/Hcn1/Scn8a/Grik1/Got1	8
IP	BP	GO:0072384	organelle transport along microtubule	8/425	71/13697	0.00154726741254573	0.028013155190399	0.0248710070579149	Kif1a/Kif1b/Copg1/Nefh/Syne2/Dync1h1/Bicd2/Map1b	8
IP	BP	GO:0003015	heart process	14/425	181/13697	0.00154882324889089	0.028013155190399	0.0248710070579149	Atp1b1/Scn1a/Pde5a/Ank2/Kcnh2/Nos1/Tac1/Atp1a3/Sptbn4/Cacna2d2/Gaa/Akap6/Adra1a/Dmd	14
Input	BP	GO:0006979	response to oxidative stress	21/397	354/13697	0.00156337181016034	0.0267225898347318	0.0213789456666546	Gpr37l1/Prdx6/Itgav/Prnp/Cst3/Slc7a11/Prdx1/Pdgfra/Gpr37/Snca/Foxp1/Apoe/Net1/Rgs14/Ptk2b/Apod/Epas1/Aldh1a1/ND1/COX1/ND3	21
IP	BP	GO:1905244	regulation of modification of synaptic structure	4/425	17/13697	0.00157736982818679	0.0283846499539197	0.0252008324139915	Myh10/Kalrn/Itsn1/Myo5b	4
Input	BP	GO:0009144	purine nucleoside triphosphate metabolic process	16/397	238/13697	0.00158383745443176	0.0267652707435759	0.021413091789348	Atp1a2/Bdnf/Ak4/Snca/Ndufb9/Gpd1/ND2/COX1/COX2/ATP8/ATP6/COX3/ND4L/ND4/ND5/CYTB	16
Input	BP	GO:0014014	negative regulation of gliogenesis	6/397	44/13697	0.00158665467260649	0.0267652707435759	0.021413091789348	Gpr37l1/Cers2/Fgfr3/Ptn/Id2/Daam2	6
Input	BP	GO:0060042	retina morphogenesis in camera-type eye	6/397	44/13697	0.00158665467260649	0.0267652707435759	0.021413091789348	Bhlhe22/Ptn/Fat3/Sox9/Sox8/Rorb	6
IP	CC	GO:0030133	transport vesicle	19/425	292/13939	0.00160253752139057	0.00694432925935913	0.00471702077446347	Kif1a/Syt2/Gad2/Slc32a1/Mme/Sv2a/Slc6a17/Unc13b/Rab3b/Oprd1/Steap2/Pclo/Unc13a/Myo5a/Gria1/Cltc/Rab27b/Sptbn2/Sytl5	19
Input	CC	GO:0031253	cell projection membrane	16/397	243/13939	0.00164329740013272	0.00918857842046042	0.00606643517617564	Adora1/Itgav/Ptprj/Slc1a2/Lamp5/Slc7a11/Hpca/Gabra2/Ttyh1/Gabra5/Psd3/Palm/Atp2b1/Slc9a3r1/Fam107a/Aqp4	16
Input	BP	GO:0060326	cell chemotaxis	14/397	195/13697	0.00165667977923564	0.0278250173355968	0.0222609237154958	Ptprj/S1pr1/Lpar1/Pde4b/Pdgfra/Cx3cr1/Cxcl14/Ptk2b/Ednrb/Nov/Enpp2/Pla2g7/Fgf1/Slc12a2	14
Input	BP	GO:0019722	calcium-mediated signaling	12/397	153/13697	0.00166568601972406	0.0278551735679395	0.0222850496874451	Atp2b4/Ptprj/Prnp/Fkbp1a/Ppp3ca/Camkk2/Calm3/Cx3cr1/Ppp3r1/Neurod2/Ptk2b/Ednrb	12
IP	CC	GO:0032809	neuronal cell body membrane	5/425	29/13939	0.0016692326594053	0.00716698059267596	0.00486825942192564	Kcna2/Kcnc3/Kcnc1/Kcnc2/Slc4a8	5
IP	BP	GO:0003013	circulatory system process	23/425	379/13697	0.00172688540258578	0.0309182260210434	0.0274502251660366	Atp1b1/Scn1a/Pde5a/Ank2/Kcnh2/Slit2/Nos1/Tac1/Npy/Grip2/Oxtr/Atp1a3/Sptbn4/Nav2/Cacna2d2/Gaa/Dock4/Akap6/Adra1a/Abat/Ptprm/Dmd/Amot	23
IP	BP	GO:0048638	regulation of developmental growth	21/425	334/13697	0.00176292146978069	0.0314048070872993	0.0278822279536856	Erbb4/Syt2/Dusp10/Slit2/Flt3/Plxna4/Sptbn4/Ntrk3/Unc13a/Cacna2d2/Golga4/Ncor1/Akap6/Dbn1/Map1b/Nipbl/Apc/Myo5b/Rbp4/Sema4g/Arx	21
Input	CC	GO:0044306	neuron projection terminus	13/397	178/13939	0.00177014495678634	0.00976038260894691	0.00644394874619589	Adora1/Glul/Bdnf/Kcnip3/Fkbp1a/Penk/Snca/Gabrb3/Sept7/Cck/Rpl26/Cplx2/Sept5	13
IP	BP	GO:0048265	response to pain	5/425	29/13697	0.00180254885048632	0.0319501783748701	0.0283664266471269	Reln/Tac1/Cacna1a/Kalrn/Grik1	5
IP	CC	GO:0030139	endocytic vesicle	12/425	147/13939	0.00181374737303625	0.0076628852152708	0.00520510871572601	Srgap2/Gsn/Stxbp3/Unc13b/Rab11fip5/Cemip/Myo1e/Myo18a/Cltc/Flnb/Itsn1/Amot	12
IP	CC	GO:0032590	dendrite membrane	6/425	43/13939	0.0018174791856732	0.0076628852152708	0.00520510871572601	Oprd1/Kcnc3/Kcnc1/Kcnc2/Gria1/Hcn1	6
Input	CC	GO:0043235	receptor complex	19/397	316/13939	0.00182005988668185	0.0098981339042835	0.00653489418577911	Ramp1/Gpr37l1/Acvr1c/Itgav/Nlgn1/Fgfr3/Gabra2/Pdgfra/Gpr37/Tril/Gabra5/Gabrb3/Smad3/Cacng4/Itgb8/Nrn1/Ptk2b/Itgb5/Csf1r	19
Input	BP	GO:0033002	muscle cell proliferation	14/397	197/13697	0.00182328648508053	0.0303592917752849	0.0242884261351926	Igfbp5/Rgs5/Pde1a/S1pr1/Foxp1/Gnai2/Gja1/Id2/Pik3r1/Ndrg2/Nov/Apod/Egr1/Fgf1	14
IP	BP	GO:0021879	forebrain neuron differentiation	7/425	57/13697	0.00182644144422449	0.0322126115411733	0.0285994235047459	Erbb4/Lhx6/Dlx1/Slit2/Shank3/Robo1/Arx	7
Input	BP	GO:0032231	regulation of actin filament bundle assembly	9/397	96/13697	0.00185028667866566	0.0305000334446553	0.0244010240727844	Sdc4/S100a10/S1pr1/Lpar1/Stmn1/Wnt4/Smad3/Pik3r1/Synpo	9
Input	BP	GO:0060079	excitatory postsynaptic potential	8/397	78/13697	0.0018521760862656	0.0305000334446553	0.0244010240727844	Adora1/Rgs4/Bdnf/Nlgn1/Ppp3ca/Snca/Ptk2b/Nrxn1	8
Input	BP	GO:0060041	retina development in camera-type eye	10/397	115/13697	0.00186234954781827	0.0305000334446553	0.0244010240727844	Bhlhe22/Clic4/Pdgfra/Ptn/Gpm6a/Fat3/Rab11fip4/Sox9/Sox8/Rorb	10
IP	BP	GO:0008016	regulation of heart contraction	12/425	145/13697	0.00186687534067203	0.0327627380330809	0.0290878440261041	Atp1b1/Pde5a/Ank2/Kcnh2/Nos1/Tac1/Sptbn4/Cacna2d2/Gaa/Akap6/Adra1a/Dmd	12
IP	MF	GO:0017016	Ras GTPase binding	23/424	380/13615	0.00187057302870984	0.0225232262640572	0.0190874798847942	Srgap2/Rab3gap2/Rims4/Rab11fip5/Srgap3/Arhgef17/Mcf2l/Tbc1d9/Exph5/Myo5a/Ranbp2/Dock4/Stxbp6/Daam1/Cdc42bpb/Bicd2/Mycbp2/Trio/Kalrn/Itsn1/Myo5b/Sytl5/Arhgef6	23
Input	MF	GO:0048306	calcium-dependent protein binding	7/396	61/13615	0.00188351652327877	0.0348497106638606	0.0274798212530917	Kcnip3/S100a1/Calm3/Calm1/Cplx2/Calm2/Nrxn1	7
Input	BP	GO:0030325	adrenal gland development	4/397	19/13697	0.00190695668055673	0.0305000334446553	0.0244010240727844	Pbx1/Pdgfra/Smad3/Ly6e	4
Input	BP	GO:0042069	regulation of catecholamine metabolic process	4/397	19/13697	0.00190695668055673	0.0305000334446553	0.0244010240727844	Gpr37/Snca/Epas1/Htr2c	4
Input	BP	GO:0095500	acetylcholine receptor signaling pathway	4/397	19/13697	0.00190695668055673	0.0305000334446553	0.0244010240727844	Lypd1/Gnai2/Cdk5r1/Ly6e	4
Input	BP	GO:1903831	signal transduction involved in cellular response to ammonium ion	4/397	19/13697	0.00190695668055673	0.0305000334446553	0.0244010240727844	Lypd1/Gnai2/Cdk5r1/Ly6e	4
Input	BP	GO:1905144	response to acetylcholine	4/397	19/13697	0.00190695668055673	0.0305000334446553	0.0244010240727844	Lypd1/Gnai2/Cdk5r1/Ly6e	4
Input	BP	GO:1905145	cellular response to acetylcholine	4/397	19/13697	0.00190695668055673	0.0305000334446553	0.0244010240727844	Lypd1/Gnai2/Cdk5r1/Ly6e	4
Input	BP	GO:0007169	transmembrane receptor protein tyrosine kinase signaling pathway	25/397	459/13697	0.00191568035770409	0.0305000334446553	0.0244010240727844	Igfbp5/Nucks1/Adora1/Chn1/Ptprj/Bdnf/Rassf2/Stmn1/Wnt4/Fgfr3/Pdgfra/Cav2/Snca/Igf2/Gnai2/Cdk5r1/Sox9/Slc9a3r1/Rgs14/Pik3r1/Ptk2b/Apod/Nrxn1/Fgf1/Csf1r	25
Input	BP	GO:0048871	multicellular organismal homeostasis	21/397	360/13697	0.00191858869455119	0.0305000334446553	0.0244010240727844	Adora1/Akt3/Cd34/Itgav/Gatm/Fabp5/Car2/Ctss/S1pr1/Stmn1/Gja1/Sox9/Dio2/Homer1/Ptk2b/Ednrb/Epas1/Aqp4/Csf1r/Aldh1a1/Scd1	21
IP	BP	GO:0009791	post-embryonic development	10/425	108/13697	0.00191910905339286	0.0333492235013611	0.0296085452510043	Ash1l/Flt3/Sox6/Kmt2a/Myo1e/Pygo1/Aldh5a1/Mapk8ip3/Zfp950/Atrx	10
IP	BP	GO:0031109	microtubule polymerization or depolymerization	10/425	108/13697	0.00191910905339286	0.0333492235013611	0.0296085452510043	Dst/Ttbk2/Map1a/Clip1/Eml2/Apc2/Inpp5j/Nin/Map1b/Apc	10
Input	MF	GO:0003779	actin binding	21/396	359/13615	0.00193306507245541	0.0348497106638606	0.0274798212530917	Arpc5/Ermn/Phactr3/Hpca/Ywhah/Snca/Klhl2/Mobp/Marcks/Cobl/Gas7/Cdk5r1/Inf2/Phactr1/Fam107a/Gmfb/Mkl2/Daam2/Synpo/Diaph2/Tmsb4x	21
IP	CC	GO:0098685	Schaffer collateral - CA1 synapse	10/425	110/13939	0.00193803277630409	0.00809117094406213	0.00549602704702376	Cplx1/Iqsec1/Shank1/Myo5a/Bsn/Grm1/Nefh/Dgkb/Myo5b/Iqsec2	10
IP	CC	GO:0044298	cell body membrane	5/425	30/13939	0.00195363742880133	0.00809117094406213	0.00549602704702376	Kcna2/Kcnc3/Kcnc1/Kcnc2/Slc4a8	5
Input	BP	GO:1905475	regulation of protein localization to membrane	12/397	156/13697	0.00196333918163799	0.0310835215519162	0.0248678336380032	Lypd1/Prnp/Slc7a11/Hpca/Ptn/Cdk5r1/Pik3r1/Grasp/Nrxn1/Cdh2/Camk2a/Pgrmc1	12
IP	BP	GO:0048172	regulation of short-term neuronal synaptic plasticity	4/425	18/13697	0.00197882961374222	0.0342192730766642	0.0303810040826148	Unc13b/Unc13a/Kmt2a/Grik1	4
Input	BP	GO:0050878	regulation of body fluid levels	15/397	221/13697	0.00199899174997679	0.0314823682628977	0.0251869240486308	Serpine2/Adora1/Cd34/Ptprj/Slc7a11/Rap2b/Stmn1/Pdgfra/Apoe/Gnai2/Gja1/Ednrb/Emp2/Aqp4/Scd1	15
Input	BP	GO:0046850	regulation of bone remodeling	6/397	46/13697	0.00200553219981105	0.0314823682628977	0.0251869240486308	Itgav/Car2/S1pr1/Fgfr3/Gja1/Csf1r	6
Input	BP	GO:0043271	negative regulation of ion transport	11/397	136/13697	0.00201298083379129	0.0314823682628977	0.0251869240486308	Serpine2/Adora1/Rgs4/Atp1a2/Snca/Gnao1/Ywhae/Slc9a3r1/Ptk2b/Tmbim6/Gpm6b	11
Input	CC	GO:0005902	microvillus	7/397	63/13939	0.00202068824385498	0.0108407193623031	0.00715720302588749	Kcnj10/Itgav/Car2/Clic4/Pdgfra/Cnp/Slc9a3r1	7
Input	BP	GO:0061564	axon development	24/397	436/13697	0.00204186764344307	0.0318053818815346	0.0254453455057252	Chn1/Lrrc4c/Bdnf/Bhlhe22/Skil/Cers2/Tspan2/Plppr4/Pou3f2/Nfib/Stmn1/Fgfr3/Foxp1/Apoe/Sept7/Cck/Cobl/Cdk5r1/Cnp/Nptx1/Nrn1/Cdh2/Csf1r/Plp1	24
Input	BP	GO:1901617	organic hydroxy compound biosynthetic process	12/397	157/13697	0.00207174211981331	0.0321411237302764	0.0257139499631024	Itpka/Slc7a11/Wnt4/Gpr37/Snca/Apoe/Dkk3/Msmo1/Fdft1/Ptk2b/Epas1/Fgf1	12
Input	BP	GO:0030336	negative regulation of cell migration	15/397	222/13697	0.00208867353317403	0.0322741834346051	0.0258204020774693	Igfbp5/Adora1/Acvr1c/Ptprj/Rap2b/Cers2/Clic4/Wnt4/Ptn/Apoe/Cx3cr1/Slc9a3r1/Rap2a/Nov/Apod	15
Input	BP	GO:0098801	regulation of renal system process	5/397	32/13697	0.00210621141918483	0.032286883779012	0.0258305627682818	Adora1/Gnai2/Gja1/Ednrb/Emp2	5
Input	BP	GO:0099068	postsynapse assembly	5/397	32/13697	0.00210621141918483	0.032286883779012	0.0258305627682818	Nlgn1/Nptx1/Nptxr/Nrxn1/Cdh2	5
Input	MF	GO:0022839	ion gated channel activity	16/396	244/13615	0.0021140880064036	0.0348497106638606	0.0274798212530917	Kcnq5/Kcnj10/Scn2a/Itgav/Kcnip3/Clic4/Cacna2d1/Gabra2/Ttyh1/Gabra5/Gabrb3/Cacng4/Kcnj16/Kcnj2/Ptk2b/Kcnv1	16
Input	CC	GO:0048786	presynaptic active zone	8/397	81/13939	0.00211575819898568	0.0111994133999642	0.00739401812698153	Atp2b4/Adora1/Grm3/Cacna2d1/Gpm6a/Atp2b1/Nrxn1/Cdh2	8
IP	BP	GO:0007018	microtubule-based movement	16/425	229/13697	0.00213107801651343	0.0366731629540782	0.0325596487959896	Dst/Kif1a/Map1a/Kif1b/Copg1/Dync2h1/Myo5a/Bsn/Nefh/Syne2/Dync1h1/Bicd2/Map1b/Kif21a/Mapk8ip3/Rab27b	16
IP	MF	GO:0016887	ATPase activity	22/424	361/13615	0.00214111039062784	0.0247851344860713	0.0210043512593824	Kif1a/Atp1b1/Chd6/Macf1/Kif1b/Atp1a3/Myh14/Dync2h1/Myo1e/Myh10/Bptf/Abca5/Atad2b/Dync1h1/Atad2/Myh9/Kif21a/Abcc5/Myo5b/Atp5a1/Smarca2/Atrx	22
IP	MF	GO:0005272	sodium channel activity	5/424	30/13615	0.00214244382845701	0.0247851344860713	0.0210043512593824	Scn1a/Grik3/Hcn1/Scn8a/Grik1	5
Input	BP	GO:0010817	regulation of hormone levels	22/397	388/13697	0.00215409625844738	0.0328904104600088	0.0263134038477283	Adora1/Glul/Acvr1c/Pcsk2/Ppp3ca/Wnt4/Ywhah/Pdgfra/Dkk3/Igf2/Cpe/Gja1/Dio2/Ywhaz/Nov/Ly6e/Sox8/Nrxn1/Egr1/Aldh1a1/Rfx3/Htr2c	22
Input	BP	GO:0030278	regulation of ossification	13/397	179/13697	0.0021666240088471	0.0329514509691982	0.0263622382510364	Igfbp5/Pbx1/Rassf2/S1pr1/Wnt4/Fgfr3/Smad3/Gja1/Sox9/Id2/Ptk2b/Rorb/Gpm6b	13
Input	BP	GO:0006644	phospholipid metabolic process	18/397	292/13697	0.00218765370303605	0.0331408088424637	0.02651373074144	Dbi/Prdx6/Pip4k2a/Fabp5/Plppr4/Plpp3/Fgfr3/Pdgfra/Snca/Serinc1/Pik3r1/Samd8/Fdft1/Ptk2b/Enpp2/Pla2g7/Csf1r/Htr2c	18
Input	BP	GO:0015807	L-amino acid transport	6/397	47/13697	0.00224390085702497	0.033860113322998	0.0270891978463212	Rgs4/Kcnj10/Slc1a2/Slc7a11/Slc25a18/Slc1a3	6
Input	CC	GO:0044455	mitochondrial membrane part	14/397	205/13939	0.00225007955352314	0.0117537050361669	0.00775996965134713	Bdnf/Ndufb9/ND1/ND2/COX1/COX2/ATP8/ATP6/COX3/ND3/ND4L/ND4/ND5/CYTB	14
Input	BP	GO:0001654	eye development	18/397	293/13697	0.00227042518491552	0.0339947770904211	0.0271969332636147	Gpd2/Bdnf/Meis2/Bhlhe22/Skil/Clic4/Fgfr3/Pdgfra/Ptn/Gpm6a/Fat3/Smad3/Gja1/Rab11fip4/Sox9/Sox8/Rorb/Aldh1a1	18
Input	BP	GO:0150063	visual system development	18/397	293/13697	0.00227042518491552	0.0339947770904211	0.0271969332636147	Gpd2/Bdnf/Meis2/Bhlhe22/Skil/Clic4/Fgfr3/Pdgfra/Ptn/Gpm6a/Fat3/Smad3/Gja1/Rab11fip4/Sox9/Sox8/Rorb/Aldh1a1	18
IP	CC	GO:0098686	hippocampal mossy fiber to CA3 synapse	6/425	45/13939	0.00230713224974336	0.00947138502526223	0.00643355438063246	Calb1/Unc13b/Grin2d/Shank2/Bsn/Cdh9	6
Input	BP	GO:0006120	mitochondrial electron transport, NADH to ubiquinone	4/397	20/13697	0.00232974910807357	0.0346146954018777	0.027692888183417	Bdnf/Ndufb9/ND2/ND4	4
Input	BP	GO:0055075	potassium ion homeostasis	4/397	20/13697	0.00232974910807357	0.0346146954018777	0.027692888183417	Atp1a2/Kcnj10/Atp1b2/Slc12a2	4
IP	CC	GO:0099146	intrinsic component of postsynaptic density membrane	8/425	77/13939	0.00233945413737362	0.00952056118513784	0.00646695789003965	Erbb4/Oprd1/Clstn3/Grin2d/Gria4/Grm1/Gria1/Scn8a	8
Input	BP	GO:0048880	sensory system development	18/397	294/13697	0.00235581038130501	0.034838936144217	0.0278722881097105	Gpd2/Bdnf/Meis2/Bhlhe22/Skil/Clic4/Fgfr3/Pdgfra/Ptn/Gpm6a/Fat3/Smad3/Gja1/Rab11fip4/Sox9/Sox8/Rorb/Aldh1a1	18
Input	MF	GO:0004129	cytochrome-c oxidase activity	4/396	20/13615	0.00235931498456422	0.0348497106638606	0.0274798212530917	Cox8a/COX1/COX2/COX3	4
Input	MF	GO:0015002	heme-copper terminal oxidase activity	4/396	20/13615	0.00235931498456422	0.0348497106638606	0.0274798212530917	Cox8a/COX1/COX2/COX3	4
Input	MF	GO:0016676	oxidoreductase activity, acting on a heme group of donors, oxygen as acceptor	4/396	20/13615	0.00235931498456422	0.0348497106638606	0.0274798212530917	Cox8a/COX1/COX2/COX3	4
Input	MF	GO:0005244	voltage-gated ion channel activity	12/396	159/13615	0.00236925552105049	0.0348497106638606	0.0274798212530917	Kcnq5/Kcnj10/Scn2a/Itgav/Kcnip3/Clic4/Cacna2d1/Cacng4/Kcnj16/Kcnj2/Ptk2b/Kcnv1	12
Input	MF	GO:0022832	voltage-gated channel activity	12/396	159/13615	0.00236925552105049	0.0348497106638606	0.0274798212530917	Kcnq5/Kcnj10/Scn2a/Itgav/Kcnip3/Clic4/Cacna2d1/Cacng4/Kcnj16/Kcnj2/Ptk2b/Kcnv1	12
Input	BP	GO:0003015	heart process	13/397	181/13697	0.00238910022987506	0.034838936144217	0.0278722881097105	Atp2b4/Adora1/Rgs4/Atp1a2/S100a1/Pde4b/Cacna2d1/Gnao1/Gnai2/Gja1/Kcnj2/Pik3r1/Epas1	13
Input	BP	GO:0021543	pallium development	11/397	139/13697	0.00239160374840413	0.034838936144217	0.0278722881097105	Zbtb18/Bhlhe22/Bcan/Pou3f2/Neurod6/Gng12/Tacc1/Cx3cr1/Ywhae/Cdk5r1/Cdh2	11
Input	CC	GO:0031225	anchored component of membrane	10/397	121/13939	0.00239339111018214	0.012339951568082	0.00814701826979294	Lypd1/Prnp/Bcan/Negr1/Cacna2d1/Mmp17/Sprn/Nrn1/Gpc5/Ly6e	10
Input	BP	GO:0014003	oligodendrocyte development	5/397	33/13697	0.00242419172595704	0.034838936144217	0.0278722881097105	Kcnj10/Fgfr3/Id2/Clu/Plp1	5
Input	BP	GO:0032228	regulation of synaptic transmission, GABAergic	5/397	33/13697	0.00242419172595704	0.034838936144217	0.0278722881097105	Dbi/Adora1/Bdnf/Car2/Nlgn1	5
Input	BP	GO:1902476	chloride transmembrane transport	5/397	33/13697	0.00242419172595704	0.034838936144217	0.0278722881097105	Gabra2/Gabra5/Gabrb3/Slc1a3/Slc12a2	5
Input	BP	GO:0007632	visual behavior	7/397	64/13697	0.00244222915953782	0.034838936144217	0.0278722881097105	Atp1a2/Slc1a2/Meis2/Slc7a11/Cck/Rgs14/Synpo	7
Input	BP	GO:0034103	regulation of tissue remodeling	7/397	64/13697	0.00244222915953782	0.034838936144217	0.0278722881097105	Itgav/Car2/S1pr1/Ppp3ca/Fgfr3/Gja1/Csf1r	7
Input	BP	GO:0006820	anion transport	22/397	392/13697	0.00244388047357233	0.034838936144217	0.0278722881097105	Adora1/Rgs4/Kcnj10/Slc1a2/Bdnf/Prnp/Car2/Slc7a11/Clic4/Gabra2/Snca/Slc25a18/Ttyh1/Apoe/Gabra5/Gabrb3/Cck/Gja1/Slc9a3r1/Slc1a3/Slc12a2/Htr2c	22
IP	BP	GO:2000737	negative regulation of stem cell differentiation	4/425	19/13697	0.00244575443312029	0.0417762370945984	0.0370903270470935	Ncoa3/Cdk12/Cdk13/Lbh	4
IP	BP	GO:2000463	positive regulation of excitatory postsynaptic potential	5/425	31/13697	0.00245118683093835	0.0417762370945984	0.0370903270470935	Reln/Shank1/Shank2/Dbn1/Shank3	5
IP	CC	GO:0005882	intermediate filament	7/425	61/13939	0.00245925206710515	0.00992181006383802	0.00673951110948961	Dst/Macf1/Synm/Shank2/Myo5a/Nefh/Plec	7
IP	MF	GO:0008307	structural constituent of muscle	4/424	19/13615	0.00247827751793027	0.0281189179919011	0.0238295915185603	Synm/Mybpc1/Plec/Dmd	4
IP	BP	GO:0035264	multicellular organism growth	13/425	170/13697	0.00248856483690824	0.0418988010896715	0.0371991434216072	Ncoa3/Flt3/Sptbn4/Nek1/Ankrd11/Cacna2d2/Adarb1/Ncor1/Unc79/Nipbl/Sptbn2/Zfp950/Atrx	13
Input	BP	GO:0001765	membrane raft assembly	3/397	10/13697	0.00249143970471589	0.034838936144217	0.0278722881097105	S100a10/Cav2/Emp2	3
Input	BP	GO:0001977	renal system process involved in regulation of blood volume	3/397	10/13697	0.00249143970471589	0.034838936144217	0.0278722881097105	Adora1/Gja1/Emp2	3
Input	BP	GO:0071280	cellular response to copper ion	3/397	10/13697	0.00249143970471589	0.034838936144217	0.0278722881097105	Prnp/Snca/Mt1	3
Input	BP	GO:0097113	AMPA glutamate receptor clustering	3/397	10/13697	0.00249143970471589	0.034838936144217	0.0278722881097105	Nlgn1/Slc7a11/Apoe	3
Input	BP	GO:0097119	postsynaptic density protein 95 clustering	3/397	10/13697	0.00249143970471589	0.034838936144217	0.0278722881097105	Nlgn1/Nrxn1/Cdh2	3
Input	BP	GO:0106072	negative regulation of adenylate cyclase-activating G protein-coupled receptor signaling pathway	3/397	10/13697	0.00249143970471589	0.034838936144217	0.0278722881097105	Atp2b4/Pde4b/Gnai2	3
Input	BP	GO:1900038	negative regulation of cellular response to hypoxia	3/397	10/13697	0.00249143970471589	0.034838936144217	0.0278722881097105	Cd34/Ddah1/Tmbim6	3
Input	BP	GO:0043270	positive regulation of ion transport	16/397	249/13697	0.00250526429909744	0.034838936144217	0.0278722881097105	Dbi/Adora1/Akt3/S100a1/Ctss/Cacna2d1/Snca/Apoe/Cck/Atp1b2/Cacng4/Kcnj2/Slc9a3r1/Homer1/Camk2a/Htr2c	16
Input	BP	GO:0034329	cell junction assembly	13/397	182/13697	0.00250717686981422	0.034838936144217	0.0278722881097105	Itgav/Ptprj/Sdc4/S100a10/Wnt4/Smad3/Gja1/Fam107a/Ptk2b/Enpp2/Apod/Cdh2/Gpm6b	13
IP	BP	GO:0006874	cellular calcium ion homeostasis	21/425	344/13697	0.0025143987809126	0.0418988010896715	0.0371991434216072	Atp1b1/Sv2a/Ank2/Calb1/Slc24a2/Kcnk3/Nos1/Tac1/Adcyap1r1/Oxtr/Grin2d/Cemip/Cacna1a/Ubash3b/Myo5a/Grm1/Akap6/Adra1a/Pvalb/Got1/Dmd	21
IP	BP	GO:0099175	regulation of postsynapse organization	10/425	112/13697	0.00251456402224445	0.0418988010896715	0.0371991434216072	Dnm3/Zfp804a/Reln/Ppp1r9a/Ntrk3/Srcin1/Dgkb/Dbn1/Shank3/Kalrn	10
Input	MF	GO:0004089	carbonate dehydratase activity	3/396	10/13615	0.00251622459666863	0.0348497106638606	0.0274798212530917	Car2/Car8/Car10	3
Input	MF	GO:0022851	GABA-gated chloride ion channel activity	3/396	10/13615	0.00251622459666863	0.0348497106638606	0.0274798212530917	Gabra2/Gabra5/Gabrb3	3
Input	MF	GO:0042577	lipid phosphatase activity	3/396	10/13615	0.00251622459666863	0.0348497106638606	0.0274798212530917	Plppr4/Plpp3/Plpp6	3
Input	MF	GO:0051920	peroxiredoxin activity	3/396	10/13615	0.00251622459666863	0.0348497106638606	0.0274798212530917	Prdx6/Selenof/Prdx1	3
IP	BP	GO:0098900	regulation of action potential	6/425	45/13697	0.00251747380313118	0.0418988010896715	0.0371991434216072	Ank2/Tac1/Ank3/Kcnip1/Hcn1/Adra1a	6
IP	BP	GO:2001222	regulation of neuron migration	6/425	45/13697	0.00251747380313118	0.0418988010896715	0.0371991434216072	Erbb4/Srgap2/Reln/Nipbl/Scrt1/Mapk8ip3	6
Input	BP	GO:0035418	protein localization to synapse	8/397	82/13697	0.00254755270962546	0.0352731043630221	0.0282196368815709	Nlgn1/Nptx2/Nptx1/Homer1/Nptxr/Grasp/Nrxn1/Camk2a	8
IP	BP	GO:1903522	regulation of blood circulation	14/425	191/13697	0.00255774317974744	0.0423700914589004	0.0376175706219619	Atp1b1/Pde5a/Ank2/Kcnh2/Nos1/Tac1/Oxtr/Sptbn4/Cacna2d2/Gaa/Dock4/Akap6/Adra1a/Dmd	14
IP	BP	GO:0007009	plasma membrane organization	8/425	77/13697	0.00260519747063539	0.0429554652716393	0.0381372848822512	Gsn/Ank2/Ank3/Sptbn1/Myh10/Sptb/Pacsin2/Epb41l3	8
IP	BP	GO:0031032	actomyosin structure organization	13/425	171/13697	0.00261959549880762	0.0429928983484861	0.0381705192077718	Frmd5/Limch1/Ppp1r9a/Tac1/Myh14/Mybpc1/Myh10/Myo18a/Cdc42bpb/Actn2/Myh9/Epb41l3/Sorbs1	13
IP	CC	GO:0031672	A band	5/425	32/13939	0.00262625145658957	0.0105050058263583	0.00713565398011742	Dst/Ank2/Ank1/Mybpc1/Sptbn1	5
Input	BP	GO:0001503	ossification	18/397	297/13697	0.00262829212225641	0.036261044529559	0.0290100213193414	Igfbp5/Pbx1/Rassf2/S1pr1/Wnt4/Fgfr3/Bmp3/Ptn/Igf2/Smad3/Gja1/Sox9/Id2/Ptk2b/Klf10/Sox8/Rorb/Gpm6b	18
IP	CC	GO:0030658	transport vesicle membrane	11/425	134/13939	0.00265534565245836	0.010531370892801	0.00715356277468712	Syt2/Gad2/Slc32a1/Sv2a/Slc6a17/Unc13b/Rab3b/Oprd1/Unc13a/Cltc/Rab27b	11
Input	BP	GO:0008217	regulation of blood pressure	11/397	141/13697	0.00267462700085478	0.0367689825775872	0.0294163883667714	Adora1/Gpr37l1/Atp1a2/Cd34/Ddah1/Smad3/Gja1/Id2/Pik3r1/Ednrb/Emp2	11
IP	BP	GO:0032271	regulation of protein polymerization	14/425	192/13697	0.0026831030640019	0.0438322597321969	0.0389157320464016	Sptan1/Gsn/Slit2/Clip1/Ppp1r9a/Eml2/Inpp5j/Sptbn1/Nin/Sptb/Dbn1/Map1b/Rictor/Apc	14
Input	MF	GO:0022836	gated channel activity	16/396	250/13615	0.00269736933268282	0.0359074558454992	0.0283138783505266	Kcnq5/Kcnj10/Scn2a/Itgav/Kcnip3/Clic4/Cacna2d1/Gabra2/Ttyh1/Gabra5/Gabrb3/Cacng4/Kcnj16/Kcnj2/Ptk2b/Kcnv1	16
Input	MF	GO:0005496	steroid binding	7/396	65/13615	0.00272222589442412	0.0359074558454992	0.0283138783505266	Paqr8/Atp1a2/Gstm1/Apoe/Apod/Osbpl1a/Pgrmc1	7
Input	BP	GO:0006636	unsaturated fatty acid biosynthetic process	5/397	34/13697	0.00277565073942022	0.0375976640740916	0.0300793606609352	Ptgds/Fabp5/Fads1/Scd2/Scd1	5
Input	BP	GO:0007212	dopamine receptor signaling pathway	5/397	34/13697	0.00277565073942022	0.0375976640740916	0.0300793606609352	Rgs4/Cav2/Gnao1/Palm/Slc9a3r1	5
Input	BP	GO:0051968	positive regulation of synaptic transmission, glutamatergic	5/397	34/13697	0.00277565073942022	0.0375976640740916	0.0300793606609352	Glul/Nlgn1/Cacng4/Ptk2b/Nrxn1	5
IP	MF	GO:0008017	microtubule binding	15/424	213/13615	0.00278085367391422	0.0309566729737621	0.0262344686218323	Dst/Kif1a/Cep350/Dnm3/Map1a/Macf1/Kif1b/Clip1/Clip2/Eml2/Cep295/Nf1/Map1b/Kif21a/Apc	15
Input	BP	GO:1900449	regulation of glutamate receptor signaling pathway	6/397	49/13697	0.00278395378869611	0.0375976640740916	0.0300793606609352	Prnp/Nlgn1/Frrs1l/Cacng4/Ptk2b/Nrxn1	6
Input	BP	GO:0006694	steroid biosynthetic process	9/397	102/13697	0.00280920048449785	0.0375976640740916	0.0300793606609352	Pbx1/Wnt4/Apoe/Dkk3/Igf2/Msmo1/Fdft1/Egr1/Fgf1	9
Input	BP	GO:0015698	inorganic anion transport	9/397	102/13697	0.00280920048449785	0.0375976640740916	0.0300793606609352	Prnp/Car2/Clic4/Gabra2/Ttyh1/Gabra5/Gabrb3/Slc1a3/Slc12a2	9
Input	BP	GO:0021987	cerebral cortex development	9/397	102/13697	0.00280920048449785	0.0375976640740916	0.0300793606609352	Zbtb18/Bhlhe22/Pou3f2/Gng12/Tacc1/Cx3cr1/Ywhae/Cdk5r1/Cdh2	9
Input	BP	GO:0097062	dendritic spine maintenance	4/397	21/13697	0.0028128594054929	0.0375976640740916	0.0300793606609352	Itpka/Prnp/Apoe/Homer1	4
Input	BP	GO:0035690	cellular response to drug	16/397	252/13697	0.00282250131542495	0.0375976640740916	0.0300793606609352	Lypd1/Gpr37l1/Prnp/Gstm1/Ppp3ca/Pde4b/Gpr37/Foxp1/Gnai2/Cdk5r1/Sox9/Net1/Rap2a/Ly6e/Egr1/Klf9	16
IP	BP	GO:0007026	negative regulation of microtubule depolymerization	5/425	32/13697	0.00283227942743165	0.0456383207738418	0.0405192128613428	Ttbk2/Map1a/Apc2/Map1b/Apc	5
IP	BP	GO:0043267	negative regulation of potassium ion transport	5/425	32/13697	0.00283227942743165	0.0456383207738418	0.0405192128613428	Kcnab1/Kcnh2/Nos1/Ank3/Actn2	5
IP	BP	GO:0099068	postsynapse assembly	5/425	32/13697	0.00283227942743165	0.0456383207738418	0.0405192128613428	Reln/Shank1/Ntrk3/Shank2/Shank3	5
Input	MF	GO:0016675	oxidoreductase activity, acting on a heme group of donors	4/396	21/13615	0.00284833158919329	0.0366971093119321	0.0289365387886222	Cox8a/COX1/COX2/COX3	4
Input	CC	GO:0098936	intrinsic component of postsynaptic membrane	12/397	166/13939	0.00285484903088073	0.0145304495546109	0.00959321739121864	Adora1/Lrrc4c/Nlgn1/Plppr4/Grm3/Cacna2d1/Gabra2/Slc6a11/Gabra5/Gabrb3/Cacng4/Cdh2	12
Input	BP	GO:0014706	striated muscle tissue development	20/397	348/13697	0.00289163359593327	0.0383861875638839	0.0307102052366073	Rgs4/Zbtb18/Bdnf/Fkbp1a/Skil/S1pr1/Ppp3ca/Pdgfra/Cav2/Foxp1/Smad3/Gja1/Hlf/Id2/Homer1/Ly6e/Mkl2/Sox8/Egr1/Fgf1	20
IP	CC	GO:0098563	intrinsic component of synaptic vesicle membrane	7/425	63/13939	0.00296088053429429	0.0115613635569613	0.00785319791768403	Syt2/Slc32a1/Sv2a/Slc6a17/Rab3b/Oprd1/Rab27b	7
IP	CC	GO:0019898	extrinsic component of membrane	17/425	263/13939	0.00296445219409265	0.0115613635569613	0.00785319791768403	Cdh7/Usp8/Kcnab1/Vps13d/Wdfy3/Mcf2l/Vps13c/Bsn/Apc2/Inpp5j/Kcnip1/Cltc/Cadps/Cdh9/Pacsin2/Shank3/Apc	17
IP	BP	GO:0031646	positive regulation of neurological system process	7/425	62/13697	0.00297637439253774	0.0468294742215826	0.0415767583468286	Unc13b/Reln/Shank1/Shank2/Dbn1/Shank3/Abat	7
Input	CC	GO:0031012	extracellular matrix	20/397	355/13939	0.00297958839577146	0.0149733745964718	0.00988564304526441	Serpine2/Itih5/Cst3/Bcan/S100a10/Wnt4/Mmp17/Ptn/Tril/Lrrn1/Mfge8/Htra1/Igf2/Ncan/Rpsa/Sparc/Vtn/Gpc5/Nov/Fgf1	20
IP	BP	GO:0009065	glutamine family amino acid catabolic process	4/425	20/13697	0.0029831613286798	0.0468294742215826	0.0415767583468286	Gad2/Nos1/Got2/Got1	4
IP	BP	GO:0060004	reflex	4/425	20/13697	0.0029831613286798	0.0468294742215826	0.0415767583468286	Shank1/Cacna1a/Adra1a/Satb1	4
IP	BP	GO:0060080	inhibitory postsynaptic potential	4/425	20/13697	0.0029831613286798	0.0468294742215826	0.0415767583468286	Unc13b/Dbn1/Abat/Grik1	4
Input	BP	GO:2001257	regulation of cation channel activity	11/397	143/13697	0.00298409991139719	0.0394780067045457	0.0315836962504043	Fkbp1a/Nlgn1/S100a1/Ctss/Pde4b/Hpca/Cacna2d1/Cacng4/Homer1/Ptk2b/Nrxn1	11
IP	BP	GO:0007270	neuron-neuron synaptic transmission	3/425	10/13697	0.00302509156466641	0.0468294742215826	0.0415767583468286	Kif1b/Dlgap2/Cacna1a	3
IP	BP	GO:0021783	preganglionic parasympathetic fiber development	3/425	10/13697	0.00302509156466641	0.0468294742215826	0.0415767583468286	Plxna4/Nav2/Adarb1	3
IP	BP	GO:0021892	cerebral cortex GABAergic interneuron differentiation	3/425	10/13697	0.00302509156466641	0.0468294742215826	0.0415767583468286	Lhx6/Dlx1/Arx	3
IP	BP	GO:0031630	regulation of synaptic vesicle fusion to presynaptic active zone membrane	3/425	10/13697	0.00302509156466641	0.0468294742215826	0.0415767583468286	Syt2/Cplx1/Vamp1	3
IP	BP	GO:0043649	dicarboxylic acid catabolic process	3/425	10/13697	0.00302509156466641	0.0468294742215826	0.0415767583468286	Gad2/Got2/Got1	3
Input	BP	GO:0009141	nucleoside triphosphate metabolic process	16/397	254/13697	0.00305195947538807	0.0402379503529833	0.0321916760184637	Atp1a2/Bdnf/Ak4/Snca/Ndufb9/Gpd1/ND2/COX1/COX2/ATP8/ATP6/COX3/ND4L/ND4/ND5/CYTB	16
IP	MF	GO:0030898	actin-dependent ATPase activity	3/424	10/13615	0.00305651599521023	0.0327880806758916	0.0277865090473658	Myh14/Myh10/Myh9	3
IP	MF	GO:0098879	structural constituent of postsynaptic specialization	3/424	10/13615	0.00305651599521023	0.0327880806758916	0.0277865090473658	Shank2/Shank3/Dlgap1	3
Input	BP	GO:0050810	regulation of steroid biosynthetic process	6/397	50/13697	0.00308786410705266	0.0402987129917041	0.0322402881163108	Wnt4/Apoe/Dkk3/Igf2/Egr1/Fgf1	6
Input	BP	GO:0098661	inorganic anion transmembrane transport	6/397	50/13697	0.00308786410705266	0.0402987129917041	0.0322402881163108	Prnp/Gabra2/Gabra5/Gabrb3/Slc1a3/Slc12a2	6
Input	BP	GO:1901607	alpha-amino acid biosynthetic process	6/397	50/13697	0.00308786410705266	0.0402987129917041	0.0322402881163108	Atp2b4/Glul/Gatm/Srr/Slc1a3/Psat1	6
Input	BP	GO:0044089	positive regulation of cellular component biogenesis	25/397	476/13697	0.00310397646812152	0.0403303594819151	0.0322656063432846	Arpc5/Pip4k2a/Ptprj/Bdnf/Sdc4/Nlgn1/S100a10/Lpar1/Wnt4/Lrrn1/Gpm6a/Sept7/Smad3/Cck/Palm/Cobl/Sox9/Tppp/Gmfb/Clu/Ptk2b/Enpp2/Nrxn1/Synpo/Gda	25
IP	BP	GO:0030042	actin filament depolymerization	6/425	47/13697	0.00315067597288823	0.0483512827873973	0.0429278703984316	Sptan1/Gsn/Mical3/Sptbn1/Sptb/Actn2	6
IP	BP	GO:0098815	modulation of excitatory postsynaptic potential	6/425	47/13697	0.00315067597288823	0.0483512827873973	0.0429278703984316	Reln/Shank1/Shank2/Syne1/Dbn1/Shank3	6
Input	BP	GO:0032768	regulation of monooxygenase activity	5/397	35/13697	0.00316254289902591	0.0403303594819151	0.0322656063432846	Atp2b4/S100a1/Snca/Apoe/Ptk2b	5
Input	BP	GO:0048169	regulation of long-term neuronal synaptic plasticity	5/397	35/13697	0.00316254289902591	0.0403303594819151	0.0322656063432846	Kcnj10/Bdnf/Snca/Egr1/Synpo	5
Input	BP	GO:0043010	camera-type eye development	16/397	255/13697	0.00317235072488947	0.0403303594819151	0.0322656063432846	Gpd2/Bhlhe22/Skil/Clic4/Fgfr3/Pdgfra/Ptn/Gpm6a/Fat3/Smad3/Gja1/Rab11fip4/Sox9/Sox8/Rorb/Aldh1a1	16
Input	BP	GO:0048872	homeostasis of number of cells	16/397	255/13697	0.00317235072488947	0.0403303594819151	0.0322656063432846	Akt3/Zbtb18/Rassf2/Skil/Slc7a11/Rps6/Pde4b/Prdx1/Rps17/Kitl/Sox9/Id2/Rps24/Nov/Epas1/Cdh2	16
Input	BP	GO:0014743	regulation of muscle hypertrophy	7/397	67/13697	0.00317520891291277	0.0403303594819151	0.0322656063432846	Igfbp5/Atp2b4/Rgs4/Ppp3ca/Mtpn/Foxp1/Smad3	7
Input	BP	GO:0110110	positive regulation of animal organ morphogenesis	7/397	67/13697	0.00317520891291277	0.0403303594819151	0.0322656063432846	Cd34/Wnt4/Pdgfra/Ptn/Sox9/Sox8/Fgf1	7
Input	BP	GO:0110053	regulation of actin filament organization	15/397	232/13697	0.00318425048977068	0.0403303594819151	0.0322656063432846	Arpc5/Rgs4/Sdc4/S100a10/S1pr1/Lpar1/Stmn1/Wnt4/Mtpn/Smad3/Pik3r1/Gmfb/Ptk2b/Synpo/Tmsb4x	15
Input	BP	GO:2000146	negative regulation of cell motility	15/397	232/13697	0.00318425048977068	0.0403303594819151	0.0322656063432846	Igfbp5/Adora1/Acvr1c/Ptprj/Rap2b/Cers2/Clic4/Wnt4/Ptn/Apoe/Cx3cr1/Slc9a3r1/Rap2a/Nov/Apod	15
Input	BP	GO:1903034	regulation of response to wounding	10/397	124/13697	0.00324262432820381	0.0409354829406905	0.0327497248971668	Serpine2/Cd34/Ptprj/Cers2/Plpp3/Wnt4/Pdgfra/Apoe/Smad3/Gja1	10
Input	CC	GO:0005743	mitochondrial inner membrane	21/397	383/13939	0.00325984526897321	0.0161769821472795	0.010680282525978	Gpd2/Bdnf/Gatm/Snca/Slc25a18/Cnp/Slc1a3/Ndufb9/Cox8a/ND1/ND2/COX1/COX2/ATP8/ATP6/COX3/ND3/ND4L/ND4/ND5/CYTB	21
Input	BP	GO:0042330	taxis	23/397	427/13697	0.00329183491142851	0.0411139582670989	0.0328925109942375	Chn1/Itgav/Ptprj/Bdnf/S1pr1/Lpar1/Nfib/Pde4b/Pdgfra/Foxp1/Smad3/Cx3cr1/Cdk5r1/Id2/Cxcl14/Ptk2b/Ednrb/Nov/Enpp2/Pla2g7/Fgf1/Slc12a2/Csf1r	23
IP	BP	GO:0010639	negative regulation of organelle organization	21/425	352/13697	0.00329575246903786	0.0503596659600829	0.0447109795028276	Trip12/Sptan1/Gsn/Ttbk2/Map1a/Slit2/Ppargc1a/Ppp1r9a/Eml2/Shank1/Apc2/Inpp5j/Sptbn1/Atad2b/Sptb/Dbn1/Map1b/Atad2/Shank3/Apc/Atrx	21
Input	CC	GO:0034707	chloride channel complex	5/397	36/13939	0.00332864298334421	0.0163144600541685	0.0107710474704705	Clic4/Gabra2/Ttyh1/Gabra5/Gabrb3	5
Input	BP	GO:0002087	regulation of respiratory gaseous exchange by neurological system process	3/397	11/13697	0.00335254901737928	0.0411139582670989	0.0328925109942375	Adora1/Atp1a2/Nlgn1	3
Input	BP	GO:0021683	cerebellar granular layer morphogenesis	3/397	11/13697	0.00335254901737928	0.0411139582670989	0.0328925109942375	Serpine2/Nfix/Nrxn1	3
Input	BP	GO:0060159	regulation of dopamine receptor signaling pathway	3/397	11/13697	0.00335254901737928	0.0411139582670989	0.0328925109942375	Rgs4/Cav2/Palm	3
Input	BP	GO:0072189	ureter development	3/397	11/13697	0.00335254901737928	0.0411139582670989	0.0328925109942375	Nfia/Sox9/Sox8	3
Input	BP	GO:0086103	G protein-coupled receptor signaling pathway involved in heart process	3/397	11/13697	0.00335254901737928	0.0411139582670989	0.0328925109942375	Atp2b4/Pde4b/Gnai2	3
Input	BP	GO:0097090	presynaptic membrane organization	3/397	11/13697	0.00335254901737928	0.0411139582670989	0.0328925109942375	Nlgn1/Apoe/Nrxn1	3
Input	BP	GO:0097688	glutamate receptor clustering	3/397	11/13697	0.00335254901737928	0.0411139582670989	0.0328925109942375	Nlgn1/Slc7a11/Apoe	3
Input	BP	GO:1902430	negative regulation of amyloid-beta formation	3/397	11/13697	0.00335254901737928	0.0411139582670989	0.0328925109942375	Prnp/Apoe/Clu	3
Input	MF	GO:0015267	channel activity	19/396	327/13615	0.00335755299421656	0.0406260944192941	0.0320346364887081	Kcnq5/Kcnj10/Scn2a/Itgav/Kcnip3/Clic4/Cacna2d1/Gabra2/Ttyh1/Gabra5/Gabrb3/Gpm6a/Gja1/Cacng4/Kcnj16/Kcnj2/Ptk2b/Kcnv1/Aqp4	19
Input	MF	GO:0022803	passive transmembrane transporter activity	19/396	327/13615	0.00335755299421656	0.0406260944192941	0.0320346364887081	Kcnq5/Kcnj10/Scn2a/Itgav/Kcnip3/Clic4/Cacna2d1/Gabra2/Ttyh1/Gabra5/Gabrb3/Gpm6a/Gja1/Cacng4/Kcnj16/Kcnj2/Ptk2b/Kcnv1/Aqp4	19
IP	BP	GO:0051952	regulation of amine transport	9/425	98/13697	0.00336763758251666	0.0512372327468737	0.0454901123637896	Syt2/Sv2a/Kcna2/Rab3b/Oxtr/Slc6a1/Cacna1a/Abat/Grik1	9
IP	CC	GO:0035371	microtubule plus-end	4/425	21/13939	0.00337724795538164	0.0130624135794926	0.00887280454567426	Clip1/Clip2/Myo5a/Apc	4
Input	MF	GO:0005283	amino acid:sodium symporter activity	3/396	11/13615	0.00338564636336043	0.0406260944192941	0.0320346364887081	Slc1a2/Slc6a11/Slc1a3	3
Input	BP	GO:0006954	inflammatory response	23/397	428/13697	0.00338799040004104	0.0414171104916409	0.0331350426866106	Adora1/Itgav/Chst1/Rasgrp1/Sirpa/Ctss/Tspan2/Tril/Snca/Apoe/Smad3/Cx3cr1/Gja1/Clu/Ednrb/Ywhaz/Nov/Apod/Pla2g7/Gpr17/Camk4/Csf1r/Plp1	23
IP	BP	GO:0060627	regulation of vesicle-mediated transport	26/425	472/13697	0.00340865123148336	0.0514778512220885	0.0457037414160923	Syt2/Rims4/Stxbp3/Unc13b/Rab3b/Pclo/Cplx1/Iqsec1/Vamp1/Actn4/Unc13a/Cacna1a/Ndrg4/Exph5/Myo5a/Syne1/Myo18a/Stxbp6/Nrxn3/Actn2/Cadps/Adra1a/Pacsin2/Itsn1/Rab27b/Myo5b	26
IP	BP	GO:0001764	neuron migration	12/425	156/13697	0.00342701632959461	0.0514778512220885	0.0457037414160923	Erbb4/Srgap2/Nav1/Lhx6/Reln/Chl1/Ntrk3/Myh10/Nipbl/Scrt1/Mapk8ip3/Arx	12
IP	BP	GO:1905475	regulation of protein localization to membrane	12/425	156/13697	0.00342701632959461	0.0514778512220885	0.0457037414160923	Gsn/Cemip/Myo5a/Ank3/Sptbn1/Cltc/Dbn1/Shank3/Kalrn/Myo5b/Sorbs1/Iqsec2	12
Input	BP	GO:0097061	dendritic spine organization	8/397	86/13697	0.0034322360625349	0.0418206545093058	0.0334578910961815	Itpka/Prnp/Nlgn1/Apoe/Sept7/Zfp365/Cdk5r1/Homer1	8
Input	BP	GO:0030324	lung development	12/397	167/13697	0.00345013674981225	0.0418206545093058	0.0334578910961815	Igfbp5/Slc7a11/Nfib/Fgfr3/Pdgfra/Foxp1/Tns3/Ppp3r1/Sparc/Sox9/Epas1/Fgf1	12
Input	BP	GO:0007200	phospholipase C-activating G protein-coupled receptor signaling pathway	7/397	68/13697	0.00345347884764912	0.0418206545093058	0.0334578910961815	S1pr1/Lpar1/Cx3cr1/Slc9a3r1/Ednrb/Gpr17/Htr2c	7
IP	CC	GO:0098858	actin-based cell projection	12/425	159/13939	0.00348016287637774	0.0133501330011867	0.00906824148978497	Ppp1r9a/Oxtr/Wwox/Myo5a/Utrn/Srcin1/Dock4/Syne2/Dync1h1/Actn2/Dbn1/Dmd	12
Input	BP	GO:0048659	smooth muscle cell proliferation	11/397	146/13697	0.00350174060992775	0.0422725749254716	0.0338194422064075	Igfbp5/Rgs5/Pde1a/S1pr1/Gnai2/Id2/Pik3r1/Ndrg2/Nov/Apod/Egr1	11
IP	BP	GO:0031113	regulation of microtubule polymerization	6/425	48/13697	0.00350848929704709	0.0524793019326242	0.0465928625279627	Clip1/Eml2/Inpp5j/Nin/Map1b/Apc	6
Input	MF	GO:0016651	oxidoreductase activity, acting on NAD(P)H	7/396	68/13615	0.00351973771612289	0.0406260944192941	0.0320346364887081	ND1/ND2/ND3/ND4L/ND4/ND5/ND6	7
Input	MF	GO:0046982	protein heterodimerization activity	25/396	479/13615	0.00351995041900021	0.0406260944192941	0.0320346364887081	Adora1/Pbx1/Itgav/Gstm1/Ppp3ca/Rragd/Ywhah/Cav2/Foxp1/Bhlhe40/Sept7/Smad3/Ywhae/Neurod2/Sox9/Syt16/Nrn1/Homer1/Pik3r1/Scube1/Jam2/Sox8/Epas1/Mapk4/Drap1	25
IP	MF	GO:0017048	Rho GTPase binding	12/424	156/13615	0.00352760230429001	0.0371658099916269	0.0314964491454466	Srgap2/Srgap3/Arhgef17/Mcf2l/Dock4/Stxbp6/Daam1/Cdc42bpb/Trio/Kalrn/Itsn1/Arhgef6	12
Input	BP	GO:0055078	sodium ion homeostasis	5/397	36/13697	0.00358682325170855	0.0431647919668228	0.0345332450139902	Adora1/Atp1a2/Gnai2/Atp1b2/Ednrb	5
IP	BP	GO:1901380	negative regulation of potassium ion transmembrane transport	4/425	21/13697	0.00359594326895194	0.0531535664631355	0.047191496911818	Kcnab1/Kcnh2/Ank3/Actn2	4
IP	BP	GO:1902307	positive regulation of sodium ion transmembrane transport	4/425	21/13697	0.00359594326895194	0.0531535664631355	0.047191496911818	Atp1b1/Nos1/Ank3/Dmd	4
IP	BP	GO:0098693	regulation of synaptic vesicle cycle	11/425	137/13697	0.00359854892839281	0.0531535664631355	0.047191496911818	Syt2/Dnm3/Rims4/Unc13b/Rab3b/Cplx1/Vamp1/Unc13a/Bsn/Nrxn3/Adra1a	11
Input	MF	GO:0005326	neurotransmitter transporter activity	5/396	36/13615	0.00364025520527453	0.0411571710963691	0.0324534030115774	Slc1a2/Slc6a11/Slc25a18/Slc17a6/Slc1a3	5
IP	BP	GO:0051271	negative regulation of cellular component movement	17/425	264/13697	0.00367399918626474	0.0540428511008651	0.0479810332689739	Erbb4/Srgap2/Dusp10/Frmd5/Slit2/Ppargc1a/Limch1/Srgap3/Actn4/Ndrg4/Adarb1/Nf1/Actn1/Dbn1/Robo1/Ptprm/Sema4g	17
Input	BP	GO:0001525	angiogenesis	23/397	431/13697	0.00369075568759862	0.0441405239046237	0.0353138624695765	Ramp1/Akt3/Cd34/Itgav/S100a1/S1pr1/Ddah1/Clic4/Pdgfra/Ptn/Mfge8/Igf2/Cx3cr1/Ppp3r1/Sparc/Itgb8/Ptk2b/Nov/Enpp2/Emp2/Epas1/Nrxn1/Fgf1	23
Input	BP	GO:0008610	lipid biosynthetic process	23/397	431/13697	0.00369075568759862	0.0441405239046237	0.0353138624695765	Dbi/Pbx1/Ptgds/B3galt1/Fabp5/Cers2/Wnt4/Apoe/Dkk3/Igf2/Msmo1/Serinc1/Samd8/Fdft1/Qk/Egr1/Fgf1/Fads1/Aldh1a1/Scd2/Scd1/Plp1/Htr2c	23
Input	CC	GO:0008076	voltage-gated potassium channel complex	7/397	70/13939	0.00369556090305154	0.0178919229086764	0.0118125117440287	Kcnq5/Kcnip3/Calm3/Kcnj2/Calm1/Kcnv1/Calm2	7
IP	BP	GO:0021772	olfactory bulb development	5/425	34/13697	0.00372003720402485	0.0542696785525436	0.0481824181937808	Erbb4/Slit2/Rpgrip1l/Robo1/Arx	5
IP	BP	GO:0031114	regulation of microtubule depolymerization	5/425	34/13697	0.00372003720402485	0.0542696785525436	0.0481824181937808	Ttbk2/Map1a/Apc2/Map1b/Apc	5
IP	CC	GO:0098802	plasma membrane receptor complex	11/425	140/13939	0.00372542327700893	0.0141747812491071	0.00962839392089599	Grik3/Shank1/Grin2d/Shank2/Gria4/Sacm1l/Grm1/Gria1/Shank3/Grik1/Sorbs1	11
Input	BP	GO:1901019	regulation of calcium ion transmembrane transporter activity	7/397	69/13697	0.00374994471536273	0.0446627193621061	0.0357316359107712	Atp1a2/Fkbp1a/S100a1/Pde4b/Hpca/Cacna2d1/Ywhae	7
IP	BP	GO:0055074	calcium ion homeostasis	21/425	356/13697	0.0037571073027492	0.0545858417551061	0.0484631183572912	Atp1b1/Sv2a/Ank2/Calb1/Slc24a2/Kcnk3/Nos1/Tac1/Adcyap1r1/Oxtr/Grin2d/Cemip/Cacna1a/Ubash3b/Myo5a/Grm1/Akap6/Adra1a/Pvalb/Got1/Dmd	21
Input	MF	GO:0099106	ion channel regulator activity	8/396	87/13615	0.00376427753222429	0.0417081950570452	0.0328878984394333	Kcnip3/Hpcal4/Grm3/Arpp19/Ywhae/Cacng4/Tspan13/Nrxn1	8
Input	BP	GO:0006855	drug transmembrane transport	6/397	52/13697	0.00376910342015185	0.0446627193621061	0.0357316359107712	Rgs4/Kcnj10/Slc1a2/Slc7a11/Slc25a18/Slc1a3	6
Input	BP	GO:0008652	cellular amino acid biosynthetic process	6/397	52/13697	0.00376910342015185	0.0446627193621061	0.0357316359107712	Atp2b4/Glul/Gatm/Srr/Slc1a3/Psat1	6
Input	CC	GO:0042383	sarcolemma	11/397	150/13939	0.00377602503502774	0.0180076766486492	0.0118889340726863	Atp2b4/Atp1a2/Scn2a/Cacna2d1/Cav2/Lamp1/Ppp3r1/Cacng4/Kcnj2/Aqp4/Cdh2	11
Input	BP	GO:1903522	regulation of blood circulation	13/397	191/13697	0.0038007073637656	0.0448994879089496	0.0359210584903132	Atp2b4/Adora1/Rgs4/Atp1a2/S100a1/Pde4b/Cacna2d1/Gnao1/Gja1/Kcnj2/Pik3r1/Epas1/Htr2c	13
Input	CC	GO:0014704	intercalated disc	6/397	53/13939	0.00381018851004164	0.0180076766486492	0.0118889340726863	Atp1a2/Scn2a/Ywhah/Gja1/Kcnj2/Cdh2	6
Input	BP	GO:0046890	regulation of lipid biosynthetic process	10/397	127/13697	0.00385081100513727	0.0452148416803808	0.0361733518191746	Dbi/Fabp5/Wnt4/Apoe/Dkk3/Igf2/Samd8/Egr1/Fgf1/Htr2c	10
Input	BP	GO:0071248	cellular response to metal ion	10/397	127/13697	0.00385081100513727	0.0452148416803808	0.0361733518191746	Prnp/Nlgn1/Hpca/Clic4/Snca/Mt1/Neurod2/Nptx1/Id2/Nrxn1	10
IP	BP	GO:0007015	actin filament organization	21/425	357/13697	0.00388051609562586	0.0559112140395399	0.0496398277717242	Sptan1/Gsn/Slit2/Limch1/Ppp1r9a/Tac1/Mical3/Actn4/Shank1/Sorbs2/Mybpc1/Sptbn1/Myh10/Ssh2/Sptb/Actn1/Actn2/Dbn1/Rictor/Shank3/Sorbs1	21
IP	BP	GO:0009063	cellular amino acid catabolic process	7/425	65/13697	0.00389245493486152	0.0559112140395399	0.0496398277717242	Gad2/Nos1/Bcat1/Got2/Aldh5a1/Abat/Got1	7
IP	BP	GO:0034394	protein localization to cell surface	6/425	49/13697	0.00389564735338966	0.0559112140395399	0.0496398277717242	Erbb4/Map1a/Ank2/Astn2/Rab11fip5/Actn2	6
Input	BP	GO:0140029	exocytic process	8/397	88/13697	0.00395556051526487	0.0463040311226308	0.0370447389882541	Nlgn1/Cadps2/Rab15/Cplx2/Ywhaz/Sept5/Nrxn1/Camk2a	8
Input	BP	GO:0030323	respiratory tube development	12/397	170/13697	0.00398394866068835	0.0463554026392744	0.0370858378813601	Igfbp5/Slc7a11/Nfib/Fgfr3/Pdgfra/Foxp1/Tns3/Ppp3r1/Sparc/Sox9/Epas1/Fgf1	12
Input	BP	GO:0050773	regulation of dendrite development	12/397	170/13697	0.00398394866068835	0.0463554026392744	0.0370858378813601	Itpka/Nlgn1/Ppp3ca/Lpar1/Ywhah/Apoe/Fat3/Palm/Cobl/Cdk5r1/Rap2a/Sdc2	12
Input	BP	GO:0050678	regulation of epithelial cell proliferation	17/397	285/13697	0.00401214943447248	0.0465433431392408	0.037236196426778	Glul/Akt3/Nfib/Fgfr3/Cav2/Ptn/Foxp1/Apoe/Htra1/Igf2/Smad3/Gja1/Sparc/Sox9/Ednrb/Fgf1/Klf9	17
IP	BP	GO:0021543	pallium development	11/425	139/13697	0.00401967560463258	0.057458669429123	0.0510137099229687	Srgap2/Lhx6/Dlx1/Btbd3/Reln/Slit2/Nf1/Syne2/Robo1/Alk/Arx	11
Input	BP	GO:0045665	negative regulation of neuron differentiation	15/397	238/13697	0.00404306177937655	0.0465442146918227	0.0372368936973423	Gpr37l1/Pbx1/Nlgn1/Cers2/Ppp3ca/Lpar1/Ywhah/Apoe/Fat3/Zfp365/Cdk5r1/Sox9/Id2/Ednrb/Sox8	15
Input	BP	GO:0051353	positive regulation of oxidoreductase activity	5/397	37/13697	0.00405044216684758	0.0465442146918227	0.0372368936973423	S100a1/Snca/Apoe/Gnai2/Ptk2b	5
Input	BP	GO:0086009	membrane repolarization	5/397	37/13697	0.00405044216684758	0.0465442146918227	0.0372368936973423	Cacna2d1/Gja1/Atp1b2/Ywhae/Kcnj2	5
IP	BP	GO:0018119	peptidyl-cysteine S-nitrosylation	3/425	11/13697	0.00406440508852342	0.0576332641552621	0.051168720903937	Nos1/Oxr1/Dmd	3
IP	BP	GO:1903818	positive regulation of voltage-gated potassium channel activity	3/425	11/13697	0.00406440508852342	0.0576332641552621	0.051168720903937	Kcnc1/Kcnc2/Akap6	3
Input	BP	GO:1902600	proton transmembrane transport	7/397	70/13697	0.004065353288071	0.0465442146918227	0.0372368936973423	Atp1a2/Slc9a3r1/COX1/ATP8/ATP6/ND4/CYTB	7
Input	BP	GO:0042445	hormone metabolic process	10/397	128/13697	0.00407246817650429	0.0465442146918227	0.0372368936973423	Pcsk2/Wnt4/Ywhah/Pdgfra/Dkk3/Igf2/Cpe/Dio2/Egr1/Aldh1a1	10
Input	BP	GO:1901699	cellular response to nitrogen compound	23/397	435/13697	0.00412950702107888	0.0470568897416747	0.0376470505011259	Igfbp5/Lypd1/Nucks1/Atp2b4/Akt3/Prnp/Car2/Rragd/Pde4b/Cacna2d1/Pdgfra/Cav2/Gabrb3/Igf2/Gnai2/Cdk5r1/Sox9/Pik3r1/Ly6e/Gpd1/Rab31/Egr1/Camk2a	23
Input	BP	GO:0045453	bone resorption	6/397	53/13697	0.00414871885432893	0.0471367674537431	0.0377109552826927	Itgav/Car2/Ctss/S1pr1/Ptk2b/Csf1r	6
IP	BP	GO:2000008	regulation of protein localization to cell surface	5/425	35/13697	0.00423150703165867	0.0596587908901381	0.052967050630692	Erbb4/Map1a/Astn2/Rab11fip5/Actn2	5
IP	BP	GO:0032272	negative regulation of protein polymerization	7/425	66/13697	0.00424090699698584	0.0596587908901381	0.052967050630692	Sptan1/Gsn/Slit2/Eml2/Inpp5j/Sptbn1/Sptb	7
Input	MF	GO:0001228	DNA-binding transcription activator activity, RNA polymerase II-specific	18/396	310/13615	0.00428136637411198	0.0465073915932948	0.0366721784366661	Nucks1/Pbx1/Meis2/Pou3f2/Nfib/Nfia/Neurod6/Nfix/Smad3/Hlf/Neurod2/Sox9/Klf10/Sox8/Epas1/Egr1/Rorb/Klf9	18
IP	BP	GO:0098877	neurotransmitter receptor transport to plasma membrane	4/425	22/13697	0.00428884777719205	0.0600947247831851	0.0533540871803796	Cplx1/Grip2/Grip1/Myo5b	4
IP	MF	GO:0043531	ADP binding	5/424	35/13615	0.00429717187561973	0.0439994297877978	0.0372876523625405	Pkm/Myh10/Myo18a/Myh9/Atp5a1	5
Input	BP	GO:0098656	anion transmembrane transport	11/397	150/13697	0.00430127249704147	0.0487267321292411	0.0389829790131618	Rgs4/Kcnj10/Slc1a2/Prnp/Slc7a11/Gabra2/Slc25a18/Gabra5/Gabrb3/Slc1a3/Slc12a2	11
IP	BP	GO:0072507	divalent inorganic cation homeostasis	22/425	384/13697	0.00432039973438623	0.0602984923559023	0.0535349987808323	Atp1b1/Sv2a/Ank2/Calb1/Slc24a2/Kcnk3/Nos1/Tac1/Adcyap1r1/Oxtr/Grin2d/Cemip/Cacna1a/Ubash3b/Myo5a/Grm1/Ank3/Akap6/Adra1a/Pvalb/Got1/Dmd	22
IP	MF	GO:0035254	glutamate receptor binding	7/424	66/13615	0.0043253676740547	0.0439994297877978	0.0372876523625405	Dnm3/Map1a/Grip2/Shank1/Shank2/Shank3/Myo5b	7
Input	BP	GO:0014745	negative regulation of muscle adaptation	3/397	12/13697	0.00437471696534835	0.0489841496728716	0.0391889214653326	Igfbp5/Atp2b4/Smad3	3
Input	BP	GO:0042759	long-chain fatty acid biosynthetic process	3/397	12/13697	0.00437471696534835	0.0489841496728716	0.0391889214653326	Qk/Fads1/Plp1	3
Input	BP	GO:1901660	calcium ion export	3/397	12/13697	0.00437471696534835	0.0489841496728716	0.0391889214653326	Atp2b4/Atp2b1/Ywhae	3
Input	BP	GO:1902950	regulation of dendritic spine maintenance	3/397	12/13697	0.00437471696534835	0.0489841496728716	0.0391889214653326	Prnp/Apoe/Homer1	3
Input	CC	GO:0019897	extrinsic component of plasma membrane	11/397	153/13939	0.00438745689990613	0.0204920045795616	0.0135291240628684	Serpine2/S100a10/Nptx2/Cav2/Gng12/Apoe/Mfge8/Gnao1/Gnai2/Ptk2b/Cdh2	11
IP	BP	GO:0015718	monocarboxylic acid transport	9/425	102/13697	0.00439953160998985	0.0606861461377978	0.0538791706486572	Slc27a2/Slc32a1/Sv2a/Slc6a1/Cacna1a/Nf1/Abat/Grik1/Rbp4	9
IP	BP	GO:0015837	amine transport	9/425	102/13697	0.00439953160998985	0.0606861461377978	0.0538791706486572	Syt2/Sv2a/Kcna2/Rab3b/Oxtr/Slc6a1/Cacna1a/Abat/Grik1	9
IP	BP	GO:0021987	cerebral cortex development	9/425	102/13697	0.00439953160998985	0.0606861461377978	0.0538791706486572	Srgap2/Lhx6/Btbd3/Reln/Slit2/Nf1/Syne2/Robo1/Arx	9
Input	MF	GO:0033130	acetylcholine receptor binding	3/396	12/13615	0.00441757521237067	0.0470641666856414	0.0371112087678913	Lypd1/Ly6e/Nrxn1	3
IP	MF	GO:0019842	vitamin binding	9/424	102/13615	0.00450394066427476	0.0450394066427476	0.0381689886802946	Pam/Gad2/Gad1/Calb1/Got2/Pdxk/Abat/Rbp4/Got1	9
Input	BP	GO:0031348	negative regulation of defense response	11/397	151/13697	0.00452225988745786	0.0504898553330917	0.0403935352284036	Adora1/Sirpa/Apoe/Htra1/Igf2/Smad3/Cx3cr1/Cck/Nov/Apod/Gpr17	11
Input	BP	GO:0048008	platelet-derived growth factor receptor signaling pathway	6/397	54/13697	0.00455586561222142	0.0506806319509001	0.0405461627608329	Ptprj/Pdgfra/Snca/Slc9a3r1/Rgs14/Apod	6
Input	BP	GO:1901214	regulation of neuron death	18/397	313/13697	0.00456558631087581	0.0506806319509001	0.0405461627608329	Adora1/Cd34/Bdnf/Kcnip3/Prnp/Slc7a11/Fgfr3/Hrk/Snca/Apoe/Gabra5/Gabrb3/Mt1/Cx3cr1/Cdk5r1/Clu/Ptk2b/Egr1	18
IP	BP	GO:0006937	regulation of muscle contraction	10/425	122/13697	0.00466304987524041	0.0640717511927413	0.0568850229578491	Atp1b1/Pde5a/Ank2/Oxtr/Dock4/Akap6/Dbn1/Adra1a/Abat/Dmd	10
Input	BP	GO:0035094	response to nicotine	4/397	24/13697	0.00466359506537412	0.0514727649644007	0.041179895073499	Lypd1/Atp1a2/Igf2/Htr2c	4
Input	BP	GO:0060487	lung epithelial cell differentiation	4/397	24/13697	0.00466359506537412	0.0514727649644007	0.041179895073499	Nfib/Foxp1/Ppp3r1/Sox9	4
Input	CC	GO:0044291	cell-cell contact zone	7/397	73/13939	0.00467177160712393	0.0215662014887	0.0142383247267302	Atp1a2/Scn2a/Rap2b/Ywhah/Gja1/Kcnj2/Cdh2	7
Input	BP	GO:0051258	protein polymerization	15/397	242/13697	0.00471435778763628	0.0518847981015355	0.0415095350562307	Arpc5/Slc39a12/Stmn1/Mtpn/Snca/Cobl/Gas7/Vtn/Tppp/Fam107a/Gmfb/Ptk2b/Gda/Diaph2/Tmsb4x	15
IP	BP	GO:0061951	establishment of protein localization to plasma membrane	6/425	51/13697	0.00476365903919318	0.0652014335673353	0.0578879923884886	Grip2/Golga4/Ank3/Grip1/Sptbn1/Myo5b	6
IP	BP	GO:0021988	olfactory lobe development	5/425	36/13697	0.00479122039014642	0.0653264472425733	0.0579989836701935	Erbb4/Slit2/Rpgrip1l/Robo1/Arx	5
Input	CC	GO:0099503	secretory vesicle	22/397	422/13939	0.00479488329372287	0.0218800996276779	0.0144455649139382	Serpine2/Dbi/Bdnf/Pcsk2/Skil/Penk/Pde4b/Gabra2/Cav2/Snca/Calm3/Slc17a6/Sv2b/Lamp1/Cpe/Sparc/Rab15/Calm1/Sv2c/Mal2/Sept5/Calm2	22
Input	BP	GO:0060047	heart contraction	12/397	174/13697	0.00479692523395996	0.0526435289170095	0.0421165445182609	Atp2b4/Adora1/Rgs4/Atp1a2/S100a1/Pde4b/Cacna2d1/Gnao1/Gja1/Kcnj2/Pik3r1/Epas1	12
Input	BP	GO:0043266	regulation of potassium ion transport	8/397	91/13697	0.00485352724262309	0.0531138122896685	0.0424927865941297	Adora1/Rgs4/Kcnip3/Prnp/Atp1b2/Ywhae/Kcnj2/Ptk2b	8
Input	MF	GO:0022838	substrate-specific channel activity	18/396	314/13615	0.00488610656148272	0.0510736421709703	0.0402727750350611	Kcnq5/Kcnj10/Scn2a/Itgav/Kcnip3/Clic4/Cacna2d1/Gabra2/Ttyh1/Gabra5/Gabrb3/Gpm6a/Cacng4/Kcnj16/Kcnj2/Ptk2b/Kcnv1/Aqp4	18
Input	BP	GO:0072593	reactive oxygen species metabolic process	14/397	220/13697	0.00495458410901129	0.054066549189578	0.0432550072674908	Atp2b4/Prdx6/Cd34/Sirpa/Ddah1/Prdx1/Snca/Smad3/Gnai2/Cx3cr1/Clu/Ptk2b/ND2/COX2	14
Input	CC	GO:0030658	transport vesicle membrane	10/397	134/13939	0.00498708626856518	0.0224985596434134	0.0148538813501523	Gabra2/Snca/Calm3/Slc17a6/Sv2b/Lamp1/Calm1/Sv2c/Mal2/Calm2	10
Input	BP	GO:0009064	glutamine family amino acid metabolic process	6/397	55/13697	0.00499169871063613	0.0543181186455982	0.0434562710583474	Atp2b4/Glul/Slc7a11/Ddah1/Slc1a3/Asrgl1	6
IP	BP	GO:0060537	muscle tissue development	21/425	365/13697	0.00499489093573166	0.0672478945102021	0.0597049081985017	Col19a1/Erbb4/Speg/Dner/Ppargc1a/Myh14/Sox6/Sorbs2/AW551984/Mybpc1/Myh10/Nf1/Akap6/Actn2/Flnb/Adra1a/Svil/Apc/Rbp4/Zfp950/Dmd	21
IP	BP	GO:0072503	cellular divalent inorganic cation homeostasis	21/425	365/13697	0.00499489093573166	0.0672478945102021	0.0597049081985017	Atp1b1/Sv2a/Ank2/Calb1/Slc24a2/Kcnk3/Nos1/Tac1/Adcyap1r1/Oxtr/Grin2d/Cemip/Cacna1a/Ubash3b/Myo5a/Grm1/Akap6/Adra1a/Pvalb/Got1/Dmd	21
IP	BP	GO:0021872	forebrain generation of neurons	7/425	68/13697	0.00500802373785426	0.0672478945102021	0.0597049081985017	Erbb4/Lhx6/Dlx1/Slit2/Shank3/Robo1/Arx	7
IP	BP	GO:0022029	telencephalon cell migration	7/425	68/13697	0.00500802373785426	0.0672478945102021	0.0597049081985017	Srgap2/Lhx6/Reln/Slit2/Syne2/Robo1/Arx	7
IP	CC	GO:0001917	photoreceptor inner segment	5/425	37/13939	0.00501951078754341	0.0188802933773153	0.0128246707151355	Dnm3/Nos1/Shank2/Pkm/Sptbn2	5
IP	CC	GO:0098992	neuronal dense core vesicle	3/425	12/13939	0.00504281340206071	0.0188802933773153	0.0128246707151355	Scg2/Oprd1/Cadps	3
Input	BP	GO:0060428	lung epithelium development	5/397	39/13697	0.00510344324114181	0.055231231019918	0.044186790815559	Nfib/Fgfr3/Foxp1/Ppp3r1/Sox9	5
Input	BP	GO:0016358	dendrite development	16/397	268/13697	0.00512796988124675	0.055231231019918	0.044186790815559	Bdnf/Itpka/Nlgn1/Ppp3ca/Lpar1/Ywhah/Apoe/Fat3/Sept7/Zfp365/Palm/Cobl/Cdk5r1/Rap2a/Sdc2/Camk2a	16
Input	BP	GO:0018958	phenol-containing compound metabolic process	7/397	73/13697	0.00513280143312207	0.055231231019918	0.044186790815559	Slc7a11/Gpr37/Snca/Dio2/Ly6e/Epas1/Htr2c	7
Input	BP	GO:0019218	regulation of steroid metabolic process	7/397	73/13697	0.00513280143312207	0.055231231019918	0.044186790815559	Wnt4/Apoe/Dkk3/Igf2/Egr1/Fgf1/Scd1	7
Input	BP	GO:0045860	positive regulation of protein kinase activity	20/397	367/13697	0.00522928911925703	0.0559083589050897	0.0447285152650227	Atp2b4/Adora1/Rasgrp1/Prnp/Rassf2/Sdc4/Lpar1/Camkk2/Mmd2/Snca/Kitl/Cdk5r1/Mmd/Clu/Ptk2b/Emp2/Nrxn1/Egr1/Fgf1/Csf1r	20
Input	CC	GO:0043292	contractile fiber	12/397	179/13939	0.00523763053915394	0.0229675222580531	0.0151634973942867	Dbi/Atp2b4/Cst3/Fkbp1a/Sdc4/S100a1/Ppp3ca/Pde4b/Gja1/Cdk5r1/Homer1/Synpo	12
Input	BP	GO:0042133	neurotransmitter metabolic process	9/397	112/13697	0.00523914727508218	0.0559083589050897	0.0447285152650227	Atp2b4/Cd34/Sirpa/Ddah1/Smad3/Cx3cr1/Clu/Ptk2b/Slc1a3	9
Input	BP	GO:0055067	monovalent inorganic cation homeostasis	9/397	112/13697	0.00523914727508218	0.0559083589050897	0.0447285152650227	Adora1/Atp1a2/Kcnj10/Car2/Clic4/Gnai2/Atp1b2/Ednrb/Slc12a2	9
IP	BP	GO:0007614	short-term memory	3/425	12/13697	0.00529550905839395	0.069271511483419	0.0615015423755988	Pde5a/Calb1/Rcan2	3
IP	BP	GO:0010882	regulation of cardiac muscle contraction by calcium ion signaling	3/425	12/13697	0.00529550905839395	0.069271511483419	0.0615015423755988	Atp1b1/Ank2/Dmd	3
IP	BP	GO:0017014	protein nitrosylation	3/425	12/13697	0.00529550905839395	0.069271511483419	0.0615015423755988	Nos1/Oxr1/Dmd	3
IP	BP	GO:0018027	peptidyl-lysine dimethylation	3/425	12/13697	0.00529550905839395	0.069271511483419	0.0615015423755988	Ash1l/Kmt2a/Setd2	3
IP	BP	GO:0048486	parasympathetic nervous system development	3/425	12/13697	0.00529550905839395	0.069271511483419	0.0615015423755988	Plxna4/Nav2/Adarb1	3
IP	BP	GO:0097154	GABAergic neuron differentiation	3/425	12/13697	0.00529550905839395	0.069271511483419	0.0615015423755988	Lhx6/Dlx1/Arx	3
IP	BP	GO:0099639	neurotransmitter receptor transport, endosome to plasma membrane	3/425	12/13697	0.00529550905839395	0.069271511483419	0.0615015423755988	Grip2/Grip1/Myo5b	3
Input	CC	GO:0005751	mitochondrial respiratory chain complex IV	3/397	13/13939	0.00530108109598954	0.0229675222580531	0.0151634973942867	COX1/COX2/COX3	3
Input	CC	GO:0031091	platelet alpha granule	3/397	13/13939	0.00530108109598954	0.0229675222580531	0.0151634973942867	Serpine2/Snca/Sparc	3
Input	CC	GO:0099055	integral component of postsynaptic membrane	11/397	157/13939	0.00532244848297451	0.0229675222580531	0.0151634973942867	Adora1/Lrrc4c/Nlgn1/Plppr4/Grm3/Gabra2/Slc6a11/Gabra5/Gabrb3/Cacng4/Cdh2	11
IP	MF	GO:0003951	NAD+ kinase activity	3/424	12/13615	0.00534961874336357	0.0526045843097417	0.0445801561946964	Dgkb/Cerk/Dgkg	3
IP	CC	GO:0016528	sarcoplasm	7/425	70/13939	0.00535097483220563	0.0198750493767638	0.0135003709216884	Gsn/Nos1/Ank1/Ank3/Akap6/Syne2/Plec	7
Input	BP	GO:0034330	cell junction organization	14/397	222/13697	0.00536083155189161	0.0568132557690136	0.0454524623452795	Itgav/Ptprj/Sdc4/S100a10/Wnt4/Smad3/Gja1/Fam107a/Ptk2b/Enpp2/Apod/Cdh2/Csf1r/Gpm6b	14
IP	BP	GO:0045104	intermediate filament cytoskeleton organization	5/425	37/13697	0.00540153882600056	0.0701692777918988	0.0622986090409851	Dst/Macf1/Synm/Nefh/Plec	5
IP	BP	GO:0055065	metal ion homeostasis	26/425	489/13697	0.00540372717551153	0.0701692777918988	0.0622986090409851	Atp1b1/Sv2a/Ank2/Calb1/Slc24a2/Steap2/Kcnh2/Kcnk3/Nos1/Tac1/Adcyap1r1/Oxtr/Atp1a3/Grin2d/Cemip/Ank1/Cacna1a/Ubash3b/Myo5a/Grm1/Ank3/Akap6/Adra1a/Pvalb/Got1/Dmd	26
Input	BP	GO:1905114	cell surface receptor signaling pathway involved in cell-cell signaling	23/397	445/13697	0.00542070118582631	0.0568132557690136	0.0454524623452795	Adora1/Rgs4/Bdnf/Nlgn1/Ppp3ca/Plpp3/Wnt4/Cdk14/Fgfr3/Snca/Apoe/Gabrb3/Dkk3/Cpe/Smad3/Sox9/Slc9a3r1/Ndrg2/Ptk2b/Daam2/Nrxn1/Cdh2/Egr1	23
Input	BP	GO:0015988	energy coupled proton transmembrane transport, against electrochemical gradient	4/397	25/13697	0.00542689396292156	0.0568132557690136	0.0454524623452795	Atp1a2/COX1/ND4/CYTB	4
Input	BP	GO:0043951	negative regulation of cAMP-mediated signaling	4/397	25/13697	0.00542689396292156	0.0568132557690136	0.0454524623452795	Atp2b4/Lpar1/Pde4b/Gnai2	4
Input	BP	GO:0051482	positive regulation of cytosolic calcium ion concentration involved in phospholipase C-activating G protein-coupled signaling pathway	4/397	25/13697	0.00542689396292156	0.0568132557690136	0.0454524623452795	S1pr1/Lpar1/Gpr17/Htr2c	4
Input	BP	GO:0060479	lung cell differentiation	4/397	25/13697	0.00542689396292156	0.0568132557690136	0.0454524623452795	Nfib/Foxp1/Ppp3r1/Sox9	4
Input	BP	GO:0071634	regulation of transforming growth factor beta production	4/397	25/13697	0.00542689396292156	0.0568132557690136	0.0454524623452795	Cd34/Itgav/Smad3/Itgb8	4
IP	CC	GO:0099634	postsynaptic specialization membrane	10/425	127/13939	0.00548218674036251	0.0202020739723595	0.0137225063869828	Erbb4/Oprd1/Clstn3/Grin2d/Gria4/Grm1/Gria1/Actn2/Scn8a/Iqsec2	10
Input	MF	GO:0004112	cyclic-nucleotide phosphodiesterase activity	4/396	25/13615	0.00549360720283824	0.0558682566852961	0.044053441999616	Pde1a/Pde4b/Pde7b/Cnp	4
Input	BP	GO:0002573	myeloid leukocyte differentiation	11/397	155/13697	0.00549800118086777	0.0570330845570166	0.045628332563838	Rassf2/Car2/Tspan2/Fgfr3/Kitl/Id2/Pik3r1/Fam213a/Klf10/Camk4/Csf1r	11
Input	CC	GO:0009898	cytoplasmic side of plasma membrane	10/397	136/13939	0.00553116274717022	0.0236115226949094	0.0155886759937225	Ppp3ca/Fgfr3/Nptx2/Cav2/Gng12/Gnao1/Gnai2/Atp2b1/Ptk2b/Nptxr	10
IP	BP	GO:0035725	sodium ion transmembrane transport	8/425	87/13697	0.00553741745767321	0.0716428645527428	0.063606908176884	Atp1b1/Scn1a/Nos1/Atp1a3/Ank3/Hcn1/Scn8a/Dmd	8
Input	BP	GO:0032060	bleb assembly	3/397	13/13697	0.0055660038514096	0.0570330845570166	0.045628332563838	Prdx6/Lpar1/Emp2	3
Input	BP	GO:0042416	dopamine biosynthetic process	3/397	13/13697	0.0055660038514096	0.0570330845570166	0.045628332563838	Gpr37/Snca/Epas1	3
Input	BP	GO:0046886	positive regulation of hormone biosynthetic process	3/397	13/13697	0.0055660038514096	0.0570330845570166	0.045628332563838	Wnt4/Igf2/Egr1	3
Input	BP	GO:0072077	renal vesicle morphogenesis	3/397	13/13697	0.0055660038514096	0.0570330845570166	0.045628332563838	Wnt4/Sox9/Sox8	3
Input	BP	GO:0106070	regulation of adenylate cyclase-activating G protein-coupled receptor signaling pathway	3/397	13/13697	0.0055660038514096	0.0570330845570166	0.045628332563838	Atp2b4/Pde4b/Gnai2	3
Input	BP	GO:1902992	negative regulation of amyloid precursor protein catabolic process	3/397	13/13697	0.0055660038514096	0.0570330845570166	0.045628332563838	Prnp/Apoe/Clu	3
Input	BP	GO:1990000	amyloid fibril formation	3/397	13/13697	0.0055660038514096	0.0570330845570166	0.045628332563838	Fkbp1a/Apoe/Clu	3
Input	MF	GO:0005416	amino acid:cation symporter activity	3/396	13/13615	0.00562011407251259	0.0558682566852961	0.044053441999616	Slc1a2/Slc6a11/Slc1a3	3
Input	MF	GO:0008083	growth factor activity	8/396	93/13615	0.0056473328057339	0.0558682566852961	0.044053441999616	Bdnf/Bmp3/Ptn/Igf2/Kitl/Gmfb/Nov/Fgf1	8
IP	CC	GO:0030055	cell-substrate junction	11/425	148/13939	0.00566045466589377	0.0206960373721741	0.0140580370814138	Dst/Gsn/Afap1/Syne2/Actn1/Actn2/Flnb/Plec/Myh9/Sorbs1/Dmd	11
Input	BP	GO:0002763	positive regulation of myeloid leukocyte differentiation	5/397	40/13697	0.00569665758683524	0.0582174292538215	0.0465758470480319	Car2/Kitl/Id2/Klf10/Csf1r	5
IP	MF	GO:0030674	protein binding, bridging	9/424	106/13615	0.00579493863329785	0.0560494064532087	0.0474994969942446	Map1a/Ank2/Synm/Ank1/Ank3/Nefh/Actn2/Bicd2/Sorbs1	9
Input	BP	GO:0014812	muscle cell migration	8/397	94/13697	0.00590000824829832	0.0595587368957048	0.0476489370208018	Igfbp5/Arpc5/Lpar1/Vtn/Net1/Nov/Egr1/Tmsb4x	8
Input	BP	GO:0044070	regulation of anion transport	8/397	94/13697	0.00590000824829832	0.0595587368957048	0.0476489370208018	Adora1/Rgs4/Prnp/Car2/Snca/Apoe/Cck/Htr2c	8
Input	BP	GO:0106027	neuron projection organization	8/397	94/13697	0.00590000824829832	0.0595587368957048	0.0476489370208018	Itpka/Prnp/Nlgn1/Apoe/Sept7/Zfp365/Cdk5r1/Homer1	8
Input	BP	GO:0006887	exocytosis	18/397	321/13697	0.0059058515264393	0.0595587368957048	0.0476489370208018	Lin7c/Rasgrp1/Sdc4/Nlgn1/Cadps2/Snca/Lamp1/Gnai2/Lin7a/Syt16/Rab15/Nrn1/Cplx2/Ywhaz/Sept5/Rab31/Nrxn1/Camk2a	18
Input	BP	GO:0070997	neuron death	19/397	346/13697	0.0059173620411602	0.0595587368957048	0.0476489370208018	Adora1/Cd34/Scn2a/Bdnf/Kcnip3/Prnp/Slc7a11/Fgfr3/Hrk/Snca/Apoe/Gabra5/Gabrb3/Mt1/Cx3cr1/Cdk5r1/Clu/Ptk2b/Egr1	19
Input	BP	GO:0030595	leukocyte chemotaxis	10/397	135/13697	0.00592041288323859	0.0595587368957048	0.0476489370208018	Ptprj/S1pr1/Pde4b/Cx3cr1/Cxcl14/Ptk2b/Ednrb/Nov/Pla2g7/Slc12a2	10
Input	BP	GO:0032233	positive regulation of actin filament bundle assembly	6/397	57/13697	0.00595404787091761	0.0597415244814408	0.0477951730663407	Sdc4/S100a10/Lpar1/Wnt4/Smad3/Synpo	6
Input	BP	GO:0010038	response to metal ion	14/397	225/13697	0.00602012069072383	0.060247995410016	0.048200366370235	Gatm/Prnp/Nlgn1/Ppp3ca/Hpca/Clic4/Snca/Mt1/Neurod2/Nptx1/Id2/Homer1/Nrxn1/CYTB	14
Input	CC	GO:0098982	GABA-ergic synapse	8/397	96/13939	0.00604085629486386	0.0255129781814995	0.0168440449879183	Bcan/Gabra2/Slc6a11/Gabra5/Gabrb3/Atp2b1/Nrxn1/Camk4	8
Input	BP	GO:0048839	inner ear development	11/397	157/13697	0.00604449359820609	0.0603356040565119	0.0482704561521367	Bdnf/Sdc4/Plppr4/Hpca/Fgfr3/Gabra5/Gabrb3/Lin7a/Sox9/Slc9a3r1/Cxcl14	11
IP	BP	GO:0032594	protein transport within lipid bilayer	5/425	38/13697	0.00606479539318683	0.0778974625682873	0.0691599474661656	Cplx1/Clip1/Grip2/Grip1/Myo5b	5
IP	BP	GO:0045103	intermediate filament-based process	5/425	38/13697	0.00606479539318683	0.0778974625682873	0.0691599474661656	Dst/Macf1/Synm/Nefh/Plec	5
Input	BP	GO:0018108	peptidyl-tyrosine phosphorylation	15/397	249/13697	0.00610563314255643	0.0607888165713801	0.0486330409835748	Adora1/Ptprj/Prnp/Rap2b/Plpp3/Fgfr3/Pdgfra/Cav2/Igf2/Cck/Kitl/Vtn/Ptk2b/Enpp2/Csf1r	15
IP	BP	GO:0032984	protein-containing complex disassembly	13/425	189/13697	0.00611724881304645	0.0782875344485547	0.0695062662018198	Sptan1/Gsn/Ttbk2/Map1a/Mical3/Apc2/Sptbn1/Sptb/Actn2/Gfm2/Map1b/Apc/Epg5	13
Input	BP	GO:0050680	negative regulation of epithelial cell proliferation	9/397	115/13697	0.00621850461421066	0.0616102997957377	0.0492902544246457	Nfib/Fgfr3/Cav2/Ptn/Apoe/Gja1/Sparc/Sox9/Klf9	9
Input	BP	GO:0010614	negative regulation of cardiac muscle hypertrophy	4/397	26/13697	0.00626934619280518	0.0616102997957377	0.0492902544246457	Atp2b4/Rgs4/Foxp1/Smad3	4
Input	BP	GO:0044062	regulation of excretion	4/397	26/13697	0.00626934619280518	0.0616102997957377	0.0492902544246457	Adora1/Gnai2/Slc9a3r1/Ednrb	4
Input	BP	GO:0048520	positive regulation of behavior	4/397	26/13697	0.00626934619280518	0.0616102997957377	0.0492902544246457	Nlgn1/Penk/Cck/Gja1	4
Input	BP	GO:1902991	regulation of amyloid precursor protein catabolic process	4/397	26/13697	0.00626934619280518	0.0616102997957377	0.0492902544246457	Prnp/Fkbp1a/Apoe/Clu	4
IP	BP	GO:0045927	positive regulation of growth	16/425	256/13697	0.00630613836821085	0.0804146061701708	0.0713947509312778	Erbb4/Syt2/Ncoa3/Flt3/Sptbn4/Ntrk3/Unc13a/Cacna2d2/Golga4/Akap6/Dbn1/Map1b/Nipbl/Myo5b/Adnp2/Arx	16
IP	MF	GO:0060090	molecular adaptor activity	10/424	127/13615	0.00633029223055017	0.0602398776778161	0.0510507437947594	Map1a/Ank2/Synm/Ank1/Ank3/Nefh/Actn2/Bicd2/Mapk8ip3/Sorbs1	10
Input	BP	GO:2000377	regulation of reactive oxygen species metabolic process	11/397	158/13697	0.00633329940534571	0.0616102997957377	0.0492902544246457	Atp2b4/Cd34/Sirpa/Ddah1/Snca/Smad3/Gnai2/Cx3cr1/Clu/Ptk2b/COX2	11
Input	BP	GO:0048713	regulation of oligodendrocyte differentiation	5/397	41/13697	0.0063368655628527	0.0616102997957377	0.0492902544246457	Zfp365/Id2/Enpp2/Qk/Daam2	5
Input	BP	GO:0051955	regulation of amino acid transport	5/397	41/13697	0.0063368655628527	0.0616102997957377	0.0492902544246457	Adora1/Rgs4/Snca/Cck/Htr2c	5
Input	BP	GO:0099084	postsynaptic specialization organization	5/397	41/13697	0.0063368655628527	0.0616102997957377	0.0492902544246457	Nlgn1/Nptx1/Nptxr/Nrxn1/Cdh2	5
Input	MF	GO:0001968	fibronectin binding	4/396	26/13615	0.0063459207994138	0.0616778968925482	0.0486344807341963	Igfbp5/Itgav/Sdc4/Ctss	4
Input	BP	GO:0006935	chemotaxis	22/397	425/13697	0.00634763119821476	0.0616102997957377	0.0492902544246457	Chn1/Itgav/Ptprj/Bdnf/S1pr1/Lpar1/Nfib/Pde4b/Pdgfra/Foxp1/Smad3/Cx3cr1/Cdk5r1/Cxcl14/Ptk2b/Ednrb/Nov/Enpp2/Pla2g7/Fgf1/Slc12a2/Csf1r	22
IP	BP	GO:0021885	forebrain cell migration	7/425	71/13697	0.00634839597489951	0.0806633108638666	0.0716155591961877	Srgap2/Lhx6/Reln/Slit2/Syne2/Robo1/Arx	7
Input	BP	GO:0003014	renal system process	7/397	76/13697	0.00639817973307023	0.061945283982081	0.0495582527273294	Adora1/Gnai2/Gja1/Slc9a3r1/Ednrb/Emp2/Aqp4	7
Input	BP	GO:0003333	amino acid transmembrane transport	6/397	58/13697	0.00648287200232196	0.0624104028902631	0.0499303630627443	Rgs4/Kcnj10/Slc1a2/Slc7a11/Slc25a18/Slc1a3	6
Input	BP	GO:0043113	receptor clustering	6/397	58/13697	0.00648287200232196	0.0624104028902631	0.0499303630627443	Nlgn1/Slc7a11/Ptn/Apoe/Nrxn1/Cdh2	6
IP	CC	GO:0016342	catenin complex	4/425	25/13939	0.00648487996104237	0.0235265412540142	0.0159806915400636	Cdh7/Apc2/Cdh9/Apc	4
Input	BP	GO:0043523	regulation of neuron apoptotic process	14/397	227/13697	0.00649468857413558	0.0624104028902631	0.0499303630627443	Bdnf/Kcnip3/Prnp/Fgfr3/Hrk/Snca/Apoe/Gabra5/Gabrb3/Mt1/Cx3cr1/Cdk5r1/Ptk2b/Egr1	14
Input	BP	GO:0051402	neuron apoptotic process	15/397	251/13697	0.0065587251543045	0.0628640427640798	0.0502932897953154	Scn2a/Bdnf/Kcnip3/Prnp/Fgfr3/Hrk/Snca/Apoe/Gabra5/Gabrb3/Mt1/Cx3cr1/Cdk5r1/Ptk2b/Egr1	15
Input	BP	GO:0060996	dendritic spine development	9/397	116/13697	0.00657444299163558	0.0628640427640798	0.0502932897953154	Itpka/Nlgn1/Lpar1/Apoe/Sept7/Zfp365/Palm/Cdk5r1/Camk2a	9
Input	MF	GO:0015171	amino acid transmembrane transporter activity	6/396	58/13615	0.00659020413820216	0.061880899873966	0.0487945533872238	Slc1a2/Slc7a11/Slc6a11/Slc25a18/Slc17a6/Slc1a3	6
Input	MF	GO:0019003	GDP binding	6/396	58/13615	0.00659020413820216	0.061880899873966	0.0487945533872238	Rap2b/Rragd/Arl8b/Rap2a/Sept5/Rab31	6
Input	CC	GO:0097449	astrocyte projection	3/397	14/13939	0.00660580166463668	0.0273177423006329	0.0180355769133172	Kcnj10/Slc7a11/Grm3	3
Input	CC	GO:1902711	GABA-A receptor complex	3/397	14/13939	0.00660580166463668	0.0273177423006329	0.0180355769133172	Gabra2/Gabra5/Gabrb3	3
Input	BP	GO:0007409	axonogenesis	21/397	401/13697	0.00666908428497502	0.0636115372663173	0.0508913098393416	Chn1/Lrrc4c/Bdnf/Bhlhe22/Skil/Plppr4/Pou3f2/Nfib/Stmn1/Fgfr3/Foxp1/Apoe/Sept7/Cck/Cobl/Cdk5r1/Cnp/Nptx1/Nrn1/Cdh2/Csf1r	21
Input	BP	GO:0010565	regulation of cellular ketone metabolic process	8/397	96/13697	0.00668750168180265	0.0636300960512405	0.0509061574741316	Dbi/Atp2b4/Fabp5/Slc7a11/Wnt4/Snca/Dkk3/Egr1	8
IP	BP	GO:0006107	oxaloacetate metabolic process	3/425	13/13697	0.00672727802754788	0.0842692600977287	0.0748170403658849	Got2/Mdh1/Got1	3
IP	BP	GO:0010457	centriole-centriole cohesion	3/425	13/13697	0.00672727802754788	0.0842692600977287	0.0748170403658849	Cep250/Nin/Syne2	3
IP	BP	GO:0031987	locomotion involved in locomotory behavior	3/425	13/13697	0.00672727802754788	0.0842692600977287	0.0748170403658849	Myo5a/Dbn1/Rcan2	3
IP	BP	GO:0055119	relaxation of cardiac muscle	3/425	13/13697	0.00672727802754788	0.0842692600977287	0.0748170403658849	Atp1b1/Pde5a/Akap6	3
IP	BP	GO:0007605	sensory perception of sound	9/425	109/13697	0.00678128228092253	0.0846457799525064	0.0751513271644255	Map1a/Sptbn4/Myh14/Nav2/Tjp1/Cemip/Eya4/Nipbl/Scn8a	9
Input	BP	GO:0018212	peptidyl-tyrosine modification	15/397	252/13697	0.0067951950175247	0.0642291050102676	0.0513853842282779	Adora1/Ptprj/Prnp/Rap2b/Plpp3/Fgfr3/Pdgfra/Cav2/Igf2/Cck/Kitl/Vtn/Ptk2b/Enpp2/Csf1r	15
IP	MF	GO:0005545	1-phosphatidylinositol binding	3/424	13/13615	0.00679544906668844	0.0636399198308918	0.0539321354499083	Zfyve9/Wdfy3/Mcf2l	3
IP	BP	GO:0000226	microtubule cytoskeleton organization	26/425	498/13697	0.00680509091296596	0.0846457799525064	0.0751513271644255	Dst/Srgap2/Nav1/Cep350/Ttbk2/Map1a/Cep250/Ift172/Clip1/Eml2/Cep295/Setd2/Apc2/Inpp5j/Nefh/Ncor1/Cltc/Nin/Syne2/Dync1h1/Bicd2/Map1b/Myh9/Son/Apc/Atrx	26
Input	CC	GO:0099060	integral component of postsynaptic specialization membrane	8/397	98/13939	0.00682755986690436	0.027943724403722	0.0184488595426933	Lrrc4c/Nlgn1/Plppr4/Gabra2/Gabra5/Gabrb3/Cacng4/Cdh2	8
Input	BP	GO:0030316	osteoclast differentiation	7/397	77/13697	0.00686756469000663	0.0642291050102676	0.0513853842282779	Rassf2/Car2/Fgfr3/Pik3r1/Fam213a/Klf10/Csf1r	7
IP	BP	GO:0003009	skeletal muscle contraction	4/425	25/13697	0.00689321506298284	0.084848775688452	0.0753315535026268	Myh14/Synm/Gaa/Dmd	4
IP	BP	GO:0051589	negative regulation of neurotransmitter transport	4/425	25/13697	0.00689321506298284	0.084848775688452	0.0753315535026268	Nos1/Ppp1r9a/Nf1/Abat	4
IP	BP	GO:0099010	modification of postsynaptic structure	4/425	25/13697	0.00689321506298284	0.084848775688452	0.0753315535026268	Myh10/Kalrn/Itsn1/Myo5b	4
Input	BP	GO:0006700	C21-steroid hormone biosynthetic process	3/397	14/13697	0.00693335148570582	0.0642291050102676	0.0513853842282779	Wnt4/Dkk3/Egr1	3
Input	BP	GO:0010566	regulation of ketone biosynthetic process	3/397	14/13697	0.00693335148570582	0.0642291050102676	0.0513853842282779	Wnt4/Dkk3/Egr1	3
Input	BP	GO:0032352	positive regulation of hormone metabolic process	3/397	14/13697	0.00693335148570582	0.0642291050102676	0.0513853842282779	Wnt4/Igf2/Egr1	3
Input	BP	GO:0044065	regulation of respiratory system process	3/397	14/13697	0.00693335148570582	0.0642291050102676	0.0513853842282779	Adora1/Atp1a2/Nlgn1	3
Input	BP	GO:0045019	negative regulation of nitric oxide biosynthetic process	3/397	14/13697	0.00693335148570582	0.0642291050102676	0.0513853842282779	Atp2b4/Cd34/Sirpa	3
Input	BP	GO:0046628	positive regulation of insulin receptor signaling pathway	3/397	14/13697	0.00693335148570582	0.0642291050102676	0.0513853842282779	Nucks1/Igf2/Gnai2	3
Input	BP	GO:0072170	metanephric tubule development	3/397	14/13697	0.00693335148570582	0.0642291050102676	0.0513853842282779	Wnt4/Sox9/Sox8	3
Input	BP	GO:0090030	regulation of steroid hormone biosynthetic process	3/397	14/13697	0.00693335148570582	0.0642291050102676	0.0513853842282779	Wnt4/Dkk3/Igf2	3
Input	BP	GO:1904406	negative regulation of nitric oxide metabolic process	3/397	14/13697	0.00693335148570582	0.0642291050102676	0.0513853842282779	Atp2b4/Cd34/Sirpa	3
Input	BP	GO:0048511	rhythmic process	14/397	229/13697	0.00699873006490532	0.0646217456087185	0.0516995095459481	Adora1/Ptgds/Bdnf/Nlgn1/Pdgfra/Bhlhe40/Cdk5r1/Hlf/Id2/Klf10/Enpp2/Egr1/Rorb/Klf9	14
Input	MF	GO:0004890	GABA-A receptor activity	3/396	14/13615	0.00700023441208154	0.0635758994146422	0.050131100621464	Gabra2/Gabra5/Gabrb3	3
Input	MF	GO:0005161	platelet-derived growth factor receptor binding	3/396	14/13615	0.00700023441208154	0.0635758994146422	0.050131100621464	Ptprj/Pdgfra/Pik3r1	3
Input	BP	GO:0045687	positive regulation of glial cell differentiation	5/397	42/13697	0.00702592108611487	0.0646217456087185	0.0516995095459481	Serpine2/Zfp365/Id2/Enpp2/Qk	5
Input	BP	GO:1900271	regulation of long-term synaptic potentiation	5/397	42/13697	0.00702592108611487	0.0646217456087185	0.0516995095459481	Adora1/Prnp/Apoe/Cx3cr1/Fam107a	5
IP	BP	GO:0019233	sensory perception of pain	9/425	110/13697	0.00718945510561573	0.0879072405645825	0.0780469599252028	Scn1a/Mme/Kcna2/Oprd1/Nos1/Tac1/Grin2d/Cacna1a/Grm1	9
IP	BP	GO:0031503	protein-containing complex localization	15/425	237/13697	0.00719128343123524	0.0879072405645825	0.0780469599252028	Dnm3/Nacc2/Reln/Cplx1/Iqsec1/Grip2/Dync2h1/Setd2/Syne1/Grip1/Stxbp6/Akap6/Kalrn/Myo5b/Iqsec2	15
Input	BP	GO:0046885	regulation of hormone biosynthetic process	4/397	27/13697	0.00719430667220225	0.0658568878547803	0.0526876637305707	Wnt4/Dkk3/Igf2/Egr1	4
Input	BP	GO:0071604	transforming growth factor beta production	4/397	27/13697	0.00719430667220225	0.0658568878547803	0.0526876637305707	Cd34/Itgav/Smad3/Itgb8	4
Input	BP	GO:0015893	drug transport	11/397	161/13697	0.0072651228191553	0.0663479183224513	0.0530805041608559	Rgs4/Kcnj10/Slc1a2/Car2/Slc7a11/Snca/Slc25a18/Gja1/Slc1a3/Aqp4/Htr2c	11
IP	MF	GO:0099094	ligand-gated cation channel activity	7/424	73/13615	0.00752159988922816	0.0693397489788221	0.058762499134595	Grik3/Kcnh2/Grin2d/Gria4/Gria1/Hcn1/Grik1	7
IP	BP	GO:0055117	regulation of cardiac muscle contraction	6/425	56/13697	0.00754655419323562	0.0919331086426813	0.0816212589537873	Atp1b1/Pde5a/Ank2/Akap6/Adra1a/Dmd	6
Input	BP	GO:0044106	cellular amine metabolic process	6/397	60/13697	0.00764155772798558	0.0696210790170007	0.0556991397451978	Atp2b4/Slc7a11/Gpr37/Snca/Epas1/Htr2c	6
IP	MF	GO:0016597	amino acid binding	6/424	56/13615	0.00767648947054349	0.0696789044249332	0.0590499190041807	Gad2/Gad1/Grin2d/Got2/Aars/Grik1	6
Input	BP	GO:0060402	calcium ion transport into cytosol	9/397	119/13697	0.00773661820892565	0.0702545403500399	0.0562059295251079	Dbi/Itgav/Prnp/Fkbp1a/Cacna2d1/Snca/Ptk2b/Tmbim6/Htr2c	9
Input	BP	GO:0048662	negative regulation of smooth muscle cell proliferation	5/397	43/13697	0.00776564554218665	0.0702545403500399	0.0562059295251079	Igfbp5/Rgs5/Pik3r1/Ndrg2/Apod	5
Input	BP	GO:0071242	cellular response to ammonium ion	5/397	43/13697	0.00776564554218665	0.0702545403500399	0.0562059295251079	Lypd1/Gabrb3/Gnai2/Cdk5r1/Ly6e	5
IP	CC	GO:0045335	phagocytic vesicle	7/425	75/13939	0.00778614123966076	0.0280301084627787	0.0190397947722879	Srgap2/Gsn/Stxbp3/Unc13b/Rab11fip5/Myo18a/Flnb	7
Input	BP	GO:0051345	positive regulation of hydrolase activity	22/397	433/13697	0.00782952647175079	0.0706669643933956	0.0565358822455984	Slc39a10/Rgs4/Acvr1c/Chn1/Rasgrp1/S100a10/S1pr1/Lpar1/Hpca/Wnt4/Fgfr3/Pdgfra/Cav2/Snca/Gnao1/Smad3/Cck/Atp1b2/Net1/Rgs14/Ptk2b/Mbp	22
Input	MF	GO:0015179	L-amino acid transmembrane transporter activity	5/396	43/13615	0.00787689700040366	0.0703838861003811	0.0554993591709256	Slc1a2/Slc7a11/Slc25a18/Slc17a6/Slc1a3	5
Input	BP	GO:2000379	positive regulation of reactive oxygen species metabolic process	7/397	79/13697	0.00788238078531123	0.0709781747637699	0.0567848607181297	Ddah1/Snca/Smad3/Gnai2/Clu/Ptk2b/COX2	7
IP	BP	GO:0050770	regulation of axonogenesis	13/425	195/13697	0.00788480129539716	0.0955416321685411	0.0848250256651883	Slit2/Plxna4/Ntrk3/Cacna1a/Golga4/Ssh2/Nin/Dbn1/Map1b/Mycbp2/Robo1/Myo5b/Sema4g	13
IP	BP	GO:0006929	substrate-dependent cell migration	4/425	26/13697	0.00795057305774883	0.0955416321685411	0.0848250256651883	Slit2/Myh10/Robo1/Anks1	4
IP	BP	GO:0086010	membrane depolarization during action potential	4/425	26/13697	0.00795057305774883	0.0955416321685411	0.0848250256651883	Scn1a/Kcnh2/Ank3/Scn8a	4
IP	BP	GO:2000311	regulation of AMPA receptor activity	4/425	26/13697	0.00795057305774883	0.0955416321685411	0.0848250256651883	Reln/Shank1/Shank2/Shank3	4
Input	BP	GO:0040013	negative regulation of locomotion	16/397	281/13697	0.00796981122588875	0.0714808284237603	0.0571870000823359	Igfbp5/Adora1/Acvr1c/Ptprj/Rap2b/Cers2/Clic4/Wnt4/Ptn/Apoe/Cx3cr1/Slc9a3r1/Rap2a/Nov/Apod/Htr2c	16
Input	BP	GO:0048660	regulation of smooth muscle cell proliferation	10/397	141/13697	0.00797521021243611	0.0714808284237603	0.0571870000823359	Igfbp5/Rgs5/Pde1a/S1pr1/Gnai2/Id2/Pik3r1/Ndrg2/Apod/Egr1	10
Input	BP	GO:0046165	alcohol biosynthetic process	8/397	99/13697	0.00801466569963629	0.071668179624294	0.057336887168938	Itpka/Wnt4/Snca/Apoe/Dkk3/Fdft1/Ptk2b/Fgf1	8
IP	BP	GO:0050954	sensory perception of mechanical stimulus	10/425	132/13697	0.00804709895831342	0.096374884483855	0.0855648146705446	Scn1a/Map1a/Sptbn4/Myh14/Nav2/Tjp1/Cemip/Eya4/Nipbl/Scn8a	10
Input	BP	GO:0060306	regulation of membrane repolarization	4/397	28/13697	0.00820497147253687	0.0730318082912671	0.0584278346916523	Cacna2d1/Gja1/Ywhae/Kcnj2	4
Input	BP	GO:0098698	postsynaptic specialization assembly	4/397	28/13697	0.00820497147253687	0.0730318082912671	0.0584278346916523	Nlgn1/Nptx1/Nptxr/Nrxn1	4
IP	BP	GO:0046578	regulation of Ras protein signal transduction	13/425	196/13697	0.00821503210592143	0.0978493862037848	0.0868739261374261	Iqsec1/Iqsec3/Arhgef17/Mcf2l/Nf1/Adra1a/Trio/Kalrn/Robo1/Itsn1/Spry4/Arhgef6/Iqsec2	13
Input	CC	GO:0034705	potassium channel complex	7/397	81/13939	0.0082223253276993	0.0333088077050676	0.0219909667733311	Kcnq5/Kcnip3/Calm3/Kcnj2/Calm1/Kcnv1/Calm2	7
IP	BP	GO:0008306	associative learning	8/425	93/13697	0.00822542089950011	0.0978493862037848	0.0868739261374261	Map1a/Reln/Tac1/Atp1a3/Shank1/Ndrg4/Kmt2a/Nf1	8
IP	BP	GO:0007264	small GTPase mediated signal transduction	23/425	431/13697	0.00825885636602357	0.0979185478847945	0.0869353301686692	Usp8/Arhgef11/Rab3b/Reln/Slit2/Adcyap1r1/Iqsec1/Iqsec3/Arhgef17/Mcf2l/Sipa1l2/Nf1/Dock4/Adra1a/Trio/Kalrn/Robo1/Itsn1/Spry4/Rab27b/Arhgef6/Amot/Iqsec2	23
Input	BP	GO:0051341	regulation of oxidoreductase activity	6/397	61/13697	0.00827369405967681	0.0734742072471988	0.0587817683223499	Atp2b4/S100a1/Snca/Apoe/Gnai2/Ptk2b	6
Input	MF	GO:0005310	dicarboxylic acid transmembrane transporter activity	4/396	28/13615	0.00830389709891252	0.0721525583087097	0.056893999046389	Slc1a2/Slc25a18/Slc17a6/Slc1a3	4
Input	MF	GO:0042277	peptide binding	14/396	233/13615	0.00833531359523	0.0721525583087097	0.056893999046389	Ramp1/Gpr37l1/Prnp/Cst3/Gstm1/Ppp3ca/Rplp0/Gpr37/Apoe/Tmem158/Ppp3r1/Pik3r1/Clu/Ednrb	14
IP	MF	GO:0030374	nuclear receptor transcription coactivator activity	6/424	57/13615	0.00836026479369451	0.0739289330777177	0.0626516382014557	Ncoa3/Ppargc1a/Actn4/Actn1/Actn2/Zcchc12	6
IP	BP	GO:0006491	N-glycan processing	3/425	14/13697	0.00836718635376794	0.0985437728375659	0.0874904255910689	St8sia4/Man1c1/Man2a2	3
IP	BP	GO:1900452	regulation of long-term synaptic depression	3/425	14/13697	0.00836718635376794	0.0985437728375659	0.0874904255910689	Ppp1r9a/Shank3/Iqsec2	3
IP	MF	GO:0042800	histone methyltransferase activity (H3-K4 specific)	3/424	14/13615	0.0084512708268085	0.0739289330777177	0.0626516382014557	Ash1l/Kmt2b/Kmt2a	3
Input	BP	GO:0021681	cerebellar granular layer development	3/397	15/13697	0.00848265571948906	0.0743049864952069	0.0594464188863108	Serpine2/Nfix/Nrxn1	3
Input	BP	GO:0035235	ionotropic glutamate receptor signaling pathway	3/397	15/13697	0.00848265571948906	0.0743049864952069	0.0594464188863108	Cdk5r1/Ptk2b/Camk2a	3
Input	BP	GO:0048857	neural nucleus development	3/397	15/13697	0.00848265571948906	0.0743049864952069	0.0594464188863108	Nfib/Fgfr3/Cdk5r1	3
Input	BP	GO:0072087	renal vesicle development	3/397	15/13697	0.00848265571948906	0.0743049864952069	0.0594464188863108	Wnt4/Sox9/Sox8	3
Input	BP	GO:0098917	retrograde trans-synaptic signaling	3/397	15/13697	0.00848265571948906	0.0743049864952069	0.0594464188863108	Bdnf/Fabp5/Nlgn1	3
Input	BP	GO:1900037	regulation of cellular response to hypoxia	3/397	15/13697	0.00848265571948906	0.0743049864952069	0.0594464188863108	Cd34/Ddah1/Tmbim6	3
IP	MF	GO:0035255	ionotropic glutamate receptor binding	5/424	41/13615	0.00852062279539797	0.0739289330777177	0.0626516382014557	Map1a/Shank1/Shank2/Shank3/Myo5b	5
IP	BP	GO:0055007	cardiac muscle cell differentiation	9/425	113/13697	0.0085272954718029	0.10009689552166	0.0888693393540978	Speg/Sox6/Sorbs2/AW551984/Mybpc1/Myh10/Akap6/Actn2/Adra1a	9
Input	BP	GO:1903428	positive regulation of reactive oxygen species biosynthetic process	5/397	44/13697	0.00855782385879951	0.0747938315985125	0.0598375109536446	Ddah1/Smad3/Clu/Ptk2b/COX2	5
Input	MF	GO:0008179	adenylate cyclase binding	3/396	15/13615	0.00856384990745185	0.0729903515188973	0.0575546188112148	Calm3/Calm1/Calm2	3
IP	BP	GO:1903305	regulation of regulated secretory pathway	11/425	154/13697	0.00857347387055541	0.100306814756168	0.0890557126036501	Syt2/Rims4/Stxbp3/Unc13b/Cplx1/Vamp1/Unc13a/Cacna1a/Nrxn3/Cadps/Adra1a	11
IP	CC	GO:0045177	apical part of cell	17/425	293/13939	0.00859873164970157	0.0307191329164911	0.0208663475950974	Atp1b1/Stxbp3/Mpdz/Chl1/Oxtr/Tjp1/Dchs1/Shank2/Dync2h1/Kcnc2/Nin/Lmo7/Plec/Rab27b/Myo5b/Sptbn2/Clcn5	17
Input	BP	GO:0001894	tissue homeostasis	11/397	165/13697	0.00867020255413816	0.0756049491346178	0.0604864315051672	Akt3/Cd34/Itgav/Car2/Ctss/S1pr1/Sox9/Homer1/Ptk2b/Epas1/Csf1r	11
IP	BP	GO:0050772	positive regulation of axonogenesis	8/425	94/13697	0.00875463416883392	0.101422150746785	0.0900459448393994	Plxna4/Ntrk3/Golga4/Nin/Dbn1/Map1b/Robo1/Myo5b	8
IP	BP	GO:0099072	regulation of postsynaptic membrane neurotransmitter receptor levels	8/425	94/13697	0.00875463416883392	0.101422150746785	0.0900459448393994	Dnm3/Cplx1/Iqsec1/Grip2/Syne1/Grip1/Kalrn/Iqsec2	8
IP	BP	GO:2000300	regulation of synaptic vesicle exocytosis	8/425	94/13697	0.00875463416883392	0.101422150746785	0.0900459448393994	Syt2/Rims4/Unc13b/Cplx1/Vamp1/Unc13a/Nrxn3/Adra1a	8
Input	CC	GO:0032809	neuronal cell body membrane	4/397	29/13939	0.0087616033611475	0.035134914488642	0.0231965894409966	Hpca/Gabra5/Cx3cr1/Atp2b1	4
Input	MF	GO:0022843	voltage-gated cation channel activity	9/396	121/13615	0.00877971170306753	0.0736963679318093	0.0581113294541153	Kcnq5/Kcnj10/Itgav/Cacna2d1/Cacng4/Kcnj16/Kcnj2/Ptk2b/Kcnv1	9
IP	BP	GO:0010959	regulation of metal ion transport	19/425	336/13697	0.00880000977519462	0.101615748055586	0.0902178269426776	Atp1b1/Kcnab1/Ank2/Oprd1/Kcnh2/Nos1/Adcyap1r1/Sptbn4/Kcnc1/Cemip/Cacna1a/Ubash3b/Myo5a/Ank3/Kcnc2/Kcnip1/Akap6/Actn2/Dmd	19
Input	CC	GO:0098563	intrinsic component of synaptic vesicle membrane	6/397	63/13939	0.00889820516278668	0.0353258744962631	0.0233226640582514	Gabra2/Slc17a6/Sv2b/Lamp1/Sv2c/Mal2	6
IP	BP	GO:0048488	synaptic vesicle endocytosis	6/425	58/13697	0.00893451039371317	0.102501098206191	0.0910038701318425	Syt2/Dnm3/4932438A13Rik/Cltc/Itsn1/Rab27b	6
IP	BP	GO:0140238	presynaptic endocytosis	6/425	58/13697	0.00893451039371317	0.102501098206191	0.0910038701318425	Syt2/Dnm3/4932438A13Rik/Cltc/Itsn1/Rab27b	6
Input	BP	GO:0008542	visual learning	6/397	62/13697	0.00894252680873948	0.0774551144891493	0.061966624287135	Atp1a2/Meis2/Slc7a11/Cck/Rgs14/Synpo	6
Input	BP	GO:0009308	amine metabolic process	6/397	62/13697	0.00894252680873948	0.0774551144891493	0.061966624287135	Atp2b4/Slc7a11/Gpr37/Snca/Epas1/Htr2c	6
Input	BP	GO:0048168	regulation of neuronal synaptic plasticity	6/397	62/13697	0.00894252680873948	0.0774551144891493	0.061966624287135	Kcnj10/Bdnf/Snca/Egr1/Synpo/Camk2a	6
Input	MF	GO:0004857	enzyme inhibitor activity	14/396	235/13615	0.00895127432824643	0.0740150145947541	0.0583625898856602	Serpine2/Atp2b4/Itih5/Cst3/Phactr3/Pkia/Inka2/Camk2n1/Snca/Arpp19/Rps7/Phactr1/Tmbim6/Crim1	14
IP	CC	GO:0005923	bicellular tight junction	8/425	96/13939	0.00895694190638019	0.031756430395348	0.0215709446230209	Ash1l/Mpdz/Adcyap1r1/Tjp1/Rpgrip1l/Ank3/Apc/Amot	8
Input	BP	GO:0050728	negative regulation of inflammatory response	8/397	101/13697	0.00900328783596535	0.0776373249415764	0.0621123986071551	Adora1/Sirpa/Apoe/Smad3/Cx3cr1/Nov/Apod/Gpr17	8
Input	BP	GO:0014909	smooth muscle cell migration	7/397	81/13697	0.00900375914414347	0.0776373249415764	0.0621123986071551	Igfbp5/Arpc5/Lpar1/Vtn/Nov/Egr1/Tmsb4x	7
Input	MF	GO:0015108	chloride transmembrane transporter activity	6/396	62/13615	0.00908762268608249	0.0740373965895544	0.0583802386180222	Clic4/Gabra2/Ttyh1/Gabra5/Gabrb3/Slc12a2	6
Input	BP	GO:0060541	respiratory system development	12/397	189/13697	0.00909171941751794	0.0782211850999372	0.0625795058254195	Igfbp5/Slc7a11/Nfib/Fgfr3/Pdgfra/Foxp1/Tns3/Ppp3r1/Sparc/Sox9/Epas1/Fgf1	12
IP	BP	GO:0002026	regulation of the force of heart contraction	4/425	27/13697	0.00910903870606463	0.104166265203223	0.0924822605471418	Pde5a/Nos1/Gaa/Adra1a	4
IP	BP	GO:0090066	regulation of anatomical structure size	25/425	485/13697	0.0091799714123282	0.104639867063355	0.092902739965684	Sptan1/Gsn/Pde5a/Rab3b/Slit2/Nos1/Ppp1r9a/Plxna4/Grip2/Oxtr/Ntrk3/Golga4/Sptbn1/Ssh2/Dock4/Sptb/Actn2/Dbn1/Map1b/Adra1a/Rictor/Shank3/Ptprm/Myo5b/Sema4g	25
Input	BP	GO:0071417	cellular response to organonitrogen compound	20/397	387/13697	0.00918768512773558	0.0784776993864652	0.0627847256423728	Igfbp5/Nucks1/Atp2b4/Akt3/Prnp/Car2/Rragd/Pde4b/Cacna2d1/Pdgfra/Cav2/Gabrb3/Igf2/Gnai2/Sox9/Pik3r1/Gpd1/Rab31/Egr1/Camk2a	20
IP	CC	GO:0005925	focal adhesion	10/425	137/13939	0.00920798086301056	0.032401015367586	0.0220087868668713	Dst/Gsn/Afap1/Syne2/Actn1/Actn2/Flnb/Plec/Myh9/Sorbs1	10
IP	MF	GO:0043394	proteoglycan binding	4/424	27/13615	0.00922367318480335	0.078869089551217	0.0668382114840822	Slit2/Gpnmb/Atp1a3/Nf1	4
Input	BP	GO:1901615	organic hydroxy compound metabolic process	18/397	336/13697	0.00927895597212706	0.0784776993864652	0.0627847256423728	Itpka/Slc7a11/Wnt4/Gpr37/Snca/Apoe/Dkk3/Msmo1/Dio2/Fdft1/Ptk2b/Ly6e/Gpd1/Nudt3/Epas1/Fgf1/Aldh1a1/Htr2c	18
Input	BP	GO:0010543	regulation of platelet activation	4/397	29/13697	0.0093043712966609	0.0784776993864652	0.0627847256423728	Serpine2/Ptprj/Pdgfra/Apoe	4
Input	BP	GO:0031128	developmental induction	4/397	29/13697	0.0093043712966609	0.0784776993864652	0.0627847256423728	Wnt4/Sox9/Sox8/Fgf1	4
Input	BP	GO:0045686	negative regulation of glial cell differentiation	4/397	29/13697	0.0093043712966609	0.0784776993864652	0.0627847256423728	Gpr37l1/Fgfr3/Id2/Daam2	4
Input	BP	GO:0048246	macrophage chemotaxis	4/397	29/13697	0.0093043712966609	0.0784776993864652	0.0627847256423728	Ptprj/Cx3cr1/Ptk2b/Ednrb	4
Input	BP	GO:0050999	regulation of nitric-oxide synthase activity	4/397	29/13697	0.0093043712966609	0.0784776993864652	0.0627847256423728	Atp2b4/S100a1/Apoe/Ptk2b	4
Input	BP	GO:0099633	protein localization to postsynaptic specialization membrane	4/397	29/13697	0.0093043712966609	0.0784776993864652	0.0627847256423728	Nptx2/Nptx1/Nptxr/Camk2a	4
Input	BP	GO:0099645	neurotransmitter receptor localization to postsynaptic specialization membrane	4/397	29/13697	0.0093043712966609	0.0784776993864652	0.0627847256423728	Nptx2/Nptx1/Nptxr/Camk2a	4
IP	BP	GO:0032970	regulation of actin filament-based process	19/425	338/13697	0.00934101373259383	0.106134274621939	0.0942295244954641	Pam/Sptan1/Gsn/Ank2/Slit2/Limch1/Ppp1r9a/Tac1/Shank1/Ntrk3/Sptbn1/Ssh2/Akap6/Sptb/Actn2/Dbn1/Rictor/Myh9/Shank3	19
Input	MF	GO:0005216	ion channel activity	17/396	310/13615	0.00937376668544209	0.0752618368657234	0.0593457387407851	Kcnq5/Kcnj10/Scn2a/Itgav/Kcnip3/Clic4/Cacna2d1/Gabra2/Ttyh1/Gabra5/Gabrb3/Gpm6a/Cacng4/Kcnj16/Kcnj2/Ptk2b/Kcnv1	17
Input	BP	GO:0010517	regulation of phospholipase activity	5/397	45/13697	0.0094042007959022	0.0789748427708048	0.0631824566058784	Lpar1/Hpca/Fgfr3/Pdgfra/Snca	5
Input	BP	GO:0048016	inositol phosphate-mediated signaling	5/397	45/13697	0.0094042007959022	0.0789748427708048	0.0631824566058784	Atp2b4/Prnp/Ppp3ca/Ppp3r1/Htr2c	5
Input	BP	GO:0008202	steroid metabolic process	12/397	190/13697	0.00945961005682253	0.0792678387191007	0.0634168629451557	Pbx1/Wnt4/Ywhah/Pdgfra/Apoe/Dkk3/Igf2/Msmo1/Fdft1/Egr1/Fgf1/Scd1	12
Input	BP	GO:0043500	muscle adaptation	8/397	102/13697	0.00953044420630304	0.0795164275787227	0.0636157421614317	Igfbp5/Atp2b4/Rgs4/Gatm/Ppp3ca/Mtpn/Foxp1/Smad3	8
Input	BP	GO:1901216	positive regulation of neuron death	8/397	102/13697	0.00953044420630304	0.0795164275787227	0.0636157421614317	Adora1/Prnp/Fgfr3/Hrk/Snca/Cdk5r1/Clu/Egr1	8
Input	BP	GO:0071241	cellular response to inorganic substance	10/397	145/13697	0.00962399208383515	0.0801238823703775	0.0641017258578493	Prnp/Nlgn1/Hpca/Clic4/Snca/Mt1/Neurod2/Nptx1/Id2/Nrxn1	10
Input	CC	GO:0098948	intrinsic component of postsynaptic specialization membrane	8/397	104/13939	0.0096554270545143	0.0368388539899068	0.0243215554646342	Lrrc4c/Nlgn1/Plppr4/Gabra2/Gabra5/Gabrb3/Cacng4/Cdh2	8
IP	BP	GO:0051279	regulation of release of sequestered calcium ion into cytosol	6/425	59/13697	0.00969292757011064	0.109780920881924	0.0974671378329606	Ank2/Cemip/Ubash3b/Myo5a/Akap6/Dmd	6
Input	MF	GO:0019902	phosphatase binding	12/396	190/13615	0.00970470476449479	0.0765061003435068	0.0603268699269529	Atp2b4/Sirpa/Phactr3/Smad3/Ppp3r1/Ywhae/Slc9a3r1/Phactr1/Pik3r1/Nptxr/Cdh2/Csf1r	12
Input	CC	GO:0031527	filopodium membrane	3/397	16/13939	0.0097432737252902	0.0368388539899068	0.0243215554646342	Itgav/Ttyh1/Palm	3
Input	CC	GO:0034358	plasma lipoprotein particle	3/397	16/13939	0.0097432737252902	0.0368388539899068	0.0243215554646342	Apoe/Clu/Pla2g7	3
Input	CC	GO:1902710	GABA receptor complex	3/397	16/13939	0.0097432737252902	0.0368388539899068	0.0243215554646342	Gabra2/Gabra5/Gabrb3	3
Input	CC	GO:1990777	lipoprotein particle	3/397	16/13939	0.0097432737252902	0.0368388539899068	0.0243215554646342	Apoe/Clu/Pla2g7	3
IP	CC	GO:0032982	myosin filament	3/425	15/13939	0.00974527027090622	0.0340357200506277	0.02311918006138	Myh14/Myh10/Myh9	3
Input	MF	GO:0097110	scaffold protein binding	6/396	63/13615	0.00980493343752524	0.0765061003435068	0.0603268699269529	Atp2b4/Nlgn1/Cav2/Gja1/Ywhae/Homer1	6
IP	MF	GO:0017022	myosin binding	6/424	59/13615	0.00985711369875182	0.0830813868894796	0.0704079549910844	Gsn/Rab3b/Limch1/Gria1/Rab27b/Dmd	6
Input	CC	GO:0044298	cell body membrane	4/397	30/13939	0.00988694780651409	0.0370294177281707	0.024447368459007	Hpca/Gabra5/Cx3cr1/Atp2b1	4
Input	BP	GO:0046942	carboxylic acid transport	13/397	215/13697	0.0100076441078967	0.0831387724490433	0.0665137365043234	Adora1/Rgs4/Kcnj10/Slc1a2/Bdnf/Slc7a11/Snca/Slc25a18/Apoe/Cck/Slc9a3r1/Slc1a3/Htr2c	13
IP	CC	GO:0099060	integral component of postsynaptic specialization membrane	8/425	98/13939	0.010089122622739	0.0349756250921619	0.0237576220823952	Erbb4/Oprd1/Clstn3/Grin2d/Gria4/Grm1/Gria1/Scn8a	8
Input	BP	GO:0051271	negative regulation of cellular component movement	15/397	264/13697	0.0102027327365849	0.0834364498184634	0.0667518881335773	Igfbp5/Adora1/Acvr1c/Ptprj/Rap2b/Cers2/Clic4/Wnt4/Ptn/Apoe/Cx3cr1/Slc9a3r1/Rap2a/Nov/Apod	15
Input	BP	GO:0003094	glomerular filtration	3/397	16/13697	0.0102188353146769	0.0834364498184634	0.0667518881335773	Adora1/Gja1/Emp2	3
Input	BP	GO:0042744	hydrogen peroxide catabolic process	3/397	16/13697	0.0102188353146769	0.0834364498184634	0.0667518881335773	Prdx6/Prdx1/Snca	3
Input	BP	GO:0044794	positive regulation by host of viral process	3/397	16/13697	0.0102188353146769	0.0834364498184634	0.0667518881335773	Nucks1/Cav2/Apoe	3
Input	BP	GO:0045672	positive regulation of osteoclast differentiation	3/397	16/13697	0.0102188353146769	0.0834364498184634	0.0667518881335773	Car2/Klf10/Csf1r	3
Input	BP	GO:0072207	metanephric epithelium development	3/397	16/13697	0.0102188353146769	0.0834364498184634	0.0667518881335773	Wnt4/Sox9/Sox8	3
Input	BP	GO:0072273	metanephric nephron morphogenesis	3/397	16/13697	0.0102188353146769	0.0834364498184634	0.0667518881335773	Wnt4/Sox9/Sox8	3
Input	BP	GO:0090128	regulation of synapse maturation	3/397	16/13697	0.0102188353146769	0.0834364498184634	0.0667518881335773	Neurod2/Ywhaz/Nrxn1	3
IP	BP	GO:0032252	secretory granule localization	3/425	15/13697	0.0102214065564286	0.111491957669351	0.0989862529675187	Kif1a/Kif1b/Myo5a	3
IP	BP	GO:0035235	ionotropic glutamate receptor signaling pathway	3/425	15/13697	0.0102214065564286	0.111491957669351	0.0989862529675187	Atp1a3/Kalrn/Grik1	3
IP	BP	GO:0035641	locomotory exploration behavior	3/425	15/13697	0.0102214065564286	0.111491957669351	0.0989862529675187	Gad1/Shank3/Lsamp	3
IP	BP	GO:0048532	anatomical structure arrangement	3/425	15/13697	0.0102214065564286	0.111491957669351	0.0989862529675187	Kcna2/Plxna4/Dmd	3
IP	BP	GO:0048715	negative regulation of oligodendrocyte differentiation	3/425	15/13697	0.0102214065564286	0.111491957669351	0.0989862529675187	Dusp10/Dlx1/Nf1	3
IP	BP	GO:0050884	neuromuscular process controlling posture	3/425	15/13697	0.0102214065564286	0.111491957669351	0.0989862529675187	Scn1a/Adarb1/Gaa	3
IP	BP	GO:0060065	uterus development	3/425	15/13697	0.0102214065564286	0.111491957669351	0.0989862529675187	Ash1l/Nipbl/Rbp4	3
IP	BP	GO:0098974	postsynaptic actin cytoskeleton organization	3/425	15/13697	0.0102214065564286	0.111491957669351	0.0989862529675187	Ppp1r9a/Myh10/Dbn1	3
IP	BP	GO:0099188	postsynaptic cytoskeleton organization	3/425	15/13697	0.0102214065564286	0.111491957669351	0.0989862529675187	Ppp1r9a/Myh10/Dbn1	3
IP	BP	GO:1900451	positive regulation of glutamate receptor signaling pathway	3/425	15/13697	0.0102214065564286	0.111491957669351	0.0989862529675187	Reln/Unc13a/Shank3	3
IP	BP	GO:1902259	regulation of delayed rectifier potassium channel activity	3/425	15/13697	0.0102214065564286	0.111491957669351	0.0989862529675187	Kcnab1/Ank3/Akap6	3
IP	BP	GO:2000651	positive regulation of sodium ion transmembrane transporter activity	3/425	15/13697	0.0102214065564286	0.111491957669351	0.0989862529675187	Atp1b1/Ank3/Dmd	3
Input	BP	GO:0002028	regulation of sodium ion transport	7/397	83/13697	0.0102378662215769	0.0834364498184634	0.0667518881335773	Serpine2/Atp2b4/Atp1a2/Akt3/Ywhah/Atp1b2/Slc9a3r1	7
Input	BP	GO:0045637	regulation of myeloid cell differentiation	11/397	169/13697	0.0102772121272333	0.0834673425674122	0.0667766033428947	Meis2/Rassf2/Car2/Fgfr3/Kitl/Id2/Pik3r1/Fam213a/Ptk2b/Klf10/Csf1r	11
Input	CC	GO:0098562	cytoplasmic side of membrane	10/397	149/13939	0.0102847622754166	0.0381593516200035	0.0251933675020042	Ppp3ca/Fgfr3/Nptx2/Cav2/Gng12/Gnao1/Gnai2/Atp2b1/Ptk2b/Nptxr	10
Input	BP	GO:0006584	catecholamine metabolic process	5/397	46/13697	0.0103064774539621	0.0834673425674122	0.0667766033428947	Gpr37/Snca/Ly6e/Epas1/Htr2c	5
Input	BP	GO:0009712	catechol-containing compound metabolic process	5/397	46/13697	0.0103064774539621	0.0834673425674122	0.0667766033428947	Gpr37/Snca/Ly6e/Epas1/Htr2c	5
IP	MF	GO:0008179	adenylate cyclase binding	3/424	15/13615	0.0103232669495039	0.0845934375028789	0.0716893538159991	Adcyap1r1/Gria1/Akap6	3
IP	MF	GO:0051010	microtubule plus-end binding	3/424	15/13615	0.0103232669495039	0.0845934375028789	0.0716893538159991	Clip1/Clip2/Apc	3
IP	BP	GO:0021680	cerebellar Purkinje cell layer development	4/425	28/13697	0.0103721751578827	0.112444528852276	0.0998319772157391	Cacna1a/Aars/Myh10/Sptbn2	4
IP	BP	GO:0031116	positive regulation of microtubule polymerization	4/425	28/13697	0.0103721751578827	0.112444528852276	0.0998319772157391	Clip1/Nin/Map1b/Apc	4
Input	BP	GO:0015849	organic acid transport	13/397	216/13697	0.010378494886091	0.0838747400522374	0.0671025346521981	Adora1/Rgs4/Kcnj10/Slc1a2/Bdnf/Slc7a11/Snca/Slc25a18/Apoe/Cck/Slc9a3r1/Slc1a3/Htr2c	13
Input	CC	GO:0099634	postsynaptic specialization membrane	9/397	127/13939	0.0104384520867477	0.0383709766522114	0.0253330854736859	Lrrc4c/Nlgn1/Plppr4/Gabra2/Nptx2/Gabra5/Gabrb3/Cacng4/Cdh2	9
Input	MF	GO:0005254	chloride channel activity	5/396	46/13615	0.0104516321847863	0.0804195031996058	0.0634126806533088	Clic4/Gabra2/Ttyh1/Gabra5/Gabrb3	5
IP	BP	GO:0010522	regulation of calcium ion transport into cytosol	7/425	78/13697	0.0104945838128003	0.113424693952369	0.100702200257615	Ank2/Adcyap1r1/Cemip/Ubash3b/Myo5a/Akap6/Dmd	7
Input	BP	GO:0014047	glutamate secretion	4/397	30/13697	0.0104953661169378	0.0844658318952723	0.0675754274546697	Adora1/Bdnf/Snca/Cck	4
Input	BP	GO:1905332	positive regulation of morphogenesis of an epithelium	4/397	30/13697	0.0104953661169378	0.0844658318952723	0.0675754274546697	Wnt4/Pdgfra/Sox9/Sox8	4
IP	CC	GO:0030285	integral component of synaptic vesicle membrane	5/425	44/13939	0.0105152496492444	0.0361848296753412	0.0245789891182029	Syt2/Slc32a1/Sv2a/Slc6a17/Oprd1	5
Input	MF	GO:0015662	ATPase activity, coupled to transmembrane movement of ions, phosphorylative mechanism	4/396	30/13615	0.010620263185085	0.0805976137607822	0.0635531250441281	Atp2b4/Atp1a2/Atp2b1/Atp1b2	4
Input	BP	GO:0001657	ureteric bud development	7/397	84/13697	0.0108991029090453	0.0871702578419088	0.0697390566436896	Pbx1/Bdnf/Wnt4/Smad3/Sox9/Sox8/Fgf1	7
Input	BP	GO:0072163	mesonephric epithelium development	7/397	84/13697	0.0108991029090453	0.0871702578419088	0.0697390566436896	Pbx1/Bdnf/Wnt4/Smad3/Sox9/Sox8/Fgf1	7
Input	BP	GO:0072164	mesonephric tubule development	7/397	84/13697	0.0108991029090453	0.0871702578419088	0.0697390566436896	Pbx1/Bdnf/Wnt4/Smad3/Sox9/Sox8/Fgf1	7
Input	BP	GO:0051051	negative regulation of transport	21/397	420/13697	0.0109632552227582	0.0875021795981716	0.0700046049021708	Serpine2/Adora1/Rgs4/Atp1a2/Cd34/Acvr1c/Itgav/Sirpa/Pkia/Fabp5/Ppp3ca/Snca/Gnao1/Gnai2/Ywhae/Slc9a3r1/Ptk2b/Nov/Tmbim6/Apod/Gpm6b	21
IP	BP	GO:1902803	regulation of synaptic vesicle transport	8/425	98/13697	0.0111289333433969	0.119915102438729	0.106464599893638	Syt2/Rims4/Unc13b/Cplx1/Vamp1/Unc13a/Nrxn3/Adra1a	8
Input	BP	GO:0001656	metanephros development	6/397	65/13697	0.011180244884874	0.0886843654830971	0.0709503922662706	Wnt4/Pdgfra/Sox9/Id2/Sox8/Egr1	6
Input	BP	GO:0007422	peripheral nervous system development	6/397	65/13697	0.011180244884874	0.0886843654830971	0.0709503922662706	Bdnf/Pou3f2/Ppp3r1/Ednrb/Ndrg1/Sox8	6
Input	BP	GO:0010611	regulation of cardiac muscle hypertrophy	6/397	65/13697	0.011180244884874	0.0886843654830971	0.0709503922662706	Atp2b4/Rgs4/Ppp3ca/Mtpn/Foxp1/Smad3	6
Input	MF	GO:0030545	receptor regulator activity	15/396	266/13615	0.0112043676058562	0.083881346670869	0.0661424261227639	Lypd1/Bdnf/Penk/Wnt4/Bmp3/Ptn/Dkk3/Igf2/Cck/Kitl/Cxcl14/Gmfb/Nov/Ly6e/Fgf1	15
Input	BP	GO:0042446	hormone biosynthetic process	5/397	47/13697	0.0112663080012165	0.0890015292611441	0.0712041336596099	Wnt4/Dkk3/Igf2/Dio2/Egr1	5
Input	BP	GO:0051496	positive regulation of stress fiber assembly	5/397	47/13697	0.0112663080012165	0.0890015292611441	0.0712041336596099	Sdc4/S100a10/Lpar1/Wnt4/Smad3	5
IP	BP	GO:0007628	adult walking behavior	5/425	44/13697	0.0112815751154012	0.120461396940052	0.106949618246828	Scn1a/Sptbn4/Cacna1a/Oxr1/Scn8a	5
IP	BP	GO:0008089	anterograde axonal transport	5/425	44/13697	0.0112815751154012	0.120461396940052	0.106949618246828	Kif1a/Map1a/Kif1b/Mapk8ip3/Rab27b	5
IP	BP	GO:0030834	regulation of actin filament depolymerization	5/425	44/13697	0.0112815751154012	0.120461396940052	0.106949618246828	Sptan1/Gsn/Sptbn1/Sptb/Actn2	5
IP	BP	GO:0034329	cell junction assembly	12/425	182/13697	0.0113580082929942	0.120913331527521	0.107350860743015	Dst/Cdh7/Macf1/Limch1/Actn4/Myo9a/Actn1/Actn2/Cdh9/Plec/Epb41l3/Sorbs1	12
IP	MF	GO:0035258	steroid hormone receptor binding	7/424	79/13615	0.0114268075042107	0.0923536496915659	0.078265804823361	Ncoa3/Ppargc1a/Ncor2/Flt3/Grm1/Grip1/Ncor1	7
Input	BP	GO:0010769	regulation of cell morphogenesis involved in differentiation	17/397	318/13697	0.011497003158026	0.0904540187361601	0.0723661727344077	Chn1/Lrrc4c/Bdnf/Itpka/Nlgn1/Skil/S100a10/Ppp3ca/Pou3f2/Ywhah/Apoe/Cdk5r1/Net1/Rap2a/Sdc2/Enpp2/Cdh2	17
Input	BP	GO:0042692	muscle cell differentiation	17/397	318/13697	0.011497003158026	0.0904540187361601	0.0723661727344077	Igfbp5/Rgs4/Bdnf/Ppp3ca/Wnt4/Pdgfra/Cav2/Foxp1/Igf2/Sox9/Homer1/Ednrb/Nov/Mkl2/Qk/Cdh2/Tmsb4x	17
Input	BP	GO:0023061	signal release	21/397	422/13697	0.011521641941601	0.0904636236187089	0.0723738569545156	Adora1/Glul/Acvr1c/Lin7c/Nlgn1/Ppp3ca/Cadps2/Snca/Gja1/Lin7a/Dio2/Nrn1/Cplx2/Ywhaz/Nov/Ly6e/Sept5/Nrxn1/Camk2a/Rfx3/Htr2c	21
Input	BP	GO:0001823	mesonephros development	7/397	85/13697	0.0115908029133258	0.0908220520368717	0.0726606114092552	Pbx1/Bdnf/Wnt4/Smad3/Sox9/Sox8/Fgf1	7
IP	MF	GO:0005085	guanyl-nucleotide exchange factor activity	12/424	182/13615	0.0116620489380773	0.0929812009927785	0.0787976279599818	Rab3gap2/Iqsec1/Iqsec3/Arhgef17/Mcf2l/Dock4/Mycbp2/Trio/Kalrn/Itsn1/Arhgef6/Iqsec2	12
IP	CC	GO:0005924	cell-substrate adherens junction	10/425	142/13939	0.0116781691760107	0.0397691730689143	0.0270136983059202	Dst/Gsn/Afap1/Syne2/Actn1/Actn2/Flnb/Plec/Myh9/Sorbs1	10
IP	CC	GO:0031527	filopodium membrane	3/425	16/13939	0.0117268074433978	0.0397691730689143	0.0270136983059202	Utrn/Syne2/Dmd	3
IP	BP	GO:0055001	muscle cell development	11/425	161/13697	0.011740780369191	0.122261240113802	0.108547578632698	Speg/Dner/Ank2/Sorbs2/Cacna2d2/Mybpc1/Myh10/Akap6/Actn2/Adra1a/Dmd	11
IP	BP	GO:0031338	regulation of vesicle fusion	4/425	29/13697	0.0117433153670661	0.122261240113802	0.108547578632698	Syt2/Cplx1/Vamp1/Stxbp6	4
IP	BP	GO:0045686	negative regulation of glial cell differentiation	4/425	29/13697	0.0117433153670661	0.122261240113802	0.108547578632698	Dusp10/Dlx1/Ntrk3/Nf1	4
IP	BP	GO:0051642	centrosome localization	4/425	29/13697	0.0117433153670661	0.122261240113802	0.108547578632698	Syne1/Nin/Syne2/Bicd2	4
IP	BP	GO:0060969	negative regulation of gene silencing	4/425	29/13697	0.0117433153670661	0.122261240113802	0.108547578632698	Ncor2/Ncor1/Atad2b/Atad2	4
IP	BP	GO:0099632	protein transport within plasma membrane	4/425	29/13697	0.0117433153670661	0.122261240113802	0.108547578632698	Cplx1/Grip2/Grip1/Myo5b	4
IP	BP	GO:0099637	neurotransmitter receptor transport	4/425	29/13697	0.0117433153670661	0.122261240113802	0.108547578632698	Cplx1/Grip2/Grip1/Myo5b	4
IP	BP	GO:0060402	calcium ion transport into cytosol	9/425	119/13697	0.0117605311364758	0.122261240113802	0.108547578632698	Ank2/Adcyap1r1/Grin2d/Cemip/Ubash3b/Myo5a/Akap6/Adra1a/Dmd	9
Input	BP	GO:0030195	negative regulation of blood coagulation	4/397	31/13697	0.0117806408862	0.0910172314867808	0.0728167613513328	Serpine2/Cd34/Pdgfra/Apoe	4
Input	BP	GO:0035308	negative regulation of protein dephosphorylation	4/397	31/13697	0.0117806408862	0.0910172314867808	0.0728167613513328	Fkbp1a/Arpp19/Gnai2/Ywhae	4
Input	BP	GO:0048710	regulation of astrocyte differentiation	4/397	31/13697	0.0117806408862	0.0910172314867808	0.0728167613513328	Serpine2/Gpr37l1/Fgfr3/Id2	4
Input	BP	GO:0051154	negative regulation of striated muscle cell differentiation	4/397	31/13697	0.0117806408862	0.0910172314867808	0.0728167613513328	Rgs4/Bdnf/Foxp1/Nov	4
Input	BP	GO:1900047	negative regulation of hemostasis	4/397	31/13697	0.0117806408862	0.0910172314867808	0.0728167613513328	Serpine2/Cd34/Pdgfra/Apoe	4
Input	BP	GO:1901385	regulation of voltage-gated calcium channel activity	4/397	31/13697	0.0117806408862	0.0910172314867808	0.0728167613513328	S100a1/Pde4b/Hpca/Cacna2d1	4
Input	BP	GO:2000463	positive regulation of excitatory postsynaptic potential	4/397	31/13697	0.0117806408862	0.0910172314867808	0.0728167613513328	Rgs4/Nlgn1/Ptk2b/Nrxn1	4
Input	BP	GO:0048593	camera-type eye morphogenesis	8/397	106/13697	0.0118711577354134	0.0912832710395672	0.0730296016927583	Bhlhe22/Fgfr3/Ptn/Fat3/Sox9/Sox8/Rorb/Aldh1a1	8
IP	CC	GO:0043209	myelin sheath	13/425	209/13939	0.0118898705238176	0.0400320820514147	0.027192282455077	Atp1b1/Sptan1/Gsn/Mpdz/Ldhb/Atp1a3/Myh14/Got2/Pkm/Nefh/Mdh1/Cltc/Atp5a1	13
Input	BP	GO:0046578	regulation of Ras protein signal transduction	12/397	196/13697	0.0119160991209719	0.0912832710395672	0.0730296016927583	Rasgrp1/Lpar1/Stmn1/Mmd2/Rasgef1a/Apoe/Psd3/Arpp19/Kitl/Net1/Cdh2/Gpr17	12
Input	BP	GO:0051260	protein homooligomerization	16/397	294/13697	0.0119542162378662	0.0912832710395672	0.0730296016927583	Glul/Kcnj10/Slc1a2/Prnp/Nlgn1/Skil/Apoe/Marcks/Srr/Kcnj2/Clu/Kcnv1/Scube1/Kctd1/Aqp4/Aldh1a1	16
Input	BP	GO:0030168	platelet activation	6/397	66/13697	0.0120068297793418	0.0912832710395672	0.0730296016927583	Serpine2/Ptprj/Slc7a11/Rap2b/Pdgfra/Apoe	6
Input	BP	GO:0045833	negative regulation of lipid metabolic process	6/397	66/13697	0.0120068297793418	0.0912832710395672	0.0730296016927583	Dbi/Adora1/Wnt4/Apoe/Dkk3/Apod	6
Input	BP	GO:0007269	neurotransmitter secretion	11/397	173/13697	0.0121039325093058	0.0912832710395672	0.0730296016927583	Lin7c/Nlgn1/Cadps2/Snca/Lin7a/Nrn1/Cplx2/Sept5/Nrxn1/Camk2a/Htr2c	11
Input	BP	GO:0099643	signal release from synapse	11/397	173/13697	0.0121039325093058	0.0912832710395672	0.0730296016927583	Lin7c/Nlgn1/Cadps2/Snca/Lin7a/Nrn1/Cplx2/Sept5/Nrxn1/Camk2a/Htr2c	11
Input	BP	GO:0000028	ribosomal small subunit assembly	3/397	17/13697	0.0121458973115034	0.0912832710395672	0.0730296016927583	Rpsa/Rps15/Rps2	3
Input	BP	GO:0003071	renal system process involved in regulation of systemic arterial blood pressure	3/397	17/13697	0.0121458973115034	0.0912832710395672	0.0730296016927583	Adora1/Gja1/Emp2	3
Input	BP	GO:0008211	glucocorticoid metabolic process	3/397	17/13697	0.0121458973115034	0.0912832710395672	0.0730296016927583	Wnt4/Ywhah/Dkk3	3
Input	BP	GO:0010544	negative regulation of platelet activation	3/397	17/13697	0.0121458973115034	0.0912832710395672	0.0730296016927583	Serpine2/Pdgfra/Apoe	3
Input	BP	GO:0051000	positive regulation of nitric-oxide synthase activity	3/397	17/13697	0.0121458973115034	0.0912832710395672	0.0730296016927583	S100a1/Apoe/Ptk2b	3
Input	BP	GO:0097091	synaptic vesicle clustering	3/397	17/13697	0.0121458973115034	0.0912832710395672	0.0730296016927583	Nlgn1/Nrxn1/Cdh2	3
Input	BP	GO:0097205	renal filtration	3/397	17/13697	0.0121458973115034	0.0912832710395672	0.0730296016927583	Adora1/Gja1/Emp2	3
IP	BP	GO:0006814	sodium ion transport	11/425	162/13697	0.0122577451955615	0.125606422884319	0.111517542698869	Atp1b1/Scn1a/Nos1/Atp1a3/Sptbn4/Ank3/Hcn1/Slc38a1/Slc4a8/Scn8a/Dmd	11
Input	MF	GO:0016917	GABA receptor activity	3/396	17/13615	0.0122603481421997	0.0893714851418244	0.070471530180234	Gabra2/Gabra5/Gabrb3	3
Input	MF	GO:0030547	receptor inhibitor activity	3/396	17/13615	0.0122603481421997	0.0893714851418244	0.070471530180234	Lypd1/Dkk3/Ly6e	3
Input	BP	GO:0055081	anion homeostasis	5/397	48/13697	0.0122852966196482	0.0921516521198076	0.073724334952043	Adora1/Slc7a11/Apoe/Slc9a3r1/Slc12a2	5
IP	BP	GO:0030220	platelet formation	3/425	16/13697	0.0122949023246428	0.125606422884319	0.111517542698869	Actn1/Myh9/Zfp385a	3
IP	BP	GO:0046716	muscle cell cellular homeostasis	3/425	16/13697	0.0122949023246428	0.125606422884319	0.111517542698869	Gaa/Apc/Dmd	3
IP	BP	GO:0048791	calcium ion-regulated exocytosis of neurotransmitter	3/425	16/13697	0.0122949023246428	0.125606422884319	0.111517542698869	Syt2/Rims4/Cacna1a	3
IP	BP	GO:0098885	modification of postsynaptic actin cytoskeleton	3/425	16/13697	0.0122949023246428	0.125606422884319	0.111517542698869	Myh10/Kalrn/Itsn1	3
IP	BP	GO:0099638	endosome to plasma membrane protein transport	3/425	16/13697	0.0122949023246428	0.125606422884319	0.111517542698869	Grip2/Grip1/Myo5b	3
Input	BP	GO:1901652	response to peptide	16/397	295/13697	0.0123159529418042	0.0922025701825378	0.073765071067191	Nucks1/Akt3/Acvr1c/Gatm/Prnp/Car2/Cacna2d1/Cav2/Igf2/Gnai2/Pik3r1/Ednrb/Rab31/Egr1/Camk2a/CYTB	16
IP	BP	GO:0090659	walking behavior	5/425	45/13697	0.012377087779435	0.126082690166945	0.111940388567787	Scn1a/Sptbn4/Cacna1a/Oxr1/Scn8a	5
IP	MF	GO:0005086	ARF guanyl-nucleotide exchange factor activity	3/424	16/13615	0.0124163979082993	0.0976756635452877	0.0827759860553286	Iqsec1/Iqsec3/Iqsec2	3
Input	MF	GO:0015079	potassium ion transmembrane transporter activity	9/396	128/13615	0.0124279823175478	0.08941691173924	0.0705073501268945	Kcnq5/Atp1a2/Kcnj10/Kcnip3/Atp1b2/Kcnj16/Kcnj2/Kcnv1/Slc12a2	9
IP	BP	GO:0014706	striated muscle tissue development	19/425	348/13697	0.0124607127041291	0.126570849673746	0.112373792747235	Col19a1/Erbb4/Speg/Dner/Myh14/Sox6/Sorbs2/AW551984/Mybpc1/Myh10/Nf1/Akap6/Actn2/Flnb/Adra1a/Svil/Apc/Rbp4/Dmd	19
IP	CC	GO:0070160	tight junction	8/425	102/13939	0.0126675237329739	0.0423457221930842	0.0287638508823919	Ash1l/Mpdz/Adcyap1r1/Tjp1/Rpgrip1l/Ank3/Apc/Amot	8
Input	BP	GO:0007613	memory	9/397	129/13697	0.0127627842132677	0.0953629311718632	0.0762934631989292	Bdnf/Apoe/Igf2/Cx3cr1/Cck/Rgs14/Camk4/Egr1/Pgrmc1	9
IP	BP	GO:0007044	cell-substrate junction assembly	7/425	81/13697	0.0127696375141037	0.128603309623573	0.114178278011872	Dst/Macf1/Limch1/Actn1/Actn2/Plec/Sorbs1	7
IP	BP	GO:0014909	smooth muscle cell migration	7/425	81/13697	0.0127696375141037	0.128603309623573	0.114178278011872	Slit2/Ppargc1a/Ndrg4/Myo5a/Dock4/Kalrn/Zfp950	7
IP	BP	GO:0055013	cardiac muscle cell development	7/425	81/13697	0.0127696375141037	0.128603309623573	0.114178278011872	Speg/Sorbs2/Mybpc1/Myh10/Akap6/Actn2/Adra1a	7
IP	CC	GO:0005635	nuclear envelope	19/425	355/13939	0.0127783492674261	0.0424132443769889	0.0288097161535102	Dst/Phf20/Kcnh2/Wdfy3/Nos1/Clip1/Tnrc18/Osbpl3/Scrn1/Syne1/Ranbp2/Akap6/Syne2/Clmn/Dync1h1/Bicd2/Adra1a/Lmo7/Apc	19
Input	BP	GO:0030279	negative regulation of ossification	6/397	67/13697	0.0128755137989906	0.096019516999036	0.0768187533302914	Igfbp5/Smad3/Sox9/Id2/Ptk2b/Rorb	6
Input	CC	GO:0030659	cytoplasmic vesicle membrane	14/397	251/13939	0.0129459109390258	0.0471516205760847	0.031130196270569	Lamp5/Gabra2/Cav2/Snca/Calm3/Slc17a6/Sv2b/Lamp1/Cpe/Sparc/Calm1/Sv2c/Mal2/Calm2	14
Input	BP	GO:0006163	purine nucleotide metabolic process	19/397	374/13697	0.0129532895774325	0.0964134058528358	0.0771338772930572	Atp1a2/Pde1a/Bdnf/Ak4/Hpca/Snca/Ndufb9/Gpd1/Nudt3/ND2/COX1/COX2/ATP8/ATP6/COX3/ND4L/ND4/ND5/CYTB	19
Input	BP	GO:0035725	sodium ion transmembrane transport	7/397	87/13697	0.0130685758953968	0.0966682865928333	0.077337790219371	Atp2b4/Atp1a2/Scn2a/Ywhah/Atp1b2/Slc9a3r1/Slc12a2	7
IP	BP	GO:0006875	cellular metal ion homeostasis	22/425	424/13697	0.0130766882474873	0.131322549114285	0.11659250890111	Atp1b1/Sv2a/Ank2/Calb1/Slc24a2/Kcnk3/Nos1/Tac1/Adcyap1r1/Oxtr/Atp1a3/Grin2d/Cemip/Cacna1a/Ubash3b/Myo5a/Grm1/Akap6/Adra1a/Pvalb/Got1/Dmd	22
IP	CC	GO:0005881	cytoplasmic microtubule	6/425	64/13939	0.0131067782649219	0.0431969875210103	0.0293420832913745	Clip1/Clip2/Rpgrip1l/Cep162/Apc2/Apc	6
Input	BP	GO:0001953	negative regulation of cell-matrix adhesion	4/397	32/13697	0.0131627022386307	0.0966682865928333	0.077337790219371	Pik3r1/Fam107a/Enpp2/Apod	4
Input	BP	GO:0019934	cGMP-mediated signaling	4/397	32/13697	0.0131627022386307	0.0966682865928333	0.077337790219371	Apoe/Ptk2b/Ednrb/Htr2c	4
Input	BP	GO:0030501	positive regulation of bone mineralization	4/397	32/13697	0.0131627022386307	0.0966682865928333	0.077337790219371	Wnt4/Fgfr3/Smad3/Gpm6b	4
Input	BP	GO:0045429	positive regulation of nitric oxide biosynthetic process	4/397	32/13697	0.0131627022386307	0.0966682865928333	0.077337790219371	Ddah1/Smad3/Clu/Ptk2b	4
Input	BP	GO:0090184	positive regulation of kidney development	4/397	32/13697	0.0131627022386307	0.0966682865928333	0.077337790219371	Wnt4/Sox9/Sox8/Egr1	4
Input	BP	GO:1904407	positive regulation of nitric oxide metabolic process	4/397	32/13697	0.0131627022386307	0.0966682865928333	0.077337790219371	Ddah1/Smad3/Clu/Ptk2b	4
IP	BP	GO:0032232	negative regulation of actin filament bundle assembly	4/425	30/13697	0.0132255572576712	0.132069297122378	0.117255496517233	Ppp1r9a/Shank1/Dbn1/Shank3	4
IP	BP	GO:0061842	microtubule organizing center localization	4/425	30/13697	0.0132255572576712	0.132069297122378	0.117255496517233	Syne1/Nin/Syne2/Bicd2	4
Input	BP	GO:0007517	muscle organ development	17/397	323/13697	0.0132504466434431	0.0971280367810638	0.0777056054032735	Rgs4/Zbtb18/Bdnf/Fkbp1a/Skil/S1pr1/Ppp3ca/Cav2/Foxp1/Smad3/Gja1/Hlf/Homer1/Ly6e/Mkl2/Sox8/Egr1	17
Input	BP	GO:0001658	branching involved in ureteric bud morphogenesis	5/397	49/13697	0.01336499466862	0.0976627117141621	0.0781333628330259	Pbx1/Wnt4/Sox9/Sox8/Fgf1	5
Input	BP	GO:0019933	cAMP-mediated signaling	9/397	130/13697	0.0133739514617633	0.0976627117141621	0.0781333628330259	Ramp1/Atp2b4/Lpar1/Pde4b/Gpr26/Rasd2/Gnai2/Sox9/Slc9a3r1	9
IP	MF	GO:0097110	scaffold protein binding	6/424	63/13615	0.0134059341785461	0.103447805136767	0.0876676314718365	Kif1b/Kcnh2/Nos1/Shank1/Gria1/Shank3	6
IP	BP	GO:0007019	microtubule depolymerization	5/425	46/13697	0.0135424884723956	0.134476531189475	0.119392718656827	Ttbk2/Map1a/Apc2/Map1b/Apc	5
IP	BP	GO:0051954	positive regulation of amine transport	5/425	46/13697	0.0135424884723956	0.134476531189475	0.119392718656827	Rab3b/Oxtr/Slc6a1/Abat/Grik1	5
Input	CC	GO:0032994	protein-lipid complex	3/397	18/13939	0.0136130438454712	0.0491307127877462	0.0324368221772472	Apoe/Clu/Pla2g7	3
IP	BP	GO:0110053	regulation of actin filament organization	14/425	232/13697	0.0136235124152702	0.134903216514338	0.119771544021341	Sptan1/Gsn/Slit2/Limch1/Ppp1r9a/Tac1/Shank1/Sptbn1/Ssh2/Sptb/Actn2/Dbn1/Rictor/Shank3	14
Input	BP	GO:0045785	positive regulation of cell adhesion	17/397	324/13697	0.0136250981349434	0.0993089699911061	0.0794504232853897	Itgav/Ptprj/Rasgrp1/Sirpa/Sdc4/S100a10/Ppp3ca/Plpp3/Wnt4/Ptn/Igf2/Smad3/Vtn/Net1/Ptk2b/Enpp2/Emp2	17
IP	MF	GO:0022824	transmitter-gated ion channel activity	5/424	46/13615	0.0137390549072526	0.103447805136767	0.0876676314718365	Grik3/Grin2d/Gria4/Gria1/Grik1	5
IP	MF	GO:0022835	transmitter-gated channel activity	5/424	46/13615	0.0137390549072526	0.103447805136767	0.0876676314718365	Grik3/Grin2d/Gria4/Gria1/Grik1	5
Input	CC	GO:0005771	multivesicular body	4/397	33/13939	0.0138109179912535	0.0493958057885374	0.0326118404914379	Cst3/Lamp1/Gja1/Tpt1	4
IP	MF	GO:0032947	protein-containing complex scaffold activity	7/424	82/13615	0.0138514857725502	0.103447805136767	0.0876676314718365	Shank1/Shank2/Grip1/Akap6/Shank3/Itsn1/Mapk8ip3	7
Input	BP	GO:0021549	cerebellum development	7/397	88/13697	0.0138561204344205	0.100613145184524	0.0804938060851973	Serpine2/Zbtb18/Nfix/Zfp365/Cdk5r1/Neurod2/Nrxn1	7
Input	BP	GO:0043502	regulation of muscle adaptation	7/397	88/13697	0.0138561204344205	0.100613145184524	0.0804938060851973	Igfbp5/Atp2b4/Rgs4/Ppp3ca/Mtpn/Foxp1/Smad3	7
Input	BP	GO:0046394	carboxylic acid biosynthetic process	15/397	274/13697	0.0139672541840962	0.10118721610067	0.0809530815895925	Atp2b4/Glul/Ptgds/Gatm/Fabp5/Srr/Slc1a3/Gpd1/Qk/Fads1/Psat1/Aldh1a1/Scd2/Scd1/Plp1	15
Input	BP	GO:0060401	cytosolic calcium ion transport	9/397	131/13697	0.0140065704564008	0.10118721610067	0.0809530815895925	Dbi/Itgav/Prnp/Fkbp1a/Cacna2d1/Snca/Ptk2b/Tmbim6/Htr2c	9
IP	CC	GO:0098948	intrinsic component of postsynaptic specialization membrane	8/425	104/13939	0.0141241126642185	0.0462243687192606	0.0313984690805594	Erbb4/Oprd1/Clstn3/Grin2d/Gria4/Grm1/Gria1/Scn8a	8
Input	BP	GO:0072521	purine-containing compound metabolic process	20/397	404/13697	0.0142016142782874	0.10118721610067	0.0809530815895925	Atp1a2/Pde1a/Bdnf/Ak4/Hpca/Snca/Ndufb9/Gpd1/Nudt3/Gda/ND2/COX1/COX2/ATP8/ATP6/COX3/ND4L/ND4/ND5/CYTB	20
IP	MF	GO:0000149	SNARE binding	8/424	102/13615	0.0142286973612512	0.104936643039227	0.0889293585078198	Syt2/Sptan1/Stxbp3/Unc13b/Cplx1/Unc13a/Cacna1a/Myo5a	8
Input	BP	GO:0010894	negative regulation of steroid biosynthetic process	3/397	18/13697	0.0142669990499402	0.10118721610067	0.0809530815895925	Wnt4/Apoe/Dkk3	3
Input	BP	GO:0015740	C4-dicarboxylate transport	3/397	18/13697	0.0142669990499402	0.10118721610067	0.0809530815895925	Slc1a2/Slc25a18/Slc1a3	3
Input	BP	GO:0031579	membrane raft organization	3/397	18/13697	0.0142669990499402	0.10118721610067	0.0809530815895925	S100a10/Cav2/Emp2	3
Input	BP	GO:0045939	negative regulation of steroid metabolic process	3/397	18/13697	0.0142669990499402	0.10118721610067	0.0809530815895925	Wnt4/Apoe/Dkk3	3
Input	BP	GO:0050774	negative regulation of dendrite morphogenesis	3/397	18/13697	0.0142669990499402	0.10118721610067	0.0809530815895925	Nlgn1/Ppp3ca/Ywhah	3
Input	BP	GO:0051580	regulation of neurotransmitter uptake	3/397	18/13697	0.0142669990499402	0.10118721610067	0.0809530815895925	Rgs4/Snca/Gpm6b	3
Input	BP	GO:0099150	regulation of postsynaptic specialization assembly	3/397	18/13697	0.0142669990499402	0.10118721610067	0.0809530815895925	Nptx1/Nptxr/Nrxn1	3
Input	BP	GO:0150052	regulation of postsynapse assembly	3/397	18/13697	0.0142669990499402	0.10118721610067	0.0809530815895925	Nptx1/Nptxr/Nrxn1	3
Input	BP	GO:1900078	positive regulation of cellular response to insulin stimulus	3/397	18/13697	0.0142669990499402	0.10118721610067	0.0809530815895925	Nucks1/Igf2/Gnai2	3
Input	BP	GO:0030534	adult behavior	10/397	154/13697	0.0142757009512982	0.10118721610067	0.0809530815895925	Atp1a2/Kcnj10/Slc1a2/Slc7a11/Snca/Cnp/Id2/Homer1/Nrxn1/Htr2c	10
Input	BP	GO:0016053	organic acid biosynthetic process	15/397	275/13697	0.0143961880060791	0.101854348475245	0.0814868093037368	Atp2b4/Glul/Ptgds/Gatm/Fabp5/Srr/Slc1a3/Gpd1/Qk/Fads1/Psat1/Aldh1a1/Scd2/Scd1/Plp1	15
Input	MF	GO:0005242	inward rectifier potassium channel activity	3/396	18/13615	0.0144003809876926	0.098491494656564	0.0776628734229034	Kcnj10/Kcnj16/Kcnj2	3
Input	MF	GO:0005328	neurotransmitter:sodium symporter activity	3/396	18/13615	0.0144003809876926	0.098491494656564	0.0776628734229034	Slc1a2/Slc6a11/Slc1a3	3
Input	MF	GO:0032794	GTPase activating protein binding	3/396	18/13615	0.0144003809876926	0.098491494656564	0.0776628734229034	Gnao1/Rgs14/Camk2a	3
Input	MF	GO:0099095	ligand-gated anion channel activity	3/396	18/13615	0.0144003809876926	0.098491494656564	0.0776628734229034	Gabra2/Gabra5/Gabrb3	3
IP	BP	GO:0046717	acid secretion	7/425	83/13697	0.014470870149312	0.142498418038535	0.126514815510421	Sv2a/Oxtr/Slc6a1/Cacna1a/Nf1/Abat/Grik1	7
Input	BP	GO:0043954	cellular component maintenance	5/397	50/13697	0.0145068980643497	0.102249965341264	0.081803315732782	Itpka/Prnp/Apoe/Homer1/Csf1r	5
IP	BP	GO:0007620	copulation	3/425	17/13697	0.0145915164310263	0.142498418038535	0.126514815510421	Vgf/Oxtr/Abat	3
IP	BP	GO:0036344	platelet morphogenesis	3/425	17/13697	0.0145915164310263	0.142498418038535	0.126514815510421	Actn1/Myh9/Zfp385a	3
IP	BP	GO:0051481	negative regulation of cytosolic calcium ion concentration	3/425	17/13697	0.0145915164310263	0.142498418038535	0.126514815510421	Kcnk3/Nos1/Got1	3
IP	BP	GO:1901017	negative regulation of potassium ion transmembrane transporter activity	3/425	17/13697	0.0145915164310263	0.142498418038535	0.126514815510421	Kcnab1/Ank3/Actn2	3
Input	MF	GO:0001077	proximal promoter DNA-binding transcription activator activity, RNA polymerase II-specific	13/396	225/13615	0.0145920106373914	0.09858504747701	0.0777366420348834	Nucks1/Pbx1/Meis2/Pou3f2/Nfib/Nfia/Neurod6/Hlf/Sox9/Klf10/Epas1/Egr1/Rorb	13
Input	BP	GO:0042743	hydrogen peroxide metabolic process	4/397	33/13697	0.0146438761024477	0.102249965341264	0.081803315732782	Prdx6/Prdx1/Snca/COX2	4
Input	BP	GO:0043551	regulation of phosphatidylinositol 3-kinase activity	4/397	33/13697	0.0146438761024477	0.102249965341264	0.081803315732782	Fgfr3/Pdgfra/Pik3r1/Ptk2b	4
Input	BP	GO:0046189	phenol-containing compound biosynthetic process	4/397	33/13697	0.0146438761024477	0.102249965341264	0.081803315732782	Slc7a11/Gpr37/Snca/Epas1	4
Input	BP	GO:0050819	negative regulation of coagulation	4/397	33/13697	0.0146438761024477	0.102249965341264	0.081803315732782	Serpine2/Cd34/Pdgfra/Apoe	4
Input	BP	GO:0086004	regulation of cardiac muscle cell contraction	4/397	33/13697	0.0146438761024477	0.102249965341264	0.081803315732782	Adora1/Atp1a2/Pde4b/Kcnj2	4
Input	BP	GO:0048592	eye morphogenesis	9/397	132/13697	0.0146610651086126	0.102249965341264	0.081803315732782	Bdnf/Bhlhe22/Fgfr3/Ptn/Fat3/Sox9/Sox8/Rorb/Aldh1a1	9
Input	BP	GO:0051056	regulation of small GTPase mediated signal transduction	13/397	226/13697	0.01470440589047	0.102249965341264	0.081803315732782	Chn1/Rasgrp1/Lpar1/Stmn1/Mmd2/Rasgef1a/Apoe/Psd3/Arpp19/Kitl/Net1/Cdh2/Gpr17	13
Input	BP	GO:0034764	positive regulation of transmembrane transport	11/397	178/13697	0.0147236360431018	0.102249965341264	0.081803315732782	Dbi/Slc1a2/Car2/S100a1/Ctss/Cacna2d1/Snca/Atp1b2/Cacng4/Kcnj2/Slc9a3r1	11
IP	MF	GO:0005248	voltage-gated sodium channel activity	3/424	17/13615	0.0147344910264913	0.106016459824754	0.0898444574786054	Scn1a/Hcn1/Scn8a	3
IP	MF	GO:0071855	neuropeptide receptor binding	3/424	17/13615	0.0147344910264913	0.106016459824754	0.0898444574786054	Tac1/Npy/Shank1	3
Input	BP	GO:0007229	integrin-mediated signaling pathway	6/397	69/13697	0.0147432644822894	0.102249965341264	0.081803315732782	Itgav/Itgb8/Ptk2b/Emp2/Itgb5/Plp1	6
Input	BP	GO:0042490	mechanoreceptor differentiation	6/397	69/13697	0.0147432644822894	0.102249965341264	0.081803315732782	Bdnf/Sdc4/Fgfr3/Gabra5/Gabrb3/Slc9a3r1	6
IP	BP	GO:0086001	cardiac muscle cell action potential	5/425	47/13697	0.0147796090080513	0.143938774542697	0.127793611723752	Scn1a/Ank2/Kcnh2/Ank3/Dmd	5
IP	BP	GO:0099563	modification of synaptic structure	4/425	31/13697	0.0148217602838538	0.143953808784279	0.127806959621407	Myh10/Kalrn/Itsn1/Myo5b	4
IP	BP	GO:0048588	developmental cell growth	14/425	235/13697	0.0150898336917462	0.146156995730165	0.129763021968137	Syt2/Slit2/Plxna4/Ntrk3/Sorbs2/Unc13a/Golga4/Akap6/Nin/Dbn1/Map1b/Adra1a/Myo5b/Sema4g	14
Input	BP	GO:1901342	regulation of vasculature development	15/397	277/13697	0.0152846433440032	0.105774086676745	0.084622728036002	Akt3/Cd34/S100a1/Ddah1/Wnt4/Ptn/Igf2/Cx3cr1/Sparc/Itgb8/Ptk2b/Enpp2/Emp2/Egr1/Fgf1	15
Input	BP	GO:0043434	response to peptide hormone	14/397	252/13697	0.0153349131588892	0.105774086676745	0.084622728036002	Nucks1/Akt3/Acvr1c/Gatm/Car2/Cav2/Igf2/Gnai2/Pik3r1/Ednrb/Rab31/Egr1/Camk2a/CYTB	14
Input	BP	GO:0097164	ammonium ion metabolic process	9/397	133/13697	0.0153378569211816	0.105774086676745	0.084622728036002	Dbi/Fabp5/Gpr37/Snca/Samd8/Enpp2/Pla2g7/Epas1/Htr2c	9
IP	CC	GO:0030426	growth cone	12/425	193/13939	0.0153574836615542	0.0499118219000512	0.0339032168551855	Zfp804a/Pclo/Ppp1r9a/Myh14/Shank2/Utrn/Inpp5j/Myh10/Nin/Dbn1/Map1b/Apc	12
Input	BP	GO:0051592	response to calcium ion	8/397	111/13697	0.0153609274205679	0.105774086676745	0.084622728036002	Nlgn1/Ppp3ca/Hpca/Clic4/Neurod2/Homer1/Nrxn1/CYTB	8
IP	BP	GO:0033555	multicellular organismal response to stress	7/425	84/13697	0.0153795221563988	0.148471808413352	0.131818189341823	Reln/Nos1/Tac1/Cacna1a/Shank3/Kalrn/Grik1	7
IP	MF	GO:0005089	Rho guanyl-nucleotide exchange factor activity	6/424	65/13615	0.0154787364021664	0.110029572015399	0.0932454000130503	Arhgef17/Mcf2l/Trio/Kalrn/Itsn1/Arhgef6	6
Input	BP	GO:0050679	positive regulation of epithelial cell proliferation	10/397	156/13697	0.0155053685700549	0.106578716701285	0.0852664583661382	Glul/Akt3/Fgfr3/Cav2/Ptn/Foxp1/Htra1/Igf2/Sox9/Fgf1	10
IP	BP	GO:0005975	carbohydrate metabolic process	22/425	431/13697	0.0155292583488205	0.148471808413352	0.131818189341823	St8sia4/Ppip5k2/Ppip5k1/Man1c1/Ppargc1a/Hectd4/Adcyap1r1/Ldhb/Man2a2/Pkm/Epm2aip1/Ranbp2/Inpp5j/Mdh1/Ncor1/Cltc/Gaa/Aldh5a1/St3gal6/Rbp4/Sorbs1/Got1	22
IP	BP	GO:0007411	axon guidance	12/425	190/13697	0.0155351266439722	0.148471808413352	0.131818189341823	Reln/Slit2/Plxna4/Chl1/Ank3/Myh10/Mycbp2/Robo1/Mapk8ip3/Ptprm/Sema4g/Arx	12
IP	BP	GO:0090150	establishment of protein localization to membrane	12/425	190/13697	0.0155351266439722	0.148471808413352	0.131818189341823	Rab3gap2/Frmpd1/Macf1/Cplx1/Clip1/Grip2/Cemip/Golga4/Ank3/Grip1/Sptbn1/Myo5b	12
IP	BP	GO:0030516	regulation of axon extension	8/425	104/13697	0.0155382343924834	0.148471808413352	0.131818189341823	Slit2/Plxna4/Ntrk3/Golga4/Dbn1/Map1b/Myo5b/Sema4g	8
Input	BP	GO:0009150	purine ribonucleotide metabolic process	18/397	355/13697	0.0156001820975147	0.10703997059094	0.0856354765603502	Atp1a2/Pde1a/Bdnf/Ak4/Snca/Ndufb9/Gpd1/Nudt3/ND2/COX1/COX2/ATP8/ATP6/COX3/ND4L/ND4/ND5/CYTB	18
Input	CC	GO:0062023	collagen-containing extracellular matrix	14/397	257/13939	0.0156199417557028	0.0553671149733395	0.0365541870034775	Serpine2/Itih5/Cst3/Bcan/S100a10/Ptn/Mfge8/Htra1/Igf2/Rpsa/Sparc/Vtn/Gpc5/Nov	14
Input	BP	GO:0043949	regulation of cAMP-mediated signaling	5/397	51/13697	0.0157124448727259	0.107457386848915	0.0859694232157755	Atp2b4/Lpar1/Pde4b/Rasd2/Gnai2	5
Input	BP	GO:0014015	positive regulation of gliogenesis	6/397	70/13697	0.0157443186567473	0.107457386848915	0.0859694232157755	Serpine2/Zfp365/Id2/Enpp2/Qk/Sox8	6
Input	BP	GO:0070371	ERK1 and ERK2 cascade	15/397	278/13697	0.0157444682776303	0.107457386848915	0.0859694232157755	Itgav/Rasgrp1/Sirpa/Camk2n1/Fgfr3/Pdgfra/Gnai2/Sox9/Slc9a3r1/Rgs14/Ndrg2/Ptk2b/Nrxn1/Csf1r/Htr2c	15
IP	CC	GO:0005901	caveola	7/425	86/13939	0.015884474116229	0.0510835054892512	0.0346990972958926	Erbb4/Atp1b1/Nos1/Adcyap1r1/Akap6/Pacsin2/Sorbs1	7
IP	CC	GO:0030427	site of polarized growth	12/425	194/13939	0.0159363072680143	0.0510835054892512	0.0346990972958926	Zfp804a/Pclo/Ppp1r9a/Myh14/Shank2/Utrn/Inpp5j/Myh10/Nin/Dbn1/Map1b/Apc	12
Input	BP	GO:0030902	hindbrain development	9/397	134/13697	0.0160373646691501	0.109263385744139	0.0874142813861033	Serpine2/Gpr37l1/Zbtb18/Nfib/Nfix/Zfp365/Cdk5r1/Neurod2/Nrxn1	9
IP	BP	GO:2000736	regulation of stem cell differentiation	5/425	48/13697	0.0160902043232843	0.153296275128861	0.136101510692687	Ncoa3/Sox6/Cdk12/Cdk13/Lbh	5
IP	BP	GO:0097485	neuron projection guidance	12/425	191/13697	0.0161296221785798	0.153296275128861	0.136101510692687	Reln/Slit2/Plxna4/Chl1/Ank3/Myh10/Mycbp2/Robo1/Mapk8ip3/Ptprm/Sema4g/Arx	12
Input	BP	GO:0032350	regulation of hormone metabolic process	4/397	34/13697	0.0162263061508514	0.109968808176735	0.0879786423987068	Wnt4/Dkk3/Igf2/Egr1	4
Input	BP	GO:1905517	macrophage migration	4/397	34/13697	0.0162263061508514	0.109968808176735	0.0879786423987068	Ptprj/Cx3cr1/Ptk2b/Ednrb	4
Input	BP	GO:2000171	negative regulation of dendrite development	4/397	34/13697	0.0162263061508514	0.109968808176735	0.0879786423987068	Nlgn1/Ppp3ca/Ywhah/Fat3	4
IP	BP	GO:0055002	striated muscle cell development	10/425	147/13697	0.0163214923739998	0.153943844523873	0.136676444251022	Speg/Dner/Sorbs2/Cacna2d2/Mybpc1/Myh10/Akap6/Actn2/Adra1a/Dmd	10
IP	BP	GO:0015844	monoamine transport	7/425	85/13697	0.016328023223078	0.153943844523873	0.136676444251022	Syt2/Kcna2/Rab3b/Nos1/Oxtr/Cadps/Abat	7
IP	BP	GO:0006942	regulation of striated muscle contraction	6/425	66/13697	0.0163280354135335	0.153943844523873	0.136676444251022	Atp1b1/Pde5a/Ank2/Akap6/Adra1a/Dmd	6
Input	BP	GO:0042752	regulation of circadian rhythm	7/397	91/13697	0.0164220198860072	0.111100285148241	0.088883860973946	Adora1/Ptgds/Nlgn1/Bhlhe40/Id2/Klf10/Rorb	7
IP	BP	GO:0031112	positive regulation of microtubule polymerization or depolymerization	4/425	32/13697	0.0165345432633427	0.154249883864605	0.136948156114667	Clip1/Nin/Map1b/Apc	4
IP	BP	GO:0051693	actin filament capping	4/425	32/13697	0.0165345432633427	0.154249883864605	0.136948156114667	Sptan1/Gsn/Sptbn1/Sptb	4
IP	BP	GO:0070884	regulation of calcineurin-NFAT signaling cascade	4/425	32/13697	0.0165345432633427	0.154249883864605	0.136948156114667	Rcan3/Camta1/Akap6/Rcan2	4
IP	BP	GO:0106056	regulation of calcineurin-mediated signaling	4/425	32/13697	0.0165345432633427	0.154249883864605	0.136948156114667	Rcan3/Camta1/Akap6/Rcan2	4
Input	BP	GO:0009713	catechol-containing compound biosynthetic process	3/397	19/13697	0.0165845069941995	0.111225608539224	0.0889841237846671	Gpr37/Snca/Epas1	3
Input	BP	GO:0010766	negative regulation of sodium ion transport	3/397	19/13697	0.0165845069941995	0.111225608539224	0.0889841237846671	Serpine2/Atp1a2/Slc9a3r1	3
Input	BP	GO:0010893	positive regulation of steroid biosynthetic process	3/397	19/13697	0.0165845069941995	0.111225608539224	0.0889841237846671	Wnt4/Igf2/Fgf1	3
Input	BP	GO:0042423	catecholamine biosynthetic process	3/397	19/13697	0.0165845069941995	0.111225608539224	0.0889841237846671	Gpr37/Snca/Epas1	3
Input	BP	GO:1905874	regulation of postsynaptic density organization	3/397	19/13697	0.0165845069941995	0.111225608539224	0.0889841237846671	Nptx1/Nrxn1/Cdh2	3
IP	MF	GO:0043014	alpha-tubulin binding	4/424	32/13615	0.0167353802709226	0.117188409780345	0.0993122116782582	Arl4c/Ttll7/Ppargc1a/Setd2	4
Input	MF	GO:0005343	organic acid:sodium symporter activity	3/396	19/13615	0.0167383318521019	0.111723323446559	0.0880964834321151	Slc1a2/Slc6a11/Slc1a3	3
Input	BP	GO:0045807	positive regulation of endocytosis	9/397	135/13697	0.0167600040824295	0.112029963846962	0.0896276343323789	Ptprj/Sirpa/Nlgn1/Ppp3ca/Snca/Apoe/Mfge8/Vtn/Clu	9
Input	BP	GO:0046889	positive regulation of lipid biosynthetic process	6/397	71/13697	0.0167914442317864	0.112029963846962	0.0896276343323789	Dbi/Wnt4/Apoe/Igf2/Fgf1/Htr2c	6
Input	BP	GO:0062014	negative regulation of small molecule metabolic process	6/397	71/13697	0.0167914442317864	0.112029963846962	0.0896276343323789	Dbi/Atp2b4/Hpca/Wnt4/Apoe/Dkk3	6
IP	BP	GO:0046942	carboxylic acid transport	13/425	215/13697	0.016816137801615	0.15646511419088	0.138914910973419	Slc27a2/Slc32a1/Slc7a14/Sv2a/Slc6a17/Slc6a1/Cacna1a/Nf1/Slc38a9/Slc38a1/Abat/Grik1/Rbp4	13
Input	BP	GO:0072006	nephron development	8/397	113/13697	0.0169462498149673	0.112724020022427	0.0901829019676129	Pbx1/Wnt4/Pdgfra/Sox9/Basp1/Sox8/Egr1/Fgf1	8
IP	MF	GO:0042623	ATPase activity, coupled	16/424	285/13615	0.0169507931180769	0.117188409780345	0.0993122116782582	Kif1a/Atp1b1/Chd6/Kif1b/Atp1a3/Myh14/Dync2h1/Myo1e/Myh10/Bptf/Abca5/Dync1h1/Myh9/Abcc5/Atp5a1/Atrx	16
Input	BP	GO:0030193	regulation of blood coagulation	5/397	52/13697	0.0169830131123614	0.112724020022427	0.0901829019676129	Serpine2/Cd34/Ptprj/Pdgfra/Apoe	5
Input	BP	GO:1900046	regulation of hemostasis	5/397	52/13697	0.0169830131123614	0.112724020022427	0.0901829019676129	Serpine2/Cd34/Ptprj/Pdgfra/Apoe	5
Input	BP	GO:0043583	ear development	11/397	182/13697	0.0171103039996092	0.113374106947668	0.0907029927649231	Bdnf/Sdc4/Plppr4/Hpca/Fgfr3/Gabra5/Gabrb3/Lin7a/Sox9/Slc9a3r1/Cxcl14	11
IP	BP	GO:0014912	negative regulation of smooth muscle cell migration	3/425	18/13697	0.0171140537944831	0.157993022660006	0.140271438721229	Slit2/Ppargc1a/Ndrg4	3
IP	BP	GO:0048148	behavioral response to cocaine	3/425	18/13697	0.0171140537944831	0.157993022660006	0.140271438721229	Nos1/Abat/Kalrn	3
IP	BP	GO:0098810	neurotransmitter reuptake	3/425	18/13697	0.0171140537944831	0.157993022660006	0.140271438721229	Rab3b/Nos1/Slc6a1	3
IP	CC	GO:0043235	receptor complex	17/425	316/13939	0.0171204600624033	0.0545059544843859	0.0370238377289351	Erbb4/Grik3/Flt3/Plxna4/Adcyap1r1/Shank1/Grin2d/Ntrk3/Shank2/Gria4/Sacm1l/Grm1/Gria1/Shank3/Grik1/Alk/Sorbs1	17
Input	MF	GO:0050840	extracellular matrix binding	5/396	52/13615	0.0172140426959244	0.113530710161216	0.089521650611637	Itgav/Ctss/Rpsa/Sparc/Vtn	5
IP	MF	GO:0031489	myosin V binding	3/424	18/13615	0.0172803248320169	0.117188409780345	0.0993122116782582	Rab3b/Gria1/Rab27b	3
IP	MF	GO:0042975	peroxisome proliferator activated receptor binding	3/424	18/13615	0.0172803248320169	0.117188409780345	0.0993122116782582	Ncoa3/Ppargc1a/Ncor1	3
Input	BP	GO:0014897	striated muscle hypertrophy	7/397	92/13697	0.0173474112716629	0.114748372846633	0.0918024504210569	Igfbp5/Atp2b4/Rgs4/Ppp3ca/Mtpn/Foxp1/Smad3	7
Input	CC	GO:0044433	cytoplasmic vesicle part	21/397	447/13939	0.0173632740854519	0.0610019452382692	0.0402743851632746	Lamp5/Rap2b/Penk/Rragd/Gabra2/Cav2/Snca/Calm3/Slc17a6/Sv2b/Lamp1/Cpe/Cmtm6/Sparc/Rab11fip4/Calm1/Sv2c/Rap2a/Mal2/Ndrg1/Calm2	21
IP	BP	GO:0015849	organic acid transport	13/425	216/13697	0.0174083681925832	0.160292636994045	0.142313112497126	Slc27a2/Slc32a1/Slc7a14/Sv2a/Slc6a17/Slc6a1/Cacna1a/Nf1/Slc38a9/Slc38a1/Abat/Grik1/Rbp4	13
IP	BP	GO:0099518	vesicle cytoskeletal trafficking	5/425	49/13697	0.0174759494334996	0.160498033009731	0.142495469883185	Kif1a/Kif1b/Actn4/Myo5a/Dync1h1	5
Input	BP	GO:0001649	osteoblast differentiation	10/397	159/13697	0.0174953645342138	0.115529219137894	0.0924271529868675	Igfbp5/Rassf2/Wnt4/Bmp3/Igf2/Smad3/Gja1/Id2/Sox8/Rorb	10
Input	CC	GO:0060076	excitatory synapse	6/397	73/13939	0.0176177186595202	0.0613529325248205	0.0405061121534676	Nlgn1/Pde4b/Cadps2/Slc17a6/Ppp3r1/Homer1	6
Input	BP	GO:0002009	morphogenesis of an epithelium	21/397	440/13697	0.0176390394991272	0.116279197244247	0.0930271599953972	Igfbp5/Pbx1/Lin7c/Sdc4/Car2/Lmo4/Clic4/Wnt4/Fgfr3/Pdgfra/Smad3/Gja1/Cobl/Ppp3r1/Sox9/Slc9a3r1/Rps7/Sox8/Fgf1/Slc12a2/Aldh1a1	21
Input	BP	GO:0002181	cytoplasmic translation	6/397	72/13697	0.0178855737657663	0.116881544804387	0.0935090577396027	Rpl9/Rplp0/Rplp1/Rpl26/Rps23/Rps2	6
Input	BP	GO:0010518	positive regulation of phospholipase activity	4/397	35/13697	0.0179119530220547	0.116881544804387	0.0935090577396027	Lpar1/Hpca/Fgfr3/Pdgfra	4
Input	BP	GO:0021696	cerebellar cortex morphogenesis	4/397	35/13697	0.0179119530220547	0.116881544804387	0.0935090577396027	Serpine2/Nfix/Zfp365/Nrxn1	4
Input	BP	GO:0097106	postsynaptic density organization	4/397	35/13697	0.0179119530220547	0.116881544804387	0.0935090577396027	Nlgn1/Nptx1/Nrxn1/Cdh2	4
Input	BP	GO:1902229	regulation of intrinsic apoptotic signaling pathway in response to DNA damage	4/397	35/13697	0.0179119530220547	0.116881544804387	0.0935090577396027	Skil/Rpl26/Clu/Tpt1	4
Input	BP	GO:1903727	positive regulation of phospholipid metabolic process	4/397	35/13697	0.0179119530220547	0.116881544804387	0.0935090577396027	Fgfr3/Pdgfra/Ptk2b/Htr2c	4
Input	BP	GO:0034767	positive regulation of ion transmembrane transport	9/397	137/13697	0.0182763237092849	0.118940917960098	0.0951566236033756	Dbi/S100a1/Ctss/Cacna2d1/Snca/Atp1b2/Cacng4/Kcnj2/Slc9a3r1	9
Input	BP	GO:0072676	lymphocyte migration	5/397	53/13697	0.0183199187642398	0.118940917960098	0.0951566236033756	S1pr1/Cxcl14/Ptk2b/Apod/Slc12a2	5
Input	BP	GO:1903539	protein localization to postsynaptic membrane	5/397	53/13697	0.0183199187642398	0.118940917960098	0.0951566236033756	Nptx2/Nptx1/Nptxr/Grasp/Camk2a	5
IP	BP	GO:0055006	cardiac cell development	7/425	87/13697	0.0183479564497033	0.167373970575442	0.148600155005738	Speg/Sorbs2/Mybpc1/Myh10/Akap6/Actn2/Adra1a	7
IP	BP	GO:0048483	autonomic nervous system development	4/425	33/13697	0.0183662833720302	0.167373970575442	0.148600155005738	Plxna4/Nav2/Adarb1/Nf1	4
IP	BP	GO:0060325	face morphogenesis	4/425	33/13697	0.0183662833720302	0.167373970575442	0.148600155005738	Kat6a/Ankrd11/Nipbl/Zfp950	4
IP	BP	GO:0006520	cellular amino acid metabolic process	13/425	218/13697	0.0186400920044851	0.169429159219027	0.150424819557536	Gad2/Gad1/Nos1/Gars/Bcat1/Cacna1a/Got2/Aars/Gfpt2/Aldh5a1/Abat/Apc/Got1	13
IP	MF	GO:0005543	phospholipid binding	18/424	337/13615	0.0186492247147854	0.125034574792311	0.105961504061281	Syt2/Unc13b/Zfyve9/Pclo/Wdfy3/Mcf2l/Unc13a/Got2/Myo1e/Sptbn1/Nf1/Stxbp6/Actn2/Map1b/Hcn1/Cadps/Pacsin2/Sytl5	18
IP	BP	GO:0097120	receptor localization to synapse	6/425	68/13697	0.0186873910450324	0.169429159219027	0.150424819557536	Reln/Cplx1/Grip2/Grip1/Kalrn/Iqsec2	6
Input	CC	GO:0019898	extrinsic component of membrane	14/397	263/13939	0.0186989989217391	0.063637470552503	0.0420143978989083	Serpine2/Mal/S100a10/Hpca/Nptx2/Cav2/Gng12/Apoe/Mfge8/Gnao1/Gnai2/Pik3r1/Ptk2b/Cdh2	14
Input	CC	GO:0005791	rough endoplasmic reticulum	6/397	74/13939	0.0187277972894171	0.063637470552503	0.0420143978989083	Glul/Ptgds/Slc7a11/Snca/Vtn/Kcnj2	6
Input	CC	GO:0098802	plasma membrane receptor complex	9/397	140/13939	0.0187546197849946	0.063637470552503	0.0420143978989083	Ramp1/Acvr1c/Itgav/Nlgn1/Cacng4/Itgb8/Nrn1/Ptk2b/Itgb5	9
Input	BP	GO:0009117	nucleotide metabolic process	22/397	470/13697	0.018766680181231	0.121554370380695	0.0972474709968312	Atp1a2/Gpd2/Pde1a/Bdnf/Ak4/Hpca/Snca/Me1/Cnp/Ndufb9/Gpd1/Nudt3/ND2/COX1/COX2/ATP8/ATP6/COX3/ND4L/ND4/ND5/CYTB	22
Input	BP	GO:1904018	positive regulation of vasculature development	10/397	161/13697	0.0189229190602356	0.121554370380695	0.0972474709968312	Akt3/Cd34/S100a1/Ddah1/Igf2/Cx3cr1/Itgb8/Ptk2b/Egr1/Fgf1	10
Input	MF	GO:0004930	G protein-coupled receptor activity	14/396	258/13615	0.0189245201466162	0.12334334307324	0.0972591437875633	Ramp1/Adora1/Gpr37l1/S1pr1/Gpr88/Lpar1/Grm3/Gpr37/Gpr26/Cx3cr1/Ednrb/Gpr17/Rorb/Htr2c	14
IP	BP	GO:0043647	inositol phosphate metabolic process	5/425	50/13697	0.0189384366999749	0.170789010608908	0.151632140663837	Ppip5k2/Ppip5k1/Grk3/Adcyap1r1/Inpp5j	5
IP	BP	GO:0045773	positive regulation of axon extension	5/425	50/13697	0.0189384366999749	0.170789010608908	0.151632140663837	Ntrk3/Golga4/Dbn1/Map1b/Myo5b	5
IP	BP	GO:0051258	protein polymerization	14/425	242/13697	0.0189819097827672	0.170789010608908	0.151632140663837	Sptan1/Gsn/Slit2/Clip1/Ppp1r9a/Eml2/Inpp5j/Sptbn1/Nin/Sptb/Dbn1/Map1b/Rictor/Apc	14
Input	BP	GO:0048469	cell maturation	9/397	138/13697	0.0190708173313148	0.121554370380695	0.0972474709968312	Gja1/Id2/Ptk2b/Ednrb/Sox8/Epas1/Nrxn1/Rfx3/Plp1	9
Input	BP	GO:0009065	glutamine family amino acid catabolic process	3/397	20/13697	0.0191000525035159	0.121554370380695	0.0972474709968312	Atp2b4/Ddah1/Asrgl1	3
Input	BP	GO:0032770	positive regulation of monooxygenase activity	3/397	20/13697	0.0191000525035159	0.121554370380695	0.0972474709968312	S100a1/Apoe/Ptk2b	3
Input	BP	GO:0035813	regulation of renal sodium excretion	3/397	20/13697	0.0191000525035159	0.121554370380695	0.0972474709968312	Adora1/Gnai2/Ednrb	3
Input	BP	GO:0042749	regulation of circadian sleep/wake cycle	3/397	20/13697	0.0191000525035159	0.121554370380695	0.0972474709968312	Adora1/Ptgds/Nlgn1	3
Input	BP	GO:0043576	regulation of respiratory gaseous exchange	3/397	20/13697	0.0191000525035159	0.121554370380695	0.0972474709968312	Adora1/Atp1a2/Nlgn1	3
Input	BP	GO:0048714	positive regulation of oligodendrocyte differentiation	3/397	20/13697	0.0191000525035159	0.121554370380695	0.0972474709968312	Zfp365/Enpp2/Qk	3
Input	BP	GO:0051194	positive regulation of cofactor metabolic process	3/397	20/13697	0.0191000525035159	0.121554370380695	0.0972474709968312	Snca/Gpd1/COX2	3
Input	BP	GO:0085029	extracellular matrix assembly	3/397	20/13697	0.0191000525035159	0.121554370380695	0.0972474709968312	Smad3/Sox9/Gpm6b	3
Input	BP	GO:1902932	positive regulation of alcohol biosynthetic process	3/397	20/13697	0.0191000525035159	0.121554370380695	0.0972474709968312	Wnt4/Snca/Fgf1	3
IP	BP	GO:0015850	organic hydroxy compound transport	11/425	173/13697	0.0191525231288081	0.171887834156012	0.152607712605293	Syt2/Kcna2/Ttc39b/Rab3b/Nos1/Tac1/Oxtr/Abca5/Cadps/Abat/Rbp4	11
Input	MF	GO:0033612	receptor serine/threonine kinase binding	3/396	20/13615	0.0192758054169615	0.124172048848798	0.0979125978952142	Acvr1c/Bmp3/Gpr17	3
Input	BP	GO:0014896	muscle hypertrophy	7/397	94/13697	0.0193074104756143	0.122500661124677	0.098004534534668	Igfbp5/Atp2b4/Rgs4/Ppp3ca/Mtpn/Foxp1/Smad3	7
IP	BP	GO:0051017	actin filament bundle assembly	10/425	151/13697	0.019329857794204	0.173041277475892	0.153631777790191	Limch1/Ppp1r9a/Tac1/Actn4/Shank1/Myh10/Actn1/Dbn1/Shank3/Sorbs1	10
Input	BP	GO:0006091	generation of precursor metabolites and energy	16/397	311/13697	0.0193564337082881	0.122500661124677	0.098004534534668	Bdnf/Snca/Slc25a18/Igf2/Slc1a3/Ndufb9/Gpd1/ND1/ND2/COX1/COX2/COX3/ND4L/ND4/ND5/CYTB	16
Input	BP	GO:0071214	cellular response to abiotic stimulus	12/397	210/13697	0.0195382475849105	0.122500661124677	0.098004534534668	Nucks1/Atp1a2/Scn2a/Gpr88/Gja1/Palm/Rpl26/Neurod2/Sox9/Net1/Pik3r1/Egr1	12
Input	BP	GO:0104004	cellular response to environmental stimulus	12/397	210/13697	0.0195382475849105	0.122500661124677	0.098004534534668	Nucks1/Atp1a2/Scn2a/Gpr88/Gja1/Palm/Rpl26/Neurod2/Sox9/Net1/Pik3r1/Egr1	12
Input	BP	GO:0060627	regulation of vesicle-mediated transport	22/397	472/13697	0.0195926405365268	0.122500661124677	0.098004534534668	Itgav/Ptprj/Sirpa/Sdc4/Nlgn1/Ppp3ca/Hpca/Cadps2/Snca/Apoe/Mfge8/Lamp1/Gnai2/Ppp3r1/Vtn/Rab15/Nrn1/Cplx2/Clu/Grasp/Sept5/Camk2a	22
Input	MF	GO:0015081	sodium ion transmembrane transporter activity	7/396	94/13615	0.0196358246466385	0.125037320163652	0.0985948847955835	Atp1a2/Scn2a/Slc1a2/Slc6a11/Atp1b2/Slc1a3/Slc12a2	7
Input	BP	GO:0006814	sodium ion transport	10/397	162/13697	0.0196679516185108	0.122500661124677	0.098004534534668	Serpine2/Atp2b4/Atp1a2/Akt3/Scn2a/Ywhah/Slc17a6/Atp1b2/Slc9a3r1/Slc12a2	10
Input	BP	GO:0001937	negative regulation of endothelial cell proliferation	4/397	36/13697	0.019702594243348	0.122500661124677	0.098004534534668	Cav2/Apoe/Gja1/Sparc	4
Input	BP	GO:0042417	dopamine metabolic process	4/397	36/13697	0.019702594243348	0.122500661124677	0.098004534534668	Gpr37/Snca/Epas1/Htr2c	4
Input	BP	GO:0042987	amyloid precursor protein catabolic process	4/397	36/13697	0.019702594243348	0.122500661124677	0.098004534534668	Prnp/Fkbp1a/Apoe/Clu	4
Input	BP	GO:0045124	regulation of bone resorption	4/397	36/13697	0.019702594243348	0.122500661124677	0.098004534534668	Itgav/Car2/S1pr1/Csf1r	4
Input	BP	GO:0070169	positive regulation of biomineral tissue development	4/397	36/13697	0.019702594243348	0.122500661124677	0.098004534534668	Wnt4/Fgfr3/Smad3/Gpm6b	4
Input	BP	GO:0070527	platelet aggregation	4/397	36/13697	0.019702594243348	0.122500661124677	0.098004534534668	Serpine2/Slc7a11/Rap2b/Pdgfra	4
Input	BP	GO:0014911	positive regulation of smooth muscle cell migration	5/397	54/13697	0.0197244139838335	0.122500661124677	0.098004534534668	Igfbp5/Lpar1/Vtn/Egr1/Tmsb4x	5
Input	BP	GO:0060675	ureteric bud morphogenesis	5/397	54/13697	0.0197244139838335	0.122500661124677	0.098004534534668	Pbx1/Wnt4/Sox9/Sox8/Fgf1	5
Input	BP	GO:0086003	cardiac muscle cell contraction	5/397	54/13697	0.0197244139838335	0.122500661124677	0.098004534534668	Adora1/Atp1a2/Pde4b/Cacna2d1/Kcnj2	5
Input	BP	GO:0043547	positive regulation of GTPase activity	11/397	186/13697	0.0197747981559958	0.122616445066793	0.0980971654743664	Rgs4/Chn1/Rasgrp1/S100a10/S1pr1/Wnt4/Cav2/Gnao1/Net1/Rgs14/Ptk2b	11
Input	BP	GO:0009991	response to extracellular stimulus	15/397	286/13697	0.0198174376791084	0.122683913067942	0.0981511420814142	Glul/Acvr1c/Slc1a2/Gatm/Rragd/Wnt4/Hrk/Cadps2/Apoe/Cck/Fam107a/Klf10/Tmbim6/Fads1/Htr2c	15
IP	BP	GO:0032011	ARF protein signal transduction	3/425	19/13697	0.0198643599247386	0.175928435442425	0.156195092264227	Iqsec1/Iqsec3/Iqsec2	3
IP	BP	GO:0032012	regulation of ARF protein signal transduction	3/425	19/13697	0.0198643599247386	0.175928435442425	0.156195092264227	Iqsec1/Iqsec3/Iqsec2	3
IP	BP	GO:0048266	behavioral response to pain	3/425	19/13697	0.0198643599247386	0.175928435442425	0.156195092264227	Cacna1a/Kalrn/Grik1	3
IP	BP	GO:2001224	positive regulation of neuron migration	3/425	19/13697	0.0198643599247386	0.175928435442425	0.156195092264227	Reln/Nipbl/Mapk8ip3	3
Input	MF	GO:0001046	core promoter sequence-specific DNA binding	4/396	36/13615	0.0199278959790901	0.125455163322908	0.0989243640110332	Kcnip3/Klf10/Sox8/Egr1	4
IP	BP	GO:0036465	synaptic vesicle recycling	6/425	69/13697	0.0199501356975613	0.175928435442425	0.156195092264227	Syt2/Dnm3/4932438A13Rik/Cltc/Itsn1/Rab27b	6
IP	BP	GO:1901019	regulation of calcium ion transmembrane transporter activity	6/425	69/13697	0.0199501356975613	0.175928435442425	0.156195092264227	Atp1b1/Ank2/Cacna1a/Myo5a/Akap6/Dmd	6
IP	MF	GO:0008373	sialyltransferase activity	3/424	19/13615	0.0200557087034082	0.132953574550684	0.112672520805664	St8sia4/St8sia1/St3gal6	3
Input	BP	GO:0009259	ribonucleotide metabolic process	18/397	365/13697	0.0200676864402575	0.124034356349943	0.0992315408650037	Atp1a2/Pde1a/Bdnf/Ak4/Snca/Ndufb9/Gpd1/Nudt3/ND2/COX1/COX2/ATP8/ATP6/COX3/ND4L/ND4/ND5/CYTB	18
Input	BP	GO:0051897	positive regulation of protein kinase B signaling	6/397	74/13697	0.020218440096199	0.124369162566269	0.0994993967858536	Igfbp5/Ptprj/Igf2/Rasd2/Cx3cr1/Nrxn1	6
Input	BP	GO:0070252	actin-mediated cell contraction	6/397	74/13697	0.020218440096199	0.124369162566269	0.0994993967858536	Adora1/Atp1a2/Pde4b/Cacna2d1/Kcnj2/Emp2	6
Input	BP	GO:1901379	regulation of potassium ion transmembrane transport	6/397	74/13697	0.020218440096199	0.124369162566269	0.0994993967858536	Rgs4/Kcnip3/Prnp/Atp1b2/Ywhae/Kcnj2	6
IP	BP	GO:0021517	ventral spinal cord development	4/425	34/13697	0.0203191161944309	0.177854980022858	0.157905542355681	Reln/Ift172/Cacna1a/Dync2h1	4
IP	BP	GO:0021884	forebrain neuron development	4/425	34/13697	0.0203191161944309	0.177854980022858	0.157905542355681	Lhx6/Slit2/Robo1/Arx	4
IP	BP	GO:0042220	response to cocaine	4/425	34/13697	0.0203191161944309	0.177854980022858	0.157905542355681	Nos1/Crhbp/Abat/Kalrn	4
Input	CC	GO:0043204	perikaryon	8/397	119/13939	0.0204334390586045	0.0687464009005593	0.0453873891667487	Glul/Bdnf/Pcsk2/Penk/Hpca/Cpe/Cck/Rbfox3	8
Input	BP	GO:0072073	kidney epithelium development	8/397	117/13697	0.0204647222899754	0.12568397807023	0.100551292182023	Pbx1/Bdnf/Wnt4/Smad3/Sox9/Basp1/Sox8/Fgf1	8
IP	BP	GO:1903827	regulation of cellular protein localization	23/425	469/13697	0.0206915365743613	0.18066871220717	0.160403666988178	Erbb4/Gsn/Ttbk2/Map1a/Cep250/Astn2/Rab11fip5/Cemip/Myo5a/Setd2/Ank3/Sptbn1/Nf1/Cltc/Actn2/Dbn1/Nipbl/Shank3/Kalrn/Apc/Myo5b/Sorbs1/Iqsec2	23
Input	BP	GO:0051262	protein tetramerization	9/397	140/13697	0.020734473997132	0.127138528652256	0.101714980209824	Kcnj10/Nlgn1/S100a10/Me1/Srr/Kcnj2/Homer1/Nrxn1/Aldh1a1	9
IP	BP	GO:0051495	positive regulation of cytoskeleton organization	12/425	198/13697	0.0207842043489787	0.181031951884839	0.160726163205603	Gsn/Limch1/Clip1/Tac1/Ntrk3/Cep295/Nin/Dync1h1/Actn2/Map1b/Rictor/Apc	12
IP	BP	GO:0060401	cytosolic calcium ion transport	9/425	131/13697	0.020855279045414	0.18120579464704	0.16088050656808	Ank2/Adcyap1r1/Grin2d/Cemip/Ubash3b/Myo5a/Akap6/Adra1a/Dmd	9
Input	MF	GO:0003714	transcription corepressor activity	10/396	163/13615	0.020871746137942	0.127761066712894	0.100742623381818	Eid1/Skil/Pbxip1/Nfib/Wnt4/Bhlhe40/Neurod2/Basp1/Kctd1/Drap1	10
Input	BP	GO:0031503	protein-containing complex localization	13/397	237/13697	0.0209286146316927	0.128069514656574	0.102459799455482	Nlgn1/Hpca/Nptx2/Rpsa/Zfp365/Rps15/Ppp3r1/Cacng4/Nptx1/Nptxr/Grasp/Nrxn1/Camk2a	13
Input	CC	GO:0045177	apical part of cell	15/397	293/13939	0.0209300408744043	0.0698254304801554	0.0460997804310187	Kcnj10/Cd34/Mal/Car2/Clic4/Gja1/Atp2b1/Atp1b2/Srr/Slc9a3r1/Homer1/Mlc1/Emp2/Cdh2/Slc12a2	15
IP	BP	GO:0019722	calcium-mediated signaling	10/425	153/13697	0.0209779619918009	0.18182610088248	0.16143123499031	Atp1b1/Ank2/Rcan3/Camta1/Ppp1r9a/Myo5a/Grm1/Akap6/Rcan2/Dmd	10
Input	BP	GO:0033627	cell adhesion mediated by integrin	5/397	55/13697	0.0211976855111533	0.128069514656574	0.102459799455482	Itgav/Vtn/Itgb8/Nov/Itgb5	5
Input	BP	GO:0072171	mesonephric tubule morphogenesis	5/397	55/13697	0.0211976855111533	0.128069514656574	0.102459799455482	Pbx1/Wnt4/Sox9/Sox8/Fgf1	5
Input	BP	GO:0048813	dendrite morphogenesis	10/397	164/13697	0.0212221479009038	0.128069514656574	0.102459799455482	Itpka/Nlgn1/Ppp3ca/Ywhah/Sept7/Zfp365/Cdk5r1/Rap2a/Sdc2/Camk2a	10
IP	BP	GO:0021510	spinal cord development	6/425	70/13697	0.021269675424998	0.183713800331741	0.163107197087642	Reln/Ift172/Cacna1a/Dync2h1/Adarb1/Nf1	6
IP	BP	GO:0034330	cell junction organization	13/425	222/13697	0.0212993996999565	0.183713800331741	0.163107197087642	Dst/Cdh7/Macf1/Limch1/Iqsec1/Actn4/Myo9a/Actn1/Actn2/Cdh9/Plec/Epb41l3/Sorbs1	13
Input	MF	GO:0008509	anion transmembrane transporter activity	12/396	212/13615	0.0213716042642487	0.127761066712894	0.100742623381818	Slc1a2/Slc7a11/Clic4/Gabra2/Slc6a11/Slc25a18/Ttyh1/Slc17a6/Gabra5/Gabrb3/Slc1a3/Slc12a2	12
Input	BP	GO:1903076	regulation of protein localization to plasma membrane	7/397	96/13697	0.0214173857777855	0.128069514656574	0.102459799455482	Lypd1/Prnp/Pik3r1/Grasp/Nrxn1/Camk2a/Pgrmc1	7
Input	BP	GO:2000177	regulation of neural precursor cell proliferation	7/397	96/13697	0.0214173857777855	0.128069514656574	0.102459799455482	Gpr37l1/Bdnf/Gnai2/Cx3cr1/Nap1l1/Id2/Cdh2	7
Input	MF	GO:0005253	anion channel activity	5/396	55/13615	0.0214810060089097	0.127761066712894	0.100742623381818	Clic4/Gabra2/Ttyh1/Gabra5/Gabrb3	5
Input	BP	GO:0030099	myeloid cell differentiation	16/397	315/13697	0.0215225146530848	0.128069514656574	0.102459799455482	Pip4k2a/Meis2/Rassf2/Car2/Tspan2/Rps6/Fgfr3/Kitl/Id2/Pik3r1/Fam213a/Ptk2b/Klf10/Epas1/Camk4/Csf1r	16
Input	MF	GO:0033218	amide binding	15/396	288/13615	0.0215291796454202	0.127761066712894	0.100742623381818	Ramp1/Dbi/Gpr37l1/Prnp/Cst3/Gstm1/Ppp3ca/Rplp0/Gpr37/Apoe/Tmem158/Ppp3r1/Pik3r1/Clu/Ednrb	15
Input	BP	GO:0001754	eye photoreceptor cell differentiation	4/397	37/13697	0.0215998247980753	0.128069514656574	0.102459799455482	Ptn/Sox9/Sox8/Rorb	4
Input	BP	GO:0007616	long-term memory	4/397	37/13697	0.0215998247980753	0.128069514656574	0.102459799455482	Apoe/Rgs14/Camk4/Egr1	4
Input	BP	GO:0010464	regulation of mesenchymal cell proliferation	4/397	37/13697	0.0215998247980753	0.128069514656574	0.102459799455482	Nfib/Ptn/Foxp1/Sox9	4
Input	BP	GO:2001024	negative regulation of response to drug	4/397	37/13697	0.0215998247980753	0.128069514656574	0.102459799455482	Gpr37l1/Rgs4/Gpr37/Snca	4
Input	BP	GO:0042180	cellular ketone metabolic process	9/397	141/13697	0.0216044238006341	0.128069514656574	0.102459799455482	Dbi/Atp2b4/Fabp5/Slc7a11/Wnt4/Snca/Dkk3/Gpd1/Egr1	9
IP	BP	GO:0030003	cellular cation homeostasis	23/425	471/13697	0.0216185231658271	0.186013749084604	0.165149167771648	Atp1b1/Sv2a/Ank2/Calb1/Slc24a2/Kcnk3/Nos1/Tac1/Adcyap1r1/Oxtr/Atp1a3/Grin2d/Cemip/Cacna1a/Ubash3b/Myo5a/Grm1/Akap6/Adra1a/Pvalb/Slc4a8/Got1/Dmd	23
Input	BP	GO:0006753	nucleoside phosphate metabolic process	22/397	477/13697	0.0217819380903777	0.128069514656574	0.102459799455482	Atp1a2/Gpd2/Pde1a/Bdnf/Ak4/Hpca/Snca/Me1/Cnp/Ndufb9/Gpd1/Nudt3/ND2/COX1/COX2/ATP8/ATP6/COX3/ND4L/ND4/ND5/CYTB	22
Input	BP	GO:0051493	regulation of cytoskeleton organization	22/397	477/13697	0.0217819380903777	0.128069514656574	0.102459799455482	Arpc5/Rgs4/Slc39a12/Sdc4/S100a10/S1pr1/Lpar1/Stmn1/Wnt4/Mtpn/Snca/Smad3/Cdk5r1/Pik3r1/Fam107a/Gmfb/Ptk2b/Synpo/Csf1r/Gda/Gpm6b/Tmsb4x	22
Input	BP	GO:0001774	microglial cell activation	3/397	21/13697	0.0218145846865197	0.128069514656574	0.102459799455482	Snca/Cx3cr1/Clu	3
Input	BP	GO:0002269	leukocyte activation involved in inflammatory response	3/397	21/13697	0.0218145846865197	0.128069514656574	0.102459799455482	Snca/Cx3cr1/Clu	3
Input	BP	GO:0003299	muscle hypertrophy in response to stress	3/397	21/13697	0.0218145846865197	0.128069514656574	0.102459799455482	Atp2b4/Ppp3ca/Smad3	3
Input	BP	GO:0003338	metanephros morphogenesis	3/397	21/13697	0.0218145846865197	0.128069514656574	0.102459799455482	Wnt4/Sox9/Sox8	3
Input	BP	GO:0006882	cellular zinc ion homeostasis	3/397	21/13697	0.0218145846865197	0.128069514656574	0.102459799455482	Slc39a10/Slc39a12/Mt1	3
Input	BP	GO:0007263	nitric oxide mediated signal transduction	3/397	21/13697	0.0218145846865197	0.128069514656574	0.102459799455482	Atp2b4/Apoe/Mt1	3
Input	BP	GO:0008207	C21-steroid hormone metabolic process	3/397	21/13697	0.0218145846865197	0.128069514656574	0.102459799455482	Wnt4/Dkk3/Egr1	3
Input	BP	GO:0014898	cardiac muscle hypertrophy in response to stress	3/397	21/13697	0.0218145846865197	0.128069514656574	0.102459799455482	Atp2b4/Ppp3ca/Smad3	3
Input	BP	GO:0035812	renal sodium excretion	3/397	21/13697	0.0218145846865197	0.128069514656574	0.102459799455482	Adora1/Gnai2/Ednrb	3
Input	BP	GO:0046688	response to copper ion	3/397	21/13697	0.0218145846865197	0.128069514656574	0.102459799455482	Prnp/Snca/Mt1	3
Input	BP	GO:0055069	zinc ion homeostasis	3/397	21/13697	0.0218145846865197	0.128069514656574	0.102459799455482	Slc39a10/Slc39a12/Mt1	3
Input	BP	GO:0099170	postsynaptic modulation of chemical synaptic transmission	3/397	21/13697	0.0218145846865197	0.128069514656574	0.102459799455482	Ppp3ca/Ppp3r1/Synpo	3
Input	BP	GO:1902003	regulation of amyloid-beta formation	3/397	21/13697	0.0218145846865197	0.128069514656574	0.102459799455482	Prnp/Apoe/Clu	3
Input	BP	GO:2000310	regulation of NMDA receptor activity	3/397	21/13697	0.0218145846865197	0.128069514656574	0.102459799455482	Nlgn1/Ptk2b/Nrxn1	3
IP	BP	GO:0061572	actin filament bundle organization	10/425	154/13697	0.0218393847779986	0.187459126000012	0.166432421272374	Limch1/Ppp1r9a/Tac1/Actn4/Shank1/Myh10/Actn1/Dbn1/Shank3/Sorbs1	10
Input	MF	GO:0015370	solute:sodium symporter activity	4/396	37/13615	0.0218451623363155	0.127761066712894	0.100742623381818	Slc1a2/Slc6a11/Slc1a3/Slc12a2	4
Input	CC	GO:0005764	lysosome	17/397	348/13939	0.0219048993444057	0.0724687086644088	0.0478449117259388	Prdx6/Cd34/Lamp5/Cst3/Ctss/Rragd/Fgfr3/Pon2/Arl8b/Apoe/Lamp1/Mt1/Gja1/Gm2a/Mlc1/Fth1/Ids	17
Input	BP	GO:0031667	response to nutrient levels	14/397	264/13697	0.0219788583727291	0.128838133374586	0.103074719562867	Glul/Acvr1c/Gatm/Rragd/Wnt4/Hrk/Cadps2/Apoe/Cck/Fam107a/Klf10/Tmbim6/Fads1/Htr2c	14
Input	MF	GO:0031683	G-protein beta/gamma-subunit complex binding	3/396	21/13615	0.0220137177215895	0.127761066712894	0.100742623381818	Adora1/Gnao1/Gnai2	3
Input	MF	GO:0048156	tau protein binding	3/396	21/13615	0.0220137177215895	0.127761066712894	0.100742623381818	Snca/Apoe/Clu	3
IP	BP	GO:0006893	Golgi to plasma membrane transport	5/425	52/13697	0.022099579607821	0.188324542571456	0.167200766769699	Steap2/Golga4/Ank3/Sptbn1/Stxbp6	5
IP	BP	GO:0008652	cellular amino acid biosynthetic process	5/425	52/13697	0.022099579607821	0.188324542571456	0.167200766769699	Gad1/Bcat1/Got2/Abat/Got1	5
IP	BP	GO:0030837	negative regulation of actin filament polymerization	5/425	52/13697	0.022099579607821	0.188324542571456	0.167200766769699	Sptan1/Gsn/Slit2/Sptbn1/Sptb	5
Input	MF	GO:0001883	purine nucleoside binding	16/396	315/13615	0.0221391018130646	0.127761066712894	0.100742623381818	Adora1/Rap2b/Rragd/Ak4/Arl8b/Rasd2/Gnao1/Sept7/Mras/Gnai2/Rab15/Diras2/Rap2a/Arf3/Sept5/Rab31	16
IP	BP	GO:0050919	negative chemotaxis	4/425	35/13697	0.0223949367315628	0.190383814660408	0.16902905673955	Slit2/Plxna4/Robo1/Sema4g	4
Input	CC	GO:0000323	lytic vacuole	17/397	349/13939	0.0224473279677014	0.0736494975469212	0.0486244859848426	Prdx6/Cd34/Lamp5/Cst3/Ctss/Rragd/Fgfr3/Pon2/Arl8b/Apoe/Lamp1/Mt1/Gja1/Gm2a/Mlc1/Fth1/Ids	17
Input	BP	GO:0022037	metencephalon development	7/397	97/13697	0.022530192427251	0.131869899009804	0.105500231206394	Serpine2/Zbtb18/Nfix/Zfp365/Cdk5r1/Neurod2/Nrxn1	7
IP	BP	GO:0046785	microtubule polymerization	6/425	71/13697	0.0226470242973148	0.192066270655457	0.170522796899953	Clip1/Eml2/Inpp5j/Nin/Map1b/Apc	6
IP	BP	GO:0007204	positive regulation of cytosolic calcium ion concentration	13/425	224/13697	0.0227308369924275	0.192316986009918	0.170745390296089	Ank2/Tac1/Adcyap1r1/Oxtr/Grin2d/Cemip/Cacna1a/Ubash3b/Myo5a/Grm1/Akap6/Adra1a/Dmd	13
Input	BP	GO:0021695	cerebellar cortex development	5/397	56/13697	0.0227408532738214	0.132700779753432	0.10616496297017	Serpine2/Nfix/Zfp365/Neurod2/Nrxn1	5
Input	BP	GO:0050818	regulation of coagulation	5/397	56/13697	0.0227408532738214	0.132700779753432	0.10616496297017	Serpine2/Cd34/Ptprj/Pdgfra/Apoe	5
IP	BP	GO:0055075	potassium ion homeostasis	3/425	20/13697	0.0228433949711019	0.192809131363229	0.171182333242092	Atp1b1/Kcnh2/Atp1a3	3
IP	MF	GO:0035259	glucocorticoid receptor binding	3/424	20/13615	0.0230615580345524	0.151181324893177	0.128119766858624	Ncor2/Flt3/Grip1	3
Input	MF	GO:0008081	phosphoric diester hydrolase activity	6/396	76/13615	0.0230929869316256	0.131891904743511	0.103999886886865	Pde1a/Pde4b/Pde7b/Cnp/Enpp2/Plcxd2	6
Input	CC	GO:0012506	vesicle membrane	14/397	271/13939	0.0234954913167327	0.0764566397765811	0.0504778027425923	Lamp5/Gabra2/Cav2/Snca/Calm3/Slc17a6/Sv2b/Lamp1/Cpe/Sparc/Calm1/Sv2c/Mal2/Calm2	14
Input	BP	GO:0002228	natural killer cell mediated immunity	4/397	38/13697	0.0236050582781244	0.136711154615284	0.109373393994434	Rasgrp1/Prdx1/Igf2/Lamp1	4
Input	BP	GO:0034308	primary alcohol metabolic process	4/397	38/13697	0.0236050582781244	0.136711154615284	0.109373393994434	Wnt4/Dkk3/Gpd1/Aldh1a1	4
Input	BP	GO:0042267	natural killer cell mediated cytotoxicity	4/397	38/13697	0.0236050582781244	0.136711154615284	0.109373393994434	Rasgrp1/Prdx1/Igf2/Lamp1	4
Input	BP	GO:0090102	cochlea development	4/397	38/13697	0.0236050582781244	0.136711154615284	0.109373393994434	Fgfr3/Gabra5/Gabrb3/Sox9	4
Input	BP	GO:1903115	regulation of actin filament-based movement	4/397	38/13697	0.0236050582781244	0.136711154615284	0.109373393994434	Adora1/Atp1a2/Pde4b/Kcnj2	4
IP	BP	GO:1903539	protein localization to postsynaptic membrane	5/425	53/13697	0.0238009863312582	0.200414481102875	0.177934614652987	Cplx1/Grip2/Grip1/Kalrn/Iqsec2	5
Input	MF	GO:0015276	ligand-gated ion channel activity	7/396	98/13615	0.0240774258971932	0.134736302495404	0.10624276180048	Kcnj10/Gabra2/Gabra5/Gabrb3/Kcnj16/Kcnj2/Ptk2b	7
Input	MF	GO:0022834	ligand-gated channel activity	7/396	98/13615	0.0240774258971932	0.134736302495404	0.10624276180048	Kcnj10/Gabra2/Gabra5/Gabrb3/Kcnj16/Kcnj2/Ptk2b	7
Input	BP	GO:0021761	limbic system development	6/397	77/13697	0.0240919856215534	0.138845767847321	0.111081154379535	Zbtb18/Bcan/Pou3f2/Neurod6/Ywhae/Cdk5r1	6
Input	BP	GO:0035304	regulation of protein dephosphorylation	6/397	77/13697	0.0240919856215534	0.138845767847321	0.111081154379535	Slc39a10/Adora1/Fkbp1a/Arpp19/Gnai2/Ywhae	6
Input	BP	GO:0001763	morphogenesis of a branching structure	11/397	192/13697	0.0243304296111984	0.138845767847321	0.111081154379535	Pbx1/Ermn/Clic4/Wnt4/Pdgfra/Cpe/Ppp3r1/Sox9/Sox8/Fgf1/Slc12a2	11
Input	BP	GO:0033559	unsaturated fatty acid metabolic process	5/397	57/13697	0.0243549691779468	0.138845767847321	0.111081154379535	Ptgds/Fabp5/Fads1/Scd2/Scd1	5
Input	BP	GO:0034109	homotypic cell-cell adhesion	5/397	57/13697	0.0243549691779468	0.138845767847321	0.111081154379535	Serpine2/Slc7a11/Rap2b/Plpp3/Pdgfra	5
Input	BP	GO:0034754	cellular hormone metabolic process	5/397	57/13697	0.0243549691779468	0.138845767847321	0.111081154379535	Wnt4/Pdgfra/Dkk3/Egr1/Aldh1a1	5
Input	BP	GO:0046847	filopodium assembly	5/397	57/13697	0.0243549691779468	0.138845767847321	0.111081154379535	Nlgn1/Ttyh1/Gpm6a/Palm/Nrxn1	5
Input	BP	GO:0051193	regulation of cofactor metabolic process	5/397	57/13697	0.0243549691779468	0.138845767847321	0.111081154379535	Slc7a11/Snca/Me1/Gpd1/COX2	5
Input	BP	GO:1902305	regulation of sodium ion transmembrane transport	5/397	57/13697	0.0243549691779468	0.138845767847321	0.111081154379535	Atp2b4/Atp1a2/Ywhah/Atp1b2/Slc9a3r1	5
Input	BP	GO:2001244	positive regulation of intrinsic apoptotic signaling pathway	5/397	57/13697	0.0243549691779468	0.138845767847321	0.111081154379535	Skil/Rpl26/Slc9a3r1/Rps7/Clu	5
Input	BP	GO:0007519	skeletal muscle tissue development	9/397	144/13697	0.0243713706786437	0.138845767847321	0.111081154379535	Zbtb18/Skil/Ppp3ca/Cav2/Foxp1/Hlf/Homer1/Sox8/Egr1	9
IP	BP	GO:0032456	endocytic recycling	4/425	36/13697	0.0245954012742399	0.206124580418866	0.183004229961372	Arl4c/Ndrg4/Actn2/Epg5	4
IP	BP	GO:0048854	brain morphogenesis	4/425	36/13697	0.0245954012742399	0.206124580418866	0.183004229961372	Shank1/Shank2/Nf1/Shank3	4
Input	BP	GO:0043410	positive regulation of MAPK cascade	20/397	428/13697	0.0247079534342415	0.138845767847321	0.111081154379535	Adora1/Gpr37l1/Ptprj/Rasgrp1/Rassf2/Lpar1/Fgfr3/Pdgfra/Cav2/Gpr37/Igf2/Gnai2/Kitl/Tnfrsf19/Ptk2b/Nrxn1/Cdh2/Fgf1/Csf1r/Htr2c	20
Input	BP	GO:0001956	positive regulation of neurotransmitter secretion	3/397	22/13697	0.0247284204708664	0.138845767847321	0.111081154379535	Nlgn1/Snca/Htr2c	3
Input	BP	GO:0014048	regulation of glutamate secretion	3/397	22/13697	0.0247284204708664	0.138845767847321	0.111081154379535	Adora1/Snca/Cck	3
Input	BP	GO:0014887	cardiac muscle adaptation	3/397	22/13697	0.0247284204708664	0.138845767847321	0.111081154379535	Atp2b4/Ppp3ca/Smad3	3
Input	BP	GO:0022410	circadian sleep/wake cycle process	3/397	22/13697	0.0247284204708664	0.138845767847321	0.111081154379535	Adora1/Ptgds/Nlgn1	3
Input	BP	GO:0033688	regulation of osteoblast proliferation	3/397	22/13697	0.0247284204708664	0.138845767847321	0.111081154379535	Itgav/Smad3/Sox8	3
Input	BP	GO:0043552	positive regulation of phosphatidylinositol 3-kinase activity	3/397	22/13697	0.0247284204708664	0.138845767847321	0.111081154379535	Fgfr3/Pdgfra/Ptk2b	3
Input	BP	GO:0044788	modulation by host of viral process	3/397	22/13697	0.0247284204708664	0.138845767847321	0.111081154379535	Nucks1/Cav2/Apoe	3
Input	BP	GO:0045662	negative regulation of myoblast differentiation	3/397	22/13697	0.0247284204708664	0.138845767847321	0.111081154379535	Sox9/Cxcl14/Sox8	3
Input	BP	GO:0071880	adenylate cyclase-activating adrenergic receptor signaling pathway	3/397	22/13697	0.0247284204708664	0.138845767847321	0.111081154379535	Atp2b4/Pde4b/Gnai2	3
Input	BP	GO:0055123	digestive system development	7/397	99/13697	0.024874462365322	0.139463059676689	0.111575008027783	Fgfr3/Pdgfra/Igf2/Smad3/Cobl/Id2/Ednrb	7
IP	MF	GO:0005326	neurotransmitter transporter activity	4/424	36/13615	0.0248856342099041	0.159358683415915	0.135049731708402	Slc32a1/Slc6a17/Cplx1/Slc6a1	4
IP	MF	GO:1990939	ATP-dependent microtubule motor activity	4/424	36/13615	0.0248856342099041	0.159358683415915	0.135049731708402	Kif1a/Kif1b/Dync2h1/Dync1h1	4
IP	MF	GO:0031406	carboxylic acid binding	10/424	157/13615	0.0251192500977628	0.159358683415915	0.135049731708402	Pam/Gad2/Gad1/Grin2d/Cemip/Got2/Aars/Aldh5a1/Grik1/Got1	10
IP	BP	GO:0032956	regulation of actin cytoskeleton organization	16/425	300/13697	0.0251780445005518	0.210509829609567	0.186897599445506	Pam/Sptan1/Gsn/Slit2/Limch1/Ppp1r9a/Tac1/Shank1/Ntrk3/Sptbn1/Ssh2/Sptb/Actn2/Dbn1/Rictor/Shank3	16
Input	BP	GO:0045766	positive regulation of angiogenesis	9/397	145/13697	0.0253473001444766	0.141702779244737	0.113366856918552	Akt3/Cd34/S100a1/Ddah1/Igf2/Cx3cr1/Itgb8/Ptk2b/Fgf1	9
Input	BP	GO:0071229	cellular response to acid chemical	9/397	145/13697	0.0253473001444766	0.141702779244737	0.113366856918552	Bdnf/S100a10/Rragd/Pdgfra/Foxp1/Sox9/Ptk2b/Egr1/Rorb	9
Input	BP	GO:0010522	regulation of calcium ion transport into cytosol	6/397	78/13697	0.0254861477881187	0.141920675347754	0.113541180925925	Dbi/Prnp/Fkbp1a/Snca/Ptk2b/Tmbim6	6
Input	BP	GO:0050848	regulation of calcium-mediated signaling	6/397	78/13697	0.0254861477881187	0.141920675347754	0.113541180925925	Atp2b4/Prnp/Fkbp1a/Ppp3ca/Neurod2/Ptk2b	6
Input	BP	GO:0050920	regulation of chemotaxis	10/397	169/13697	0.0254964920246806	0.141920675347754	0.113541180925925	Ptprj/S1pr1/Lpar1/Pdgfra/Smad3/Cxcl14/Ptk2b/Nov/Pla2g7/Fgf1	10
IP	BP	GO:0035023	regulation of Rho protein signal transduction	8/425	114/13697	0.0254989757859458	0.21269145684983	0.188834520371462	Arhgef17/Mcf2l/Adra1a/Trio/Kalrn/Robo1/Itsn1/Arhgef6	8
IP	CC	GO:0043296	apical junction complex	8/425	116/13939	0.0255195718883989	0.0806970246200721	0.054814443174228	Ash1l/Mpdz/Adcyap1r1/Tjp1/Rpgrip1l/Ank3/Apc/Amot	8
IP	BP	GO:0051937	catecholamine transport	6/425	73/13697	0.0255790008099447	0.212858117068671	0.188982486834037	Syt2/Kcna2/Rab3b/Oxtr/Cadps/Abat	6
IP	BP	GO:0006873	cellular ion homeostasis	23/425	479/13697	0.0256532999527574	0.21297645979514	0.189087555426463	Atp1b1/Sv2a/Ank2/Calb1/Slc24a2/Kcnk3/Nos1/Tac1/Adcyap1r1/Oxtr/Atp1a3/Grin2d/Cemip/Cacna1a/Ubash3b/Myo5a/Grm1/Akap6/Adra1a/Pvalb/Slc4a8/Got1/Dmd	23
Input	BP	GO:0051187	cofactor catabolic process	4/397	39/13697	0.0257195285680652	0.142956171019332	0.114369611322741	Prdx6/Prdx1/Snca/Aldh1l1	4
Input	BP	GO:0072001	renal system development	13/397	244/13697	0.0258055032378461	0.143227958344539	0.114587050070048	Pbx1/Bdnf/Nfia/Wnt4/Pdgfra/Mmp17/Smad3/Sox9/Id2/Basp1/Sox8/Egr1/Fgf1	13
IP	BP	GO:0000910	cytokinesis	9/425	136/13697	0.0258445019930739	0.213283767251524	0.189360393165186	Usp8/Setd2/Ank3/Sptbn1/Myh10/Myh9/Son/Birc6/Apc	9
IP	MF	GO:0005179	hormone activity	5/424	54/13615	0.0259377001707527	0.161086769481517	0.136514211425014	Copa/Fndc5/Vgf/Npy/Sst	5
IP	MF	GO:0005230	extracellular ligand-gated ion channel activity	5/424	54/13615	0.0259377001707527	0.161086769481517	0.136514211425014	Grik3/Grin2d/Gria4/Gria1/Grik1	5
Input	BP	GO:0060191	regulation of lipase activity	5/397	58/13697	0.0260410160813076	0.144120981550274	0.115301497835499	Lpar1/Hpca/Fgfr3/Pdgfra/Snca	5
Input	BP	GO:0060999	positive regulation of dendritic spine development	5/397	58/13697	0.0260410160813076	0.144120981550274	0.115301497835499	Itpka/Nlgn1/Lpar1/Apoe/Palm	5
IP	BP	GO:0007263	nitric oxide mediated signal transduction	3/425	21/13697	0.0260513035881269	0.213283767251524	0.189360393165186	Pde5a/Nos1/Kcnc2	3
IP	BP	GO:0008045	motor neuron axon guidance	3/425	21/13697	0.0260513035881269	0.213283767251524	0.189360393165186	Slit2/Plxna4/Mycbp2	3
IP	BP	GO:0098969	neurotransmitter receptor transport to postsynaptic membrane	3/425	21/13697	0.0260513035881269	0.213283767251524	0.189360393165186	Cplx1/Grip2/Grip1	3
IP	BP	GO:1903540	establishment of protein localization to postsynaptic membrane	3/425	21/13697	0.0260513035881269	0.213283767251524	0.189360393165186	Cplx1/Grip2/Grip1	3
IP	BP	GO:2000310	regulation of NMDA receptor activity	3/425	21/13697	0.0260513035881269	0.213283767251524	0.189360393165186	Reln/Ppargc1a/Crhbp	3
IP	BP	GO:0048738	cardiac muscle tissue development	12/425	205/13697	0.0263705215817672	0.215399767298075	0.191239048094795	Erbb4/Speg/Sox6/Sorbs2/AW551984/Mybpc1/Myh10/Akap6/Actn2/Adra1a/Apc/Rbp4	12
IP	MF	GO:0035257	nuclear hormone receptor binding	9/424	136/13615	0.0263735602332321	0.162087505600072	0.137362292881417	Trip12/Ncoa3/Ppargc1a/Ncor2/Flt3/Actn4/Grm1/Grip1/Ncor1	9
Input	CC	GO:0044304	main axon	6/397	80/13939	0.0263999238445319	0.0852058233890653	0.0562541429772697	Adora1/Ermn/Scn2a/Slc1a2/Cck/Mbp	6
IP	BP	GO:0008064	regulation of actin polymerization or depolymerization	10/425	159/13697	0.0265355753310385	0.215753703092962	0.191553284016912	Sptan1/Gsn/Slit2/Ppp1r9a/Sptbn1/Ssh2/Sptb/Actn2/Dbn1/Rictor	10
IP	BP	GO:1902275	regulation of chromatin organization	10/425	159/13697	0.0265355753310385	0.215753703092962	0.191553284016912	Trip12/Nos1/Kmt2b/Mki67/Kmt2a/Ncor1/Atad2b/Nipbl/Atad2/Atrx	10
Input	BP	GO:0009416	response to light stimulus	13/397	245/13697	0.0265652536452445	0.146811981161058	0.11745438551681	Atp1a2/Slc1a2/Meis2/Slc7a11/Gpr88/Bhlhe40/Cck/Rpl26/Id2/Rgs14/Pik3r1/Slc1a3/Synpo	13
Input	CC	GO:0060077	inhibitory synapse	3/397	23/13939	0.0266134057940657	0.0852058233890653	0.0562541429772697	Gabra2/Gabrb3/Nrxn1	3
IP	BP	GO:0008154	actin polymerization or depolymerization	11/425	182/13697	0.026654111125552	0.216221565080279	0.191968667386247	Sptan1/Gsn/Slit2/Ppp1r9a/Mical3/Sptbn1/Ssh2/Sptb/Actn2/Dbn1/Rictor	11
Input	BP	GO:1904064	positive regulation of cation transmembrane transport	8/397	123/13697	0.0266713739048687	0.147187881992154	0.117755118473225	Dbi/S100a1/Ctss/Cacna2d1/Snca/Atp1b2/Cacng4/Kcnj2	8
IP	BP	GO:0014812	muscle cell migration	7/425	94/13697	0.0267921246799417	0.216844936051126	0.192522116782085	Slit2/Ppargc1a/Ndrg4/Myo5a/Dock4/Kalrn/Zfp950	7
Input	BP	GO:0072330	monocarboxylic acid biosynthetic process	11/397	195/13697	0.0268751115594822	0.148100650434065	0.118485363073263	Ptgds/Fabp5/Srr/Slc1a3/Gpd1/Qk/Fads1/Aldh1a1/Scd2/Scd1/Plp1	11
IP	BP	GO:0021799	cerebral cortex radially oriented cell migration	4/425	37/13697	0.0269219300558446	0.216905095563566	0.192575528389893	Srgap2/Lhx6/Reln/Syne2	4
IP	BP	GO:0030835	negative regulation of actin filament depolymerization	4/425	37/13697	0.0269219300558446	0.216905095563566	0.192575528389893	Sptan1/Gsn/Sptbn1/Sptb	4
Input	BP	GO:0001570	vasculogenesis	6/397	79/13697	0.0269330327472535	0.148208412396924	0.118571576167246	Cd34/Ptprj/Itgb8/Emp2/Qk/Fgf1	6
Input	BP	GO:0003012	muscle system process	16/397	324/13697	0.0270653133292065	0.148724474240007	0.118984442516359	Igfbp5/Atp2b4/Adora1/Rgs4/Atp1a2/Gatm/Fkbp1a/Ppp3ca/Pde4b/Cacna2d1/Mtpn/Foxp1/Smad3/Kcnj2/Homer1/Ednrb	16
IP	CC	GO:0016607	nuclear speck	15/425	283/13939	0.0271501282498635	0.0852769128921886	0.0579253884242936	Sf3b1/Trip12/Dusp10/Pnisr/Ep400/Kat6a/Cdk12/Usp36/Trip11/Cdk13/Prpf4b/Zc3h13/Pacsin2/Son/Zcchc12	15
Input	BP	GO:0001659	temperature homeostasis	9/397	147/13697	0.027381761571753	0.150249637715457	0.120204623167863	Adora1/Gatm/Fabp5/Gja1/Dio2/Ednrb/Epas1/Aldh1a1/Scd1	9
Input	BP	GO:0031345	negative regulation of cell projection organization	11/397	196/13697	0.0277645663531233	0.151400841565594	0.121125623891054	Prnp/Nlgn1/Cers2/Ppp3ca/Lpar1/Ywhah/Apoe/Fat3/Zfp365/Cdk5r1/Nrxn1	11
Input	BP	GO:0021766	hippocampus development	5/397	59/13697	0.0277999069431222	0.151400841565594	0.121125623891054	Zbtb18/Bcan/Neurod6/Ywhae/Cdk5r1	5
Input	BP	GO:1901862	negative regulation of muscle tissue development	5/397	59/13697	0.0277999069431222	0.151400841565594	0.121125623891054	Igfbp5/Rgs4/Bdnf/Foxp1/Gja1	5
Input	BP	GO:1903725	regulation of phospholipid metabolic process	5/397	59/13697	0.0277999069431222	0.151400841565594	0.121125623891054	Fgfr3/Pdgfra/Pik3r1/Ptk2b/Htr2c	5
Input	BP	GO:0031954	positive regulation of protein autophosphorylation	3/397	23/13697	0.0278412920143472	0.151400841565594	0.121125623891054	Rassf2/Rap2b/Rap2a	3
Input	CC	GO:0032432	actin filament bundle	6/397	81/13939	0.0278541317258785	0.0884647223613901	0.0584057162083684	Klhl2/Sept7/Marcks/Fam107a/Sept5/Synpo	6
IP	BP	GO:0032535	regulation of cellular component size	18/425	354/13697	0.0278658598111575	0.223983833531186	0.198860266426619	Sptan1/Gsn/Rab3b/Slit2/Ppp1r9a/Plxna4/Ntrk3/Golga4/Sptbn1/Ssh2/Sptb/Actn2/Dbn1/Map1b/Rictor/Shank3/Myo5b/Sema4g	18
IP	BP	GO:0034332	adherens junction organization	8/425	116/13697	0.0279268982851295	0.223983833531186	0.198860266426619	Cdh7/Macf1/Limch1/Iqsec1/Actn1/Actn2/Cdh9/Sorbs1	8
Input	BP	GO:0014888	striated muscle adaptation	4/397	40/13697	0.0279442920104241	0.151400841565594	0.121125623891054	Igfbp5/Atp2b4/Ppp3ca/Smad3	4
Input	BP	GO:0033173	calcineurin-NFAT signaling cascade	4/397	40/13697	0.0279442920104241	0.151400841565594	0.121125623891054	Atp2b4/Prnp/Ppp3ca/Ppp3r1	4
Input	BP	GO:0048546	digestive tract morphogenesis	4/397	40/13697	0.0279442920104241	0.151400841565594	0.121125623891054	Fgfr3/Pdgfra/Smad3/Id2	4
Input	BP	GO:0097720	calcineurin-mediated signaling	4/397	40/13697	0.0279442920104241	0.151400841565594	0.121125623891054	Atp2b4/Prnp/Ppp3ca/Ppp3r1	4
Input	MF	GO:0003924	GTPase activity	13/396	246/13615	0.0280103946765678	0.154085399334425	0.121499982374666	Rap2b/Rragd/Gng12/Rasd2/Gnao1/Sept7/Mras/Gnai2/Rab15/Diras2/Rap2a/Sept5/Rab31	13
Input	MF	GO:0050780	dopamine receptor binding	3/396	23/13615	0.0280913814671064	0.154085399334425	0.121499982374666	Cav2/Palm/Slc9a3r1	3
Input	BP	GO:0002262	myeloid cell homeostasis	9/397	148/13697	0.0284409976813215	0.153876154121772	0.123105954875955	Slc7a11/Rps6/Pde4b/Prdx1/Rps17/Kitl/Id2/Rps24/Epas1	9
Input	MF	GO:0001882	nucleoside binding	16/396	325/13615	0.0285120110222782	0.154859353983746	0.122110263924102	Adora1/Rap2b/Rragd/Ak4/Arl8b/Rasd2/Gnao1/Sept7/Mras/Gnai2/Rab15/Diras2/Rap2a/Arf3/Sept5/Rab31	16
IP	BP	GO:0030832	regulation of actin filament length	10/425	161/13697	0.0286025535975071	0.228884994363798	0.203211679354987	Sptan1/Gsn/Slit2/Ppp1r9a/Sptbn1/Ssh2/Sptb/Actn2/Dbn1/Rictor	10
Input	BP	GO:0090257	regulation of muscle system process	11/397	197/13697	0.0286750441613169	0.154822442002873	0.123863016123394	Igfbp5/Atp2b4/Adora1/Rgs4/Atp1a2/Ppp3ca/Pde4b/Mtpn/Foxp1/Smad3/Kcnj2	11
Input	BP	GO:0097553	calcium ion transmembrane import into cytosol	7/397	102/13697	0.0286960570732739	0.154822442002873	0.123863016123394	Dbi/Itgav/Prnp/Fkbp1a/Snca/Ptk2b/Htr2c	7
IP	BP	GO:0010256	endomembrane system organization	17/425	330/13697	0.0287289271245235	0.229378483460441	0.203649815320828	Rab3gap2/Gsn/Usp8/Ank2/Dync2h1/Syne1/Ank3/Sptbn1/Myh10/Myo18a/Cltc/Syne2/Sptb/Trip11/Pacsin2/Zfp385a/Epb41l3	17
Input	MF	GO:0019903	protein phosphatase binding	9/396	148/13615	0.028989796146681	0.155925699662731	0.122951102717145	Atp2b4/Sirpa/Phactr3/Ywhae/Phactr1/Pik3r1/Nptxr/Cdh2/Csf1r	9
Input	CC	GO:0030018	Z disc	7/397	104/13939	0.0289936717867457	0.0913530769788732	0.0603126505839571	Atp2b4/Fkbp1a/S100a1/Ppp3ca/Pde4b/Homer1/Synpo	7
Input	BP	GO:0097529	myeloid leukocyte migration	8/397	125/13697	0.0290028133401073	0.156259230031847	0.125012493527938	Ptprj/Sirpa/Pde4b/Cx3cr1/Ptk2b/Ednrb/Nov/Pla2g7	8
IP	BP	GO:0030072	peptide hormone secretion	12/425	208/13697	0.029073000560428	0.230249161920656	0.204422832497294	Stxbp3/Pclo/Cplx1/Nos1/Vgf/Rab11fip5/Myo5a/Crhbp/Abat/Kalrn/Itsn1/Rbp4	12
IP	BP	GO:2000146	negative regulation of cell motility	13/425	232/13697	0.0291790295082855	0.230249161920656	0.204422832497294	Erbb4/Srgap2/Dusp10/Frmd5/Slit2/Ppargc1a/Limch1/Srgap3/Ndrg4/Adarb1/Nf1/Robo1/Ptprm	13
Input	BP	GO:0019693	ribose phosphate metabolic process	18/397	381/13697	0.0291866269065905	0.157030556741169	0.125629580116918	Atp1a2/Pde1a/Bdnf/Ak4/Snca/Ndufb9/Gpd1/Nudt3/ND2/COX1/COX2/ATP8/ATP6/COX3/ND4L/ND4/ND5/CYTB	18
IP	BP	GO:1903169	regulation of calcium ion transmembrane transport	8/425	117/13697	0.0291989471214803	0.230249161920656	0.204422832497294	Atp1b1/Ank2/Cemip/Cacna1a/Ubash3b/Myo5a/Akap6/Dmd	8
Input	BP	GO:0009611	response to wounding	17/397	354/13697	0.0292441329486464	0.15712112041811	0.125702034019802	Serpine2/Cd34/Ptprj/Slc1a2/Sdc4/Slc7a11/Rap2b/Cers2/Wnt4/Fgfr3/Pdgfra/Fgfr1op2/Apoe/Smad3/Gja1/Slc1a3/Nov	17
Input	BP	GO:0000302	response to reactive oxygen species	10/397	173/13697	0.0293360567671576	0.157396093460458	0.125922021444992	Gpr37l1/Prdx6/Itgav/Prdx1/Pdgfra/Gpr37/Foxp1/Net1/Ptk2b/Apod	10
IP	BP	GO:0040013	negative regulation of locomotion	15/425	281/13697	0.0293721476528048	0.230249161920656	0.204422832497294	Erbb4/Srgap2/Dusp10/Frmd5/Slit2/Ppargc1a/Limch1/Srgap3/Ndrg4/Adarb1/Nf1/Dbn1/Robo1/Ptprm/Sema4g	15
IP	BP	GO:0060323	head morphogenesis	4/425	38/13697	0.0293757106043926	0.230249161920656	0.204422832497294	Kat6a/Ankrd11/Nipbl/Zfp950	4
IP	BP	GO:0021695	cerebellar cortex development	5/425	56/13697	0.0294031530753814	0.230249161920656	0.204422832497294	Ttbk2/Cacna1a/Aars/Myh10/Sptbn2	5
IP	BP	GO:0001956	positive regulation of neurotransmitter secretion	3/425	22/13697	0.0294874808214324	0.230249161920656	0.204422832497294	Syt2/Unc13b/Unc13a	3
IP	BP	GO:0031629	synaptic vesicle fusion to presynaptic active zone membrane	3/425	22/13697	0.0294874808214324	0.230249161920656	0.204422832497294	Syt2/Cplx1/Vamp1	3
IP	BP	GO:0045671	negative regulation of osteoclast differentiation	3/425	22/13697	0.0294874808214324	0.230249161920656	0.204422832497294	Mafb/Ubash3b/Nf1	3
IP	BP	GO:0140115	export across plasma membrane	3/425	22/13697	0.0294874808214324	0.230249161920656	0.204422832497294	Atp1b1/Kcnh2/Atp1a3	3
Input	BP	GO:0032642	regulation of chemokine production	5/397	60/13697	0.0296324841444983	0.158546102839608	0.126842066552336	Sirpa/Apod/Egr1/Csf1r/Mbp	5
Input	BP	GO:0072078	nephron tubule morphogenesis	5/397	60/13697	0.0296324841444983	0.158546102839608	0.126842066552336	Pbx1/Wnt4/Sox9/Sox8/Fgf1	5
IP	MF	GO:0010485	H4 histone acetyltransferase activity	3/424	22/13615	0.029764266080067	0.175609169872395	0.148821330400335	Phf20/Kat6a/Kat6b	3
IP	MF	GO:0016922	nuclear receptor binding	3/424	22/13615	0.029764266080067	0.175609169872395	0.148821330400335	Ncoa3/Ppargc1a/Ncor2	3
IP	MF	GO:0045503	dynein light chain binding	3/424	22/13615	0.029764266080067	0.175609169872395	0.148821330400335	Dync2h1/Bsn/Dync1h1	3
IP	MF	GO:0070325	lipoprotein particle receptor binding	3/424	22/13615	0.029764266080067	0.175609169872395	0.148821330400335	Reln/Cltc/Sacs	3
Input	BP	GO:0045765	regulation of angiogenesis	13/397	249/13697	0.0297693173222376	0.159057915374556	0.127251533315993	Akt3/Cd34/S100a1/Ddah1/Ptn/Igf2/Cx3cr1/Sparc/Itgb8/Ptk2b/Enpp2/Emp2/Fgf1	13
Input	CC	GO:0008305	integrin complex	3/397	24/13939	0.0297891787353111	0.0931205036056577	0.0614795317454826	Itgav/Itgb8/Itgb5	3
Input	BP	GO:0120162	positive regulation of cold-induced thermogenesis	6/397	81/13697	0.0299876959791572	0.160003411004813	0.12800796073685	Gatm/Fabp5/Gja1/Dio2/Epas1/Scd1	6
Input	MF	GO:0016209	antioxidant activity	5/396	60/13615	0.0300168897557897	0.15952138487307	0.125786385563983	Prdx6/Selenof/Prdx1/Apoe/Fam213a	5
Input	BP	GO:0048814	regulation of dendrite morphogenesis	7/397	103/13697	0.0300534597836442	0.160133124336852	0.128111735643963	Itpka/Nlgn1/Ppp3ca/Ywhah/Cdk5r1/Rap2a/Sdc2	7
Input	BP	GO:0048015	phosphatidylinositol-mediated signaling	8/397	126/13697	0.0302197007234312	0.160456143358536	0.128370161423672	Serpine2/Rasgrp1/Car8/Pdgfra/Sox9/Slc9a3r1/Pik3r1/Csf1r	8
Input	BP	GO:0007588	excretion	4/397	41/13697	0.0302802300047561	0.160456143358536	0.128370161423672	Adora1/Gnai2/Slc9a3r1/Ednrb	4
Input	BP	GO:0014009	glial cell proliferation	4/397	41/13697	0.0302802300047561	0.160456143358536	0.128370161423672	Dbi/Cers2/Ptn/Clu	4
Input	BP	GO:0043550	regulation of lipid kinase activity	4/397	41/13697	0.0302802300047561	0.160456143358536	0.128370161423672	Fgfr3/Pdgfra/Pik3r1/Ptk2b	4
Input	BP	GO:0006364	rRNA processing	10/397	174/13697	0.0303567283121229	0.160641152698261	0.128518174945051	Rpl35/Rps6/Rps8/Rps17/Rpsa/Rpl14/Rps15/Rpl26/Rps7/Rps24	10
Input	MF	GO:0030594	neurotransmitter receptor activity	6/396	81/13615	0.0304280186754027	0.15952138487307	0.125786385563983	Adora1/Gabra2/Gabra5/Gabrb3/Ptk2b/Htr2c	6
IP	BP	GO:0002027	regulation of heart rate	6/425	76/13697	0.0304334777796175	0.237113579623613	0.210517289904121	Ank2/Kcnh2/Tac1/Sptbn4/Adra1a/Dmd	6
Input	MF	GO:0030544	Hsp70 protein binding	4/396	41/13615	0.0306149195420043	0.15952138487307	0.125786385563983	Fkbp1a/Gpr37/Snca/Fgf1	4
Input	BP	GO:0048754	branching morphogenesis of an epithelial tube	9/397	150/13697	0.0306451880015307	0.16135472701493	0.12908905773147	Pbx1/Clic4/Wnt4/Pdgfra/Ppp3r1/Sox9/Sox8/Fgf1/Slc12a2	9
Input	BP	GO:0060538	skeletal muscle organ development	9/397	150/13697	0.0306451880015307	0.16135472701493	0.12908905773147	Zbtb18/Skil/Ppp3ca/Cav2/Foxp1/Hlf/Homer1/Sox8/Egr1	9
IP	BP	GO:0060249	anatomical structure homeostasis	16/425	308/13697	0.0310715847040167	0.241554315297674	0.214459922126062	Erbb4/Nek7/Map1a/Calb1/Flt3/Smg1/Ankrd11/Ubash3b/Kmt2a/Nf1/Gaa/Hmbox1/Apc/Rbp4/Dmd/Atrx	16
Input	BP	GO:0033687	osteoblast proliferation	3/397	24/13697	0.0311523915784863	0.16135472701493	0.12908905773147	Itgav/Smad3/Sox8	3
Input	BP	GO:0042745	circadian sleep/wake cycle	3/397	24/13697	0.0311523915784863	0.16135472701493	0.12908905773147	Adora1/Ptgds/Nlgn1	3
Input	BP	GO:0045822	negative regulation of heart contraction	3/397	24/13697	0.0311523915784863	0.16135472701493	0.12908905773147	Adora1/Atp1a2/Pik3r1	3
Input	BP	GO:0071875	adrenergic receptor signaling pathway	3/397	24/13697	0.0311523915784863	0.16135472701493	0.12908905773147	Atp2b4/Pde4b/Gnai2	3
Input	BP	GO:0090314	positive regulation of protein targeting to membrane	3/397	24/13697	0.0311523915784863	0.16135472701493	0.12908905773147	Prnp/Hpca/Cdk5r1	3
Input	BP	GO:1902473	regulation of protein localization to synapse	3/397	24/13697	0.0311523915784863	0.16135472701493	0.12908905773147	Nlgn1/Grasp/Camk2a	3
Input	BP	GO:0001822	kidney development	12/397	225/13697	0.0312279126780625	0.16135472701493	0.12908905773147	Pbx1/Bdnf/Wnt4/Pdgfra/Mmp17/Smad3/Sox9/Id2/Basp1/Sox8/Egr1/Fgf1	12
Input	CC	GO:0005940	septin ring	2/397	10/13939	0.0313002162665866	0.0948563805941593	0.0626255833698679	Sept7/Sept5	2
Input	CC	GO:0031105	septin complex	2/397	10/13939	0.0313002162665866	0.0948563805941593	0.0626255833698679	Sept7/Sept5	2
Input	CC	GO:0032160	septin filament array	2/397	10/13939	0.0313002162665866	0.0948563805941593	0.0626255833698679	Sept7/Sept5	2
Input	CC	GO:1990454	L-type voltage-gated calcium channel complex	2/397	10/13939	0.0313002162665866	0.0948563805941593	0.0626255833698679	Cacna2d1/Cacng4	2
Input	MF	GO:0004114	3',5'-cyclic-nucleotide phosphodiesterase activity	3/396	24/13615	0.0314299653813789	0.15952138487307	0.125786385563983	Pde1a/Pde4b/Pde7b	3
Input	MF	GO:0017134	fibroblast growth factor binding	3/396	24/13615	0.0314299653813789	0.15952138487307	0.125786385563983	Itgav/Fgfr3/Rps2	3
Input	BP	GO:0000086	G2/M transition of mitotic cell cycle	7/397	104/13697	0.0314534740219878	0.16135472701493	0.12908905773147	Pbx1/Pkia/Cdk14/Calm3/Arpp19/Calm1/Calm2	7
Input	BP	GO:0006633	fatty acid biosynthetic process	7/397	104/13697	0.0314534740219878	0.16135472701493	0.12908905773147	Ptgds/Fabp5/Qk/Fads1/Scd2/Scd1/Plp1	7
Input	BP	GO:0050921	positive regulation of chemotaxis	7/397	104/13697	0.0314534740219878	0.16135472701493	0.12908905773147	Ptprj/S1pr1/Lpar1/Smad3/Cxcl14/Ptk2b/Pla2g7	7
Input	BP	GO:0001935	endothelial cell proliferation	8/397	127/13697	0.0314712369610206	0.16135472701493	0.12908905773147	Akt3/Cd34/Fgfr3/Cav2/Apoe/Igf2/Gja1/Sparc	8
Input	BP	GO:0032602	chemokine production	5/397	61/13697	0.0315395189735002	0.16135472701493	0.12908905773147	Sirpa/Apod/Egr1/Csf1r/Mbp	5
Input	BP	GO:0032890	regulation of organic acid transport	5/397	61/13697	0.0315395189735002	0.16135472701493	0.12908905773147	Adora1/Rgs4/Snca/Cck/Htr2c	5
Input	BP	GO:0072088	nephron epithelium morphogenesis	5/397	61/13697	0.0315395189735002	0.16135472701493	0.12908905773147	Pbx1/Wnt4/Sox9/Sox8/Fgf1	5
IP	BP	GO:0061387	regulation of extent of cell growth	8/425	119/13697	0.0318617399002661	0.247155072092874	0.219432459522735	Slit2/Plxna4/Ntrk3/Golga4/Dbn1/Map1b/Myo5b/Sema4g	8
IP	BP	GO:0010765	positive regulation of sodium ion transport	4/425	39/13697	0.0319577017191234	0.24735819343732	0.219612797380324	Atp1b1/Nos1/Ank3/Dmd	4
Input	CC	GO:0005912	adherens junction	13/397	256/13939	0.0319957310753047	0.0962295851279996	0.0635321932834997	Itgav/Lin7c/Sdc4/Cav2/Gja1/Lin7a/Tns3/Itgb8/Fam107a/Ptk2b/Ndrg1/Itgb5/Cdh2	13
Input	MF	GO:0032947	protein-containing complex scaffold activity	6/396	82/13615	0.0320581809408365	0.15952138487307	0.125786385563983	Cav2/Sept7/Slc9a3r1/Rgs14/Homer1/Sept5	6
IP	BP	GO:0000281	mitotic cytokinesis	6/425	77/13697	0.0321766114656645	0.248509994870982	0.220635404844254	Usp8/Ank3/Sptbn1/Myh10/Son/Apc	6
Input	BP	GO:0000921	septin ring assembly	2/397	10/13697	0.032329422394397	0.16135472701493	0.12908905773147	Sept7/Sept5	2
Input	BP	GO:0002544	chronic inflammatory response	2/397	10/13697	0.032329422394397	0.16135472701493	0.12908905773147	Cx3cr1/Gja1	2
Input	BP	GO:0021684	cerebellar granular layer formation	2/397	10/13697	0.032329422394397	0.16135472701493	0.12908905773147	Nfix/Nrxn1	2
Input	BP	GO:0021707	cerebellar granule cell differentiation	2/397	10/13697	0.032329422394397	0.16135472701493	0.12908905773147	Nfix/Nrxn1	2
Input	BP	GO:0032353	negative regulation of hormone biosynthetic process	2/397	10/13697	0.032329422394397	0.16135472701493	0.12908905773147	Wnt4/Dkk3	2
Input	BP	GO:0032486	Rap protein signal transduction	2/397	10/13697	0.032329422394397	0.16135472701493	0.12908905773147	Rap2b/Rap2a	2
Input	BP	GO:0034309	primary alcohol biosynthetic process	2/397	10/13697	0.032329422394397	0.16135472701493	0.12908905773147	Wnt4/Dkk3	2
Input	BP	GO:0034433	steroid esterification	2/397	10/13697	0.032329422394397	0.16135472701493	0.12908905773147	Apoe/Scd1	2
Input	BP	GO:0034434	sterol esterification	2/397	10/13697	0.032329422394397	0.16135472701493	0.12908905773147	Apoe/Scd1	2
Input	BP	GO:0034435	cholesterol esterification	2/397	10/13697	0.032329422394397	0.16135472701493	0.12908905773147	Apoe/Scd1	2
Input	BP	GO:0038166	angiotensin-activated signaling pathway	2/397	10/13697	0.032329422394397	0.16135472701493	0.12908905773147	Car2/Camk2a	2
Input	BP	GO:0046532	regulation of photoreceptor cell differentiation	2/397	10/13697	0.032329422394397	0.16135472701493	0.12908905773147	Sox9/Sox8	2
Input	BP	GO:0051639	actin filament network formation	2/397	10/13697	0.032329422394397	0.16135472701493	0.12908905773147	Arpc5/Cobl	2
Input	BP	GO:0060502	epithelial cell proliferation involved in lung morphogenesis	2/397	10/13697	0.032329422394397	0.16135472701493	0.12908905773147	Nfib/Sox9	2
Input	BP	GO:0061052	negative regulation of cell growth involved in cardiac muscle cell development	2/397	10/13697	0.032329422394397	0.16135472701493	0.12908905773147	Rgs4/Foxp1	2
Input	BP	GO:0072224	metanephric glomerulus development	2/397	10/13697	0.032329422394397	0.16135472701493	0.12908905773147	Pdgfra/Egr1	2
Input	BP	GO:0090129	positive regulation of synapse maturation	2/397	10/13697	0.032329422394397	0.16135472701493	0.12908905773147	Neurod2/Nrxn1	2
Input	BP	GO:0090195	chemokine secretion	2/397	10/13697	0.032329422394397	0.16135472701493	0.12908905773147	Csf1r/Mbp	2
Input	BP	GO:0090196	regulation of chemokine secretion	2/397	10/13697	0.032329422394397	0.16135472701493	0.12908905773147	Csf1r/Mbp	2
Input	BP	GO:0090197	positive regulation of chemokine secretion	2/397	10/13697	0.032329422394397	0.16135472701493	0.12908905773147	Csf1r/Mbp	2
Input	BP	GO:0098953	receptor diffusion trapping	2/397	10/13697	0.032329422394397	0.16135472701493	0.12908905773147	Cacng4/Camk2a	2
Input	BP	GO:0098970	postsynaptic neurotransmitter receptor diffusion trapping	2/397	10/13697	0.032329422394397	0.16135472701493	0.12908905773147	Cacng4/Camk2a	2
Input	BP	GO:0099541	trans-synaptic signaling by lipid	2/397	10/13697	0.032329422394397	0.16135472701493	0.12908905773147	Fabp5/Nrxn1	2
Input	BP	GO:0099542	trans-synaptic signaling by endocannabinoid	2/397	10/13697	0.032329422394397	0.16135472701493	0.12908905773147	Fabp5/Nrxn1	2
Input	BP	GO:0099628	neurotransmitter receptor diffusion trapping	2/397	10/13697	0.032329422394397	0.16135472701493	0.12908905773147	Cacng4/Camk2a	2
Input	BP	GO:1901142	insulin metabolic process	2/397	10/13697	0.032329422394397	0.16135472701493	0.12908905773147	Pcsk2/Cpe	2
Input	BP	GO:1902231	positive regulation of intrinsic apoptotic signaling pathway in response to DNA damage	2/397	10/13697	0.032329422394397	0.16135472701493	0.12908905773147	Skil/Rpl26	2
Input	BP	GO:2000807	regulation of synaptic vesicle clustering	2/397	10/13697	0.032329422394397	0.16135472701493	0.12908905773147	Nlgn1/Cdh2	2
Input	MF	GO:0005539	glycosaminoglycan binding	9/396	151/13615	0.0323963394468566	0.15952138487307	0.125786385563983	Serpine2/Prnp/Bcan/Ptn/Apoe/Ncan/Vtn/Nov/Fgf1	9
IP	BP	GO:0001701	in utero embryonic development	19/425	386/13697	0.032399593120701	0.249688168723663	0.221681426615323	Sf3b1/Speg/Atp1b1/Ncoa3/Slit2/Ncor2/Tjp1/Arnt2/Sox6/Rpgrip1l/Ankrd11/Myo1e/Setd2/Myh10/Bptf/Myh9/Mapk8ip3/Birc6/Amot	19
Input	BP	GO:1902905	positive regulation of supramolecular fiber organization	10/397	176/13697	0.0324729521383912	0.161861953691103	0.129494855658155	Arpc5/Sdc4/S100a10/Lpar1/Wnt4/Smad3/Gmfb/Ptk2b/Synpo/Gda	10
Input	MF	GO:0010857	calcium-dependent protein kinase activity	2/396	10/13615	0.0325377553982977	0.15952138487307	0.125786385563983	Camk4/Camk2a	2
Input	MF	GO:0042043	neurexin family protein binding	2/396	10/13615	0.0325377553982977	0.15952138487307	0.125786385563983	Nlgn1/Cpe	2
Input	MF	GO:0045125	bioactive lipid receptor activity	2/396	10/13615	0.0325377553982977	0.15952138487307	0.125786385563983	S1pr1/Lpar1	2
IP	MF	GO:0043177	organic acid binding	10/424	164/13615	0.0325958759292684	0.190167754460161	0.161159113949289	Pam/Gad2/Gad1/Grin2d/Cemip/Got2/Aars/Aldh5a1/Grik1/Got1	10
Input	BP	GO:0016126	sterol biosynthetic process	4/397	42/13697	0.0327280519961921	0.162713596990077	0.130176198145119	Apoe/Msmo1/Fdft1/Fgf1	4
Input	BP	GO:0032651	regulation of interleukin-1 beta production	4/397	42/13697	0.0327280519961921	0.162713596990077	0.130176198145119	Smad3/Cx3cr1/Aqp4/Egr1	4
Input	MF	GO:0005507	copper ion binding	4/396	42/13615	0.0330873168900018	0.160792750500535	0.126788887436295	Prnp/Snca/Mt1/COX2	4
IP	BP	GO:0021522	spinal cord motor neuron differentiation	3/425	23/13697	0.0331506342079258	0.252186691560294	0.223899697948268	Ift172/Cacna1a/Dync2h1	3
IP	BP	GO:0021895	cerebral cortex neuron differentiation	3/425	23/13697	0.0331506342079258	0.252186691560294	0.223899697948268	Lhx6/Dlx1/Arx	3
IP	BP	GO:0045956	positive regulation of calcium ion-dependent exocytosis	3/425	23/13697	0.0331506342079258	0.252186691560294	0.223899697948268	Syt2/Unc13b/Cadps	3
IP	BP	GO:0061003	positive regulation of dendritic spine morphogenesis	3/425	23/13697	0.0331506342079258	0.252186691560294	0.223899697948268	Reln/Dbn1/Kalrn	3
IP	BP	GO:0099500	vesicle fusion to plasma membrane	3/425	23/13697	0.0331506342079258	0.252186691560294	0.223899697948268	Syt2/Cplx1/Vamp1	3
IP	BP	GO:2000765	regulation of cytoplasmic translation	3/425	23/13697	0.0331506342079258	0.252186691560294	0.223899697948268	Aars/Zfp385a/Cpeb3	3
Input	CC	GO:0098636	protein complex involved in cell adhesion	3/397	25/13939	0.0331555623714327	0.0989681072290134	0.0653402060188899	Itgav/Itgb8/Itgb5	3
IP	MF	GO:0015276	ligand-gated ion channel activity	7/424	98/13615	0.0331987774735536	0.190167754460161	0.161159113949289	Grik3/Kcnh2/Grin2d/Gria4/Gria1/Hcn1/Grik1	7
IP	MF	GO:0022834	ligand-gated channel activity	7/424	98/13615	0.0331987774735536	0.190167754460161	0.161159113949289	Grik3/Kcnh2/Grin2d/Gria4/Gria1/Hcn1/Grik1	7
Input	BP	GO:0046717	acid secretion	6/397	83/13697	0.0332610791709236	0.165151091050486	0.132126273096782	Adora1/Bdnf/Snca/Cck/Slc9a3r1/Htr2c	6
Input	BP	GO:0031646	positive regulation of neurological system process	5/397	62/13697	0.0335217112686546	0.166018423885658	0.132820167725736	Rgs4/Nlgn1/Cck/Ptk2b/Nrxn1	5
Input	BP	GO:0072028	nephron morphogenesis	5/397	62/13697	0.0335217112686546	0.166018423885658	0.132820167725736	Pbx1/Wnt4/Sox9/Sox8/Fgf1	5
IP	BP	GO:0120031	plasma membrane bounded cell projection assembly	21/425	440/13697	0.0338642292472489	0.257063581759095	0.228229562604021	Srgap2/Trove2/Dnm3/Gsn/Ttbk2/Cep250/Ift172/Slit2/Ppp1r9a/Nek1/Rpgrip1l/Dync2h1/Cep162/Syne1/Myh10/Ssh2/Syne2/Actn2/Dbn1/Apc/Arhgef6	21
IP	BP	GO:0050848	regulation of calcium-mediated signaling	6/425	78/13697	0.0339834471034032	0.257417350387958	0.228543650110606	Rcan3/Camta1/Myo5a/Akap6/Rcan2/Dmd	6
Input	BP	GO:0002274	myeloid leukocyte activation	8/397	129/13697	0.0340797950811027	0.168135693995274	0.134514053045799	Rasgrp1/Snca/Cx3cr1/Cplx2/Clu/Ywhaz/Ndrg1/Camk4	8
Input	BP	GO:0010634	positive regulation of epithelial cell migration	8/397	129/13697	0.0340797950811027	0.168135693995274	0.134514053045799	Akt3/Plpp3/Igf2/Sparc/Sox9/Ptk2b/Enpp2/Fgf1	8
Input	BP	GO:0048017	inositol lipid-mediated signaling	8/397	129/13697	0.0340797950811027	0.168135693995274	0.134514053045799	Serpine2/Rasgrp1/Car8/Pdgfra/Sox9/Slc9a3r1/Pik3r1/Csf1r	8
IP	BP	GO:0010770	positive regulation of cell morphogenesis involved in differentiation	10/425	166/13697	0.034265896885757	0.259003421023473	0.229951816156242	Reln/Plxna4/Ntrk3/Golga4/Nin/Dbn1/Map1b/Kalrn/Robo1/Myo5b	10
Input	MF	GO:0005525	GTP binding	15/396	306/13615	0.0343436508877059	0.165446805145992	0.130458719619203	Rap2b/Rragd/Ak4/Arl8b/Rasd2/Gnao1/Sept7/Mras/Gnai2/Rab15/Diras2/Rap2a/Arf3/Sept5/Rab31	15
Input	BP	GO:0032958	inositol phosphate biosynthetic process	3/397	25/13697	0.0346604139806087	0.169205199363576	0.135369692312072	Itpka/Snca/Ptk2b	3
Input	BP	GO:0051589	negative regulation of neurotransmitter transport	3/397	25/13697	0.0346604139806087	0.169205199363576	0.135369692312072	Rgs4/Snca/Gpm6b	3
Input	BP	GO:0055022	negative regulation of cardiac muscle tissue growth	3/397	25/13697	0.0346604139806087	0.169205199363576	0.135369692312072	Rgs4/Foxp1/Gja1	3
Input	BP	GO:0061117	negative regulation of heart growth	3/397	25/13697	0.0346604139806087	0.169205199363576	0.135369692312072	Rgs4/Foxp1/Gja1	3
Input	BP	GO:0070306	lens fiber cell differentiation	3/397	25/13697	0.0346604139806087	0.169205199363576	0.135369692312072	Skil/Fgfr3/Smad3	3
Input	BP	GO:0090218	positive regulation of lipid kinase activity	3/397	25/13697	0.0346604139806087	0.169205199363576	0.135369692312072	Fgfr3/Pdgfra/Ptk2b	3
Input	BP	GO:0099622	cardiac muscle cell membrane repolarization	3/397	25/13697	0.0346604139806087	0.169205199363576	0.135369692312072	Cacna2d1/Gja1/Kcnj2	3
Input	BP	GO:1904861	excitatory synapse assembly	3/397	25/13697	0.0346604139806087	0.169205199363576	0.135369692312072	Nlgn1/Nptx1/Nrxn1	3
IP	BP	GO:0018198	peptidyl-cysteine modification	4/425	40/13697	0.0346686380019734	0.259413000802564	0.230315454650632	Rab3b/Nos1/Oxr1/Dmd	4
IP	BP	GO:0033173	calcineurin-NFAT signaling cascade	4/425	40/13697	0.0346686380019734	0.259413000802564	0.230315454650632	Rcan3/Camta1/Akap6/Rcan2	4
IP	BP	GO:0051930	regulation of sensory perception of pain	4/425	40/13697	0.0346686380019734	0.259413000802564	0.230315454650632	Oprd1/Nos1/Grin2d/Grm1	4
IP	BP	GO:0097720	calcineurin-mediated signaling	4/425	40/13697	0.0346686380019734	0.259413000802564	0.230315454650632	Rcan3/Camta1/Akap6/Rcan2	4
IP	BP	GO:0031333	negative regulation of protein complex assembly	8/425	121/13697	0.0346859696418661	0.259413000802564	0.230315454650632	Sptan1/Gsn/Oprd1/Slit2/Eml2/Inpp5j/Sptbn1/Sptb	8
Input	BP	GO:0097479	synaptic vesicle localization	10/397	178/13697	0.03469078899714	0.169205199363576	0.135369692312072	Nlgn1/Cadps2/Snca/Lin7a/Nrn1/Cplx2/Sept5/Nrxn1/Cdh2/Camk2a	10
IP	BP	GO:0007163	establishment or maintenance of cell polarity	11/425	190/13697	0.0349309024554324	0.260694840430543	0.231453514330732	Gsn/Macf1/Rpgrip1l/Myo9a/Myo18a/Syne2/Map1b/Rictor/Myh9/Apc/Amot	11
Input	BP	GO:1903825	organic acid transmembrane transport	6/397	84/13697	0.034981231191068	0.170192060568131	0.136159213544977	Rgs4/Kcnj10/Slc1a2/Slc7a11/Slc25a18/Slc1a3	6
Input	BP	GO:1905039	carboxylic acid transmembrane transport	6/397	84/13697	0.034981231191068	0.170192060568131	0.136159213544977	Rgs4/Kcnj10/Slc1a2/Slc7a11/Slc25a18/Slc1a3	6
IP	MF	GO:0018024	histone-lysine N-methyltransferase activity	4/424	40/13615	0.0350658729462527	0.198476288636128	0.168200244606888	Ash1l/Kmt2b/Kmt2a/Setd2	4
IP	BP	GO:0002790	peptide secretion	22/425	468/13697	0.0350677170568345	0.26116608606403	0.231871901813214	Pam/Stxbp3/Unc13b/Rab3b/Pclo/Cplx1/Nos1/Vgf/Flt3/Rab11fip5/Copg1/Exph5/Myo5a/Sptbn1/Myh10/Myo18a/Srcin1/Crhbp/Abat/Kalrn/Itsn1/Rbp4	22
Input	BP	GO:0016049	cell growth	20/397	445/13697	0.0351732942415868	0.170825436479584	0.136665934984824	Igfbp5/Serpine2/Rgs4/Ptprj/Bdnf/Mtpn/Foxp1/Apoe/Htra1/Sept7/Smad3/Gja1/Cobl/Cdk5r1/Sox9/Nrn1/Fam107a/Ptk2b/Nov/Crim1	20
IP	BP	GO:0019932	second-messenger-mediated signaling	16/425	313/13697	0.0352385379645911	0.261888086130976	0.23251291738746	Atp1b1/Pde5a/Ank2/Rcan3/Camta1/Pclo/Nos1/Ppp1r9a/Adcyap1r1/Myo5a/Grm1/Kcnc2/Akap6/Adra1a/Rcan2/Dmd	16
Input	BP	GO:0045661	regulation of myoblast differentiation	4/397	43/13697	0.0352882988119875	0.170825436479584	0.136665934984824	Sox9/Cxcl14/Pik3r1/Sox8	4
Input	BP	GO:0048512	circadian behavior	4/397	43/13697	0.0352882988119875	0.170825436479584	0.136665934984824	Adora1/Ptgds/Nlgn1/Id2	4
Input	BP	GO:0090183	regulation of kidney development	4/397	43/13697	0.0352882988119875	0.170825436479584	0.136665934984824	Wnt4/Sox9/Sox8/Egr1	4
IP	MF	GO:0047485	protein N-terminus binding	8/424	121/13615	0.0353220513674465	0.198476288636128	0.168200244606888	Gad1/Ncoa3/Ncor2/Actn4/Unc13a/Kcnip1/Nipbl/Plec	8
Input	BP	GO:0002685	regulation of leukocyte migration	8/397	130/13697	0.0354375553184364	0.171163560941599	0.136936445610729	Adora1/Ptprj/Kitl/Cxcl14/Ptk2b/Nov/Apod/Pla2g7	8
IP	BP	GO:0030307	positive regulation of cell growth	10/425	167/13697	0.0354862186803972	0.262502825761523	0.233058703593484	Syt2/Ncoa3/Ntrk3/Unc13a/Golga4/Akap6/Dbn1/Map1b/Myo5b/Adnp2	10
IP	CC	GO:0005883	neurofilament	2/425	10/13939	0.0354939866030141	0.110007852517951	0.074724182322135	Shank2/Nefh	2
IP	CC	GO:0030877	beta-catenin destruction complex	2/425	10/13939	0.0354939866030141	0.110007852517951	0.074724182322135	Apc2/Apc	2
Input	BP	GO:0002521	leukocyte differentiation	18/397	390/13697	0.0355205060014381	0.171163560941599	0.136936445610729	Ptprj/Rasgrp1/Rassf2/Car2/Tspan2/Rps6/Wnt4/Fgfr3/Foxp1/Kitl/Id2/Pik3r1/Fam213a/Ptk2b/Klf10/Camk4/Egr1/Csf1r	18
Input	BP	GO:0048278	vesicle docking	5/397	63/13697	0.035579689214627	0.171163560941599	0.136936445610729	Cav2/Rab15/Sept5/Nrxn1/Camk2a	5
Input	BP	GO:0051145	smooth muscle cell differentiation	5/397	63/13697	0.035579689214627	0.171163560941599	0.136936445610729	Wnt4/Sox9/Ednrb/Mkl2/Tmsb4x	5
Input	BP	GO:0060113	inner ear receptor cell differentiation	5/397	63/13697	0.035579689214627	0.171163560941599	0.136936445610729	Sdc4/Fgfr3/Gabra5/Gabrb3/Slc9a3r1	5
IP	BP	GO:0045921	positive regulation of exocytosis	6/425	79/13697	0.0358546423338938	0.262502825761523	0.233058703593484	Syt2/Unc13b/Exph5/Cadps/Rab27b/Myo5b	6
Input	MF	GO:0009055	electron transfer activity	5/396	63/13615	0.0360329243961996	0.172088276857712	0.135695677172621	Cox8a/COX1/COX2/COX3/CYTB	5
Input	CC	GO:0031674	I band	7/397	109/13939	0.0361220680876595	0.107018365901499	0.0706551056859954	Atp2b4/Fkbp1a/S100a1/Ppp3ca/Pde4b/Homer1/Synpo	7
IP	BP	GO:0043254	regulation of protein complex assembly	19/425	391/13697	0.0362008237367733	0.262502825761523	0.233058703593484	Sptan1/Gsn/Unc13b/Oprd1/Slit2/Clip1/Ppp1r9a/Eml2/Unc13a/Cand1/Inpp5j/Sptbn1/Stxbp6/Nin/Sptb/Dbn1/Map1b/Rictor/Apc	19
IP	CC	GO:0098589	membrane region	16/425	320/13939	0.0365572959798976	0.112557990253895	0.076456394639398	Erbb4/Atp1b1/Oprd1/Grk3/Nos1/Adcyap1r1/Ldhb/Grip1/Akap6/Trip11/Bicd2/Slc38a9/Pacsin2/Atp5a1/Sorbs1/Dmd	16
IP	BP	GO:0010452	histone H3-K36 methylation	2/425	10/13697	0.036654132229042	0.262502825761523	0.233058703593484	Ash1l/Setd2	2
IP	BP	GO:0019227	neuronal action potential propagation	2/425	10/13697	0.036654132229042	0.262502825761523	0.233058703593484	Scn1a/Ntrk3	2
IP	BP	GO:0021826	substrate-independent telencephalic tangential migration	2/425	10/13697	0.036654132229042	0.262502825761523	0.233058703593484	Lhx6/Arx	2
IP	BP	GO:0021843	substrate-independent telencephalic tangential interneuron migration	2/425	10/13697	0.036654132229042	0.262502825761523	0.233058703593484	Lhx6/Arx	2
IP	BP	GO:0032253	dense core granule localization	2/425	10/13697	0.036654132229042	0.262502825761523	0.233058703593484	Kif1a/Kif1b	2
IP	BP	GO:0043650	dicarboxylic acid biosynthetic process	2/425	10/13697	0.036654132229042	0.262502825761523	0.233058703593484	Got2/Got1	2
IP	BP	GO:0051823	regulation of synapse structural plasticity	2/425	10/13697	0.036654132229042	0.262502825761523	0.233058703593484	Ppp1r9a/Shank3	2
IP	BP	GO:0060068	vagina development	2/425	10/13697	0.036654132229042	0.262502825761523	0.233058703593484	Ncoa3/Rbp4	2
IP	BP	GO:0070471	uterine smooth muscle contraction	2/425	10/13697	0.036654132229042	0.262502825761523	0.233058703593484	Oxtr/Abat	2
IP	BP	GO:0072584	caveolin-mediated endocytosis	2/425	10/13697	0.036654132229042	0.262502825761523	0.233058703593484	Pacsin2/Itsn1	2
IP	BP	GO:0097119	postsynaptic density protein 95 clustering	2/425	10/13697	0.036654132229042	0.262502825761523	0.233058703593484	Reln/Dbn1	2
IP	BP	GO:0098870	action potential propagation	2/425	10/13697	0.036654132229042	0.262502825761523	0.233058703593484	Scn1a/Ntrk3	2
IP	BP	GO:1901950	dense core granule transport	2/425	10/13697	0.036654132229042	0.262502825761523	0.233058703593484	Kif1a/Kif1b	2
IP	BP	GO:1904779	regulation of protein localization to centrosome	2/425	10/13697	0.036654132229042	0.262502825761523	0.233058703593484	Cep250/Apc	2
IP	BP	GO:2000035	regulation of stem cell division	2/425	10/13697	0.036654132229042	0.262502825761523	0.233058703593484	Ncoa3/Lbh	2
Input	BP	GO:0006006	glucose metabolic process	9/397	155/13697	0.0366707313763272	0.176192829983522	0.140960025295754	Igfbp5/Gpd2/Fabp5/Pgm2l1/Igf2/Arpp19/Pik3r1/Gpd1/Apod	9
IP	BP	GO:0007274	neuromuscular synaptic transmission	3/425	24/13697	0.0370388422760344	0.262605391737084	0.233149765063879	Kif1b/Cacna1a/Adarb1	3
IP	BP	GO:0034453	microtubule anchoring	3/425	24/13697	0.0370388422760344	0.262605391737084	0.233149765063879	Cep350/Nin/Bicd2	3
IP	BP	GO:1902473	regulation of protein localization to synapse	3/425	24/13697	0.0370388422760344	0.262605391737084	0.233149765063879	Clstn3/Kalrn/Iqsec2	3
IP	BP	GO:1990126	retrograde transport, endosome to plasma membrane	3/425	24/13697	0.0370388422760344	0.262605391737084	0.233149765063879	Grip2/Grip1/Myo5b	3
IP	BP	GO:2000036	regulation of stem cell population maintenance	3/425	24/13697	0.0370388422760344	0.262605391737084	0.233149765063879	Ncoa3/Zc3h13/Lbh	3
IP	CC	GO:0016363	nuclear matrix	6/425	81/13939	0.0370410592106486	0.113302063467866	0.0769618154909932	Sf3b1/Srrm1/Ncor2/Sptbn4/Satb1/Sorbs1	6
Input	BP	GO:0031347	regulation of defense response	19/397	420/13697	0.0372666896037956	0.178715506774972	0.14297824921763	Adora1/Rasgrp1/Sirpa/Ctss/Penk/Tril/Snca/Apoe/Htra1/Igf2/Lamp1/Smad3/Cx3cr1/Cck/Gja1/Ednrb/Nov/Apod/Gpr17	19
Input	BP	GO:0051963	regulation of synapse assembly	7/397	108/13697	0.0374888651080618	0.178715506774972	0.14297824921763	Bdnf/Nlgn1/Snca/Lrrn1/Nptx1/Nptxr/Nrxn1	7
IP	BP	GO:0051931	regulation of sensory perception	4/425	41/13697	0.0375090348791161	0.264498327018416	0.234830375706351	Oprd1/Nos1/Grin2d/Grm1	4
IP	BP	GO:0051955	regulation of amino acid transport	4/425	41/13697	0.0375090348791161	0.264498327018416	0.234830375706351	Sv2a/Slc6a1/Abat/Grik1	4
IP	BP	GO:0016049	cell growth	21/425	445/13697	0.0375296638900602	0.264498327018416	0.234830375706351	Syt2/Ncoa3/4932438A13Rik/Slit2/Plxna4/Clstn3/Ntrk3/Sorbs2/Unc13a/Minar1/Golga4/Akap6/Nin/Dbn1/Map1b/Adra1a/Epb41l3/Myo5b/Adnp2/Smarca2/Sema4g	21
Input	CC	GO:0005916	fascia adherens	2/397	11/13939	0.0375467985381868	0.108383342226432	0.071556283214587	Gja1/Cdh2	2
Input	CC	GO:0032591	dendritic spine membrane	2/397	11/13939	0.0375467985381868	0.108383342226432	0.071556283214587	Palm/Atp2b1	2
Input	CC	GO:0044754	autolysosome	2/397	11/13939	0.0375467985381868	0.108383342226432	0.071556283214587	Lamp1/Fth1	2
Input	CC	GO:0098685	Schaffer collateral - CA1 synapse	7/397	110/13939	0.0376748141744271	0.108383342226432	0.071556283214587	Lrrc4c/Ppp3ca/Ppp3r1/Grasp/Nrxn1/Synpo/Camk2a	7
Input	BP	GO:0060997	dendritic spine morphogenesis	5/397	64/13697	0.0377140092837408	0.178715506774972	0.14297824921763	Itpka/Nlgn1/Sept7/Zfp365/Cdk5r1	5
IP	BP	GO:0051047	positive regulation of secretion	18/425	367/13697	0.0377370915501725	0.265432518939209	0.235659782236875	Syt2/Unc13b/Flt3/Tac1/Oxtr/Slc6a1/Unc13a/Exph5/Sptbn1/Myh10/Myo18a/Cadps/Abat/Grik1/Itsn1/Rab27b/Myo5b/Rbp4	18
Input	BP	GO:0060562	epithelial tube morphogenesis	15/397	311/13697	0.0377589362428156	0.178715506774972	0.14297824921763	Pbx1/Sdc4/Lmo4/Clic4/Wnt4/Pdgfra/Smad3/Gja1/Cobl/Ppp3r1/Sox9/Rps7/Sox8/Fgf1/Slc12a2	15
Input	BP	GO:0048286	lung alveolus development	4/397	44/13697	0.0379613463073063	0.178715506774972	0.14297824921763	Igfbp5/Slc7a11/Fgfr3/Tns3	4
Input	BP	GO:0051489	regulation of filopodium assembly	4/397	44/13697	0.0379613463073063	0.178715506774972	0.14297824921763	Nlgn1/Gpm6a/Palm/Nrxn1	4
Input	BP	GO:0060193	positive regulation of lipase activity	4/397	44/13697	0.0379613463073063	0.178715506774972	0.14297824921763	Lpar1/Hpca/Fgfr3/Pdgfra	4
Input	BP	GO:0007416	synapse assembly	9/397	156/13697	0.0379665699154867	0.178715506774972	0.14297824921763	Bdnf/Nlgn1/Snca/Lrrn1/Gpm6a/Nptx1/Nptxr/Nrxn1/Cdh2	9
Input	BP	GO:0030041	actin filament polymerization	9/397	156/13697	0.0379665699154867	0.178715506774972	0.14297824921763	Arpc5/Mtpn/Cobl/Gas7/Fam107a/Gmfb/Ptk2b/Diaph2/Tmsb4x	9
Input	BP	GO:0050954	sensory perception of mechanical stimulus	8/397	132/13697	0.0382617873129799	0.178715506774972	0.14297824921763	Serpine2/Gabra5/Gabrb3/Slc9a3r1/Slc1a3/Aqp4/Slc12a2/Mbp	8
Input	BP	GO:0086010	membrane depolarization during action potential	3/397	26/13697	0.0383635967355396	0.178715506774972	0.14297824921763	Scn2a/Cacna2d1/Ywhah	3
Input	BP	GO:2000311	regulation of AMPA receptor activity	3/397	26/13697	0.0383635967355396	0.178715506774972	0.14297824921763	Nlgn1/Cacng4/Nrxn1	3
Input	MF	GO:0001047	core promoter binding	4/396	44/13615	0.0383723279077638	0.17717102479656	0.139703544158412	Kcnip3/Klf10/Sox8/Egr1	4
Input	BP	GO:0051209	release of sequestered calcium ion into cytosol	6/397	86/13697	0.0385910198282883	0.178715506774972	0.14297824921763	Dbi/Itgav/Fkbp1a/Snca/Ptk2b/Htr2c	6
Input	BP	GO:0060998	regulation of dendritic spine development	6/397	86/13697	0.0385910198282883	0.178715506774972	0.14297824921763	Itpka/Nlgn1/Lpar1/Apoe/Palm/Cdk5r1	6
Input	BP	GO:0001973	adenosine receptor signaling pathway	2/397	11/13697	0.0387687275892898	0.178715506774972	0.14297824921763	Adora1/Gnai2	2
Input	BP	GO:0002070	epithelial cell maturation	2/397	11/13697	0.0387687275892898	0.178715506774972	0.14297824921763	Gja1/Rfx3	2
Input	BP	GO:0006123	mitochondrial electron transport, cytochrome c to oxygen	2/397	11/13697	0.0387687275892898	0.178715506774972	0.14297824921763	COX1/COX3	2
Input	BP	GO:0007213	G protein-coupled acetylcholine receptor signaling pathway	2/397	11/13697	0.0387687275892898	0.178715506774972	0.14297824921763	Gnai2/Cdk5r1	2
Input	BP	GO:0010832	negative regulation of myotube differentiation	2/397	11/13697	0.0387687275892898	0.178715506774972	0.14297824921763	Bdnf/Nov	2
Input	BP	GO:0015669	gas transport	2/397	11/13697	0.0387687275892898	0.178715506774972	0.14297824921763	Car2/Aqp4	2
Input	BP	GO:0019646	aerobic electron transport chain	2/397	11/13697	0.0387687275892898	0.178715506774972	0.14297824921763	COX1/COX3	2
Input	BP	GO:0031915	positive regulation of synaptic plasticity	2/397	11/13697	0.0387687275892898	0.178715506774972	0.14297824921763	Neurod2/Cplx2	2
Input	BP	GO:0032351	negative regulation of hormone metabolic process	2/397	11/13697	0.0387687275892898	0.178715506774972	0.14297824921763	Wnt4/Dkk3	2
Input	BP	GO:0032799	low-density lipoprotein receptor particle metabolic process	2/397	11/13697	0.0387687275892898	0.178715506774972	0.14297824921763	Itgav/Apoe	2
Input	BP	GO:0033240	positive regulation of cellular amine metabolic process	2/397	11/13697	0.0387687275892898	0.178715506774972	0.14297824921763	Gpr37/Epas1	2
Input	BP	GO:0033690	positive regulation of osteoblast proliferation	2/397	11/13697	0.0387687275892898	0.178715506774972	0.14297824921763	Itgav/Sox8	2
Input	BP	GO:0034368	protein-lipid complex remodeling	2/397	11/13697	0.0387687275892898	0.178715506774972	0.14297824921763	Apoe/Pla2g7	2
Input	BP	GO:0034369	plasma lipoprotein particle remodeling	2/397	11/13697	0.0387687275892898	0.178715506774972	0.14297824921763	Apoe/Pla2g7	2
Input	BP	GO:0035588	G protein-coupled purinergic receptor signaling pathway	2/397	11/13697	0.0387687275892898	0.178715506774972	0.14297824921763	Adora1/Gnai2	2
Input	BP	GO:0035810	positive regulation of urine volume	2/397	11/13697	0.0387687275892898	0.178715506774972	0.14297824921763	Gnai2/Ednrb	2
Input	BP	GO:0038092	nodal signaling pathway	2/397	11/13697	0.0387687275892898	0.178715506774972	0.14297824921763	Acvr1c/Smad3	2
Input	BP	GO:0042762	regulation of sulfur metabolic process	2/397	11/13697	0.0387687275892898	0.178715506774972	0.14297824921763	Slc7a11/Snca	2
Input	BP	GO:0140131	positive regulation of lymphocyte chemotaxis	2/397	11/13697	0.0387687275892898	0.178715506774972	0.14297824921763	Cxcl14/Ptk2b	2
Input	BP	GO:1902931	negative regulation of alcohol biosynthetic process	2/397	11/13697	0.0387687275892898	0.178715506774972	0.14297824921763	Apoe/Dkk3	2
Input	BP	GO:0017157	regulation of exocytosis	11/397	207/13697	0.0389871691187216	0.179508264964984	0.143612481691947	Sdc4/Nlgn1/Cadps2/Snca/Lamp1/Gnai2/Rab15/Nrn1/Cplx2/Sept5/Camk2a	11
Input	MF	GO:0005388	calcium-transporting ATPase activity	2/396	11/13615	0.039016001850506	0.17717102479656	0.139703544158412	Atp2b4/Atp2b1	2
Input	MF	GO:0030548	acetylcholine receptor regulator activity	2/396	11/13615	0.039016001850506	0.17717102479656	0.139703544158412	Lypd1/Ly6e	2
Input	MF	GO:0031402	sodium ion binding	2/396	11/13615	0.039016001850506	0.17717102479656	0.139703544158412	Atp1a2/Scn2a	2
Input	MF	GO:0031994	insulin-like growth factor I binding	2/396	11/13615	0.039016001850506	0.17717102479656	0.139703544158412	Igfbp5/Itgav	2
Input	MF	GO:0099602	neurotransmitter receptor regulator activity	2/396	11/13615	0.039016001850506	0.17717102479656	0.139703544158412	Lypd1/Ly6e	2
Input	BP	GO:0007605	sensory perception of sound	7/397	109/13697	0.039108670221883	0.17972028728693	0.143782106482398	Gabra5/Gabrb3/Slc9a3r1/Slc1a3/Aqp4/Slc12a2/Mbp	7
Input	BP	GO:0051047	positive regulation of secretion	17/397	367/13697	0.0391262649775585	0.17972028728693	0.143782106482398	Adora1/Glul/Cd34/Rasgrp1/Sdc4/Nlgn1/Cadps2/Snca/Lamp1/Gnai2/Cck/Gja1/Ednrb/Sept5/Csf1r/Mbp/Htr2c	17
Input	BP	GO:0030100	regulation of endocytosis	12/397	233/13697	0.0391988872760106	0.179840025590533	0.143877901040589	Itgav/Ptprj/Sirpa/Nlgn1/Ppp3ca/Hpca/Snca/Apoe/Mfge8/Ppp3r1/Vtn/Clu	12
Input	BP	GO:0051588	regulation of neurotransmitter transport	9/397	157/13697	0.0392933161295216	0.180059407127333	0.14405341344356	Rgs4/Nlgn1/Snca/Nrn1/Cplx2/Sept5/Camk2a/Htr2c/Gpm6b	9
IP	BP	GO:0097553	calcium ion transmembrane import into cytosol	7/425	102/13697	0.0392984125460128	0.275867074209139	0.244923926029345	Ank2/Grin2d/Cemip/Ubash3b/Myo5a/Akap6/Dmd	7
Input	MF	GO:0032550	purine ribonucleoside binding	15/396	312/13615	0.039649182622619	0.178582497340902	0.140816523649011	Rap2b/Rragd/Ak4/Arl8b/Rasd2/Gnao1/Sept7/Mras/Gnai2/Rab15/Diras2/Rap2a/Arf3/Sept5/Rab31	15
IP	BP	GO:0035051	cardiocyte differentiation	9/425	147/13697	0.039679538672283	0.277992024887833	0.246810527626641	Speg/Sox6/Sorbs2/AW551984/Mybpc1/Myh10/Akap6/Actn2/Adra1a	9
Input	BP	GO:0008360	regulation of cell shape	8/397	133/13697	0.039728918858055	0.181839826479463	0.14547780714299	Ermn/Lpar1/Ptn/Palm/Gas7/Slc9a3r1/Ptk2b/Csf1r	8
IP	BP	GO:0042692	muscle cell differentiation	16/425	318/13697	0.0397995157253405	0.278282609953318	0.247068518672829	Speg/Dner/Ank2/Sox6/Sorbs2/AW551984/Cacna2d2/Syne1/Mybpc1/Myh10/Akap6/Actn2/Adra1a/Myh9/Smarca2/Dmd	16
IP	MF	GO:0050662	coenzyme binding	13/424	242/13615	0.0399547773898565	0.22238979867939	0.188465931084229	Pam/Gad2/Gad1/Kcnab1/Nos1/Mical3/Ldhb/Got2/Pdxk/Mdh1/Aldh5a1/Abat/Got1	13
Input	MF	GO:0031406	carboxylic acid binding	9/396	157/13615	0.040022345584742	0.17880951172538	0.140995529861358	Glul/Ptgds/Fabp5/Bcan/Ddah1/Snca/Ncan/Srr/Slc1a3	9
IP	BP	GO:0015711	organic anion transport	15/425	293/13697	0.0401539482998673	0.280208162840609	0.248778088306264	Slc27a2/Slc32a1/Slc7a14/Sv2a/Slc6a17/Slc6a1/Cacna1a/Nf1/Slc38a9/Slc38a1/Slc4a8/Abat/Abcc5/Grik1/Rbp4	15
IP	CC	GO:0016529	sarcoplasmic reticulum	5/425	62/13939	0.0403188037946	0.122527273869304	0.0832281527407328	Nos1/Ank1/Ank3/Akap6/Syne2	5
Input	BP	GO:0032870	cellular response to hormone stimulus	19/397	424/13697	0.0403784005089795	0.184102037501992	0.147287649932789	Ramp1/Lypd1/Nucks1/Atp1a2/Akt3/Bdnf/Car2/Ywhah/Cav2/Igf2/Gnai2/Cdk5r1/Pik3r1/Fam107a/Ly6e/Rab31/Camk2a/Klf9/ND3	19
IP	MF	GO:0030594	neurotransmitter receptor activity	6/424	81/13615	0.0403869579917887	0.222694441263134	0.188724102765368	Grik3/Grin2d/Gria4/Grm1/Gria1/Grik1	6
Input	CC	GO:0070161	anchoring junction	13/397	265/13939	0.0404748300860237	0.115600773698931	0.0763213380645202	Itgav/Lin7c/Sdc4/Cav2/Gja1/Lin7a/Tns3/Itgb8/Fam107a/Ptk2b/Ndrg1/Itgb5/Cdh2	13
IP	BP	GO:0018023	peptidyl-lysine trimethylation	4/425	42/13697	0.0404791940523123	0.281922874097146	0.250300465756207	Kmt2b/Kmt2a/Setd2/Atrx	4
Input	BP	GO:0072009	nephron epithelium development	6/397	87/13697	0.0404815712307247	0.184102037501992	0.147287649932789	Pbx1/Wnt4/Sox9/Basp1/Sox8/Fgf1	6
Input	BP	GO:1905477	positive regulation of protein localization to membrane	6/397	87/13697	0.0404815712307247	0.184102037501992	0.147287649932789	Prnp/Hpca/Ptn/Cdk5r1/Nrxn1/Pgrmc1	6
Input	BP	GO:1901605	alpha-amino acid metabolic process	9/397	158/13697	0.0406512367299283	0.184102037501992	0.147287649932789	Atp2b4/Glul/Gatm/Slc7a11/Ddah1/Srr/Slc1a3/Asrgl1/Psat1	9
Input	BP	GO:0019318	hexose metabolic process	10/397	183/13697	0.0406931327341059	0.184102037501992	0.147287649932789	Igfbp5/Gpd2/Chst1/Fabp5/Pgm2l1/Igf2/Arpp19/Pik3r1/Gpd1/Apod	10
Input	BP	GO:0006904	vesicle docking involved in exocytosis	4/397	45/13697	0.0407474092840287	0.184102037501992	0.147287649932789	Rab15/Sept5/Nrxn1/Camk2a	4
Input	BP	GO:0007622	rhythmic behavior	4/397	45/13697	0.0407474092840287	0.184102037501992	0.147287649932789	Adora1/Ptgds/Nlgn1/Id2	4
Input	BP	GO:0010463	mesenchymal cell proliferation	4/397	45/13697	0.0407474092840287	0.184102037501992	0.147287649932789	Nfib/Ptn/Foxp1/Sox9	4
Input	BP	GO:0021587	cerebellum morphogenesis	4/397	45/13697	0.0407474092840287	0.184102037501992	0.147287649932789	Serpine2/Nfix/Zfp365/Nrxn1	4
Input	BP	GO:0045668	negative regulation of osteoblast differentiation	4/397	45/13697	0.0407474092840287	0.184102037501992	0.147287649932789	Igfbp5/Smad3/Id2/Rorb	4
Input	BP	GO:0072347	response to anesthetic	4/397	45/13697	0.0407474092840287	0.184102037501992	0.147287649932789	Snca/Srr/Cacng4/Homer1	4
IP	BP	GO:0048675	axon extension	8/425	125/13697	0.0408327879443208	0.282595768547428	0.250897883737454	Slit2/Plxna4/Ntrk3/Golga4/Dbn1/Map1b/Myo5b/Sema4g	8
IP	BP	GO:0021801	cerebral cortex radial glia guided migration	3/425	25/13697	0.0411496096232687	0.282595768547428	0.250897883737454	Srgap2/Reln/Syne2	3
IP	BP	GO:0022030	telencephalon glial cell migration	3/425	25/13697	0.0411496096232687	0.282595768547428	0.250897883737454	Srgap2/Reln/Syne2	3
IP	BP	GO:0032958	inositol phosphate biosynthetic process	3/425	25/13697	0.0411496096232687	0.282595768547428	0.250897883737454	Ppip5k2/Ppip5k1/Adcyap1r1	3
IP	BP	GO:0051957	positive regulation of amino acid transport	3/425	25/13697	0.0411496096232687	0.282595768547428	0.250897883737454	Slc6a1/Abat/Grik1	3
IP	BP	GO:0071709	membrane assembly	3/425	25/13697	0.0411496096232687	0.282595768547428	0.250897883737454	Ank3/Sptbn1/Pacsin2	3
IP	BP	GO:0090312	positive regulation of protein deacetylation	3/425	25/13697	0.0411496096232687	0.282595768547428	0.250897883737454	Ncor2/Ncor1/Nipbl	3
IP	BP	GO:0051146	striated muscle cell differentiation	13/425	244/13697	0.041213543678144	0.282595768547428	0.250897883737454	Speg/Dner/Sox6/Sorbs2/AW551984/Cacna2d2/Mybpc1/Myh10/Akap6/Actn2/Adra1a/Myh9/Dmd	13
Input	CC	GO:0016324	apical plasma membrane	11/397	213/13939	0.0417282010705323	0.118329255892867	0.0781227223049815	Kcnj10/Cd34/Mal/Gja1/Atp2b1/Atp1b2/Slc9a3r1/Mlc1/Emp2/Cdh2/Slc12a2	11
Input	BP	GO:0061351	neural precursor cell proliferation	9/397	159/13697	0.0420405890616712	0.189384507109889	0.151513798349969	Gpr37l1/Bdnf/Pou3f2/Tacc1/Gnai2/Cx3cr1/Nap1l1/Id2/Cdh2	9
Input	BP	GO:0070372	regulation of ERK1 and ERK2 cascade	13/397	262/13697	0.0421219003269383	0.189384507109889	0.151513798349969	Rasgrp1/Sirpa/Camk2n1/Fgfr3/Pdgfra/Gnai2/Slc9a3r1/Rgs14/Ndrg2/Ptk2b/Nrxn1/Csf1r/Htr2c	13
Input	BP	GO:0061333	renal tubule morphogenesis	5/397	66/13697	0.0422135437380976	0.189384507109889	0.151513798349969	Pbx1/Wnt4/Sox9/Sox8/Fgf1	5
Input	CC	GO:0005925	focal adhesion	8/397	137/13939	0.0422301926853424	0.118903450326815	0.0785018139503566	Itgav/Sdc4/Cav2/Tns3/Itgb8/Fam107a/Ptk2b/Itgb5	8
Input	BP	GO:0006536	glutamate metabolic process	3/397	27/13697	0.0422597579934569	0.189384507109889	0.151513798349969	Glul/Slc7a11/Slc1a3	3
Input	BP	GO:0014002	astrocyte development	3/397	27/13697	0.0422597579934569	0.189384507109889	0.151513798349969	Tspan2/Pou3f2/Plp1	3
Input	BP	GO:0017001	antibiotic catabolic process	3/397	27/13697	0.0422597579934569	0.189384507109889	0.151513798349969	Prdx6/Prdx1/Snca	3
Input	BP	GO:0034205	amyloid-beta formation	3/397	27/13697	0.0422597579934569	0.189384507109889	0.151513798349969	Prnp/Apoe/Clu	3
IP	BP	GO:0021700	developmental maturation	13/425	245/13697	0.0423537381579148	0.287840435500945	0.255554272777916	Erbb4/Lhx6/Unc13b/Reln/Cntnap2/Sptbn4/Shank1/Dchs1/Unc13a/Cacna1a/Myo5a/Nf1/Anks1	13
Input	BP	GO:0048565	digestive tract development	6/397	88/13697	0.0424297749475274	0.189706273868401	0.151771222278193	Fgfr3/Pdgfra/Smad3/Cobl/Id2/Ednrb	6
Input	BP	GO:0051283	negative regulation of sequestering of calcium ion	6/397	88/13697	0.0424297749475274	0.189706273868401	0.151771222278193	Dbi/Itgav/Fkbp1a/Snca/Ptk2b/Htr2c	6
IP	CC	GO:0001518	voltage-gated sodium channel complex	2/425	11/13939	0.0425217820336785	0.124267401395	0.0844101556934096	Scn1a/Scn8a	2
IP	CC	GO:0005916	fascia adherens	2/425	11/13939	0.0425217820336785	0.124267401395	0.0844101556934096	Sptan1/Actn1	2
IP	CC	GO:0042581	specific granule	2/425	11/13939	0.0425217820336785	0.124267401395	0.0844101556934096	Stxbp3/Vamp1	2
IP	CC	GO:0070852	cell body fiber	2/425	11/13939	0.0425217820336785	0.124267401395	0.0844101556934096	Sptbn4/Apc	2
IP	CC	GO:0070938	contractile ring	2/425	11/13939	0.0425217820336785	0.124267401395	0.0844101556934096	Utrn/Myh9	2
IP	CC	GO:0098684	photoreceptor ribbon synapse	2/425	11/13939	0.0425217820336785	0.124267401395	0.0844101556934096	Cltc/Iqsec2	2
Input	MF	GO:0043425	bHLH transcription factor binding	3/396	27/13615	0.042627176997872	0.188923648454569	0.148970765929405	Bhlhe40/Smad3/Sox9	3
IP	BP	GO:0019229	regulation of vasoconstriction	5/425	62/13697	0.0429326466652665	0.287840435500945	0.255554272777916	Pde5a/Nos1/Oxtr/Dock4/Adra1a	5
IP	BP	GO:0050432	catecholamine secretion	5/425	62/13697	0.0429326466652665	0.287840435500945	0.255554272777916	Syt2/Kcna2/Oxtr/Cadps/Abat	5
IP	BP	GO:1905515	non-motile cilium assembly	5/425	62/13697	0.0429326466652665	0.287840435500945	0.255554272777916	Ttbk2/Cep250/Ift172/Rpgrip1l/Dync2h1	5
IP	BP	GO:0030031	cell projection assembly	21/425	452/13697	0.0431440920807259	0.287840435500945	0.255554272777916	Srgap2/Trove2/Dnm3/Gsn/Ttbk2/Cep250/Ift172/Slit2/Ppp1r9a/Nek1/Rpgrip1l/Dync2h1/Cep162/Syne1/Myh10/Ssh2/Syne2/Actn2/Dbn1/Apc/Arhgef6	21
IP	CC	GO:0005884	actin filament	7/425	106/13939	0.0432805635609271	0.124267401395	0.0844101556934096	Afap1/Myo5a/Apc2/Specc1/Actn1/Dbn1/Amot	7
IP	CC	GO:0044853	plasma membrane raft	7/425	106/13939	0.0432805635609271	0.124267401395	0.0844101556934096	Erbb4/Atp1b1/Nos1/Adcyap1r1/Akap6/Pacsin2/Sorbs1	7
IP	CC	GO:0030140	trans-Golgi network transport vesicle	3/425	26/13939	0.0435466962153418	0.124267401395	0.0844101556934096	Steap2/Cltc/Rab27b	3
IP	CC	GO:0045334	clathrin-coated endocytic vesicle	3/425	26/13939	0.0435466962153418	0.124267401395	0.0844101556934096	Cemip/Myo1e/Cltc	3
IP	BP	GO:0003407	neural retina development	4/425	43/13697	0.0435792093241096	0.287840435500945	0.255554272777916	Dlx1/Calb1/Hcn1/Ptprm	4
IP	BP	GO:1902667	regulation of axon guidance	4/425	43/13697	0.0435792093241096	0.287840435500945	0.255554272777916	Slit2/Plxna4/Mycbp2/Sema4g	4
Input	BP	GO:0071496	cellular response to external stimulus	11/397	211/13697	0.0437568956784342	0.195413743359297	0.156337384498793	Glul/Atp1a2/Slc1a2/Rragd/Wnt4/Hrk/Cadps2/Sox9/Fam107a/Klf10/Fads1	11
IP	BP	GO:0006020	inositol metabolic process	2/425	11/13697	0.0438962938158239	0.287840435500945	0.255554272777916	Ppip5k2/Ppip5k1	2
IP	BP	GO:0006105	succinate metabolic process	2/425	11/13697	0.0438962938158239	0.287840435500945	0.255554272777916	Gad2/Aldh5a1	2
IP	BP	GO:0007512	adult heart development	2/425	11/13697	0.0438962938158239	0.287840435500945	0.255554272777916	Myh10/Adra1a	2
IP	BP	GO:0007635	chemosensory behavior	2/425	11/13697	0.0438962938158239	0.287840435500945	0.255554272777916	Shank1/Kalrn	2
IP	BP	GO:0016188	synaptic vesicle maturation	2/425	11/13697	0.0438962938158239	0.287840435500945	0.255554272777916	Unc13b/Unc13a	2
IP	BP	GO:0021670	lateral ventricle development	2/425	11/13697	0.0438962938158239	0.287840435500945	0.255554272777916	Rpgrip1l/Myh10	2
IP	BP	GO:0021877	forebrain neuron fate commitment	2/425	11/13697	0.0438962938158239	0.287840435500945	0.255554272777916	Lhx6/Dlx1	2
IP	BP	GO:0031269	pseudopodium assembly	2/425	11/13697	0.0438962938158239	0.287840435500945	0.255554272777916	Srgap2/Apc	2
IP	BP	GO:0034086	maintenance of sister chromatid cohesion	2/425	11/13697	0.0438962938158239	0.287840435500945	0.255554272777916	Nipbl/Atrx	2
IP	BP	GO:0034088	maintenance of mitotic sister chromatid cohesion	2/425	11/13697	0.0438962938158239	0.287840435500945	0.255554272777916	Nipbl/Atrx	2
IP	BP	GO:0045161	neuronal ion channel clustering	2/425	11/13697	0.0438962938158239	0.287840435500945	0.255554272777916	Cntnap2/Sptbn4	2
IP	BP	GO:0051967	negative regulation of synaptic transmission, glutamatergic	2/425	11/13697	0.0438962938158239	0.287840435500945	0.255554272777916	Grik3/Grik1	2
IP	BP	GO:0072393	microtubule anchoring at microtubule organizing center	2/425	11/13697	0.0438962938158239	0.287840435500945	0.255554272777916	Nin/Bicd2	2
IP	BP	GO:0098887	neurotransmitter receptor transport, endosome to postsynaptic membrane	2/425	11/13697	0.0438962938158239	0.287840435500945	0.255554272777916	Grip2/Grip1	2
IP	BP	GO:1903799	negative regulation of production of miRNAs involved in gene silencing by miRNA	2/425	11/13697	0.0438962938158239	0.287840435500945	0.255554272777916	Ncor2/Ncor1	2
IP	BP	GO:0042310	vasoconstriction	6/425	83/13697	0.0439944702077357	0.287840435500945	0.255554272777916	Pde5a/Nos1/Grip2/Oxtr/Dock4/Adra1a	6
IP	BP	GO:0043648	dicarboxylic acid metabolic process	6/425	83/13697	0.0439944702077357	0.287840435500945	0.255554272777916	Gad2/Got2/Mdh1/Aldh5a1/Apc/Got1	6
IP	BP	GO:0001558	regulation of cell growth	18/425	374/13697	0.0440083261047989	0.287840435500945	0.255554272777916	Syt2/Ncoa3/4932438A13Rik/Slit2/Plxna4/Clstn3/Ntrk3/Unc13a/Minar1/Golga4/Akap6/Dbn1/Map1b/Epb41l3/Myo5b/Adnp2/Smarca2/Sema4g	18
Input	MF	GO:0001540	amyloid-beta binding	4/396	46/13615	0.0441125251955715	0.189913214154371	0.149751061892578	Prnp/Cst3/Apoe/Clu	4
Input	MF	GO:0022824	transmitter-gated ion channel activity	4/396	46/13615	0.0441125251955715	0.189913214154371	0.149751061892578	Gabra2/Gabra5/Gabrb3/Ptk2b	4
Input	MF	GO:0022835	transmitter-gated channel activity	4/396	46/13615	0.0441125251955715	0.189913214154371	0.149751061892578	Gabra2/Gabra5/Gabrb3/Ptk2b	4
IP	MF	GO:0004143	diacylglycerol kinase activity	2/424	11/13615	0.0441877504340984	0.234871826631694	0.199043920874317	Dgkb/Dgkg	2
IP	MF	GO:0030548	acetylcholine receptor regulator activity	2/424	11/13615	0.0441877504340984	0.234871826631694	0.199043920874317	Lypd6b/Lypd6	2
IP	MF	GO:0043395	heparan sulfate proteoglycan binding	2/424	11/13615	0.0441877504340984	0.234871826631694	0.199043920874317	Slit2/Atp1a3	2
IP	MF	GO:0099602	neurotransmitter receptor regulator activity	2/424	11/13615	0.0441877504340984	0.234871826631694	0.199043920874317	Lypd6b/Lypd6	2
Input	CC	GO:0005767	secondary lysosome	2/397	12/13939	0.0442231697091893	0.119050171485348	0.0785986814260946	Lamp1/Fth1	2
Input	CC	GO:0031528	microvillus membrane	2/397	12/13939	0.0442231697091893	0.119050171485348	0.0785986814260946	Itgav/Slc9a3r1	2
Input	CC	GO:0032156	septin cytoskeleton	2/397	12/13939	0.0442231697091893	0.119050171485348	0.0785986814260946	Sept7/Sept5	2
Input	CC	GO:0045275	respiratory chain complex III	2/397	12/13939	0.0442231697091893	0.119050171485348	0.0785986814260946	COX1/CYTB	2
IP	BP	GO:0030336	negative regulation of cell migration	12/425	222/13697	0.0443680048199509	0.289658521338353	0.257168429604833	Erbb4/Srgap2/Dusp10/Slit2/Ppargc1a/Limch1/Srgap3/Ndrg4/Adarb1/Nf1/Robo1/Ptprm	12
Input	CC	GO:0005834	heterotrimeric G-protein complex	3/397	28/13939	0.0443814241305578	0.119050171485348	0.0785986814260946	Gng12/Gnao1/Gnai2	3
Input	CC	GO:0044305	calyx of Held	3/397	28/13939	0.0443814241305578	0.119050171485348	0.0785986814260946	Adora1/Cplx2/Sept5	3
Input	CC	GO:1905360	GTPase complex	3/397	28/13939	0.0443814241305578	0.119050171485348	0.0785986814260946	Gng12/Gnao1/Gnai2	3
Input	BP	GO:0003300	cardiac muscle hypertrophy	6/397	89/13697	0.0444359946020664	0.196365709672031	0.157098988677217	Atp2b4/Rgs4/Ppp3ca/Mtpn/Foxp1/Smad3	6
Input	BP	GO:0007189	adenylate cyclase-activating G protein-coupled receptor signaling pathway	6/397	89/13697	0.0444359946020664	0.196365709672031	0.157098988677217	Ramp1/Atp2b4/Pde4b/Gpr26/Gnai2/Slc9a3r1	6
Input	BP	GO:0051282	regulation of sequestering of calcium ion	6/397	89/13697	0.0444359946020664	0.196365709672031	0.157098988677217	Dbi/Itgav/Fkbp1a/Snca/Ptk2b/Htr2c	6
Input	MF	GO:0032549	ribonucleoside binding	15/396	317/13615	0.0445004459836868	0.189913214154371	0.149751061892578	Rap2b/Rragd/Ak4/Arl8b/Rasd2/Gnao1/Sept7/Mras/Gnai2/Rab15/Diras2/Rap2a/Arf3/Sept5/Rab31	15
Input	BP	GO:0043279	response to alkaloid	5/397	67/13697	0.0445795138944771	0.196365709672031	0.157098988677217	Fkbp1a/Snca/Srr/Cacng4/Homer1	5
Input	BP	GO:0043525	positive regulation of neuron apoptotic process	5/397	67/13697	0.0445795138944771	0.196365709672031	0.157098988677217	Prnp/Fgfr3/Hrk/Cdk5r1/Egr1	5
Input	BP	GO:0045445	myoblast differentiation	5/397	67/13697	0.0445795138944771	0.196365709672031	0.157098988677217	Sox9/Cxcl14/Pik3r1/Sox8/Epas1	5
Input	BP	GO:0070373	negative regulation of ERK1 and ERK2 cascade	5/397	67/13697	0.0445795138944771	0.196365709672031	0.157098988677217	Sirpa/Camk2n1/Slc9a3r1/Rgs14/Ndrg2	5
Input	BP	GO:0071277	cellular response to calcium ion	5/397	67/13697	0.0445795138944771	0.196365709672031	0.157098988677217	Nlgn1/Hpca/Clic4/Neurod2/Nrxn1	5
Input	BP	GO:0030258	lipid modification	10/397	186/13697	0.044617733436003	0.196365709672031	0.157098988677217	Dbi/B3galt1/Plppr4/Plpp3/Apoe/Pik3r1/Apod/Pla2g7/Plpp6/Scd1	10
IP	CC	GO:0019897	extrinsic component of plasma membrane	9/425	153/13939	0.0447710723340234	0.12698704152923	0.0862575045925044	Cdh7/Usp8/Kcnab1/Mcf2l/Apc2/Kcnip1/Cdh9/Shank3/Apc	9
IP	BP	GO:1990138	neuron projection extension	10/425	174/13697	0.0448831449634588	0.292482994293127	0.259676090249113	Syt2/Slit2/Plxna4/Ntrk3/Unc13a/Golga4/Dbn1/Map1b/Myo5b/Sema4g	10
Input	BP	GO:0006470	protein dephosphorylation	11/397	212/13697	0.0450093797895376	0.196365709672031	0.157098988677217	Slc39a10/Adora1/Ptprj/Fkbp1a/Ppp3ca/Ptp4a2/Ppp2r2c/Arpp19/Gnai2/Ppp3r1/Ywhae	11
Input	BP	GO:0099504	synaptic vesicle cycle	11/397	212/13697	0.0450093797895376	0.196365709672031	0.157098988677217	Nlgn1/Cadps2/Snca/Slc17a6/Cdk5r1/Nrn1/Cplx2/Sept5/Nrxn1/Cdh2/Camk2a	11
Input	BP	GO:0002683	negative regulation of immune system process	16/397	346/13697	0.0450183640130765	0.196365709672031	0.157098988677217	Adora1/Ptprj/Meis2/Prnp/Sdc4/Htra1/Igf2/Kitl/Sox9/Id2/Pik3r1/Ptk2b/Nov/Tmbim6/Apod/Gpr17	16
Input	BP	GO:0009314	response to radiation	16/397	346/13697	0.0450183640130765	0.196365709672031	0.157098988677217	Nucks1/Atp1a2/Slc1a2/Meis2/Slc7a11/Gpr88/Bhlhe40/Cck/Rpl26/Id2/Net1/Rgs14/Pik3r1/Slc1a3/Egr1/Synpo	16
IP	BP	GO:0001963	synaptic transmission, dopaminergic	3/425	26/13697	0.0454799187405104	0.293248131732397	0.260355404611348	Rab3b/Cntnap4/Crhbp	3
IP	BP	GO:0015804	neutral amino acid transport	3/425	26/13697	0.0454799187405104	0.293248131732397	0.260355404611348	Slc32a1/Slc6a17/Slc38a1	3
IP	BP	GO:0034067	protein localization to Golgi apparatus	3/425	26/13697	0.0454799187405104	0.293248131732397	0.260355404611348	Vps13d/Vps13c/Bicd2	3
IP	BP	GO:0048384	retinoic acid receptor signaling pathway	3/425	26/13697	0.0454799187405104	0.293248131732397	0.260355404611348	Esrrg/Actn4/Zfp536	3
IP	BP	GO:0048278	vesicle docking	5/425	63/13697	0.0454968892673676	0.293248131732397	0.260355404611348	Stxbp3/Unc13b/Rab3b/Unc13a/Ndrg4	5
IP	BP	GO:0060976	coronary vasculature development	5/425	63/13697	0.0454968892673676	0.293248131732397	0.260355404611348	Cntrl/Dync2h1/Setd2/Myh10/Robo1	5
Input	BP	GO:0006704	glucocorticoid biosynthetic process	2/397	12/13697	0.0456475297140781	0.196365709672031	0.157098988677217	Wnt4/Dkk3	2
Input	BP	GO:0006910	phagocytosis, recognition	2/397	12/13697	0.0456475297140781	0.196365709672031	0.157098988677217	Sirpa/Mfge8	2
Input	BP	GO:0007183	SMAD protein complex assembly	2/397	12/13697	0.0456475297140781	0.196365709672031	0.157098988677217	Fkbp1a/Smad3	2
Input	BP	GO:0009084	glutamine family amino acid biosynthetic process	2/397	12/13697	0.0456475297140781	0.196365709672031	0.157098988677217	Glul/Slc1a3	2
Input	BP	GO:0010310	regulation of hydrogen peroxide metabolic process	2/397	12/13697	0.0456475297140781	0.196365709672031	0.157098988677217	Snca/COX2	2
Input	BP	GO:0017014	protein nitrosylation	2/397	12/13697	0.0456475297140781	0.196365709672031	0.157098988677217	Atp2b4/Ddah1	2
Input	BP	GO:0021516	dorsal spinal cord development	2/397	12/13697	0.0456475297140781	0.196365709672031	0.157098988677217	Lmo4/Daam2	2
Input	BP	GO:0023019	signal transduction involved in regulation of gene expression	2/397	12/13697	0.0456475297140781	0.196365709672031	0.157098988677217	Pdgfra/Smad3	2
Input	BP	GO:0030502	negative regulation of bone mineralization	2/397	12/13697	0.0456475297140781	0.196365709672031	0.157098988677217	Sox9/Ptk2b	2
Input	BP	GO:0031106	septin ring organization	2/397	12/13697	0.0456475297140781	0.196365709672031	0.157098988677217	Sept7/Sept5	2
Input	BP	GO:0031223	auditory behavior	2/397	12/13697	0.0456475297140781	0.196365709672031	0.157098988677217	Slc1a3/Nrxn1	2
Input	BP	GO:0032185	septin cytoskeleton organization	2/397	12/13697	0.0456475297140781	0.196365709672031	0.157098988677217	Sept7/Sept5	2
Input	BP	GO:0032769	negative regulation of monooxygenase activity	2/397	12/13697	0.0456475297140781	0.196365709672031	0.157098988677217	Atp2b4/Snca	2
Input	BP	GO:0035815	positive regulation of renal sodium excretion	2/397	12/13697	0.0456475297140781	0.196365709672031	0.157098988677217	Gnai2/Ednrb	2
Input	BP	GO:0042044	fluid transport	2/397	12/13697	0.0456475297140781	0.196365709672031	0.157098988677217	Ednrb/Aqp4	2
Input	BP	GO:0048484	enteric nervous system development	2/397	12/13697	0.0456475297140781	0.196365709672031	0.157098988677217	Ednrb/Sox8	2
Input	BP	GO:0050746	regulation of lipoprotein metabolic process	2/397	12/13697	0.0456475297140781	0.196365709672031	0.157098988677217	Itgav/Apod	2
Input	BP	GO:0072079	nephron tubule formation	2/397	12/13697	0.0456475297140781	0.196365709672031	0.157098988677217	Sox9/Sox8	2
[truncated: 7,418 more rows]
