# Supplementary material for: TrkB Signaling Influences Gene Expression in Cortistatin-Expressing Interneurons
Source: eNeuro. 2020 Feb 6;7(1):ENEURO.0310-19.2019. doi: 10.1523/ENEURO.0310-19.2019 (PMC7031852; doi:10.1523/ENEURO.0310-19.2019)
Supplement: Figure 3-1 — Differential gene expression analysis of CortCre IP vs CortCre;TrkBflox/flox IP for all expressed genes. Columns represent Symbol (mouse gene symbol), logFC (log2 fold change comparing experimental to control animals; positive values indicate higher expression in experimental samples), t [moderated t statistic [with empirical Bayes)], P.Value (corresponding p value from t statistic), adj.P.Val (Benjamini–Hochberg-adjusted p value to control the FDR), B (log odds of differential expression signal), gene_type (gencode class of gene), EntrezID (Entrez Gene ID), AveExpr [average expression on the log2(counts per million + 0.5) scale], Length (coding gene length), and ensemblID (Ensembl gene ID). Download Figure 3-1, CSV file. [file sup_enu-eN-NWR-0310-19-s06.csv]

Symbol	logFC	t	P.Value	adj.P.Val	B	gene_type	EntrezID	AveExpr	Length	ensemblID
Xkr4	-0.264753126153004	-5.29946111382649	3.1624900251547e-05	0.00391013329017898	1.86632277893727	protein_coding	497097	8.39690505843066	6094	ENSMUSG00000051951
Gm37180	-0.665206599122308	-1.13149715584421	0.270858406633304	0.793549805905396	-4.75204831475057	TEC	NA	-0.684660721165685	2819	ENSMUSG00000103377
Gm37363	-0.408993624097669	-0.653054032344702	0.520950660757502	0.886961696001497	-5.05965729924293	TEC	NA	-0.253903719082107	2233	ENSMUSG00000104017
Gm37329	-0.0953402965082208	-0.146206344179218	0.885181096653738	0.982222825310254	-5.19638650299184	TEC	NA	-0.84086648099203	2057	ENSMUSG00000103201
Gm7341	0.163152982408681	0.317092060330769	0.75436797955241	0.953600505012044	-5.18080534237808	processed_pseudogene	NA	-1.84083712570273	926	ENSMUSG00000103147
Gm38148	-0.303752392906036	-0.491198326444897	0.628483349938679	0.916090009117505	-5.12381185709044	TEC	NA	-0.310682638844232	3012	ENSMUSG00000103161
Gm19938	-0.563648557817046	-1.03855282013552	0.311061053920942	0.81516604132127	-4.84289842919159	sense_intronic	NA	-0.0422280303373655	3259	ENSMUSG00000102331
Gm10568	-0.244516539330472	-0.470134688105882	0.643202393689678	0.921277545874487	-5.1455930294614	TEC	NA	-0.301430029478503	1634	ENSMUSG00000102348
Sox17	-0.0804394330706852	-0.180020679995707	0.858897044264323	0.978067162438986	-5.27632556963744	protein_coding	20671	0.362242897330615	4772	ENSMUSG00000025902
Gm6085	0.470270120551112	1.36050362385242	0.188385787399386	0.724749272578754	-4.69232846086097	processed_pseudogene	NA	1.20701549310094	1470	ENSMUSG00000098104
Gm6123	-0.689546767497378	-1.15700322096188	0.260523966289166	0.787743866671695	-4.73124192752929	processed_pseudogene	NA	-1.04737042239242	1069	ENSMUSG00000103922
Mrpl15	0.138915891018648	1.1334889817806	0.270040649943202	0.793549805905396	-5.88016969120407	protein_coding	27395	4.9001145690773	8487	ENSMUSG00000033845
Gm37144	-0.327317634986216	-0.5572737604877	0.583351023489685	0.905123261418965	-5.09863399658813	TEC	NA	-1.64734311779545	1150	ENSMUSG00000102275
Lypla1	-0.292729904252309	-2.76177091356122	0.0118268835107617	0.230417870655605	-3.25738781390371	protein_coding	18777	5.1165107470496	7145	ENSMUSG00000025903
Tcea1	0.226690477638847	2.33187943669644	0.0299589442667505	0.373376560105672	-4.33129531816041	protein_coding	21399	6.1184818985628	3017	ENSMUSG00000033813
Gm6104	0.935040002267142	1.44871831449817	0.162481847066678	0.69742777535584	-4.50729063264041	processed_pseudogene	NA	0.3245273975012	603	ENSMUSG00000062588
Gm37277	0.287803745166759	0.833668652367838	0.414039030794684	0.855012319629012	-5.09812392789127	TEC	NA	0.904004912788822	1111	ENSMUSG00000103280
Rgs20	0.120174722450069	0.582284391149336	0.566700069397305	0.898478815767082	-5.91656944689143	protein_coding	58175	3.43785593509252	4239	ENSMUSG00000002459
Gm17100	-0.580960673889016	-1.16657056587337	0.256723984868229	0.785786054233338	-4.73344692821837	processed_pseudogene	NA	-2.16641134200344	272	ENSMUSG00000091305
Gm37079	0.321806437307714	0.612704516266477	0.546782964857408	0.891061508840389	-5.07603343745198	TEC	NA	-1.64734311779545	2135	ENSMUSG00000102653
Gm16041	0.0769820096682041	0.176948284888004	0.86127879049209	0.978067162438986	-5.20235062016326	antisense	NA	-0.232942155165776	3725	ENSMUSG00000085623
Atp6v1h	0.0077671616479124	0.114998172198398	0.909561152587402	0.983525875289808	-7.22854225159234	protein_coding	108664	7.8852338803357	9746	ENSMUSG00000033793
Oprk1	-0.604771694966094	-2.13327518550636	0.0451120559453833	0.4412692194436	-3.85356133642113	protein_coding	18387	2.46760265966207	9151	ENSMUSG00000025905
Npbwr1	-0.212715069758185	-0.580029919466079	0.568190912804011	0.898902840502821	-5.44496283475083	protein_coding	226304	1.72328036291677	3692	ENSMUSG00000033774
Rb1cc1	-0.0514769009850775	-0.746839705914174	0.463607518657464	0.870764361983023	-7.00235049310293	protein_coding	12421	8.10992689138941	14690	ENSMUSG00000025907
4732440D04Rik	0.299606751806772	0.592577422799121	0.559919170173645	0.896273026528503	-5.28896056069998	antisense	NA	1.16114334794121	5428	ENSMUSG00000090031
Gm19026	0.0748816687732113	0.203738544756137	0.840558864328679	0.975584701341616	-5.47568684479393	processed_pseudogene	NA	1.37620762788714	4530	ENSMUSG00000103845
St18	-0.493402584851773	-1.60850917111268	0.122956919029653	0.639258551682999	-4.54813242151995	protein_coding	240690	2.01885228609262	6464	ENSMUSG00000033740
Gm37108	-0.1014357152241	-0.180022320271342	0.85889577307524	0.978067162438986	-5.20091086195954	processed_pseudogene	NA	-1.63809050842972	626	ENSMUSG00000102135
Pcmtd1	0.19315540699036	3.1652725993371	0.00474611794154975	0.136254743668855	-2.83827163278491	protein_coding	319263	7.2331270613939	6654	ENSMUSG00000051285
Gm26983	0.388700940334899	0.593018790457429	0.559629350852567	0.896273026528503	-5.08747342606455	processed_pseudogene	NA	-1.80038489010521	388	ENSMUSG00000098201
Gm38372	0.149166796776386	0.512269374138175	0.61391619987864	0.910283611647333	-5.67018896618138	TEC	NA	2.49418056606489	4028	ENSMUSG00000103509
Gm9826	0.633869703743029	1.05740811574374	0.302579549008198	0.809234146028364	-4.82484331787094	processed_pseudogene	NA	-0.0576378399971809	1299	ENSMUSG00000048538
Gm26901	0.0605364406240017	0.0935251039576258	0.926390901255151	0.984250270339761	-5.20116190770946	lincRNA	NA	-0.996194685194028	4339	ENSMUSG00000097797
Sntg1	-0.234117558592781	-2.97843169783007	0.00727210239733097	0.173702405290024	-2.99330671817162	protein_coding	71096	5.9990886856549	10908	ENSMUSG00000025909
Gm38024	-0.932500902472428	-1.66220789872202	0.111627729870667	0.618315480462701	-4.2660579073506	TEC	NA	-1.28131666589722	2532	ENSMUSG00000102647
Gm38008	0.160390352907921	0.334203146915331	0.741607856327416	0.950483676245174	-5.18459777086011	processed_pseudogene	NA	-2.16641134200344	518	ENSMUSG00000103819
Gm37143	-0.346856019206787	-0.577325233506021	0.56998213050975	0.900000849538685	-5.08377283409638	TEC	NA	-1.14923645750379	3259	ENSMUSG00000102871
Rrs1	0.0962917190885219	0.692827913953507	0.496161874056881	0.883599363338921	-6.11934671011065	protein_coding	59014	4.34083037020707	2048	ENSMUSG00000061024
Adhfe1	-0.0886163821303332	-0.35328527648591	0.727467521110895	0.945457880614436	-5.59536036457566	protein_coding	76187	1.98885658451023	3780	ENSMUSG00000025911
2610203C22Rik	0.393662359347981	0.953322191220142	0.351490263358985	0.836555431711047	-4.99443343191861	processed_transcript	NA	0.796500533391823	4910	ENSMUSG00000079671
Gm6161	-1.26379881645623	-1.38273317623283	0.181567249770584	0.717029882737998	-4.60613011840785	processed_pseudogene	NA	0.397048803053636	1102	ENSMUSG00000081441
3110035E14Rik	0.0389382636429606	0.35854631413441	0.723586176821279	0.944225767734569	-6.8884319968602	protein_coding	76982	6.66517289720891	3256	ENSMUSG00000067879
Mybl1	-0.479007015684433	-1.85815217159072	0.0775114132132977	0.542174470999994	-4.35839787368413	protein_coding	17864	2.79880289197766	5402	ENSMUSG00000025912
Vcpip1	-0.0428258231968969	-0.776357621435979	0.44636894865909	0.864936794882033	-6.93669502983703	protein_coding	70675	7.92759140211234	9749	ENSMUSG00000045210
Sgk3	0.110516854127456	0.505134148984558	0.618831136531271	0.912204032357707	-5.8209644029302	protein_coding	170755	2.98802604298725	14311	ENSMUSG00000025915
Gm6195	-0.326747463781665	-0.625259923846563	0.538672272703478	0.888468931201793	-5.07261083092118	processed_pseudogene	NA	-1.80038489010521	357	ENSMUSG00000046334
Gm22607	0.388959772260764	0.856941105311248	0.401345924235482	0.855012319629012	-4.95756663139874	snRNA	NA	-2.29849155039687	105	ENSMUSG00000088916
Mcmdc2	-0.051047319307101	-0.144773605916252	0.886298001652579	0.982596603094962	-5.41211983363026	protein_coding	240697	1.06422064532162	5916	ENSMUSG00000046101
Snhg6	0.0550147501377523	0.190596962156969	0.850708905393405	0.978067162438986	-5.72619159358093	lincRNA	NA	2.29501732937347	1146	ENSMUSG00000098234
Ppp1r42	-0.278894664994203	-0.455544992693748	0.653486921391012	0.924063852003029	-5.13298512112613	protein_coding	69312	-1.4748106738045	1523	ENSMUSG00000025916
Cops5	-0.0818495140376893	-0.751388043736747	0.460925557078863	0.870764361983023	-6.52634800704374	protein_coding	26754	6.04632376814028	3766	ENSMUSG00000025917
Cspp1	0.224198729942267	1.24400064030095	0.227481958041911	0.759759979428767	-5.58217413588476	protein_coding	211660	4.28929218280569	17553	ENSMUSG00000056763
Arfgef1	0.0401517341797622	0.70459923055943	0.488957003852907	0.880089375637715	-7.08541144630375	protein_coding	211673	8.32923264603695	11318	ENSMUSG00000067851
Gm26348	-0.0238122384449935	-0.0446855856269392	0.964788654428031	0.993118952836936	-5.21199247713509	misc_RNA	NA	-1.63809050842972	240	ENSMUSG00000088153
Gm37569	0.839609749755598	1.3436748506289	0.193681440965462	0.728480150849501	-4.57550034596288	TEC	NA	-0.770200072112451	1722	ENSMUSG00000102556
Prex2	0.0239898420873122	0.194154785556498	0.847958278639776	0.978067162438986	-6.82217124663393	protein_coding	109294	6.17374174836839	16609	ENSMUSG00000048960
Gm24173	-0.580960673889016	-1.16657056587337	0.256723984868229	0.785786054233338	-4.73344692821837	snoRNA	NA	-2.16641134200344	128	ENSMUSG00000077318
A830018L16Rik	0.263467603628632	3.38476552141254	0.00285548100484237	0.0961829507942693	-2.18244977809483	protein_coding	320492	6.42323282607602	9183	ENSMUSG00000057715
Gm38178	0.980745345184203	1.66881215061129	0.110297385929316	0.616751310552764	-4.25960448384399	TEC	NA	-1.41339687429065	2471	ENSMUSG00000103825
Gm2383	0.110588495864491	0.201049489125652	0.842633531093523	0.975782693796437	-5.20296159530785	processed_pseudogene	NA	-1.84083712570273	807	ENSMUSG00000097628
Sulf1	0.25152554528915	0.9959248840198	0.330852648694305	0.824679704364303	-5.40995645973315	protein_coding	240725	2.77305183639536	11294	ENSMUSG00000016918
Slco5a1	0.742271591363804	2.66482984173425	0.014650526965723	0.26492221600501	-2.90246268386761	protein_coding	240726	2.2144455003378	13137	ENSMUSG00000025938
Ncoa2	-0.0332340186214866	-0.640821698440177	0.528710137179061	0.886961696001497	-7.01442699411826	protein_coding	17978	7.84550316012987	15642	ENSMUSG00000005886
Gm38376	-0.603590527392767	-0.925659619949907	0.365350569666856	0.845130303785432	-4.89759290816513	TEC	NA	-1.09707526735567	2253	ENSMUSG00000103506
Gm37409	-0.164781587725924	-0.252875203722065	0.802873231747995	0.964111890439221	-5.18739126688452	TEC	NA	-1.56643864660041	1626	ENSMUSG00000103495
Gm27881	0.144031756147061	0.2235318053892	0.825325480746807	0.970937258677682	-5.2050530534725	miRNA	NA	-2.04358374297574	82	ENSMUSG00000099183
Gm37702	-0.516405294981439	-0.821024185783948	0.421041359066949	0.856514956750019	-4.96412297102971	TEC	NA	-1.39243531037432	1872	ENSMUSG00000104170
Gm23169	0.257304027449945	0.542166932292014	0.593525891785547	0.9098499305671	-5.10982677096869	snRNA	NA	-1.84083712570273	112	ENSMUSG00000087782
Gm38120	0.541650879439949	0.899879568413781	0.378593448164469	0.855012319629012	-4.94335241135142	TEC	NA	0.012111694377609	4642	ENSMUSG00000103085
Gm38380	0.533905955456472	0.847225907641748	0.406613949442421	0.855012319629012	-4.94803358640021	TEC	NA	-1.17945063078585	2248	ENSMUSG00000102664
Gm29570	0.0869641457919688	0.168072358139039	0.868167019976584	0.979992765267274	-5.21590389352852	antisense	NA	-2.16641134200344	681	ENSMUSG00000101476
Tram1	-0.0988873762713305	-0.750645355457712	0.461362851443496	0.870764361983023	-6.26910233346381	protein_coding	72265	5.01830756152512	3162	ENSMUSG00000025935
Lactb2	-0.0893871780034157	-0.603524422198544	0.552754100993825	0.893916581769038	-6.18711429547623	protein_coding	212442	4.36377747728098	4566	ENSMUSG00000025937
Gm5523	-0.634002490051866	-1.15345485299309	0.261943893357641	0.789090219864181	-4.7383175613223	processed_pseudogene	NA	-1.64734311779545	997	ENSMUSG00000097711
Eya1	-0.217893488281529	-1.73197549747164	0.0982406519914386	0.591136407750936	-5.0026535329568	protein_coding	14048	4.56699532428404	7808	ENSMUSG00000025932
Gm9947	0.01074102977928	0.0178675189794654	0.985916625758904	0.997261491140859	-5.2059387863836	antisense	NA	-0.568754433781947	3566	ENSMUSG00000054493
Msc	-0.61627261265327	-1.03269834369815	0.313728492460025	0.816079259637882	-4.82589473608919	protein_coding	17681	-1.32176890149474	2546	ENSMUSG00000025930
Smt3h2-ps4	0.573299778153154	1.15031219778795	0.263206258083687	0.789544243242116	-4.74792938924142	processed_pseudogene	NA	-2.16641134200344	288	ENSMUSG00000081201
Trpa1	1.60898237364765	2.6900021100615	0.0138614121944155	0.256266788973019	-3.00681586312946	protein_coding	277328	-1.22581674316288	4263	ENSMUSG00000032769
Gm10566	0.0285923860716512	0.0451475092789489	0.964424925756363	0.993118952836936	-5.20351487344244	processed_pseudogene	NA	-0.924542823364716	996	ENSMUSG00000073737
Kcnb2	0.315928548531773	3.66046563772976	0.00149705465135899	0.0631834599568582	-1.51898987317768	protein_coding	98741	6.2305648244536	15165	ENSMUSG00000092083
Gm38116	-0.488510798553258	-0.818666319648272	0.422355328971973	0.857027346812122	-4.96323263029934	TEC	NA	-1.08782265798994	1533	ENSMUSG00000102937
Gm37138	0.731500562670046	1.1545829064524	0.261491866139688	0.789090219864181	-4.73753322388959	TEC	NA	-1.5859293182816	2089	ENSMUSG00000104149
Terf1	0.0450595313354217	0.238926870289172	0.813525386911854	0.966681764450039	-6.0319837767502	protein_coding	21749	3.34645273150393	4608	ENSMUSG00000025925
Gm37509	0.0125673769204201	0.0193370238239743	0.984758491559997	0.997183872326227	-5.20441833293161	TEC	NA	-0.946489840230779	3169	ENSMUSG00000104379
Sbspon	-0.128520255780145	-0.183455876914785	0.856235684706666	0.978067162438986	-5.19447111831717	protein_coding	226866	-1.28131666589722	2748	ENSMUSG00000032719
4930444P10Rik	-0.087791898669037	-0.156172653320276	0.877418673325364	0.981129674130925	-5.19974324466903	protein_coding	75799	-1.44459650052244	2063	ENSMUSG00000067795
Rpl7	0.0594446836833927	0.816947118902838	0.423315014714549	0.857027346812122	-6.58314558942981	protein_coding	19989	6.52764308856449	2687	ENSMUSG00000043716
Rdh10	-0.061128500038062	-0.265734530008262	0.793087421603495	0.963035169525294	-5.78169585402727	protein_coding	98711	2.54122759985484	4160	ENSMUSG00000025921
Gm38249	0.561409375724571	0.814955186280579	0.424428656943268	0.857027346812122	-4.97207252668664	TEC	NA	-0.35675520714321	2321	ENSMUSG00000104165
Gm28095	0.735913451811168	1.37161999222144	0.184951063041341	0.722048677475012	-4.55289743125325	antisense	NA	-1.5859293182816	1515	ENSMUSG00000100868
Stau2	-0.0425957867111854	-0.801897057707896	0.431774607017459	0.857027346812122	-6.81608401813134	protein_coding	29819	7.49846506042261	6747	ENSMUSG00000025920
Ube2w	0.0838854199191869	1.0272247326535	0.316236985954394	0.818250927939004	-6.21053266216666	protein_coding	66799	5.75170993584996	4930	ENSMUSG00000025939
Gm38342	0.567847343752034	0.912281859483636	0.372183353614758	0.849447592839608	-4.90842457678971	TEC	NA	-0.783210005605558	2980	ENSMUSG00000102457
Eloc	0.061150054136791	0.687172499984816	0.499644914931858	0.884910724807386	-6.64610633888672	protein_coding	67923	6.36566615413716	3026	ENSMUSG00000079658
Tmem70	-0.166116592740071	-1.84518972844485	0.0794489940827754	0.546698875489367	-5.02465410205542	protein_coding	70397	5.35592484254112	1820	ENSMUSG00000025940
Ly96	-0.486319555249008	-1.06914476310902	0.297384287267439	0.806848622657862	-4.83853248926152	protein_coding	17087	0.170219781658476	1021	ENSMUSG00000025779
Jph1	-0.213811108655367	-1.23668586856075	0.230130704652703	0.761959562349871	-5.30959972721321	protein_coding	57339	3.26764981832092	4998	ENSMUSG00000042686
Gdap1	-0.060634482081116	-1.08067705328095	0.292342173572517	0.803199601324174	-6.56196513482435	protein_coding	14545	7.53167969912396	7731	ENSMUSG00000025777
Rbm6-ps1	0.555389820540342	1.58436601060802	0.128356720256772	0.649701389986581	-4.47537780522901	processed_pseudogene	NA	1.45788175738114	2870	ENSMUSG00000101589
Pi15	-0.135482261532372	-0.387484884962601	0.702375474525193	0.938735898616628	-5.55456691598193	protein_coding	94227	1.83136148861879	6923	ENSMUSG00000067780
Crispld1	-0.0351760505747857	-0.149202399764341	0.882846287241759	0.98195557099548	-5.92046089480869	protein_coding	83691	2.91144407188565	4515	ENSMUSG00000025776
Gm28756	-0.0293951049243766	-0.0655385701837554	0.948377650376603	0.988807620079725	-5.35288446785098	processed_transcript	NA	0.694311173526808	2570	ENSMUSG00000109887
Gm28755	0.166961242434805	0.383195937384	0.705503917691056	0.938735898616628	-5.17316520619168	unprocessed_pseudogene	NA	-2.29849155039687	199	ENSMUSG00000102001
Gm4849	0.464280713791689	0.918916285796006	0.368784198867374	0.847985627243634	-4.90790930465927	processed_pseudogene	NA	-0.334808190277147	2246	ENSMUSG00000100204
Mcm3	-0.405407459931556	-0.696276928999095	0.49404455180251	0.881757188898558	-5.0369646937158	protein_coding	17215	-0.305079456280496	3752	ENSMUSG00000041859
Paqr8	0.510589476408837	7.19387151095003	4.87543265139339e-07	0.000143466377201489	6.37634530348493	protein_coding	74229	6.6281043817442	5488	ENSMUSG00000025931
Gm24171	0.403805624703359	0.836178308437107	0.412658067636029	0.855012319629012	-4.96839097236159	snoRNA	NA	-2.16641134200344	131	ENSMUSG00000077314
Gm28064	0.437017705554778	0.8295075341085	0.416335191293918	0.855012319629012	-4.95813221890629	processed_pseudogene	NA	-0.844623805119408	858	ENSMUSG00000100929
Efhc1	0.093728739282896	0.179373532382295	0.859398604612667	0.978067162438986	-5.21562477154651	protein_coding	71877	-0.0443436874905198	2208	ENSMUSG00000041809
Tram2	0.142301103084434	0.374666361096755	0.711741433106677	0.940873040638923	-5.26837145237626	protein_coding	170829	0.591638258965659	6661	ENSMUSG00000041779
Gm2693	0.78892143188232	1.5841636442643	0.128402805020119	0.649701389986581	-4.34974197939948	unprocessed_pseudogene	NA	-2.03433113361001	571	ENSMUSG00000100819
Tmem14a	0.095972944545645	0.461646726588799	0.649176941730649	0.9234666217569	-5.9356232946785	protein_coding	75712	3.29143144975853	1351	ENSMUSG00000025933
Gm38224	0.797163182288399	1.51407273233359	0.145214308290301	0.677070630279465	-4.41756201151291	TEC	NA	-1.57667670891587	2100	ENSMUSG00000102633
Gsta3	0.77411927834531	1.33925762168425	0.195090730871062	0.729852533465187	-4.57842175678898	protein_coding	14859	-0.853876414485137	4344	ENSMUSG00000025934
Gm7094	-0.305738475567423	-0.552211118888084	0.586751115370247	0.906746599660789	-5.10423297906048	unprocessed_pseudogene	NA	-1.84083712570273	366	ENSMUSG00000096375
Gm16328	0.225563202720717	0.519549727122526	0.608920432093199	0.9098499305671	-5.12731687499311	processed_pseudogene	NA	-2.29849155039687	196	ENSMUSG00000085679
Kcnq5	0.0792054101186257	1.05228454007307	0.304867737089099	0.811155688271599	-6.3284113130445	protein_coding	226922	6.36543038314692	7689	ENSMUSG00000028033
Gm36949	-0.489458936764101	-0.80400714602198	0.430582224637056	0.857027346812122	-4.97462621557048	TEC	NA	-1.34273046541107	2327	ENSMUSG00000104138
Gm7658	0.17204453581508	0.682450458354001	0.502563765735825	0.886262892591242	-5.60456751771991	processed_pseudogene	NA	2.59060369208781	1124	ENSMUSG00000082935
Gm38243	0.178968782522884	0.330622790699936	0.744271644909069	0.950908626023002	-5.16430438194122	TEC	NA	-0.752995832323499	1567	ENSMUSG00000103748
Gm26580	-0.323399668436405	-0.866843534821575	0.396021878140776	0.855012319629012	-5.14335081199225	lincRNA	NA	1.22327313597108	2095	ENSMUSG00000097109
Rims1	0.226092656043816	4.93315334347923	7.41381210633278e-05	0.00737448061487665	0.866559571244431	protein_coding	116837	9.04532686707456	7080	ENSMUSG00000041670
Gm6420	0.393478108760284	0.652254347888996	0.521456003083886	0.886961696001497	-5.06235898692898	TEC	NA	-1.87105129898479	723	ENSMUSG00000102766
Mir30a	-0.505924766084082	-0.933731095560463	0.361268946268231	0.841901947928104	-4.89966910053831	miRNA	NA	-1.77942332618888	71	ENSMUSG00000065405
Gm27028	0.0298766980313472	0.0590742700835976	0.953462797912274	0.989518310035138	-5.21807171049772	lincRNA	NA	-1.90225092521658	399	ENSMUSG00000097970
Gm29107	0.0856426914731355	0.136672439866688	0.892617841683468	0.983525875289808	-5.20451625352831	lincRNA	NA	-1.57667670891587	347	ENSMUSG00000100775
Ogfrl1	0.0647305207031243	0.821566746101726	0.420739371147267	0.856179551830557	-6.69433249765529	protein_coding	70155	7.03700344907154	8109	ENSMUSG00000026158
B3gat2	-0.148756048166075	-1.02419333418456	0.31763231073495	0.819293373209324	-5.82039930264298	protein_coding	280645	4.25405881053316	6203	ENSMUSG00000026156
Smap1	-0.106981335435418	-1.18387278984802	0.249957088617228	0.77914386295913	-6.11465127984661	protein_coding	98366	6.04949560881934	3575	ENSMUSG00000026155
Sdhaf4	-0.00747763700994427	-0.0310496684493984	0.975529068693096	0.9950495240991	-5.83704626817143	protein_coding	68002	2.62343366393838	874	ENSMUSG00000026154
Fam135a	0.198636098240795	2.05370960652938	0.0529283075359103	0.469149862561404	-4.81070493122295	protein_coding	68187	5.97845833865842	7773	ENSMUSG00000026153
Gm37580	-0.00788139682244932	-0.0138738844751274	0.989064209978874	0.997866358219629	-5.20458170371509	TEC	NA	-0.721796206091707	2800	ENSMUSG00000102398
Col19a1	-0.230080513520823	-2.74066877936925	0.0123935850650292	0.237947176744556	-3.7384935376901	protein_coding	12823	7.14904941056853	6887	ENSMUSG00000026141
Tubb4b-ps2	-1.41395044700613	-2.37592501044512	0.0273076184201441	0.355467465144771	-3.41597491297679	processed_pseudogene	NA	-0.579477935382817	1337	ENSMUSG00000099997
Gm28439	-0.0468141280455721	-0.101278841905641	0.920309313438309	0.984250270339761	-5.60552353022439	unprocessed_pseudogene	NA	1.81963943457544	876	ENSMUSG00000100131
Gm10222	0.986506117385774	1.59736539417956	0.125425187415092	0.645155595128569	-4.33544251174578	unprocessed_pseudogene	NA	-0.406945491391867	294	ENSMUSG00000067736
Gm28438	-0.0880930608434935	-0.238768511894359	0.813646540417938	0.966681764450039	-5.48466977573446	unprocessed_pseudogene	NA	1.43254352143549	345	ENSMUSG00000101939
Gm28437	-0.12391234929772	-0.406451511834661	0.688606348101744	0.934984792183521	-5.60618071179715	unprocessed_pseudogene	NA	2.08300465012687	783	ENSMUSG00000101111
Gm10925	-0.532190876935711	-1.54645008850909	0.137235364198297	0.666423484132321	-4.64576564029744	unprocessed_pseudogene	NA	2.14314142703514	678	ENSMUSG00000100862
Gm28661	0.329539147501703	0.872951988785034	0.392760615508115	0.855012319629012	-5.1376689973217	unprocessed_pseudogene	NA	1.25304977966123	681	ENSMUSG00000102070
Gm29216	0.541680725681598	1.05271005474222	0.30467723380559	0.811155688271599	-5.15365991270582	unprocessed_pseudogene	NA	2.01160918964987	492	ENSMUSG00000101249
Lmbrd1	-0.110457401997211	-1.74671548770067	0.0955953891252129	0.584525110936763	-5.80817815771926	protein_coding	68421	8.12006830651245	5960	ENSMUSG00000073725
Adgrb3	-0.345597245001017	-5.29784516518156	3.17431880828236e-05	0.00391013329017898	2.08422226563697	protein_coding	210933	7.29201667969387	18559	ENSMUSG00000033569
Gm15702	-0.193559396399729	-0.440288409239252	0.664317680815373	0.927200178091917	-5.15399885943942	processed_pseudogene	NA	-2.16641134200344	444	ENSMUSG00000080849
Gm20172	-0.070858026766954	-0.116752312117287	0.908188139899531	0.983525875289808	-5.20080915625744	TEC	100504323	-1.21065025701764	1551	ENSMUSG00000104257
Gm22260	-0.689504787053723	-1.45901642712898	0.159655161560815	0.694082552586871	-4.4738503018768	snRNA	NA	-2.16641134200344	107	ENSMUSG00000096866
Gm37543	0.538953817906805	1.04049706487801	0.310178774175856	0.814790693375896	-4.82773800491527	TEC	NA	-1.84083712570273	1031	ENSMUSG00000102296
Gm37331	0.263792725246164	0.505987614219947	0.618242275027941	0.911911659775619	-5.1783806657908	TEC	NA	0.350102507560632	3375	ENSMUSG00000103209
Gm37211	-0.463114798914975	-0.663023733139714	0.514673344171809	0.886961696001497	-5.04624374127575	TEC	NA	-0.663699157249355	3433	ENSMUSG00000104027
Gm37862	0.293011821542671	0.634903460841498	0.532486896945733	0.887073430224033	-5.061615290121	TEC	NA	-0.52928765113416	2533	ENSMUSG00000102407
Gm38286	0.449088337138242	0.772110824602125	0.448824714571737	0.866683305471325	-5.02769099496391	TEC	NA	0.18263637854079	3105	ENSMUSG00000103214
Gm37880	0.35245231751153	0.584595967505941	0.565173558555921	0.898139868510114	-5.11921942422447	TEC	NA	0.153015541869524	3257	ENSMUSG00000104100
Gm25294	0.820378721840272	1.79504746351076	0.0873472453058966	0.565249262766045	-4.1241995074787	snRNA	NA	-2.03433113361001	104	ENSMUSG00000084740
Gm37011	-0.828243339590975	-1.41111199164447	0.17315003937624	0.711129745290609	-4.51337705765368	TEC	NA	-1.04737042239242	2935	ENSMUSG00000103889
Gm29214	0.0367233001259753	0.0661019701198784	0.947934555089312	0.988807620079725	-5.21620359580576	processed_pseudogene	NA	-1.84083712570273	570	ENSMUSG00000101301
Gm37051	-0.294231566424501	-0.555835069738767	0.584316250535147	0.905671891398265	-5.09193715207988	TEC	NA	-0.804171569521888	2943	ENSMUSG00000104221
Gm38260	0.605143384040279	1.14125430686909	0.266869915919886	0.792533356759869	-4.78555259201423	TEC	NA	0.325592851690001	3995	ENSMUSG00000102250
Gm37628	0.79043751452905	2.05945088325273	0.0523260004285299	0.468311056351026	-3.81274668287257	TEC	NA	0.971144664205378	5440	ENSMUSG00000102317
8030445P17Rik	0.434646445961175	0.713022604153191	0.483838680509089	0.877432138567331	-5.04203434475724	TEC	NA	-0.0809307016352767	2741	ENSMUSG00000103563
Gm38198	0.290598920841749	0.6733733492283	0.508201735393635	0.886961696001497	-5.1653640265623	TEC	NA	0.734933970723059	3581	ENSMUSG00000102465
Gm37077	0.0793048165446485	0.126407325356107	0.900636291069116	0.983525875289808	-5.27010126283791	TEC	NA	0.349826300448302	3691	ENSMUSG00000102659
Gm37895	0.212764049318689	0.369611774189036	0.715447593759604	0.942087638147891	-5.37387736312232	TEC	NA	1.11268446232583	4550	ENSMUSG00000103924
Gm36952	-0.480241358631759	-0.88895722790475	0.384298745604248	0.855012319629012	-4.98128770425792	TEC	NA	0.358801529299693	3625	ENSMUSG00000104132
Gm37602	-0.431552899978009	-0.947488638568504	0.354383022892832	0.838133730843322	-5.05211483144475	TEC	NA	1.09100839991874	3310	ENSMUSG00000102747
2900022M07Rik	0.842820606190044	1.30934672898589	0.204846990407992	0.738564800188151	-4.60542885648761	TEC	NA	-1.08782265798994	1017	ENSMUSG00000102386
2900002M20Rik	1.40874718765197	2.77839511969623	0.0113978901924233	0.225688878043807	-2.88706910925486	TEC	NA	-1.7087569173093	330	ENSMUSG00000103004
Gm9884	0.110615526699112	0.171907509919102	0.865189368227316	0.979312273994665	-5.20010129389832	TEC	NA	-0.326541033861151	1222	ENSMUSG00000104516
Gm7846	0.423979057048779	0.836677986274537	0.412383465337778	0.855012319629012	-4.9690566702716	processed_pseudogene	NA	-2.23707775088302	274	ENSMUSG00000086240
Gm5525	-0.069370180515622	-0.161455780386764	0.873308900982897	0.980956191555755	-5.30965750325075	processed_pseudogene	NA	0.554350010884724	1312	ENSMUSG00000099492
Gm6473	1.19512354954998	2.78054879067586	0.0113434105036249	0.225241647929054	-2.78777739519487	unprocessed_pseudogene	NA	0.641936440539701	1210	ENSMUSG00000100261
Phf3	0.0750306526549284	0.926135347413674	0.365109146739163	0.844863203578271	-6.5920282401724	protein_coding	213109	6.9901731788002	14190	ENSMUSG00000048874
Gm37522	0.709671314816138	1.3042779697464	0.206537462552389	0.740609912070148	-4.62161726709791	TEC	NA	-0.114902199044714	2884	ENSMUSG00000103783
Gm37906	-0.023037527378186	-0.0521585140653236	0.95890533250651	0.991475637099967	-5.30800627658263	TEC	NA	0.528186705808097	3035	ENSMUSG00000104315
Ptp4a1	0.00293779752647641	0.026539874105345	0.97908238820405	0.995662296703561	-6.78015185248634	protein_coding	19243	5.90439543228162	5763	ENSMUSG00000026064
Gm19680	-0.235911979409918	-0.425991321543885	0.674536161044714	0.930403100224649	-5.14370779307113	processed_pseudogene	NA	-0.505162099701244	1513	ENSMUSG00000070960
Khdrbs2	0.172917913575319	0.41322099231534	0.683718349454414	0.933846769464389	-5.37801780506747	protein_coding	170771	1.21818902255616	10291	ENSMUSG00000026058
Gm37999	1.13109586038651	1.77093540198149	0.0913818326164614	0.575708262754971	-4.15055581964936	TEC	NA	-1.73897109059136	1809	ENSMUSG00000103482
Gm37911	0.167770975508763	0.28250481522028	0.78037805682699	0.960730124320133	-5.17875770943494	TEC	NA	-1.38318270100859	1545	ENSMUSG00000104313
Gm9839	1.10748013405404	2.4095024818217	0.0254342280271849	0.344782808985278	-3.37790678612783	TEC	408192	-1.90225092521658	1437	ENSMUSG00000102865
Gm24732	0.0035775132865914	0.00708353227218967	0.994416419696581	0.998969369645124	-5.22609797094073	snRNA	NA	-2.16641134200344	63	ENSMUSG00000089489
Gm23024	-0.243191337688838	-0.524790860858179	0.605336046992883	0.9098499305671	-5.12531991111919	misc_RNA	NA	-2.29849155039687	292	ENSMUSG00000089395
Prim2	-0.444300137473671	-2.02332006270131	0.056221139435387	0.478227791915015	-4.05153015036594	protein_coding	19076	2.56879878914653	5938	ENSMUSG00000026134
Gm17813	0.400436284465896	0.82576968083289	0.418404657254507	0.855012319629012	-4.97646164998089	processed_pseudogene	NA	-2.29849155039687	328	ENSMUSG00000102093
1700001G17Rik	-0.504474841957129	-0.949023538228633	0.35362033048293	0.837486467912121	-4.88579204229359	TEC	NA	-1.44459650052244	889	ENSMUSG00000103746
Rab23	0.0732581551178727	0.595805277859516	0.557801440530698	0.895926278739871	-6.23201882228282	protein_coding	19335	4.5156291706387	8285	ENSMUSG00000004768
Bag2	-0.178934182946561	-1.02891976442751	0.315458664803436	0.818250927939004	-5.54765636672292	protein_coding	213539	3.33276576054596	3059	ENSMUSG00000042215
Zfp451	-0.0134941627481275	-0.210771375972844	0.835138537057872	0.974640488411473	-7.0875348353349	protein_coding	98403	7.34614835082876	15839	ENSMUSG00000042197
Bend6	0.0931256002935579	1.34671880845224	0.192714965815684	0.727978528485835	-6.09925947790656	protein_coding	320705	6.87372255331539	3421	ENSMUSG00000042182
Gm37067	0.763682951903251	1.20579838064075	0.241575387283106	0.772334047135531	-4.69512255497482	TEC	NA	-1.41339687429065	1628	ENSMUSG00000104416
Dst	0.300793769725573	2.75370797463644	0.0120404425515595	0.233430211455841	-4.58622744728319	protein_coding	13518	10.6613013586401	41155	ENSMUSG00000026131
Gm38157	-0.380669013213605	-0.597916876041573	0.556418332600986	0.895476987880603	-5.07446235818888	TEC	NA	-0.802700677286748	1698	ENSMUSG00000103364
Gm26788	-0.388099967293549	-0.903410522919308	0.376761087482553	0.854013520478129	-4.97208135091269	processed_transcript	NA	0.346793768790358	4782	ENSMUSG00000096992
A930005N03Rik	-0.245971614072842	-0.467863627217443	0.644798554444028	0.921929575677535	-5.1378696507861	TEC	NA	-1.90225092521658	1247	ENSMUSG00000103001
Gm3052	0.989431278302642	1.59725078392053	0.125450786719726	0.645155595128569	-4.33276315028418	transcribed_processed_pseudogene	NA	-1.04737042239242	2937	ENSMUSG00000101462
Gm37233	0.0793213749606758	0.186184179248452	0.854123228610786	0.978067162438986	-5.46394462685674	lincRNA	NA	1.32966978955625	6263	ENSMUSG00000102336
Ccdc115	-0.0305764055318327	-0.14737352353533	0.884271391697085	0.982222825310254	-5.95236020489065	protein_coding	69668	3.01593133249734	2543	ENSMUSG00000042111
Imp4	0.385594460260377	1.68465407476997	0.107160967022907	0.610299793273691	-4.68401815621578	protein_coding	27993	3.13287662696654	8553	ENSMUSG00000026127
Amer3	-0.0773882742928153	-0.597031676634139	0.556997924129885	0.895856298378492	-6.2738158157569	protein_coding	211383	4.66137509407355	4392	ENSMUSG00000045174
Arhgef4	-0.0621037122912131	-0.781701443258987	0.443290515719162	0.862996982131939	-6.62599646138379	protein_coding	226970	6.58618908575567	9561	ENSMUSG00000037509
Gm37845	0.601217854049883	1.11043077619547	0.279619078189994	0.797426229509501	-4.77054862277972	processed_pseudogene	NA	-1.50601030003629	355	ENSMUSG00000102612
Gm38336	-0.594660235000405	-0.993767088310359	0.3318772877463	0.824679704364303	-4.85512973544595	antisense	NA	-1.4748106738045	2549	ENSMUSG00000104002
Fam168b	0.0692759754165063	1.41497649429404	0.172028431585848	0.711129745290609	-6.31887006399587	protein_coding	214469	8.22978554057161	5219	ENSMUSG00000037503
Gm37127	1.60307871715565	2.84373144911951	0.0098512622896341	0.208510183946531	-2.76258630295595	TEC	NA	-0.380048068781306	3036	ENSMUSG00000104358
Plekhb2	0.0446023532886666	0.86362859626405	0.39774534929824	0.855012319629012	-7.02220190428925	protein_coding	226971	8.59020660445787	7987	ENSMUSG00000026123
Gm37670	-0.243191337688838	-0.524790860858179	0.605336046992883	0.9098499305671	-5.12531991111919	processed_pseudogene	NA	-2.29849155039687	229	ENSMUSG00000103548
Gm37068	-0.806462224365688	-1.53032526033554	0.141162583010918	0.672497175746883	-4.4034880757429	lincRNA	NA	-2.10499754248959	640	ENSMUSG00000104417
Hs6st1	-0.304379528585196	-3.72602655935436	0.00128282015930132	0.0568600642575669	-1.30251965632113	protein_coding	50785	5.86052543950703	5542	ENSMUSG00000045216
Gm33280	-0.947485840120401	-1.46276500862106	0.15863619559414	0.693074637444755	-4.46518813021616	lincRNA	NA	-0.986942075828299	4340	ENSMUSG00000102202
Uggt1	-0.166643531890827	-2.32494802402241	0.0303972013216523	0.375503677712335	-4.57693290490726	protein_coding	320011	7.17167706070877	12853	ENSMUSG00000037470
Arid5a	-0.155170479303067	-0.709294943882706	0.486099872680833	0.878529216283273	-5.70285141477206	protein_coding	214855	2.96067631604319	12540	ENSMUSG00000037447
4930403P22Rik	-0.193559396399729	-0.440288409239252	0.664317680815373	0.927200178091917	-5.15399885943942	lincRNA	NA	-2.16641134200344	713	ENSMUSG00000102762
Kansl3	0.148964711267191	1.72127625150251	0.100199863273434	0.595159658865785	-5.30950023370425	protein_coding	226976	5.74546938956328	6742	ENSMUSG00000010453
Fer1l5	-0.00763415588238992	-0.0222378638305762	0.982472408932278	0.997051868556818	-5.75912869430206	protein_coding	100534273	2.32494418019578	6356	ENSMUSG00000037432
Lman2l	-0.0842849964930819	-0.697322649441672	0.493403619829889	0.881757188898558	-6.19176158019492	protein_coding	214895	4.59719371170813	7359	ENSMUSG00000001143
Cnnm4	0.0627351368588852	0.465841768256761	0.646221051251138	0.922444403142036	-6.20629536351709	protein_coding	94220	4.19132879681612	4829	ENSMUSG00000037408
Cnnm3	-0.500813801506559	-4.11085175736526	0.000516258904025082	0.029642215175012	-0.170334698994885	protein_coding	94218	4.466000066862	6420	ENSMUSG00000001138
Ankrd39	0.168421112543491	0.497633605661242	0.624017528736783	0.914592666169816	-5.45471812982273	protein_coding	109346	1.67506960548043	4654	ENSMUSG00000079610
Sema4c	-0.558890886026644	-1.98941181869026	0.0601103366942814	0.492618811308856	-4.07196016913729	protein_coding	20353	2.39468949988697	4593	ENSMUSG00000026121
Cox5b	-0.0152683465409666	-0.205674272817648	0.839066141918211	0.975558941796098	-6.94207149881404	protein_coding	12859	6.69359753069253	1552	ENSMUSG00000061518
Actr1b	-0.0274977104368846	-0.446514618197251	0.659888374358532	0.926658736963252	-7.00897666360648	protein_coding	226977	7.35587360768072	4274	ENSMUSG00000037351
4933424G06Rik	-0.107524484016666	-0.169333502045158	0.867187630690963	0.979992765267274	-5.19985064076744	protein_coding	NA	-1.53622447331835	1744	ENSMUSG00000102416
Gm33533	0.0217002193626083	0.0377945694877848	0.970215679471906	0.993934668419859	-5.20369160446656	lincRNA	NA	-0.955742449596508	1633	ENSMUSG00000104237
Tmem131	-0.0113147275625141	-0.124735147770891	0.901943545262669	0.983525875289808	-6.96167153658186	protein_coding	56030	6.71918943086401	9413	ENSMUSG00000026116
F830112A20Rik	-0.749761200050905	-1.19591237517375	0.245327953802971	0.776031873029279	-4.70064119650118	TEC	NA	-1.11902228422173	3552	ENSMUSG00000103159
Inpp4a	0.00152890315919232	0.0296320474276602	0.976645976168924	0.995111770907313	-7.2842338249026	protein_coding	269180	8.09702703236639	10387	ENSMUSG00000026113
4930439A04Rik	-0.601281822389792	-1.22762122755742	0.233445696679424	0.765886662936921	-4.68229874163086	antisense	NA	-2.03433113361001	861	ENSMUSG00000086064
Coa5	-0.0154456271721783	-0.177255648176463	0.861040458495414	0.978067162438986	-6.7650688907321	protein_coding	76178	5.90767011741283	5220	ENSMUSG00000026112
Unc50	-0.0625873129196425	-0.496120579949473	0.62506618176044	0.914607734802411	-6.33101435989939	protein_coding	67387	4.66735744172291	1579	ENSMUSG00000026111
Mgat4a	0.109180736885846	1.12883291460754	0.271955075403736	0.794586320632965	-6.01351227221016	protein_coding	269181	5.39010475056309	12881	ENSMUSG00000026110
4930594C11Rik	1.23355505979903	2.00865963668881	0.0578742137061806	0.48160954807148	-3.87870340048854	TEC	NA	-1.51209892188543	2755	ENSMUSG00000103948
2010300C02Rik	-0.0142713200247658	-0.124478278008244	0.902144383121998	0.983525875289808	-6.65592994326654	protein_coding	72097	5.44201860273788	5075	ENSMUSG00000026090
4930556I23Rik	1.13634518239605	1.8943581850624	0.0723168968429705	0.528339294224597	-4.01182555945281	antisense	NA	-1.93246509849864	560	ENSMUSG00000089767
Gm19863	-0.652856593873354	-1.07973125317442	0.292753358389818	0.803545200700229	-4.7904464306083	TEC	NA	-1.03436048889931	2218	ENSMUSG00000102650
Tsga10	0.169688937235099	1.14716065830502	0.264476714799902	0.790430009961115	-5.64458436584212	protein_coding	211484	4.11811631496931	10662	ENSMUSG00000060771
Gm26805	-0.450731287503649	-0.68635801966861	0.500147681422582	0.885043758982732	-5.05479109245766	antisense	NA	-0.0745578607725787	3089	ENSMUSG00000097268
Lipt1	0.650332896023498	1.59911970072818	0.125033891474124	0.644861990910968	-4.41347652678619	protein_coding	623661	1.13164913350572	2051	ENSMUSG00000037216
Mitd1	0.280711850263891	0.701981572796781	0.490553941975907	0.880868409919785	-5.43651190594059	protein_coding	69028	2.03766977450168	2770	ENSMUSG00000026088
Mrpl30	0.24333645884801	1.39138351410273	0.17896763663328	0.713999568922065	-5.39323859965337	protein_coding	107734	4.25297497114121	3226	ENSMUSG00000026087
Txndc9	0.0466814935708508	0.379470953833292	0.70822534349395	0.939624118666781	-6.44318431866838	protein_coding	98258	4.88815167238583	9102	ENSMUSG00000058407
Eif5b	0.0675152186071887	0.778625291053335	0.445061010575267	0.864092523332429	-6.64185651642299	protein_coding	226982	6.643916349651	9753	ENSMUSG00000026083
Rev1	0.205986447817743	1.42021472887182	0.170517449613254	0.710472606677682	-5.37636604586458	protein_coding	56210	4.32908738910588	6168	ENSMUSG00000026082
Gm37062	0.718594528535401	1.26734997786552	0.219183080101007	0.752895265578884	-4.64128762791043	sense_intronic	NA	-0.651129797212128	701	ENSMUSG00000103804
Aff3	0.0230848378263409	0.322461390786634	0.750355985853755	0.95303440090361	-6.92040030516756	protein_coding	16764	6.74413866701601	6654	ENSMUSG00000037138
Gm16150	-0.739421112698145	-1.21181103464818	0.239314395667571	0.770637616792905	-4.69081396490795	antisense	NA	-1.60689088219793	912	ENSMUSG00000085391
Gm16151	0.0907380039647762	0.156771979839509	0.876952273226748	0.981129674130925	-5.20787452469309	antisense	NA	-1.80038489010521	639	ENSMUSG00000085280
Gm16152	-0.179959550620425	-0.326156693246789	0.747599035215451	0.951889000441973	-5.17473648611841	antisense	NA	-1.7087569173093	1853	ENSMUSG00000087131
Lonrf2	-0.0446097994578543	-1.00093811406266	0.328480587824765	0.824679704364303	-6.93498868847317	protein_coding	381338	8.74788821531906	7506	ENSMUSG00000048814
Chst10	-0.271150599601164	-2.78635668581471	0.0111977266287869	0.224399811349017	-3.34677331058545	protein_coding	98388	5.74689280597536	11964	ENSMUSG00000026080
Gm37707	0.400436284465896	0.82576968083289	0.418404657254507	0.855012319629012	-4.97646164998089	antisense	NA	-2.29849155039687	325	ENSMUSG00000103647
Pdcl3	0.243563638164107	1.64496868208456	0.115164540402916	0.62451781866306	-4.9545432564292	protein_coding	68833	3.93554452779405	4219	ENSMUSG00000026078
Gm37309	0.143096773270938	0.211020280140991	0.834946854563014	0.974640488411473	-5.19002045599417	TEC	NA	-1.17945063078585	1639	ENSMUSG00000103046
Npas2	0.134790852398521	0.988278156946382	0.334493652091728	0.825981113040561	-6.09707924546776	protein_coding	18143	5.15735605754213	4791	ENSMUSG00000026077
Gm20428	-0.0180820559915697	-0.0371036442949711	0.970759904357019	0.993934668419859	-5.22552621469791	processed_pseudogene	NA	-2.16641134200344	283	ENSMUSG00000092553
Gm3617	0.651071907187222	1.1691006924546	0.255726005658608	0.785454752375896	-4.72543529146592	processed_pseudogene	NA	-1.57667670891587	555	ENSMUSG00000092563
Rpl31	0.076439138677794	0.679735617429258	0.504246274988722	0.886961696001497	-6.48007416016127	protein_coding	114641	5.64919460472993	1662	ENSMUSG00000073702
Tbc1d8	0.059145677257008	0.354713479296209	0.726413112479834	0.944840973301629	-6.08225040012097	protein_coding	54610	3.63258575205654	5239	ENSMUSG00000003134
Gm37265	-0.467942592657891	-0.836991487441082	0.412211237469086	0.855012319629012	-4.96343275807631	TEC	NA	-1.97291733409616	885	ENSMUSG00000102607
Cnot11	-0.0703675317406706	-0.540823945962919	0.594434641676322	0.9098499305671	-6.44348998521509	protein_coding	52846	5.16177838207422	3508	ENSMUSG00000003135
Gm15832	0.358163251141922	0.592972193441473	0.559659944590087	0.896273026528503	-5.0765014061609	processed_transcript	NA	-0.802700677286748	1832	ENSMUSG00000085894
Snord89	0.166961242434805	0.383195937384	0.705503917691056	0.938735898616628	-5.17316520619168	snoRNA	NA	-2.29849155039687	110	ENSMUSG00000077704
Rnf149	-0.488651341580053	-2.77440116831285	0.0114995822466506	0.22664339447422	-2.92609703222646	protein_coding	67702	3.74531985596909	2838	ENSMUSG00000048234
Gm23722	-0.305669831720965	-0.642358668808722	0.527731711137196	0.886961696001497	-5.07410867982008	snoRNA	NA	-2.29849155039687	130	ENSMUSG00000064936
Creg2	-0.321237589731733	-4.63614062241908	0.000148974349150327	0.0121865619129266	0.643880529317351	protein_coding	263764	6.74420475048912	6091	ENSMUSG00000050967
D930019O06Rik	1.08483713029668	2.58660781864948	0.0173823834948738	0.287270326915672	-3.07069993043669	antisense	NA	0.681336375443242	3663	ENSMUSG00000097083
Map4k4	0.0556596471324994	0.83605995541351	0.412723126616826	0.855012319629012	-6.58613913263016	protein_coding	26921	6.61253109196518	9579	ENSMUSG00000026074
4930456G14Rik	-0.341853721778848	-0.61537554246369	0.545052075780568	0.890216017021178	-5.07249954728253	TEC	NA	-0.412548673955602	1330	ENSMUSG00000102985
Il1r2	0.0903573468804709	0.144888276448542	0.886208600161401	0.982596603094962	-5.19645769146075	protein_coding	16178	-0.955742449596508	1908	ENSMUSG00000026073
Gm16894	0.274277855560902	0.652264739283881	0.521449434741852	0.886961696001497	-5.21940074965292	antisense	NA	0.945347999405737	842	ENSMUSG00000097899
Il1r1	-0.15208655904131	-0.475515874503872	0.639427421284113	0.920651661336732	-5.56981755095525	protein_coding	16177	2.04648638334093	6363	ENSMUSG00000026072
Slc9a2	0.441853293607114	0.904751654955389	0.376066659912748	0.85325811989413	-4.95396705678272	protein_coding	226999	0.260970198830038	6984	ENSMUSG00000026062
Mfsd9	-0.49981714287471	-1.33331160715517	0.197000508673083	0.730029418529353	-4.66501237313502	protein_coding	211798	0.707356242429456	5125	ENSMUSG00000041945
Gm29260	1.25594831179367	1.98090281322657	0.0611231622432279	0.495628987405914	-3.91167539569122	lincRNA	NA	-1.41339687429065	3198	ENSMUSG00000100832
Gm28175	1.58166287703754	3.22705912358979	0.00411635013831207	0.124768398255247	-2.11167589545604	lincRNA	NA	0.53205192726086	1734	ENSMUSG00000101299
Pantr1	0.165890065486196	0.808595471626016	0.427996517934558	0.857027346812122	-5.80716910049781	lincRNA	NA	3.5872499906355	4458	ENSMUSG00000060424
4930420N18Rik	-0.384981078919543	-0.628131773073124	0.536826225004386	0.888468931201793	-5.06795608924812	TEC	NA	-1.60689088219793	676	ENSMUSG00000104199
Gm20646	0.449868062143491	1.46045154412808	0.15926443151509	0.694082552586871	-4.6223873409868	sense_overlapping	NA	1.45533003944567	1712	ENSMUSG00000093436
Pou3f3	0.295333759017127	3.87542144014614	0.00090147540156007	0.0444175798438447	-1.12011235756763	protein_coding	18993	6.71683332566678	7409	ENSMUSG00000045515
Pantr2	0.633832165486083	0.908044624699973	0.37436518899121	0.851494928519244	-4.93203491566599	processed_transcript	NA	-0.00417567090655387	1257	ENSMUSG00000097063
Dalir	-0.274021732877702	-0.813140783140644	0.425444646188695	0.857027346812122	-5.16429512599016	lincRNA	NA	1.1166014463689	2170	ENSMUSG00000099784
Mrps9	0.194052311882718	1.37263564260928	0.184639744625345	0.721648612159735	-5.48004936585434	protein_coding	69527	4.4834229555092	5763	ENSMUSG00000060679
Gm23126	-0.298124344530009	-0.651099000366196	0.522186576877752	0.886961696001497	-5.06851910754978	snoRNA	NA	-2.16641134200344	134	ENSMUSG00000077448
Gpr45	-0.0232786636407756	-0.120031093051546	0.905622542937821	0.983525875289808	-5.94762408164915	protein_coding	93690	3.00152323533941	7238	ENSMUSG00000041907
Tgfbrap1	0.000723749832029935	0.00843393832860549	0.993351989139484	0.998969369645124	-6.76757272753207	protein_coding	73122	5.85247325082529	10972	ENSMUSG00000070939
Gm28782	0.0865438570565869	0.164865614220226	0.870658314544046	0.979995479869062	-5.21442961052392	antisense	NA	-2.10499754248959	414	ENSMUSG00000100269
8430432A02Rik	0.0907717235760764	0.149873959414841	0.882323093742775	0.981906857409916	-5.20499482052756	antisense	NA	-1.64734311779545	1248	ENSMUSG00000041878
AI597479	-0.132398754979764	-1.13194785269445	0.270673210804512	0.793549805905396	-5.92039933123084	protein_coding	98404	5.03052120184234	3458	ENSMUSG00000010290
Fhl2	0.277166597248186	1.24526810873051	0.22702537729265	0.759759979428767	-5.31247940993786	protein_coding	14200	3.34948150485695	1897	ENSMUSG00000008136
Nck2	0.00105491495850317	0.00725387075783162	0.994282153162604	0.998969369645124	-6.22346446140312	protein_coding	17974	3.88294988979977	4455	ENSMUSG00000066877
Gm38228	0.0144163839056634	0.0219205732363523	0.982722450892265	0.997055936432443	-5.20946844061758	TEC	NA	-1.4748106738045	1293	ENSMUSG00000103945
1500015O10Rik	-0.360181339433774	-0.669736889124191	0.510470375513617	0.886961696001497	-5.04915461856177	protein_coding	78896	-0.721796206091707	902	ENSMUSG00000026051
Gm29155	-0.100741782705743	-0.164009147509832	0.871323931436366	0.980255934752031	-5.20659086285057	antisense	NA	-1.80038489010521	458	ENSMUSG00000100764
Gm29157	0.394054900772604	0.787937279181548	0.439714740915047	0.861054077188452	-4.99245227443901	lincRNA	NA	-1.90225092521658	612	ENSMUSG00000100635
Gm29156	-0.671205885182385	-1.14691138161099	0.264577397328927	0.790430009961115	-4.74189690940542	lincRNA	NA	-1.32176890149474	499	ENSMUSG00000100480
Uxs1	0.0487483583766481	0.295491831179617	0.770578773402914	0.958420160560903	-6.28776711670347	protein_coding	67883	4.24377554998958	5097	ENSMUSG00000057363
Gm16103	-0.444958759423407	-0.887868091031119	0.384870741187614	0.855012319629012	-4.93323229347367	processed_pseudogene	NA	-2.00313150737822	1279	ENSMUSG00000090243
Gm19587	0.520524849318288	1.00557720959546	0.326296128670939	0.824243374734083	-4.85710591952374	processed_pseudogene	NA	-2.16641134200344	545	ENSMUSG00000100701
Tpp2	-0.0272667786834217	-0.330082321360505	0.744674041294887	0.951019223201613	-7.02478346642973	protein_coding	22019	7.21369031703434	10078	ENSMUSG00000041763
Mettl21c	-0.582481441916406	-1.13680351724024	0.268683880527967	0.793549805905396	-4.74837728318382	protein_coding	433294	-0.559501824416219	4300	ENSMUSG00000047343
Tex30	-0.304414627754718	-0.738351443174001	0.468637588494631	0.870764361983023	-5.19976199249155	protein_coding	75623	1.05667600325092	1926	ENSMUSG00000026049
Kdelc1	0.361677367042874	1.21536686265074	0.237984829459653	0.769435739085172	-5.05339234222308	protein_coding	72050	2.24072279225873	3199	ENSMUSG00000026047
Bivm	0.00812201023651578	0.0863318179792884	0.932037045774591	0.986023205162114	-6.61679153480478	protein_coding	246229	5.26453438073163	4206	ENSMUSG00000041684
Ercc5	0.226217472592693	1.82391218163121	0.0827211871070897	0.556363815307429	-4.84849053581319	protein_coding	22592	4.55765947050265	5864	ENSMUSG00000026048
Txn-ps1	0.819439468862181	1.14485483264561	0.265409117663031	0.790778086897292	-4.74290393513175	processed_pseudogene	NA	-1.34174501246134	309	ENSMUSG00000101567
Gulp1	0.417762170634911	0.844760597511856	0.407957775881652	0.855012319629012	-4.99559388371612	protein_coding	70676	0.280212192262702	3758	ENSMUSG00000056870
Col3a1	-0.340293448113105	-1.60769047830656	0.12313685712961	0.639480584189635	-4.93087674168443	protein_coding	12825	3.61285432730516	9816	ENSMUSG00000026043
Col5a2	0.854257572352563	2.83388773829987	0.0100707205650348	0.211658174541278	-2.59616637054989	protein_coding	12832	1.81363558784087	9591	ENSMUSG00000026042
Wdr75	0.0416189086864052	0.312083508724369	0.758116830603725	0.954951216932141	-6.45442056081507	protein_coding	73674	4.83520896895873	4900	ENSMUSG00000025995
Gm5526	-0.914960838111889	-1.52800839947522	0.141734408654707	0.673000205326596	-4.40231051199553	processed_pseudogene	NA	-0.790284080404434	423	ENSMUSG00000084817
Slc40a1	0.172649292354337	0.760602984586813	0.455520544432664	0.870632227336741	-5.70417973317344	protein_coding	53945	3.11655969296664	9000	ENSMUSG00000025993
Dnah7b	-0.256180382455189	-0.802287398636719	0.431553875804468	0.857027346812122	-5.25088900342905	protein_coding	227058	1.50059624940596	19980	ENSMUSG00000041144
Dnah7c	-0.247831011138439	-0.69237266710859	0.496441734436961	0.883683753317602	-5.19625362426839	protein_coding	100101919	0.927297774426918	12603	ENSMUSG00000101337
Slc39a10	-0.0366109201242422	-0.483141458084395	0.634095130421439	0.919236690375526	-6.97940378513907	protein_coding	227059	7.30379623644995	6095	ENSMUSG00000025986
Gm28151	-0.335958938910927	-0.754785180764244	0.458928500566413	0.870764361983023	-5.07179151871895	lincRNA	NA	0.42154501002186	951	ENSMUSG00000100213
Gm28527	-0.341649124497608	-0.735437524635421	0.470371807258581	0.870764361983023	-5.02689822048116	processed_pseudogene	NA	-2.29849155039687	297	ENSMUSG00000100160
Gm4852	-0.681534521802479	-1.09214209644368	0.287390889304568	0.800346747289362	-4.78463907825064	processed_pseudogene	NA	-1.44459650052244	729	ENSMUSG00000081185
Gm8337	-0.109144867419821	-0.174130617012638	0.86346426270331	0.978985500035926	-5.19933170630238	processed_pseudogene	NA	-1.51526290940202	1938	ENSMUSG00000100033
Tmeff2	0.216867852130142	2.60618645272459	0.0166567791999365	0.282325744727244	-3.71095929650673	protein_coding	56363	5.74889155478436	6707	ENSMUSG00000026109
Gm25736	-1.17133438189824	-2.24606338869779	0.0358180592149027	0.403443498450901	-3.58940787100988	miRNA	NA	-1.57667670891587	101	ENSMUSG00000092906
Gm28319	0.0552645359438411	0.0941788065480285	0.925877990604982	0.984250270339761	-5.20273425038252	antisense	NA	-1.21990286638337	226	ENSMUSG00000101242
Gm28320	-0.269828429729497	-0.592655564600962	0.55986785350572	0.896273026528503	-5.16527322742649	sense_intronic	NA	0.471515683371357	2273	ENSMUSG00000099924
Gm29325	-0.203862862887628	-0.317893192753094	0.753768913521346	0.953600505012044	-5.16738654849168	lincRNA	NA	-0.853876414485137	2528	ENSMUSG00000099625
9330175M20Rik	0.0440463328501731	0.0627411277212119	0.950577996866488	0.989518310035138	-5.20431026374474	antisense	NA	-1.21990286638337	2552	ENSMUSG00000101799
Cavin2	0.260736709606597	1.01260395838977	0.323006720870229	0.822455276753658	-5.18903166202499	protein_coding	20324	1.98880708361927	3055	ENSMUSG00000045954
Nabp1	0.0480830825363639	0.289988697985529	0.774726438720821	0.959424796836423	-6.05451924254685	protein_coding	109019	3.46946968791484	8498	ENSMUSG00000026107
Myo1b	0.370248652358845	3.55909681458973	0.00189970895471094	0.0729150971439503	-1.63499626529091	protein_coding	17912	5.66180418246106	10792	ENSMUSG00000018417
Gm8419	-0.0645931042209851	-0.121092963215574	0.904791870835046	0.983525875289808	-5.21840330278336	processed_pseudogene	NA	-2.10499754248959	412	ENSMUSG00000100696
Stat4	0.00724169471412368	0.0151722054803422	0.988040915280708	0.99780779362312	-5.28359584505031	protein_coding	20849	0.353475727250295	3872	ENSMUSG00000062939
Gm3940	-0.219623034734134	-0.463473091312493	0.64788932386569	0.922732789872892	-5.14429649529168	processed_pseudogene	NA	-2.16641134200344	432	ENSMUSG00000078291
Gm31812	-0.828279262623896	-1.41558223086222	0.1718531569866	0.711129745290609	-4.51121987090405	lincRNA	NA	-1.34273046541107	1170	ENSMUSG00000109599
Stat1	-0.654213006603956	-2.45352947655405	0.0231584849618739	0.330187631821818	-3.28386702333322	protein_coding	20846	2.24107766456346	7105	ENSMUSG00000026104
Gls	0.0251714074596252	0.436918070152792	0.666720608238828	0.927543909784797	-7.36890591497107	protein_coding	14660	8.8421380719307	15057	ENSMUSG00000026103
Nab1	0.423588953415131	3.56572892633982	0.00187037837520425	0.0721816150008241	-1.44184789903135	protein_coding	17936	4.78419671114566	4100	ENSMUSG00000002881
Rps27a-ps1	-0.516115960657632	-0.935016152333942	0.360621956941795	0.841901947928104	-4.90136784071894	processed_pseudogene	NA	-1.97291733409616	463	ENSMUSG00000101501
Gm553	0.321883257165482	0.626248519190599	0.538036409883529	0.888468931201793	-5.07842951902949	lincRNA	NA	-2.03433113361001	701	ENSMUSG00000100120
Gm5527	0.394889131165858	0.953304746004672	0.351498890127515	0.836555431711047	-4.95877108246866	processed_pseudogene	NA	0.555629007912511	642	ENSMUSG00000100007
Nemp2	-0.1924636138649	-0.676988277317117	0.505952170133792	0.886961696001497	-5.58017337878041	protein_coding	227094	2.47866634376628	7078	ENSMUSG00000043015
Gm37242	0.226901716463047	0.515223412162569	0.611886802136271	0.9098499305671	-5.23091592027153	TEC	NA	0.675139856268714	2085	ENSMUSG00000103630
Mfsd6	0.135366579034961	2.18222595350096	0.0408379704179905	0.423718941844253	-4.78326648262374	protein_coding	98682	6.90452614603269	8231	ENSMUSG00000041439
Inpp1	-0.108401907881052	-1.10370700510297	0.28245834475793	0.798473386013296	-6.07388348978055	protein_coding	16329	5.51205084677003	6460	ENSMUSG00000026102
Hibch	0.01743426599023	0.0875252708485438	0.931100019771797	0.985812926755434	-5.97352976661802	protein_coding	227095	3.07152499879923	6059	ENSMUSG00000041426
1700019D03Rik	-0.0897150363232695	-0.514649572831863	0.612280774987025	0.9098499305671	-6.2076623262135	protein_coding	67080	4.27381467269297	4330	ENSMUSG00000043629
1700019A02Rik	0.318981495447601	0.530266259555335	0.601602330365305	0.9098499305671	-5.10829420625613	protein_coding	69397	-0.830628418676569	777	ENSMUSG00000060715
Pms1	-0.0401495447677712	-0.204042684970874	0.840324287901958	0.975558941796098	-5.96148653614526	protein_coding	227099	3.0881615272267	7542	ENSMUSG00000026098
Ormdl1	-0.202949650622383	-0.457519158462999	0.652091093869635	0.923913424559461	-5.31077788521128	protein_coding	227102	0.973916535383024	4711	ENSMUSG00000026097
Osgepl1	0.192032470198943	1.14711680656705	0.264494424402629	0.790430009961115	-5.50238768110885	protein_coding	72085	3.61752630967616	6147	ENSMUSG00000026096
Asnsd1	-0.0723953626947733	-0.147393834217213	0.884255562905395	0.982222825310254	-5.33176291475541	protein_coding	70396	0.675021057260291	3528	ENSMUSG00000026095
Stk17b	0.244865425800963	0.935864439198734	0.360195296964275	0.841901947928104	-5.40804992475015	protein_coding	98267	2.5754725123158	5185	ENSMUSG00000026094
Hecw2	0.0157458642204624	0.209770826898977	0.835909171549811	0.974804934780462	-7.00789981145849	protein_coding	329152	6.9968396020714	12947	ENSMUSG00000042807
Mir7681	0.043986128743432	0.108042716785533	0.915008190297702	0.983525875289808	-5.2243586645392	miRNA	NA	-2.29849155039687	72	ENSMUSG00000098443
Gm37633	0.207010818473406	0.348781446378986	0.730796216568117	0.946920610258379	-5.16225805179103	TEC	NA	-1.22785449680659	2700	ENSMUSG00000102868
Gm25829	0.166961242434805	0.383195937384	0.705503917691056	0.938735898616628	-5.17316520619168	snRNA	NA	-2.29849155039687	107	ENSMUSG00000094013
Gtf3c3	0.109961895337474	1.36879997444209	0.185817645392686	0.723033691999054	-5.95084062852283	protein_coding	98488	6.33976472366195	4925	ENSMUSG00000041303
Pgap1	-0.253867388988114	-2.42343530823152	0.0246924825366848	0.341488007509623	-4.26986710385756	protein_coding	241062	6.62626446825778	16611	ENSMUSG00000073678
Gm36955	0.0732449635454548	0.112979235554925	0.911141787854713	0.983525875289808	-5.19985305812614	TEC	NA	-0.925528276314449	1661	ENSMUSG00000104136
Ankrd44	0.0254163700060911	0.18577535472199	0.854439700046988	0.978067162438986	-6.33435987860854	protein_coding	329154	4.31646933453768	14175	ENSMUSG00000052331
Gm37370	0.726921228968321	1.16778075271907	0.256246278834099	0.785786054233338	-4.72297845073919	TEC	NA	-1.06686109407361	1410	ENSMUSG00000102503
Gm24053	-0.533811172625442	-0.99411316599378	0.331712803021055	0.824679704364303	-4.86149827131931	miRNA	NA	-2.03433113361001	105	ENSMUSG00000089245
A130048G24Rik	0.111194975817768	0.185211083533333	0.85487654420681	0.978067162438986	-5.19540747155539	TEC	NA	-1.39243531037432	2750	ENSMUSG00000102642
Sf3b1	-0.128819114907764	-1.00201620235984	0.327972030597337	0.824679704364303	-6.84961298930552	protein_coding	81898	8.39718414835944	11370	ENSMUSG00000025982
Coq10b	0.231076191648737	1.57032636407739	0.13158686363822	0.656756391025436	-5.1643484425814	protein_coding	67876	4.30289096547781	4805	ENSMUSG00000025981
Gm17971	0.574615980971624	0.826044694275349	0.418252174418211	0.855012319629012	-4.96064610243569	processed_pseudogene	NA	-1.2408644302997	806	ENSMUSG00000101122
Hspd1	0.0675831178914281	1.22714743795726	0.233619959439673	0.765886662936921	-6.46703767646262	protein_coding	15510	7.84251149115703	2642	ENSMUSG00000025980
Hspe1	-0.0946412598197191	-1.01475626365606	0.322003830856895	0.822048127398164	-6.11365862508551	protein_coding	15528	5.30094156045672	1474	ENSMUSG00000073676
Gm16581	-0.309541641659215	-0.586305908021519	0.564045721797334	0.897982843791112	-5.08009737497787	processed_pseudogene	NA	-0.885076040716929	991	ENSMUSG00000089670
Mob4	-0.020267496165497	-0.261794021557203	0.796082471662515	0.96351490964907	-6.88518031967372	protein_coding	19070	6.50605252220714	4855	ENSMUSG00000025979
Gm6822	-0.183436285701192	-0.303708547223525	0.764399035910427	0.956604983687786	-5.17756754508744	processed_pseudogene	NA	-1.5859293182816	307	ENSMUSG00000061863
Rftn2	0.0622173956114307	0.268231231330631	0.791191453908186	0.962928181794998	-5.73060737194747	protein_coding	74013	2.38937751520342	5871	ENSMUSG00000025978
Gm10561	0.259946405639742	0.402300053696244	0.691610909527482	0.935703195275991	-5.1656627080276	antisense	NA	-0.0976979592557617	1943	ENSMUSG00000097649
Mars2	-0.123725532404687	-1.41988478942334	0.170612305361808	0.710588345527938	-5.71675996707109	protein_coding	212679	5.61040983174486	11294	ENSMUSG00000046994
Gm8292	0.116454334993477	0.218562875461014	0.829143310401946	0.972705388565118	-5.21987271734036	processed_pseudogene	NA	-0.128897585487553	396	ENSMUSG00000100215
Plcl1	0.0714194735132435	0.792342165013131	0.43719962445937	0.859351372429787	-6.41389356973298	protein_coding	227120	5.71554357325434	6687	ENSMUSG00000038349
Gm38056	-0.00710468755912244	-0.0145124500558523	0.988560910677421	0.997866358219629	-5.23929863632507	TEC	NA	0.0836949777619774	5027	ENSMUSG00000102145
Gm37382	1.23253743922896	2.26468619779528	0.0344638102060637	0.398593937509623	-3.5646086024978	TEC	NA	-1.63710505547999	1596	ENSMUSG00000102831
Satb2	0.186302442301118	1.64085644921471	0.116022056964127	0.624708733316629	-5.46056650463484	protein_coding	212712	5.87354966283134	6788	ENSMUSG00000038331
9130024F11Rik	0.108141692556716	0.436910832184291	0.666725772610295	0.927543909784797	-5.8071522432449	processed_transcript	NA	2.83912673259025	5779	ENSMUSG00000087022
Gm4081	-0.135959380248596	-0.2248065334187	0.824346766506564	0.970699335171586	-5.1886893763473	TEC	NA	-1.34273046541107	1838	ENSMUSG00000104310
Gm23943	-0.352236751831775	-0.799950955801627	0.432876143069749	0.857027346812122	-4.9907677433182	miRNA	NA	-2.29849155039687	121	ENSMUSG00000094128
1700066M21Rik	-0.184044159684755	-1.18996875510629	0.247605102038276	0.77796248007637	-5.70210291042776	protein_coding	73467	4.46262267004489	3235	ENSMUSG00000038323
Tyw5	0.399692777907629	1.56525993621491	0.132769007865227	0.658079422700707	-4.63721884211987	protein_coding	68736	2.23358163018479	2808	ENSMUSG00000048495
Maip1	-0.00222335275920807	-0.0134077509947151	0.989431606147944	0.997866358219629	-6.1763569325275	protein_coding	68115	3.72056307886173	7878	ENSMUSG00000025971
Spats2l	0.0503664397675779	0.600538951612997	0.55470336318713	0.894681741179284	-6.61510669800091	protein_coding	67198	5.9897504612555	8041	ENSMUSG00000038305
Kctd18	0.17347170393092	1.04955820190224	0.306090335888375	0.811859782982849	-5.55595019348928	protein_coding	51960	3.45554452057057	12973	ENSMUSG00000054770
Aox1	0.0366459388560605	0.08147917544409	0.935848070837788	0.986736927458525	-5.34714008427212	protein_coding	11761	0.74515456887779	8690	ENSMUSG00000063558
Aox3	0.696669814821383	1.51829017304845	0.144153820715715	0.677070630279465	-4.43363411285267	protein_coding	71724	0.301422434427558	7033	ENSMUSG00000064294
Aox4	1.15680011818823	2.31102369587791	0.0312955195956205	0.382062916546503	-3.48677908589932	protein_coding	71872	-0.0253859130714102	8416	ENSMUSG00000038242
Gm37607	0.0776163464377838	0.172015369433282	0.865105654478753	0.979312273994665	-5.34498344956751	TEC	NA	0.766801793211114	2623	ENSMUSG00000103839
Bzw1	-0.0577170645879346	-0.989947307080815	0.333696524657566	0.825568539356359	-6.78322259402773	protein_coding	66882	8.08186195350633	4033	ENSMUSG00000051223
Clk1	0.0143678297821653	0.109725852445967	0.913689669442787	0.983525875289808	-6.59066188861915	protein_coding	12747	5.18653143662382	8132	ENSMUSG00000026034
Ppil3	-0.0196928375901137	-0.0827696811908099	0.934834413498863	0.986736927458525	-5.87823542298141	protein_coding	70225	2.76013374427861	4291	ENSMUSG00000026035
Nif3l1	-0.158567615218027	-1.03508882515262	0.312637385185105	0.815841266363551	-5.83496992281138	protein_coding	65102	4.35321163063052	7763	ENSMUSG00000026036
Orc2	0.0226627811605147	0.142911424014566	0.887750045983996	0.982859802292338	-6.22065510327927	protein_coding	18393	3.90810477393842	3857	ENSMUSG00000026037
Fam126b	0.137057606355948	2.37320194817833	0.0274650199147326	0.356464430212406	-4.76261741836675	protein_coding	213056	8.41898792116427	12041	ENSMUSG00000038174
Ndufb3	0.122094363785428	1.0693950462846	0.297274200140803	0.806848622657862	-5.92205903507835	protein_coding	66495	4.80476774485596	763	ENSMUSG00000026032
Cbx3-ps7	0.566667044251398	1.12288792656071	0.274413945581752	0.796075230318762	-4.76195288659184	processed_pseudogene	NA	-0.542450347782179	552	ENSMUSG00000059647
Gm20257	-0.0756822136156763	-0.127565290338494	0.899731201028421	0.983525875289808	-5.20678713887202	transcribed_unprocessed_pseudogene	NA	-1.54547708268408	936	ENSMUSG00000102059
Cflar	-0.0477174434559901	-0.180420193410712	0.858587438960403	0.978067162438986	-5.89748555957853	protein_coding	12633	2.86780491738432	12669	ENSMUSG00000026031
Casp8	0.670627964392225	1.47300990837294	0.155878307140356	0.690435983260045	-4.46127391068508	protein_coding	12370	-0.209802056682594	2893	ENSMUSG00000026029
Gm37760	-1.66196043920153	-3.70912057791772	0.00133497283670283	0.0580781714398826	-1.5194611745789	TEC	NA	-0.823662241203078	3841	ENSMUSG00000102719
Trak2	0.052605818975919	0.93386293763918	0.361202531578951	0.841901947928104	-6.77194677882395	protein_coding	70827	7.81362515983426	7088	ENSMUSG00000026028
Stradb	-0.0910658062951118	-0.81605449911706	0.423813829900436	0.857027346812122	-6.17581380361157	protein_coding	227154	4.86586379621959	7256	ENSMUSG00000026027
Tmem237	-0.259883000317013	-1.44320839823158	0.164010815466731	0.699529384369409	-5.24765426621431	protein_coding	381259	3.948591752745	2389	ENSMUSG00000038079
Als2	-0.0538757586375917	-0.617603173511646	0.543610755508475	0.889291996975852	-6.57912407666432	protein_coding	74018	5.87985255611529	9496	ENSMUSG00000026024
Cdk15	-0.117956970572859	-0.338413706668992	0.73847944876454	0.950213811346863	-5.58268350576622	protein_coding	271697	1.90028269786674	2507	ENSMUSG00000026023
Fzd7	0.0754110662026708	0.198765970638156	0.844396239341154	0.976327391558668	-5.45435267426787	protein_coding	14369	1.30404615130748	4532	ENSMUSG00000041075
Gm973	0.23353671847941	0.382048634117897	0.706341693757308	0.939320955663826	-5.33154719044966	protein_coding	381260	0.957437088063506	5484	ENSMUSG00000047361
Sumo1	0.0297343304083372	0.293715483479795	0.771916828376339	0.958832475351055	-6.63102575081942	protein_coding	22218	5.48312026778544	2076	ENSMUSG00000026021
D430013B06Rik	0.969530516854703	1.4276948085181	0.168378334519319	0.705642353677802	-4.4989720890813	TEC	NA	-1.118036831272	1872	ENSMUSG00000103821
Nop58	0.00485268066105392	0.0502306097819656	0.960422925678308	0.992028106783654	-6.85280075244025	protein_coding	55989	6.21674272989109	10758	ENSMUSG00000026020
Snord70	-0.218139105996248	-0.33873498806681	0.738240929712034	0.950213811346863	-5.17924984270598	snoRNA	NA	-2.03433113361001	87	ENSMUSG00000077345
Bmpr2	-0.0406659128384114	-0.92147335177768	0.367479638899401	0.847202514620415	-7.1747253593	protein_coding	12168	9.37564185748068	17983	ENSMUSG00000067336
Gm38125	0.133644268792477	0.218708408841052	0.829031429073853	0.972681852242094	-5.18763313175155	TEC	NA	-0.670620468893318	3438	ENSMUSG00000104052
Gm37977	0.0652996898836973	0.155254748833728	0.878133081613142	0.981129674130925	-5.21867345884199	TEC	NA	-2.23707775088302	721	ENSMUSG00000103131
Fam117b	-0.08862418743995	-1.14132181393507	0.266842472544934	0.792533356759869	-6.21597290613497	protein_coding	72750	6.28608202950723	7290	ENSMUSG00000041040
Gm37531	-0.666202259903242	-1.19705793289286	0.244890881287791	0.775984383580307	-4.70410668419049	TEC	NA	-0.445926834754246	5415	ENSMUSG00000103696
Gm18829	-0.388096651473885	-0.705478430846802	0.488421311299015	0.879648276308418	-5.029455271077	processed_pseudogene	NA	-1.55255115748295	1622	ENSMUSG00000100901
Ica1l	-0.131956376841929	-1.18199818553244	0.250683721134419	0.780061507009919	-5.89188623303236	protein_coding	70375	5.13814998400484	5356	ENSMUSG00000026018
Wdr12	-0.0459238430144404	-0.423510464993662	0.676315945850128	0.930774127498901	-6.55033348605775	protein_coding	57750	5.34942690667505	11955	ENSMUSG00000026019
Carf	-0.162971763716877	-1.39937042651779	0.176593874888766	0.712115619826995	-5.59528814538084	protein_coding	241066	5.02110343740541	14557	ENSMUSG00000026017
Gm15464	1.1065822264107	1.65224870984283	0.113659575723917	0.622916953390947	-4.27743567223577	processed_pseudogene	NA	-1.50502484708656	431	ENSMUSG00000082609
Nbeal1	-0.0849029833807153	-1.13273625105639	0.270349474261918	0.793549805905396	-6.25565096733309	protein_coding	269198	6.4201323757773	28441	ENSMUSG00000073664
Cyp20a1	0.255566233207955	0.858097729252448	0.400721693408847	0.855012319629012	-5.27718332444287	protein_coding	77951	1.83244102884867	2286	ENSMUSG00000049439
Abi2	0.0109157874042754	0.187765710440399	0.852899201813329	0.978067162438986	-7.30307343659823	protein_coding	329165	8.24996404087103	8543	ENSMUSG00000026782
Raph1	-0.123561000872876	-1.7158932019807	0.101198176418385	0.597407505967231	-5.64557405649726	protein_coding	77300	7.19740158694436	20498	ENSMUSG00000026014
Gm11575	-0.472967899676859	-0.767739338470975	0.451361168817417	0.868479287831164	-4.99470382335488	processed_pseudogene	NA	-1.40414426492492	228	ENSMUSG00000081562
Gm11576	-0.311269005682938	-0.711492558520723	0.484766061192605	0.877432138567331	-5.03836318653201	processed_pseudogene	NA	-2.16641134200344	417	ENSMUSG00000084400
Gm11578	-0.101067344958871	-0.183546153118539	0.856165768306582	0.978067162438986	-5.19452852244912	processed_pseudogene	NA	-1.31251629212901	459	ENSMUSG00000082160
Eif4a-ps4	0.235537899989732	1.7452844309797	0.0958494977017828	0.58540308671308	-4.95916591096928	processed_pseudogene	NA	4.50984670965755	1218	ENSMUSG00000101188
Rpl18-ps1	-0.0180820559915697	-0.0371036442949711	0.970759904357019	0.993934668419859	-5.22552621469791	processed_pseudogene	NA	-2.16641134200344	525	ENSMUSG00000081382
Gm11582	0.043986128743432	0.108042716785533	0.915008190297702	0.983525875289808	-5.2243586645392	processed_pseudogene	NA	-2.29849155039687	236	ENSMUSG00000080800
Pard3b	-0.0113316205184197	-0.0435486681784483	0.965683921172854	0.993501218170559	-5.71434906342818	protein_coding	72823	2.18498447252677	13153	ENSMUSG00000052062
Pard3bos2	0.107728680472935	0.185321096867439	0.854791370973738	0.978067162438986	-5.20515921993036	antisense	NA	-1.84083712570273	770	ENSMUSG00000085019
Nrp2	0.0674488044949415	0.305136575636109	0.763326654221519	0.95611006934622	-6.231860071089	protein_coding	18187	4.06390570305834	11842	ENSMUSG00000025969
Ino80d	0.0078261212968623	0.0874223132934781	0.931180851706364	0.985812926755434	-6.88091145899139	protein_coding	227195	6.3536231208238	17713	ENSMUSG00000040865
Ino80dos	0.286299678453671	0.735305544477692	0.470450445288217	0.870764361983023	-5.24696169036899	lincRNA	NA	1.33518165350633	2880	ENSMUSG00000084799
Gm20342	-0.465587871555283	-1.57047768484292	0.131551691282552	0.65673555212145	-4.59548311530333	lincRNA	NA	2.03214275218043	9720	ENSMUSG00000101599
Ndufs1	-0.0109838052112796	-0.15015510307574	0.882104078878102	0.98183900409228	-7.11067564476928	protein_coding	227197	7.40189169213834	8086	ENSMUSG00000025968
Gm24557	-1.03766016748309	-2.23572613336313	0.0365906453050397	0.405251438618858	-3.60095021437432	miRNA	NA	-1.90225092521658	89	ENSMUSG00000077884
Eef1b2	0.0283376478121527	0.308733432196636	0.760627750993218	0.955670241077384	-6.61379497363515	protein_coding	55949	5.43412168548942	2532	ENSMUSG00000025967
Snora41	-0.262835794830964	-0.567443949429915	0.576550643745867	0.902396094698351	-5.10617626286915	snoRNA	NA	-2.16641134200344	132	ENSMUSG00000064602
Gpr1	0.0410741066750752	0.0610984615998961	0.951870236390856	0.989518310035138	-5.2072505907775	protein_coding	241070	-1.37294463869313	2496	ENSMUSG00000046856
Gm27512	-0.341649124497608	-0.735437524635421	0.470371807258581	0.870764361983023	-5.02689822048116	miRNA	NA	-2.29849155039687	126	ENSMUSG00000094290
Zdbf2	0.149540234561396	1.41581477391598	0.17178590697806	0.711129745290609	-5.85286883707769	protein_coding	73884	6.17933411039669	12659	ENSMUSG00000027520
Gm23448	-0.628724890988357	-1.28123682553509	0.214359240084879	0.74857295778873	-4.63709976477926	snRNA	NA	-2.16641134200344	104	ENSMUSG00000094214
Gm11605	0.0586666406749615	0.109117702085635	0.914166047988475	0.983525875289808	-5.22189681574278	processed_pseudogene	NA	-2.16641134200344	646	ENSMUSG00000081643
Adam23	0.113639486766233	1.69535601987379	0.105085375830943	0.605941118510662	-6.00233055156612	protein_coding	23792	8.60138124206881	17907	ENSMUSG00000025964
Gm22281	0.587629067728112	1.07915727190404	0.293003098942925	0.803568941415515	-4.79724821935651	snRNA	NA	-1.7087569173093	103	ENSMUSG00000087823
Mdh1b	-0.653017088230235	-1.41400494033851	0.17230985824149	0.711129745290609	-4.51306063313287	protein_coding	76668	-0.925528276314449	1719	ENSMUSG00000025963
Fastkd2	0.0252901925509967	0.238268631426188	0.814029009853402	0.966681764450039	-6.4825657066308	protein_coding	75619	4.86527034122574	5873	ENSMUSG00000025962
4933402D24Rik	-0.338993948995642	-0.803016809329718	0.431141594719147	0.857027346812122	-5.10905754817388	protein_coding	74426	0.810536815333641	1758	ENSMUSG00000025961
Gm13749	0.207135936635707	0.320523706721248	0.751803004751422	0.953600505012044	-5.16995567073794	lincRNA	NA	-1.3519830747768	1432	ENSMUSG00000044689
Klf7	0.111689536383718	0.984549887586661	0.336278900473261	0.825981113040561	-5.99661499448634	protein_coding	93691	4.76802948092584	8131	ENSMUSG00000025959
Gm13748	0.225109881541118	0.420663188451594	0.678360999568402	0.93176910975756	-5.15230099514209	antisense	NA	-1.84083712570273	378	ENSMUSG00000086836
Creb1	0.060977149016572	0.74131855661384	0.466875623016059	0.870764361983023	-6.5748159918887	protein_coding	12912	6.2309753021945	13742	ENSMUSG00000025958
Mettl21a	0.172637303632044	0.875857338015681	0.391215621946079	0.855012319629012	-5.55916373431863	protein_coding	67099	2.92030685087898	3005	ENSMUSG00000025956
Gm28982	0.618493097680579	1.25057939714491	0.225119720200064	0.758742981046992	-4.6644613452278	lincRNA	NA	-2.10499754248959	512	ENSMUSG00000101832
Ccnyl1	-0.207880661117187	-1.34322310988492	0.193825196587736	0.72855483191942	-5.2167663078336	protein_coding	227210	3.39068503054408	3456	ENSMUSG00000070871
Fzd5	0.524995357961776	1.13603953507557	0.268996161710525	0.793549805905396	-5.04418540981681	protein_coding	14367	1.86959694223587	6915	ENSMUSG00000045005
Plekhm3	0.0914582907860522	1.15853102583351	0.259914359147123	0.787743866671695	-6.32992250328904	protein_coding	241075	6.8879462203038	10921	ENSMUSG00000051344
Rpl31-ps24	-0.305669831720965	-0.642358668808722	0.527731711137196	0.886961696001497	-5.07410867982008	processed_pseudogene	NA	-2.29849155039687	379	ENSMUSG00000097264
Rpl10a-ps1	0.561669231910159	1.43885611617271	0.165226760158929	0.700097049267686	-4.58380928608716	processed_pseudogene	NA	1.03615501279047	654	ENSMUSG00000084416
Gm7329	0.225563202720717	0.519549727122526	0.608920432093199	0.9098499305671	-5.12731687499311	processed_pseudogene	NA	-2.29849155039687	210	ENSMUSG00000100774
D630023F18Rik	0.247584517385985	0.588298100286602	0.562733188573147	0.897186980207557	-5.17808083268432	protein_coding	98303	0.552380835685956	2667	ENSMUSG00000044816
Idh1	-0.0688493262397689	-0.452798543288465	0.655430957174595	0.924799650227545	-6.31601085277134	protein_coding	15926	4.5404334577945	2771	ENSMUSG00000025950
Pikfyve	0.0670196028715408	0.958566700663897	0.348903352864924	0.833710641822385	-6.58424518740026	protein_coding	18711	7.09039387926744	19211	ENSMUSG00000025949
Pth2r	-0.136332512339378	-0.34010989840462	0.737220503415037	0.949930431546338	-5.48867188743623	protein_coding	213527	1.55248307815552	2582	ENSMUSG00000025946
Map2	-0.028451956008977	-0.621478177639281	0.541108416334182	0.888468931201793	-7.74100932932772	protein_coding	17756	10.548092908032	16449	ENSMUSG00000015222
Gm10558	0.682092408380912	1.24753997548149	0.226208738632878	0.759462269826517	-4.66637437679404	antisense	NA	-0.240016229964653	1661	ENSMUSG00000073656
Gm25411	0.0798075781421301	0.138131463310914	0.891479081904702	0.983525875289808	-5.20739203904001	snRNA	NA	-1.7087569173093	151	ENSMUSG00000065694
Unc80	0.0120728639602274	0.31968318694399	0.752430978005376	0.953600505012044	-7.58269463718457	protein_coding	329178	9.48112623952768	15143	ENSMUSG00000055567
Gm37181	0.154272609490395	0.294099511287463	0.771627492958403	0.958798410258031	-5.17230263206053	TEC	NA	-0.864114476800598	1727	ENSMUSG00000103375
Rpe	0.152268066947661	0.932550881429148	0.361863838724108	0.842516210123631	-5.885783084564	protein_coding	66646	4.20115659803806	3113	ENSMUSG00000026005
Kansl1l	-0.089844262591663	-0.621853273199482	0.540866521531661	0.888468931201793	-6.10561327230337	protein_coding	68691	4.13261205146098	6664	ENSMUSG00000026004
Gm37570	-0.0500151689247983	-0.112778878907547	0.911298668762659	0.983525875289808	-5.46465416358237	TEC	NA	1.27846685777715	3106	ENSMUSG00000102559
Gm38387	0.212539970738021	0.496854779205824	0.624557218415392	0.914592666169816	-5.3009572524144	TEC	NA	1.00581514373921	2577	ENSMUSG00000102374
Gm38162	0.315009463949913	0.717885364717497	0.480898172430016	0.876418814419849	-5.0887837593708	TEC	NA	0.427414020971844	4597	ENSMUSG00000102776
Gm15789	-0.257372498301866	-0.488439351886104	0.630402462119678	0.917169060191895	-5.13713508812482	processed_pseudogene	NA	-0.0986834122054941	1359	ENSMUSG00000082057
6820402A03Rik	0.77295437297346	1.34320544286234	0.193830820401657	0.72855483191942	-4.59182207445427	TEC	NA	-0.000134127765621407	2654	ENSMUSG00000103706
Gm37285	-0.939902666085792	-1.69931488397652	0.104326301397164	0.60501463989444	-4.22906499684941	TEC	NA	-0.355769754193477	1139	ENSMUSG00000103756
Gm37755	-1.08422832316645	-1.5983175730144	0.12521267809784	0.645115480341848	-4.33685324132323	TEC	NA	-0.376006525640373	2179	ENSMUSG00000103382
Acadl	0.0685091315805038	0.456260865757951	0.652980614763065	0.92394278895896	-6.23886976172369	protein_coding	11363	4.2839075506609	2005	ENSMUSG00000026003
Gm15793	-0.539040315195101	-0.754998641098397	0.458803188947532	0.870764361983023	-5.00070374720566	processed_pseudogene	NA	-0.627004245779213	495	ENSMUSG00000082769
Gm27934	0.166961242434805	0.383195937384	0.705503917691056	0.938735898616628	-5.17316520619168	snRNA	NA	-2.29849155039687	63	ENSMUSG00000089420
Myl1	-0.693850714666825	-1.23221180830558	0.231762375734882	0.764494699469864	-4.67349005912562	protein_coding	17901	-1.51526290940202	2074	ENSMUSG00000061816
Lancl1	-0.226871653076457	-3.18461321923038	0.00453954204660594	0.133537619032845	-2.94319101238552	protein_coding	14768	7.89770363528447	6863	ENSMUSG00000026000
Cps1	-0.500395212932799	-2.40487213769227	0.0256852814446637	0.345959350265791	-3.43984156635431	protein_coding	227231	2.75946078488015	5555	ENSMUSG00000025991
Erbb4	-0.412970982837343	-10.1550303103033	1.82044719048064e-09	2.02999024340596e-06	11.325003380241	protein_coding	13869	10.5983002190431	12355	ENSMUSG00000062209
Gm37100	0.258550315975372	0.490183309952246	0.629189071561669	0.91668566914223	-5.13123949294848	TEC	NA	-1.91150353458231	1353	ENSMUSG00000102449
Gm15670	-0.12006444845532	-0.226315317400114	0.823188727322731	0.969962714297686	-5.204951604189	processed_pseudogene	NA	-2.10499754248959	447	ENSMUSG00000083795
Gm37735	0.566903803776248	0.9936668105609	0.331924958601014	0.824679704364303	-4.86117811396507	TEC	NA	-1.84083712570273	1406	ENSMUSG00000104508
Gm37769	-0.586725974720559	-0.942200768235021	0.357019107669769	0.839591814189858	-4.89039189069466	TEC	NA	-1.51526290940202	2369	ENSMUSG00000103642
Gm16076	1.01905355087323	2.02373694835312	0.0561747556744572	0.478227791915015	-3.8619651612742	sense_intronic	NA	-1.01715624911036	480	ENSMUSG00000087514
Gm8840	0.043986128743432	0.108042716785533	0.915008190297702	0.983525875289808	-5.2243586645392	processed_pseudogene	NA	-2.29849155039687	386	ENSMUSG00000084332
Ikzf2	0.0466674928439154	0.163587713825406	0.871651491385506	0.980437808379763	-5.71195281147777	protein_coding	22779	2.23985794895082	11613	ENSMUSG00000025997
Vwc2l	0.902190877481488	4.43942979057103	0.000237077317136325	0.0175015927462276	0.618752175353625	protein_coding	320460	2.95699911861781	7689	ENSMUSG00000045648
Bard1	-0.139125710091504	-0.250069473759842	0.80501284489089	0.965016306215732	-5.18913769249577	protein_coding	12021	-0.334808190277147	5659	ENSMUSG00000026196
Atic	-0.318197767104539	-2.05334518825964	0.0529667471207287	0.469149862561404	-4.37625030422726	protein_coding	108147	4.17471310249488	7985	ENSMUSG00000026192
Fn1	-0.214564451703132	-1.13056250080485	0.271242762948728	0.7936999743031	-6.02288629731634	protein_coding	14268	5.41842392730867	11685	ENSMUSG00000026193
Gm5256	0.899668005458554	1.71589072470605	0.101198637792816	0.597407505967231	-4.21105926713072	processed_pseudogene	NA	-2.03433113361001	877	ENSMUSG00000100319
Mreg	-0.196057523977374	-0.683079714827888	0.502174242785943	0.886113573907369	-5.61087443734032	protein_coding	381269	2.57642130053258	2284	ENSMUSG00000039395
Gm25360	0.535451470423251	1.11719178271179	0.276785156850287	0.797426229509501	-4.83038557596261	snRNA	NA	0.552465020395926	191	ENSMUSG00000094655
D230017M19Rik	-0.246549883782674	-0.681917912169263	0.50289355702728	0.886496862695481	-5.24063639310569	lincRNA	NA	1.12266411597278	5335	ENSMUSG00000097131
Gm24497	-0.324313230485938	-0.673743085954609	0.507971390187672	0.886961696001497	-5.05155406792666	snRNA	NA	-1.90225092521658	191	ENSMUSG00000093956
Gm25939	0.618522521045681	1.74823157033826	0.095326814775906	0.583893964919665	-4.31922831008596	snRNA	NA	1.83787250583666	191	ENSMUSG00000093843
Pecr	0.411579614678463	1.18460487823904	0.249673746604409	0.778950517341445	-4.8363330825504	protein_coding	111175	1.00704204760259	1516	ENSMUSG00000026189
Tmem169	-0.0462111502603373	-0.40620495565521	0.688784643042355	0.935008421371254	-6.49574910021361	protein_coding	271711	5.1156108434855	3054	ENSMUSG00000026188
Xrcc5	-0.0299067317603184	-0.179328411426777	0.85943357708948	0.978067162438986	-6.14234743499063	protein_coding	22596	3.66638023067801	2555	ENSMUSG00000026187
March4	-0.0474157069297192	-0.327782401511156	0.746387239873322	0.95137206420383	-6.43686796233224	protein_coding	381270	4.78864642322672	4553	ENSMUSG00000039372
Smarcal1	-0.135238278131544	-1.83491759214032	0.0810143377343053	0.551558731869128	-5.20793148485781	protein_coding	54380	6.07343378280974	5728	ENSMUSG00000039354
Gm39662	-0.800520360549942	-1.34274887164093	0.193976202006761	0.728722770999808	-4.57870433582731	antisense	NA	-1.66830468171178	1282	ENSMUSG00000110712
Rpl37a	0.135416883553716	0.770588020472334	0.449707298943056	0.867202015355103	-5.90929457653292	protein_coding	19981	3.82736747195086	1410	ENSMUSG00000046330
Igfbp2	0.187996289398713	0.679188643492417	0.504585645347116	0.886961696001497	-5.46462997844645	protein_coding	16008	2.06519737508507	1847	ENSMUSG00000039323
Igfbp5	-0.0393579357101935	-0.397529276045323	0.695070145054793	0.937676257043312	-6.62639451179906	protein_coding	16011	5.60971016381129	6006	ENSMUSG00000026185
Tns1	0.481809524636845	2.91136054436151	0.00846264305898905	0.189733352900318	-2.73135665854105	protein_coding	21961	4.2090831119942	16010	ENSMUSG00000055322
Arpc2	0.0303912743033158	0.410849773149932	0.685428915521971	0.934382422840205	-6.80516748853543	protein_coding	76709	6.38736247201238	2033	ENSMUSG00000006304
Aamp	-0.124934324236142	-1.37794595238518	0.18301879924366	0.719276442139755	-5.81670172671313	protein_coding	227290	5.7997503431877	3458	ENSMUSG00000006299
Pnkd	-0.00529504927553763	-0.0811086950890016	0.936139093850228	0.986736927458525	-7.17414222280103	protein_coding	56695	7.63523223506932	7832	ENSMUSG00000026179
Gm37503	0.804827469579466	1.55076560924748	0.136199795651461	0.664899785822006	-4.38384999685548	TEC	NA	-2.10499754248959	319	ENSMUSG00000103013
Tmbim1	0.0279431879989969	0.112334541706813	0.911646601702206	0.983525875289808	-5.84582699855227	protein_coding	69660	2.68089691660641	12659	ENSMUSG00000006301
Catip	0.600866609326484	1.0647463080038	0.299323727257191	0.807736137641794	-4.80262019340958	protein_coding	241112	-1.14923645750379	2211	ENSMUSG00000073650
Ctdsp1	0.0888516957532682	0.260218940527327	0.797280544931911	0.964044224715922	-5.53622473399145	protein_coding	227292	1.68325654751701	3334	ENSMUSG00000026176
Usp37	-0.0601031428808137	-0.612502209550986	0.546914183496669	0.89118751734206	-6.48237707419018	protein_coding	319651	5.47207557166812	11081	ENSMUSG00000033364
Gm37733	-0.142165876079771	-0.224059225118825	0.824920501481665	0.970761534375252	-5.18586664264472	TEC	NA	-0.915290213998988	2962	ENSMUSG00000103227
Cnot9	-0.158118775362734	-1.61248053095733	0.12208719241303	0.638524153457139	-5.33072296742473	protein_coding	58184	5.14156288898035	3826	ENSMUSG00000026174
Plcd4	-0.439620368282967	-1.59798488519597	0.125286893800236	0.645155595128569	-4.54972589482342	protein_coding	18802	1.94695053443563	7045	ENSMUSG00000026173
Zfp142	0.245710756811458	1.84701323670698	0.0791738907910099	0.545470110185459	-4.95494629126455	protein_coding	77264	5.11335111999561	11355	ENSMUSG00000026135
Gm25035	0.388959772260764	0.856941105311248	0.401345924235482	0.855012319629012	-4.95756663139874	miRNA	NA	-2.29849155039687	77	ENSMUSG00000093155
Bcs1l	0.16540903071783	1.02738080697444	0.316165263527399	0.818250927939004	-5.7510073366065	protein_coding	66821	4.04993586387159	2192	ENSMUSG00000026172
Rnf25	0.281794466354239	1.95796955231796	0.0639288392617019	0.504454494390197	-4.51070270054164	protein_coding	57751	4.11099130054257	2181	ENSMUSG00000026171
Stk36	0.603664129271772	1.59292041134153	0.126421225204836	0.645647148368563	-4.46908677792657	protein_coding	269209	1.50343506414845	6437	ENSMUSG00000033276
Ttll4	0.0568584622050827	0.369198716419254	0.715750779177727	0.942087638147891	-6.21254347069861	protein_coding	67534	4.07407054529284	11527	ENSMUSG00000033257
Cyp27a1	-0.0529370445298799	-0.0755795909234662	0.940483431138961	0.987797664702695	-5.20328429267237	protein_coding	104086	-0.64737247308475	2173	ENSMUSG00000026170
Wnt10a	-0.527300088785706	-0.753787630646014	0.459514384172562	0.870764361983023	-5.00315610711578	protein_coding	22409	-0.470798485952868	2468	ENSMUSG00000026167
Cdk5r2	0.0576160275311969	0.642522878574696	0.527627234855254	0.886961696001497	-6.72945321369699	protein_coding	12570	6.60583734807296	2799	ENSMUSG00000090071
Nhej1	-0.0491541221079174	-0.0810971774721152	0.936148141417876	0.986736927458525	-5.20984866043796	protein_coding	75570	-0.345531691878016	1118	ENSMUSG00000026162
Cnppd1	-0.0414181277347609	-0.247411781021044	0.807041014931533	0.965553461390158	-5.98568856265405	protein_coding	69171	3.19617740315143	5635	ENSMUSG00000033159
Retreg2	-0.0362198067786314	-0.558805260413499	0.582324408248552	0.90467573860818	-6.86534320516077	protein_coding	227298	6.97432889028093	2999	ENSMUSG00000049339
Zfand2b	0.429945024619293	1.73540393179791	0.0976198378065388	0.589587087687326	-4.51623367052055	protein_coding	68818	2.74773333357187	1772	ENSMUSG00000026197
Atg9a	-0.166164252254254	-1.94446131247275	0.0656343804481103	0.509245695126926	-5.05431231050473	protein_coding	245860	6.20311114714343	5762	ENSMUSG00000033124
Ankzf1	-0.317875987748613	-1.20930484778004	0.240254863996499	0.771023523653242	-5.18162956659109	protein_coding	52231	2.67379856484816	5142	ENSMUSG00000026199
Glb1l	0.113448729300598	0.296892869753738	0.769523941447485	0.958156157783288	-5.40088467661517	protein_coding	74577	1.14235496385778	5905	ENSMUSG00000026200
Stk16	0.0208054654329652	0.139092616790159	0.890729038092428	0.983525875289808	-6.19959808343297	protein_coding	20872	3.82974678448098	4518	ENSMUSG00000026201
Tuba4a	-0.046940368093935	-0.817113901511384	0.423221853941088	0.857027346812122	-6.95451072361974	protein_coding	22145	8.14513325103612	3701	ENSMUSG00000026202
A630095N17Rik	-0.142831635846289	-0.249416771502039	0.805510812827869	0.965050759049212	-5.19915562976962	protein_coding	381272	-2.03433113361001	1123	ENSMUSG00000096094
Dnajb2	0.242613103197158	1.65460852987308	0.113175324574332	0.622099897944162	-5.12559180072107	protein_coding	56812	4.62133395075814	4249	ENSMUSG00000026203
Ptprn	0.0393975576810956	0.691962122285505	0.496694192034106	0.883952948057674	-7.04791166063007	protein_coding	19275	8.13787485554034	4249	ENSMUSG00000026204
Resp18	-0.394860863028169	-3.40962259167157	0.00269479046363917	0.092087944440521	-1.81863174180342	protein_coding	19711	4.88345622944904	1032	ENSMUSG00000033061
Dnpep	-0.212634706482398	-1.6565670633383	0.112774746793796	0.621551736918818	-5.0800431352658	protein_coding	13437	4.43335126193042	4289	ENSMUSG00000026209
Speg	-0.0495865235008019	-0.512557856519211	0.613717874644358	0.91018412925114	-6.59066906793952	protein_coding	11790	5.67909028578423	12741	ENSMUSG00000026207
Gm15178	0.147826587527706	0.294420674785012	0.771385547161227	0.958555811556437	-5.19395418542612	antisense	NA	-2.16641134200344	472	ENSMUSG00000086053
Gmppa	0.00841517719544117	0.0480477159453722	0.962141425303984	0.992303479429271	-6.12019545573211	protein_coding	69080	3.55067631210517	2395	ENSMUSG00000033021
Asic4	-0.103101177035375	-0.253537930009142	0.802368076299551	0.964111890439221	-5.35142939227363	protein_coding	241118	0.862645127751012	2727	ENSMUSG00000033007
Gm37264	-0.13337229887598	-0.240442357319947	0.812366192868132	0.966681764450039	-5.18427163014814	TEC	NA	-0.844623805119409	2192	ENSMUSG00000102605
Chpf	-0.16231069872374	-1.86049296627837	0.077165958514098	0.541050977887618	-5.2006813803589	protein_coding	74241	6.22988157987016	3856	ENSMUSG00000032997
Obsl1	-0.0658441979924614	-0.358282098908596	0.723780921310704	0.944225767734569	-6.1723384930094	protein_coding	98733	3.92218952610446	8467	ENSMUSG00000026211
Tmem198	-0.115826758623873	-0.986822311555675	0.335189988330115	0.825981113040561	-5.93377662891203	protein_coding	319998	4.53159679651481	2504	ENSMUSG00000051703
Inha	0.0563305660005059	0.22604206068666	0.823398429859284	0.970135366447638	-5.77466704876067	protein_coding	16322	2.49303526662019	1475	ENSMUSG00000032968
Gm15181	-0.352236751831775	-0.799950955801627	0.432876143069749	0.857027346812122	-4.9907677433182	unprocessed_pseudogene	NA	-2.29849155039687	177	ENSMUSG00000082745
Stk11ip	-0.00366652801076102	-0.0265369079219532	0.979084725449564	0.995662296703561	-6.38569161762672	protein_coding	71728	4.42548565730796	5743	ENSMUSG00000026213
Slc4a3	-0.237531659009722	-3.02814256178529	0.00649551489717176	0.163444743618026	-3.15681434431616	protein_coding	20536	7.28863745583639	8599	ENSMUSG00000006576
Epha4	0.150523614777287	1.55713463782294	0.134683302501173	0.661093201499351	-5.86704271192035	protein_coding	13838	7.13735367622812	8054	ENSMUSG00000026235
Mir6352	0.630471535726091	1.27929497209998	0.215028792235909	0.74857295778873	-4.64023529937631	miRNA	NA	-2.16641134200344	116	ENSMUSG00000099141
Gm28386	0.123618230250867	0.181110165272147	0.858052796195139	0.978067162438986	-5.19948479915064	lincRNA	NA	-1.5859293182816	1849	ENSMUSG00000101849
Sgpp2	0.150718967598887	1.22143887313237	0.235727396203631	0.767653910754125	-5.85477449566298	protein_coding	433323	5.17764772285771	4002	ENSMUSG00000032908
Farsb	0.0169227604234141	0.227547806983124	0.822243059543096	0.969495447856841	-6.8335778170933	protein_coding	23874	6.24398717820625	2620	ENSMUSG00000026245
Gm28995	0.043986128743432	0.108042716785533	0.915008190297702	0.983525875289808	-5.2243586645392	unprocessed_pseudogene	NA	-2.29849155039687	261	ENSMUSG00000101798
4833412K13Rik	-0.199797458707721	-0.433606055817757	0.669085536538731	0.928231429368202	-5.14807684360206	TEC	NA	-0.169349821085073	1479	ENSMUSG00000104018
BC035947	-0.996453209171516	-1.75452365342353	0.0942190955164389	0.580852436392957	-4.17332499134375	protein_coding	NA	-0.0785994039135113	3310	ENSMUSG00000090486
Mogat1	0.71057363969295	1.23134958460375	0.232077836795887	0.765034627019298	-4.67238490836268	protein_coding	68393	-1.32176890149474	1558	ENSMUSG00000012187
Acsl3	0.050278966412422	0.632325279412933	0.534136756399205	0.887903563910612	-7.00718751525517	protein_coding	74205	7.79496818169289	4357	ENSMUSG00000032883
Utp14b	0.210815763934737	1.19355271905636	0.246230101312647	0.777060282240527	-5.7931765627474	protein_coding	195434	4.8354651889493	7679	ENSMUSG00000079470
Gm6159	0.0234062070923511	0.0420175037562901	0.966889711302958	0.993713666218744	-5.20945416752671	processed_pseudogene	NA	-1.51526290940202	1724	ENSMUSG00000099377
Kcne4	0.890226231556409	1.37661215823397	0.183424864427447	0.720260755623619	-4.54993716817922	protein_coding	57814	-0.502282331198214	2657	ENSMUSG00000047330
Gm5830	-0.472238681819414	-0.740998401873241	0.467065550809729	0.870764361983023	-5.00860560874993	processed_pseudogene	NA	-1.11902228422173	443	ENSMUSG00000072978
Scg2	0.142296878918289	1.99320867627709	0.0596632372264748	0.491008542420003	-5.74981834725096	protein_coding	20254	9.52638982816721	2515	ENSMUSG00000050711
Ap1s3	0.258273398539651	0.649970315033748	0.522900836533765	0.886961696001497	-5.357545262993	protein_coding	252903	1.56057651804906	2878	ENSMUSG00000054702
Wdfy1	-0.00631706860676515	-0.0630480947328933	0.950336529872032	0.989518310035138	-6.68929558744248	protein_coding	69368	5.54103563587508	6488	ENSMUSG00000073643
Mrpl44	-0.28365971111121	-1.30810056387185	0.205261591706787	0.738907198983809	-5.16390840521931	protein_coding	69163	3.03813809224147	1644	ENSMUSG00000026248
Serpine2	0.537984400468438	5.1523360472911	4.44697085611196e-05	0.00493287809049446	2.03056795794436	protein_coding	20720	5.64957078521224	8287	ENSMUSG00000026249
Gm5529	-0.017818895942749	-0.0373323372158637	0.970579766900459	0.993934668419859	-5.25997129357253	processed_pseudogene	NA	0.169234328708743	891	ENSMUSG00000067106
Gm28071	0.0621143457642022	0.112514683720139	0.911505541452007	0.983525875289808	-5.20241298561301	processed_pseudogene	NA	-1.31251629212901	478	ENSMUSG00000100397
Cul3	0.17722005089215	2.87027857931671	0.00928197635162589	0.201906810022482	-3.6174405238173	protein_coding	26554	7.86442257022601	4873	ENSMUSG00000004364
Gm37902	-0.764733129658435	-1.4466500489912	0.163054419101399	0.698582040043005	-4.48290210588631	TEC	NA	-0.466888398670577	1683	ENSMUSG00000103076
Gm37262	-0.00113682547569751	-0.00175018733032358	0.99862040693936	0.999611195399425	-5.20797976152448	TEC	NA	-1.34273046541107	1818	ENSMUSG00000103525
Dock10	0.0424839377936186	0.311434423622791	0.758603114192826	0.955064985071778	-6.42581051088658	protein_coding	210293	4.74002773948607	18267	ENSMUSG00000038608
Gm37645	-0.0658885065274148	-0.106059659634031	0.916561983334561	0.983877532187169	-5.20249817631983	TEC	NA	-1.28131666589722	3556	ENSMUSG00000103192
Gm38062	0.397882462310276	0.643201208148899	0.527195776771278	0.886961696001497	-5.054037219935	TEC	NA	-0.955742449596508	1856	ENSMUSG00000104488
A630081D01Rik	0.00390459643201057	0.00637731173567463	0.994973088286202	0.99911466843942	-5.20717699852882	TEC	NA	-1.34273046541107	1833	ENSMUSG00000102721
Nyap2	-0.0395764037580471	-0.439001269751961	0.665234928137406	0.927525616683822	-6.70279151106485	protein_coding	241134	5.99612111638368	12508	ENSMUSG00000054976
Irs1	0.308796273363672	3.2274886643995	0.00411227020767121	0.124768398255247	-2.3691153072883	protein_coding	16367	5.63135709718071	9144	ENSMUSG00000055980
Rhbdd1	0.628290563148509	1.87874635979747	0.074518039741898	0.533202873357512	-4.19469952892939	protein_coding	76867	2.21197826768839	6966	ENSMUSG00000026142
Gm28940	-0.309238559739212	-0.516319662608452	0.611134500034454	0.9098499305671	-5.11701577036913	antisense	NA	-1.77017071682315	1682	ENSMUSG00000100786
Mff	0.00618261751254355	0.106687850239497	0.916069737163902	0.983877532187169	-7.10965913700186	protein_coding	75734	7.36869065972157	9757	ENSMUSG00000026150
Gm28941	-0.231595140588254	-0.338626702690207	0.738321317666086	0.950213811346863	-5.16310088269619	sense_intronic	NA	-0.789298627454702	1017	ENSMUSG00000101450
Agfg1	0.0394254144184235	0.605287364507391	0.551604744495923	0.893234705999852	-6.8669302440792	protein_coding	15463	7.11013301202361	8384	ENSMUSG00000026159
Gm7553	-0.385846762412464	-0.689329065266284	0.498315092521568	0.88447588635699	-5.0324304521354	processed_pseudogene	NA	-1.05760848470788	1426	ENSMUSG00000101784
Slc19a3	-0.738130351895997	-1.26111892294302	0.221374577641793	0.75515427088982	-4.6468332127217	protein_coding	80721	-0.752995832323499	3065	ENSMUSG00000038496
Sphkap	0.302006863999154	3.3118808959499	0.00338263767075854	0.108587794439941	-2.57848008795267	protein_coding	77629	7.55191483992511	9602	ENSMUSG00000026163
Gm6374	0.295102198567762	0.566718368970672	0.577034476258371	0.902726829246556	-5.09827589132501	processed_pseudogene	NA	-1.77017071682315	788	ENSMUSG00000079140
Gm37517	0.446395389667758	0.70358445775573	0.489575722629795	0.880346627717965	-5.02729977631445	TEC	NA	-1.25011703966543	1289	ENSMUSG00000104374
Pid1	-0.396919330676558	-2.60858460707	0.0165698889101935	0.281955460687235	-3.31005638401792	protein_coding	98496	4.00615656756408	8172	ENSMUSG00000045658
Dner	-0.168987667448904	-2.34685705133441	0.0290317858883333	0.366279195505351	-4.93215459806037	protein_coding	227325	8.87822421770347	4784	ENSMUSG00000036766
Gm37925	1.08237616530853	2.0394139946588	0.0544551391177885	0.473769182398111	-3.84269245421596	TEC	NA	-0.839988925367683	4255	ENSMUSG00000102481
Trip12	0.0726084941415555	1.29364368460685	0.21011941184577	0.745661549651102	-6.54407000510769	protein_coding	14897	8.50804543429987	16601	ENSMUSG00000026219
Gm38374	-0.703608720004407	-1.29528290408237	0.209564144683014	0.74558925322419	-4.63538704716235	TEC	NA	-0.125733597970968	2033	ENSMUSG00000103505
Gm37738	0.263349575572711	0.4364425081504	0.667059963103003	0.927608180066525	-5.15692088704125	TEC	NA	-0.0425901528603624	4716	ENSMUSG00000104503
Fbxo36	0.113263420959372	0.176654749413418	0.861506412959298	0.978067162438986	-5.19307884273652	protein_coding	66153	-0.783210005605558	2148	ENSMUSG00000073633
Slc16a14	-0.290243609889361	-2.06929248211063	0.0513078369450299	0.464080462956372	-4.36404417644547	protein_coding	71781	4.23541246887944	3352	ENSMUSG00000026220
Gm29284	0.290747366066114	0.635401282125228	0.532168644903527	0.886961696001497	-5.07790758488095	unprocessed_pseudogene	NA	-2.29849155039687	255	ENSMUSG00000099693
Rpl19-ps1	0.255136212698095	0.449997063784845	0.657416532816469	0.92555545755748	-5.14117531387373	processed_pseudogene	NA	-1.77017071682315	591	ENSMUSG00000064281
A530032D15Rik	-0.38849336189967	-0.734202323637217	0.471108084770112	0.871314958149014	-5.15854335358105	protein_coding	381287	0.507438471590399	1603	ENSMUSG00000089844
Sp100	0.04987422320181	0.104434143244341	0.917835886709835	0.98421252359733	-5.24881627263017	protein_coding	20684	0.186546465823081	7556	ENSMUSG00000026222
A630001G21Rik	-0.539903921895202	-1.06829443272804	0.297758523975659	0.806885029738924	-4.79848730091719	protein_coding	319997	-0.802700677286748	2709	ENSMUSG00000052760
Cab39	0.0375941003024232	0.658907597193767	0.51725989837523	0.886961696001497	-7.04243002862794	protein_coding	12283	8.02009113385093	7077	ENSMUSG00000036707
Itm2c	0.198350173229913	2.45710157845451	0.0229824172880604	0.3293823973482	-4.4017898677305	protein_coding	64294	7.57284602149431	2491	ENSMUSG00000026223
4933407L21Rik	0.0756469939775421	0.110614147368067	0.912993906958439	0.983525875289808	-5.20054172584538	protein_coding	NA	-1.01715624911036	3343	ENSMUSG00000026224
Gm18180	0.823028067045797	1.50569788648714	0.147339208810984	0.679426370144594	-4.42663168867584	processed_pseudogene	NA	-1.7087569173093	1484	ENSMUSG00000099342
2810459M11Rik	0.13605498085772	0.44136850608466	0.663548393692418	0.927200178091917	-5.4492610393235	protein_coding	72792	1.55417186277106	3331	ENSMUSG00000026227
Psmd1	0.0205279320633445	0.321740167121483	0.750894469564929	0.953274679529759	-7.04355695929454	protein_coding	70247	7.28897462686771	7265	ENSMUSG00000026229
Gm22786	0.114400273804938	0.252126897874466	0.80344372560032	0.964111890439221	-5.20412507684236	snoRNA	NA	-2.29849155039687	122	ENSMUSG00000077274
Htr2b	0.347267344961564	0.640976903728156	0.528611289415938	0.886961696001497	-5.06500190637907	protein_coding	15559	-0.320812803834308	2131	ENSMUSG00000026228
Gm37914	-0.405813017893647	-0.714612462352919	0.482876142862914	0.877432138567331	-5.02007424593302	TEC	NA	-0.864114476800598	2679	ENSMUSG00000103272
Armc9	0.103098894374201	0.801321633336996	0.43210012793193	0.857027346812122	-6.04179304223238	protein_coding	78795	4.3561746737135	13006	ENSMUSG00000062590
B3gnt7	-0.320665539870983	-0.520297156406918	0.608408648831286	0.9098499305671	-5.10769835701644	protein_coding	227327	-0.901402724881533	4137	ENSMUSG00000079445
Ncl	0.100003974490355	1.19459665773376	0.245830673394863	0.776795596900368	-6.65768637849829	protein_coding	17975	8.48051927174927	10188	ENSMUSG00000026234
Snord82	0.400436284465896	0.82576968083289	0.418404657254507	0.855012319629012	-4.97646164998089	snoRNA	NA	-2.29849155039687	70	ENSMUSG00000064823
C130036L24Rik	0.168852375878808	0.342034257758727	0.735793124643101	0.949427439113751	-5.22861239810445	processed_transcript	NA	0.28206321860501	6437	ENSMUSG00000073627
Ptma	0.0815696260554275	0.702598550183459	0.49017727531935	0.880490357132733	-6.73472337119003	protein_coding	19231	6.811887446833	1462	ENSMUSG00000026238
Pde6d	-0.244840003260999	-1.67541819209075	0.108980160248584	0.61359408445472	-4.93339718968594	protein_coding	18582	3.98829509018601	2178	ENSMUSG00000026239
Gm37152	-0.289164896206524	-0.479759234578833	0.63645770044808	0.919962466965893	-5.12359768725703	TEC	NA	-1.37294463869313	1175	ENSMUSG00000102927
Cops7b	0.0103064243406534	0.0603810359553354	0.952434657970246	0.989518310035138	-6.14067624126537	protein_coding	26895	3.6177657327383	5515	ENSMUSG00000026240
Nppc	-0.523197816712391	-3.18628311994151	0.00452212130184049	0.133440367718794	-2.01416504696233	protein_coding	18159	3.33006201354744	1042	ENSMUSG00000026241
Dis3l2	0.16247476669813	1.42549346881062	0.169005604916578	0.707512695389751	-5.59759155544694	protein_coding	208718	5.17929029058988	8901	ENSMUSG00000053333
Gm29055	0.185902122746201	0.314813955911345	0.756072353650159	0.954333467652467	-5.174060159915	sense_intronic	NA	-1.53622447331835	1710	ENSMUSG00000100768
Gm37485	1.46605261839131	3.06844136587996	0.00592529288989051	0.155592104630208	-2.49248083834558	TEC	NA	-1.27206405653149	2953	ENSMUSG00000104121
Gm38142	0.189759844272149	0.305902554900291	0.762751640895743	0.955949328067324	-5.17031821717004	TEC	NA	-0.752010379373766	3555	ENSMUSG00000102383
Gm6136	-0.0343972724851303	-0.212560754115388	0.833760761720379	0.974640488411473	-6.07799098833986	processed_pseudogene	NA	3.47533806695961	891	ENSMUSG00000084106
Gm28375	0.272979823436813	0.621019923065751	0.541404018200337	0.888468931201793	-5.08304887380757	antisense	NA	-2.16641134200344	430	ENSMUSG00000099401
Gm37447	0.594672692314438	1.06754556477493	0.298088386141813	0.806885029738924	-4.80082870869222	TEC	NA	-1.26035510198089	2928	ENSMUSG00000103984
Ecel1	-0.328329211517368	-1.89925414675304	0.0716384765899452	0.526832489937927	-4.63088131439663	protein_coding	13599	4.15377442962466	3500	ENSMUSG00000026247
Prss56	-1.07598401433522	-1.65807490304025	0.112467167305879	0.620370183210012	-4.27114823460757	protein_coding	69453	-1.21065025701764	2180	ENSMUSG00000036480
Eif4e2	0.0669681864601711	0.620867873027094	0.541502118791179	0.888468931201793	-6.48992761535803	protein_coding	26987	5.52926188347102	7497	ENSMUSG00000026254
Efhd1	-0.32868270393289	-0.612839296759786	0.54669555385745	0.891056135054834	-5.21681548414422	protein_coding	98363	0.792131482026346	2125	ENSMUSG00000026255
Efhd1os	-0.305669831720965	-0.642358668808722	0.527731711137196	0.886961696001497	-5.07410867982008	antisense	NA	-2.29849155039687	332	ENSMUSG00000089821
Gigyf2	0.011576376681811	0.165697707683734	0.870011733962992	0.979995479869062	-6.94953576514988	protein_coding	227331	6.6958993695283	14216	ENSMUSG00000048000
Gm22549	-0.563980560740336	-1.12438902949155	0.273791549201942	0.79561398339618	-4.76746664533024	snRNA	NA	-2.23707775088302	107	ENSMUSG00000095281
Kcnj13	0.797302258258436	1.30399354730178	0.206632641176378	0.740640461614603	-4.60949911864302	protein_coding	100040591	-1.01399226159377	1270	ENSMUSG00000079436
3110079O15Rik	0.326208033359173	0.554882152200155	0.584956008409997	0.905852904519714	-5.10109766398964	protein_coding	73234	-1.7087569173093	722	ENSMUSG00000026258
Ngef	0.300505283615863	3.06006155895315	0.00603973313100394	0.156626469824456	-2.79867241023723	protein_coding	53972	5.94262339799979	3905	ENSMUSG00000026259
Neu2	0.370712228336726	0.58074641679245	0.567716887009638	0.898902749052626	-5.12672602280295	protein_coding	23956	0.0612796717482291	2590	ENSMUSG00000079434
Gm17181	-0.387592228902197	-0.851007048805549	0.404558391809462	0.855012319629012	-4.9601074848268	processed_pseudogene	NA	-2.29849155039687	123	ENSMUSG00000091123
Inpp5d	-0.0145035994353479	-0.062298390087557	0.950926272595658	0.989518310035138	-5.74466776017284	protein_coding	16331	2.31193344986397	7602	ENSMUSG00000026288
Atg16l1	0.097987465263492	0.826052259106123	0.418247980549638	0.855012319629012	-6.29698590803466	protein_coding	77040	5.36064290713644	9628	ENSMUSG00000026289
Gm25395	-0.0427914098287517	-0.113902226371809	0.91041912659015	0.983525875289808	-5.49248172464644	scaRNA	NA	1.41297042849087	272	ENSMUSG00000087968
Scarna6	-0.0805579795985234	-0.161270280355554	0.873453140952466	0.980986890894076	-5.19583041327282	scaRNA	NA	-1.18043608373558	265	ENSMUSG00000089281
Sag	-0.745636365991202	-1.39769651255745	0.177089274987128	0.71242167735892	-4.57439267893115	protein_coding	20215	0.335393931836995	8904	ENSMUSG00000056055
Dgkd	-0.00891707307035249	-0.106127473480171	0.916508843176658	0.983877532187169	-7.05602457128738	protein_coding	227333	7.13633996787923	6850	ENSMUSG00000070738
Gm19582	0.322264456899526	0.596122730299675	0.557593392782642	0.895926278739871	-5.08162886108861	antisense	NA	-1.53622447331835	841	ENSMUSG00000101942
4833421G17Rik	-0.827306997331906	-1.46056531771336	0.159233488382211	0.694082552586871	-4.47056583569424	TEC	NA	-1.91150353458231	844	ENSMUSG00000103996
Gm38365	-0.109025680637915	-0.14959118012314	0.882543392537819	0.98195557099548	-5.1966168690045	TEC	NA	-0.988736505957436	2993	ENSMUSG00000103591
Usp40	0.12248251462565	0.596013629017578	0.557664889550445	0.895926278739871	-5.90055310194935	protein_coding	227334	3.41808613091788	11871	ENSMUSG00000005501
Ugt1a7c	0.237951104866466	0.39911177783386	0.693921930631924	0.937217055160233	-5.14642429574057	protein_coding	394432	-0.906037604633259	4219	ENSMUSG00000090124
Gm15373	0.336072900979189	0.742746875041976	0.466028851873307	0.870764361983023	-5.02236004212758	unprocessed_pseudogene	NA	-2.16641134200344	214	ENSMUSG00000082837
Dnajb3	-0.348344278567874	-0.518414804795383	0.609697934709668	0.9098499305671	-5.1158999955805	protein_coding	15504	-0.368339114230704	1051	ENSMUSG00000081984
Mroh2a	0.251505039275367	0.58028091876156	0.568024831623585	0.898902840502821	-5.2825279097753	protein_coding	100040766	1.09363369924334	8492	ENSMUSG00000079429
Hjurp	0.28696775246895	2.36964116139969	0.0276721119901035	0.358367381866945	-4.01522575461046	protein_coding	212427	5.06949377168461	8331	ENSMUSG00000044783
Spp2	0.131396859550916	0.236866861845647	0.815101788098757	0.966813620816516	-5.20160601518977	protein_coding	75396	-2.03433113361001	992	ENSMUSG00000026295
Arl4c	0.0549349111388458	0.926273472410984	0.365039070899266	0.844793314597787	-6.7276035194712	protein_coding	320982	7.58638369532156	5492	ENSMUSG00000049866
Gm18699	-0.580960673889016	-1.16657056587337	0.256723984868229	0.785786054233338	-4.73344692821837	processed_pseudogene	NA	-2.16641134200344	243	ENSMUSG00000099544
Sh3bp4	0.00287096085490887	0.0144408578444223	0.988617337390956	0.997866358219629	-5.97666190178635	protein_coding	98402	3.08099476728683	5112	ENSMUSG00000036206
Agap1	0.0403166916071715	0.76319429749822	0.454007541238111	0.869818332821626	-6.91719554778519	protein_coding	347722	7.81186009690847	17559	ENSMUSG00000055013
Gm25180	-0.262835794830964	-0.567443949429915	0.576550643745867	0.902396094698351	-5.10617626286915	rRNA	NA	-2.16641134200344	115	ENSMUSG00000088371
4933400F21Rik	-0.0246427102838717	-0.037600185174704	0.970368789749079	0.993934668419859	-5.20551205644811	processed_transcript	NA	-0.672414899022455	3393	ENSMUSG00000102009
Gm26037	-0.305669831720965	-0.642358668808722	0.527731711137196	0.886961696001497	-5.07410867982008	misc_RNA	NA	-2.29849155039687	311	ENSMUSG00000088775
Asb18	-0.0472857979815574	-0.144117817772681	0.886809308766793	0.982596603094962	-5.47610245130905	protein_coding	208372	1.31532798130461	3952	ENSMUSG00000067081
Ackr3	0.222299523862802	0.723049336688545	0.477786998825622	0.875258502238054	-5.44984865550463	protein_coding	12778	2.12948994370283	3348	ENSMUSG00000044337
Gm28722	-0.659133879173551	-0.912397041132896	0.372124162746355	0.849447592839608	-4.93480422806004	lincRNA	NA	-0.0823567280408894	1036	ENSMUSG00000101997
Cops8	-0.0746225590984522	-0.789977074987225	0.438548943965127	0.860210958669216	-6.34280657269285	protein_coding	108679	5.41550221008402	4448	ENSMUSG00000034432
Col6a3	0.361360725467733	0.914129694775516	0.371234523253507	0.849363991758725	-5.03138666191087	protein_coding	12835	0.842635979104499	11963	ENSMUSG00000048126
Lrrfip1	0.0749902628470051	0.91269574062073	0.371970692831805	0.849422620071939	-6.33411788397127	protein_coding	16978	5.80807000380545	6469	ENSMUSG00000026305
Ramp1	0.410427915193105	1.66850252481123	0.110359454395977	0.616893672391656	-4.54313429917034	protein_coding	51801	2.4485759692156	3022	ENSMUSG00000034353
Ube2f	0.102415358327652	0.778448226432031	0.44516305269123	0.864101658027401	-6.21824360068234	protein_coding	67921	4.91383490943248	8842	ENSMUSG00000034343
Gm7785	-0.387272216840892	-0.644320539995828	0.526484237984987	0.886961696001497	-5.05463229738814	processed_pseudogene	NA	-0.660382406577857	892	ENSMUSG00000083064
Gm26683	0.097036240246722	0.178076565533762	0.860403979195895	0.978067162438986	-5.21461058767152	lincRNA	NA	-2.16641134200344	470	ENSMUSG00000097285
Scly	0.251797903132805	1.23645436761386	0.2302149163111	0.762119286231761	-5.17159062834272	protein_coding	50880	2.79085723346787	4549	ENSMUSG00000026307
Ilkap	-0.220033388662663	-1.23992700714231	0.228954165282145	0.760560034467356	-5.52691541310969	protein_coding	67444	4.04791412698728	5556	ENSMUSG00000026309
Hes6	-0.373921625570689	-1.21119165012506	0.239546565260366	0.770637616792905	-4.97537764495559	protein_coding	55927	1.85228162898213	1808	ENSMUSG00000067071
Per2	-0.229740900888522	-1.22200848993712	0.235516463371558	0.767438835658752	-5.46918044190375	protein_coding	18627	3.76508714635717	5856	ENSMUSG00000055866
Traf3ip1	-0.26158137762535	-2.36406433796069	0.0279993611478828	0.361396537745962	-3.90158504188775	protein_coding	74019	4.51437454968889	3712	ENSMUSG00000034292
Asb1	-0.0703917538780288	-0.838090622613247	0.411607768490406	0.855012319629012	-6.3619267606303	protein_coding	65247	5.65110182686933	6432	ENSMUSG00000026311
Gm29100	1.38681863571453	2.78146445662449	0.0113203228659109	0.225237938053293	-2.88053121027558	antisense	NA	-0.772971943290097	4410	ENSMUSG00000100980
Hdac4	-0.147299211583692	-2.44488955774623	0.0235895535457059	0.333286512253427	-4.4054320312808	protein_coding	208727	7.45861837356115	15813	ENSMUSG00000026313
Gm37048	1.11049870553997	1.72921131511236	0.0987436473733169	0.59165205229029	-4.19553268845695	TEC	NA	-0.728870280890583	5578	ENSMUSG00000103101
Gm37036	-0.471624475659281	-0.824828811525796	0.418926593649043	0.855040858355431	-4.96187580769324	TEC	NA	-1.38318270100859	2506	ENSMUSG00000102565
Ndufa10	0.103664041606624	1.78960353735644	0.0882444261610548	0.567746982521992	-5.63321604682894	protein_coding	67273	7.67345082784648	3331	ENSMUSG00000026260
Mir6900	-0.644699870222731	-1.27093766398492	0.217928881254718	0.750895951722834	-4.64598952205682	miRNA	NA	-2.16641134200344	60	ENSMUSG00000098288
Cops9	-0.079551267035209	-0.534138498851044	0.598968575330717	0.9098499305671	-6.3099619161152	protein_coding	66915	4.65782131043601	1499	ENSMUSG00000073616
Gpc1	0.150890502484803	1.18277800216073	0.250381257102911	0.779777700167482	-5.74834969288479	protein_coding	14733	4.62482448536607	5159	ENSMUSG00000034220
Gm29480	-0.49771087908289	-0.706280171138362	0.487933111201471	0.879367031900779	-5.02599714721158	antisense	NA	-1.31153083917928	1655	ENSMUSG00000101995
Dusp28	-0.108344849691622	-0.536728771603359	0.597209906739116	0.9098499305671	-5.98964394583968	protein_coding	67446	3.58219975778641	1314	ENSMUSG00000047067
5033417F24Rik	-0.89191397383374	-1.4723699313451	0.156049435206664	0.690490747190027	-4.45844347935976	antisense	NA	-0.700834642175377	1787	ENSMUSG00000097251
Rnpepl1	-0.241993512883634	-1.39553375406205	0.177730995785932	0.713495015822806	-5.20991875610768	protein_coding	108657	3.58642561779877	9467	ENSMUSG00000026269
9430060I03Rik	-0.487381189955461	-0.942609958679622	0.356814647442304	0.839591814189858	-4.89165851624166	antisense	NA	-1.63809050842972	1689	ENSMUSG00000100632
Capn10	0.0490594831292896	0.279794026449268	0.782428266736271	0.961438993080262	-6.20650569613245	protein_coding	23830	3.95842294079183	4346	ENSMUSG00000026270
Kif1a	-0.0728847070174535	-2.96418684711087	0.00751063991755502	0.177202592353272	-4.3412013556295	protein_coding	16560	11.2845918020457	9330	ENSMUSG00000014602
Sned1	0.714205964312314	2.42612689467175	0.02455152767323	0.340650436681547	-3.32811551778373	protein_coding	208777	2.29541831398847	9491	ENSMUSG00000047793
Mterf4	0.164767588250037	0.723128679436861	0.47773928905104	0.875258502238054	-5.72828600108189	protein_coding	69821	3.10558698177799	5271	ENSMUSG00000026273
Gm7867	-0.736973419515233	-1.36791194064285	0.186091201835663	0.723069610574263	-4.55898307229121	processed_pseudogene	NA	-2.10499754248959	546	ENSMUSG00000100351
Pask	-0.797348544499201	-2.13540226407146	0.0449182175718783	0.440956335876067	-3.70813092406485	protein_coding	269224	0.902012024974638	9060	ENSMUSG00000026274
Ppp1r7	0.104696929844876	1.40156934862589	0.175944783348911	0.711129745290609	-6.021536498487	protein_coding	66385	6.84829633928655	10495	ENSMUSG00000026275
Mir6902	-0.243191337688838	-0.524790860858179	0.605336046992883	0.9098499305671	-5.12531991111919	miRNA	NA	-2.29849155039687	64	ENSMUSG00000106302
Hdlbp	0.0486591634888259	1.05186328272952	0.305056417991512	0.811453901818729	-6.80168325037434	protein_coding	110611	8.42368555315801	11320	ENSMUSG00000034088
Gm17415	0.70987004334787	1.29914603578019	0.20826006684444	0.742666636821426	-4.62028456598946	processed_pseudogene	NA	-1.90225092521658	789	ENSMUSG00000090489
Sept2	0.0227866825284899	0.216484055464507	0.830741844866878	0.973702479719387	-6.62683371516349	protein_coding	NA	5.38670799504365	7979	ENSMUSG00000026276
Farp2	-0.0791696769137371	-0.473189519746426	0.64105816664382	0.920748858990666	-6.20368685260072	protein_coding	227377	4.17349116025799	5235	ENSMUSG00000034066
Stk25	-0.0369583247192399	-0.529985460568823	0.601793537640931	0.9098499305671	-6.78190645792465	protein_coding	59041	6.53643205576837	5812	ENSMUSG00000026277
Bok	0.126088999537457	0.341646642178127	0.736080556919882	0.949456457528638	-5.48760214001262	protein_coding	51800	1.57446941390203	1840	ENSMUSG00000026278
Thap4	-0.0617692624535997	-0.35427592097706	0.726736092473522	0.945029005783866	-5.98164093628402	protein_coding	67026	3.28483143443027	6519	ENSMUSG00000026279
Atg4b	0.116573630803731	1.1058914815437	0.281533605407313	0.797760130769658	-6.06193102196368	protein_coding	66615	5.48544872434197	8278	ENSMUSG00000026280
Dtymk	0.128685542713407	0.544666013413854	0.591836675692467	0.9098499305671	-5.70456876362849	protein_coding	21915	2.65219745150758	2631	ENSMUSG00000026281
Ing5	0.0409855634320039	0.199727454796564	0.843653941706268	0.976028986200479	-6.00521692255616	protein_coding	66262	3.24421864665713	4729	ENSMUSG00000026283
D2hgdh	-0.33955798733368	-1.41214962357363	0.172848308860423	0.711129745290609	-4.97535087073984	protein_coding	98314	2.77607306337403	4281	ENSMUSG00000073609
Gm7889	0.207389854245693	0.369461633385745	0.715557791903237	0.942087638147891	-5.16549712136999	unprocessed_pseudogene	NA	-1.77017071682315	958	ENSMUSG00000099624
Neu4	0.118845874302853	0.357024787067554	0.724707908197292	0.944362288638663	-5.54975524819333	protein_coding	241159	1.82935981197776	4637	ENSMUSG00000034000
Gm7895	-0.681030203470744	-2.3560212690584	0.0284776391009505	0.362773405125552	-3.45545375303579	processed_pseudogene	NA	2.25844407757968	1173	ENSMUSG00000100347
Fam174a	-0.213896701462707	-1.86241735243871	0.0768829670896139	0.540567584492531	-4.80786261856868	protein_coding	67698	4.61279638436167	4814	ENSMUSG00000051185
BC055308	-0.983662535263521	-1.8098146755525	0.084953247396515	0.561592652914185	-4.10718263974878	TEC	NA	-1.32176890149474	2538	ENSMUSG00000103973
Gm15427	0.117034308263951	0.505409990621254	0.618640786559417	0.912204032357707	-5.81016950314363	processed_pseudogene	NA	2.94955991217609	531	ENSMUSG00000081051
St8sia4	-0.178603372240564	-2.31288755454488	0.031173872509311	0.381119928941011	-4.55657424884797	protein_coding	20452	6.96983025129789	20091	ENSMUSG00000040710
Gm1833	-0.244442159291663	-0.41342197636407	0.683573442204186	0.933798829692241	-5.14327610497408	processed_pseudogene	NA	-0.946489840230779	682	ENSMUSG00000100362
Slco4c1	0.291951009298557	0.811507015454074	0.426360791193471	0.857027346812122	-5.37137612983872	protein_coding	227394	2.06142044304225	4908	ENSMUSG00000040693
Panct2	0.180303653223608	0.45570636976019	0.653372771268178	0.924063852003029	-5.47013483855709	antisense	NA	1.65169420527146	4120	ENSMUSG00000097814
Gm6430	1.49162969598365	2.56251979492024	0.0183159302658489	0.294396701592573	-3.18063407749265	processed_pseudogene	NA	-1.01715624911036	1248	ENSMUSG00000044757
D1Ertd622e	0.292666784838044	2.96818961640057	0.00744286143943024	0.176389155835804	-2.9654394589486	protein_coding	52392	5.79089248859591	41324	ENSMUSG00000044768
Ppip5k2	0.266016487178546	3.44426609484327	0.00248552842207503	0.0879146755901564	-2.17466043233787	protein_coding	227399	7.0464725274643	14381	ENSMUSG00000040648
Gin1	-0.25038862037954	-1.05278529784583	0.304643556236238	0.811155688271599	-5.34695249969703	protein_coding	252876	2.71365523237808	6048	ENSMUSG00000026333
Pam	-0.00508780318150494	-0.0962228945320657	0.924274364988041	0.984250270339761	-7.48423164756361	protein_coding	18484	8.9181834540887	11892	ENSMUSG00000026335
Gm37140	0.169924724489727	0.364749913425382	0.719019255230823	0.943088313144484	-5.2805097341167	TEC	NA	0.669225979489202	1684	ENSMUSG00000104140
Gm25413	-0.448540163697152	-0.782478498860085	0.442843962325332	0.862458645899028	-4.99515363688399	misc_RNA	NA	-1.97291733409616	312	ENSMUSG00000089169
Gm3531	-0.186562277723275	-0.545244827018854	0.591445773876174	0.9098499305671	-5.37195477739829	processed_pseudogene	NA	1.36961110980641	489	ENSMUSG00000089782
B230216N24Rik	0.352647254543649	0.997467525187272	0.330121467457874	0.824679704364303	-5.18504849057129	processed_transcript	NA	1.92863309607542	5853	ENSMUSG00000089706
Gm29462	-0.0503463522157102	-0.0988415164341646	0.922220490594262	0.984250270339761	-5.22217316802478	processed_pseudogene	NA	-2.16641134200344	288	ENSMUSG00000099634
Gm3555	-0.646853713094975	-1.75235326375867	0.0945999338752668	0.581965388796538	-4.22199005229895	processed_pseudogene	NA	0.991744105598712	1395	ENSMUSG00000089791
Gm29460	-0.451360687250427	-0.84782733957026	0.406286543359798	0.855012319629012	-4.96121895054612	processed_pseudogene	NA	-2.23707775088302	714	ENSMUSG00000099686
Cntnap5b	-0.418739623663654	-2.60765314278104	0.0166035870080207	0.282101201234109	-3.33191785244283	protein_coding	241175	4.09633564148754	5205	ENSMUSG00000067028
Tdpx-ps1	-0.838283415076299	-1.60955875179496	0.122726557405995	0.639185735437761	-4.32156785489928	processed_pseudogene	NA	-1.63809050842972	597	ENSMUSG00000082431
Gm29668	-0.652578852949421	-1.1345327542064	0.269612849503827	0.793549805905396	-4.75006398900642	processed_pseudogene	NA	-1.25110249261516	315	ENSMUSG00000099835
Gm29667	-0.0787082492681628	-0.142216178722405	0.888292270554535	0.983037259662519	-5.20493182148391	processed_pseudogene	NA	-0.304594016995088	490	ENSMUSG00000100794
Psmb6-ps2	1.4384785513134	2.428069409833	0.0244502659411106	0.340336533203787	-3.34951514558877	processed_pseudogene	NA	-0.548278309151025	705	ENSMUSG00000100222
Cdh20	0.30765523519348	1.87319699117869	0.0753145000410944	0.534692720813766	-4.74440584603006	protein_coding	23836	4.47563356438634	4012	ENSMUSG00000050840
Gm38031	-0.0696495600799064	-0.15411900822716	0.87901718005537	0.981318517653302	-5.27968389978407	TEC	NA	0.407330012679861	3015	ENSMUSG00000103991
n-R5s216	0.444660296311367	0.961579287555242	0.347423250238067	0.832787903264777	-4.88791479174739	rRNA	NA	-2.16641134200344	112	ENSMUSG00000084704
Gm36969	-0.165934724633964	-0.248542548353406	0.806177919059959	0.96526141413713	-5.18576863632398	TEC	NA	-1.43435843820698	2809	ENSMUSG00000103060
Gm15699	-0.735128785585239	-1.5928739121453	0.126431679667179	0.645647148368563	-4.34057029158489	antisense	NA	-2.16641134200344	280	ENSMUSG00000089866
Gm29013	0.290747366066114	0.635401282125228	0.532168644903527	0.886961696001497	-5.07790758488095	unprocessed_pseudogene	NA	-2.29849155039687	237	ENSMUSG00000099702
Rnf152	-0.168374377589148	-1.52270151513348	0.143051406747888	0.675788388647687	-5.50556254784378	protein_coding	320311	5.32247370061105	8532	ENSMUSG00000047496
Gm29014	-0.262835794830964	-0.567443949429915	0.576550643745867	0.902396094698351	-5.10617626286915	processed_pseudogene	NA	-2.16641134200344	326	ENSMUSG00000099582
Gm17634	-0.310350969728205	-0.480484076600625	0.63595104398887	0.919840686582853	-5.1235850417809	antisense	NA	-1.28131666589722	1655	ENSMUSG00000097482
Gm3608	-0.223766419497498	-1.01691269122156	0.321001211273683	0.822048127398164	-5.46787995489759	pseudogene	NA	3.00330447584212	2858	ENSMUSG00000067017
Pign	-0.276993592163443	-1.88098074301422	0.074199447084054	0.532817871362637	-4.6470622864339	protein_coding	27392	4.10719045783177	13595	ENSMUSG00000056536
Gm28404	0.630471535726091	1.27929497209998	0.215028792235909	0.74857295778873	-4.64023529937631	sense_intronic	NA	-2.16641134200344	453	ENSMUSG00000100672
2310035C23Rik	-0.00705064012488029	-0.119134261031653	0.906324196658679	0.983525875289808	-7.04265200316592	protein_coding	227446	7.07831616858897	9500	ENSMUSG00000026319
Gm37566	0.828715054051852	1.32000381959681	0.201328029301193	0.734550879422142	-4.60796523449933	TEC	NA	-0.182512517733093	4355	ENSMUSG00000104044
Gm10193	-1.01484001136901	-1.80931597315836	0.0850331560740089	0.561652225823161	-4.1078638988883	processed_pseudogene	NA	-1.57667670891587	231	ENSMUSG00000101330
Tnfrsf11a	0.430559740349528	1.41653199147429	0.171578625323344	0.711129745290609	-4.79761115258469	protein_coding	21934	2.11992235611705	5985	ENSMUSG00000026321
Gm7160	1.22366789920327	2.3529224615302	0.0286639159215102	0.364017491533059	-3.43512056439899	lincRNA	NA	-0.0102642927556975	1417	ENSMUSG00000099843
Zcchc2	0.171857812903393	1.66947642803943	0.110164322899963	0.616730091832562	-5.30188384730899	protein_coding	227449	5.38079368200001	6774	ENSMUSG00000038866
Gm26509	-0.963556121658864	-1.77814339899059	0.0901592032771863	0.571895173899025	-4.14240664130448	processed_pseudogene	NA	-1.77942332618888	948	ENSMUSG00000097612
Gm20753	-0.2078290365196	-0.362035582981951	0.721016157635257	0.943855209392281	-5.16034643784087	lincRNA	NA	-1.37393009164286	545	ENSMUSG00000101583
Phlpp1	0.157183979420152	1.95384342762798	0.0644455864846825	0.506860996938356	-5.12510061627701	protein_coding	98432	6.61534409966015	6752	ENSMUSG00000044340
Gm38235	-0.487210088066452	-1.23761404484159	0.22979330399887	0.761338589506022	-4.75347001124746	TEC	NA	0.701596705423395	4952	ENSMUSG00000103291
A530053M12Rik	-0.225525176581507	-0.47155889999608	0.642202321609588	0.921042221005249	-5.14120880266644	lincRNA	NA	-2.06454530689207	1467	ENSMUSG00000100247
Bcl2	-0.3056190800985	-2.54878283584567	0.0188692028778913	0.298344627890957	-3.60403723024617	protein_coding	12043	4.7684492143483	9157	ENSMUSG00000057329
Mir3473f	0.114400273804938	0.252126897874466	0.80344372560032	0.964111890439221	-5.20412507684236	miRNA	NA	-2.29849155039687	136	ENSMUSG00000098344
Kdsr	0.0187098494323283	0.185031405978969	0.855015655961556	0.978067162438986	-6.5810112083796	protein_coding	70750	5.18726948755353	8147	ENSMUSG00000009905
Vps4b	0.0131345475670298	0.132902991294628	0.895560970860492	0.983525875289808	-6.6786334636859	protein_coding	20479	5.52803159591074	8905	ENSMUSG00000009907
Serpinb8	1.11052782582054	3.58056233481133	0.00180638249662658	0.0712494620892738	-1.1679572335577	protein_coding	20725	2.50127799926084	4795	ENSMUSG00000026315
Cdh7	0.0865348628881762	1.17300489521728	0.25419172395397	0.783696166387188	-6.36428327632616	protein_coding	241201	7.11185307165247	10037	ENSMUSG00000026312
Cdh19	-0.544405956033693	-1.96697308661056	0.0628139926925527	0.501693847670378	-4.05154075780943	protein_coding	227485	2.06786771691157	4280	ENSMUSG00000047216
Gm38255	-1.20015802026116	-2.22921373650223	0.0370851634373753	0.406018965969154	-3.59169275620933	TEC	NA	0.0059544940835222	2996	ENSMUSG00000102788
Gm36944	-0.153722038316141	-0.243626659665761	0.809931966021243	0.966057951519486	-5.18672505259285	TEC	NA	-0.426436163073057	2759	ENSMUSG00000102160
Gm8173	1.20707049647922	2.01958197847856	0.0566385802609303	0.478227791915015	-3.86623317575494	processed_pseudogene	NA	-1.28839074069609	1977	ENSMUSG00000100555
Gm37934	1.04354345616145	1.98234445068539	0.0609505035957845	0.495342661942419	-3.90936079512755	TEC	NA	-1.90225092521658	402	ENSMUSG00000102728
Dsel	0.433123381413702	2.84439920072702	0.0098365420109061	0.208406815585068	-2.87023651780667	protein_coding	319901	4.20699026108156	5763	ENSMUSG00000038702
Gm18406	1.07893941439967	2.0735091708558	0.0508770733862377	0.462636318690618	-3.80027070582572	processed_pseudogene	NA	-1.93246509849864	669	ENSMUSG00000101054
Gm17916	-0.390365123041755	-1.07687135045447	0.293999232439554	0.80471038089184	-4.9028570024067	transcribed_processed_pseudogene	NA	0.709756118596165	2093	ENSMUSG00000100515
Cntnap5a	-0.556302245112359	-7.65860038983863	1.87988270568863e-07	6.42404433635888e-05	7.20177332894168	protein_coding	636808	7.55829626810416	10945	ENSMUSG00000070695
Gm28263	0.913646766546487	1.5028032854351	0.148079549975099	0.680408029781482	-4.42981579260761	processed_pseudogene	NA	-1.73897109059136	400	ENSMUSG00000102033
Tsn	-0.0467096030293556	-0.599341711885734	0.555486073704071	0.894945351190764	-6.73931540128268	protein_coding	22099	6.5223888995081	9046	ENSMUSG00000026374
Nifk	0.156623292780583	1.24821968735668	0.225964849410016	0.759462269826517	-5.62858552194024	protein_coding	67949	4.45981643412509	1965	ENSMUSG00000026377
Clasp1	-0.0286014156613591	-0.512554433097648	0.613720227992721	0.91018412925114	-7.05792222733528	protein_coding	76707	7.70769600995446	21844	ENSMUSG00000064302
2900060B14Rik	0.336072900979189	0.742746875041976	0.466028851873307	0.870764361983023	-5.02236004212758	antisense	NA	-2.16641134200344	616	ENSMUSG00000107722
Gm28466	0.583775069459536	1.09255239470549	0.28721483116411	0.800346747289362	-4.79043090445327	processed_pseudogene	NA	-1.97291733409616	659	ENSMUSG00000100770
Tfcp2l1	0.465708523436374	1.17142303593744	0.254812535333655	0.784359121416583	-4.92159425021967	protein_coding	81879	1.44741216002859	9438	ENSMUSG00000026380
Gli2	-0.0158952422808108	-0.0415608677750418	0.967249327465916	0.993713666218744	-5.43447197658832	protein_coding	14633	1.13514127939881	6869	ENSMUSG00000048402
Mir6346	0.400436284465896	0.82576968083289	0.418404657254507	0.855012319629012	-4.97646164998089	miRNA	NA	-2.29849155039687	81	ENSMUSG00000098273
Inhbb	-0.381036327171439	-1.11376723119083	0.278217942896662	0.797426229509501	-5.05123469149025	protein_coding	16324	1.75280769249227	4255	ENSMUSG00000037035
Ralb	-0.143056822758316	-0.852809445783998	0.40358090104012	0.855012319629012	-5.98652211308973	protein_coding	64143	4.2888363058511	4930	ENSMUSG00000004451
Gm29454	-0.0807998430439441	-0.162314003323343	0.872641628251457	0.980611155545411	-5.21585046558484	processed_pseudogene	NA	-2.16641134200344	393	ENSMUSG00000101437
Tmem185b	-0.00972549747134729	-0.0484424326063366	0.961830667390943	0.992157560102722	-6.01927011335934	protein_coding	226351	3.21977845455245	2824	ENSMUSG00000098923
Epb41l5	-0.124462397010825	-0.467469726338528	0.645075577592913	0.921934981490225	-5.79570617034634	protein_coding	226352	2.83347343382343	14758	ENSMUSG00000026383
Ptpn4	0.0191090755600938	0.40919892685474	0.686620838528596	0.934564801869803	-7.37470682891547	protein_coding	19258	8.81333733786776	11321	ENSMUSG00000026384
Gm3851	-0.411856583300972	-0.536325203523566	0.59748374378826	0.9098499305671	-5.28713918229943	processed_pseudogene	NA	0.91669520633881	318	ENSMUSG00000091876
Gm37745	-0.497352795308362	-0.975196480146452	0.340786635528834	0.829181951791771	-4.92438545144441	TEC	NA	0.361557236913622	8163	ENSMUSG00000103146
Gm8338	0.261368766879484	0.487072098555693	0.631354503218926	0.917518887420219	-5.13512749022714	processed_pseudogene	NA	-2.03433113361001	363	ENSMUSG00000090277
Tmem177	-0.323335801198824	-1.61987581381717	0.120481388114889	0.635085851418968	-4.82372266609863	protein_coding	66343	3.26446220917114	3341	ENSMUSG00000036975
Dbi	0.0250286636533518	0.148978674554048	0.883020597554633	0.98195557099548	-6.23175770019901	protein_coding	13167	3.95328443179118	1422	ENSMUSG00000026385
3110009E18Rik	0.598000660632085	1.06657815805907	0.298514898521849	0.806885029738924	-4.81056378933011	protein_coding	73103	-0.202727981883717	2428	ENSMUSG00000026388
Steap3	-0.207888870896328	-0.527337923782441	0.603597797292632	0.9098499305671	-5.27645529950875	protein_coding	68428	0.893147490377174	5715	ENSMUSG00000026389
C1ql2	-0.174867427787296	-0.244027471435102	0.809625706464408	0.966007611304428	-5.1834840313254	protein_coding	226359	-0.681343970494187	2000	ENSMUSG00000036907
Celrr	-0.254368520435555	-0.544293100175877	0.592088590169819	0.9098499305671	-5.13552118235591	lincRNA	NA	0.091646608185201	3876	ENSMUSG00000097881
Insig2	0.118808643411666	1.35160728434993	0.19117081511153	0.726387385180774	-5.85200961921803	protein_coding	72999	5.81341341221899	3473	ENSMUSG00000003721
Gm37174	0.0293673855988692	0.0606959812086322	0.952186877345049	0.989518310035138	-5.22343175668147	TEC	NA	-0.121823510688677	3058	ENSMUSG00000104253
Ccdc93	0.00146022829982618	0.0136863658845415	0.989212007717669	0.997866358219629	-6.62403675289128	protein_coding	70829	5.28035805866277	11445	ENSMUSG00000026339
Htr5b	-0.142785439840669	-0.192425779309262	0.849294762933006	0.978067162438986	-5.1936155571562	protein_coding	15564	-1.1966548705748	1935	ENSMUSG00000050534
Ddx18	-0.205775421091315	-1.10272632444475	0.282874208191188	0.798964309086194	-5.66928455664883	protein_coding	66942	3.99925835265428	2483	ENSMUSG00000001674
Dpp10	0.335570684870941	4.76305968788381	0.000110491287903773	0.0101688696903687	0.789138292398394	protein_coding	269109	7.57636880587316	15784	ENSMUSG00000036815
Gm37478	0.996894634170494	1.47592220658075	0.15510149728296	0.690411165442249	-4.47466990099354	TEC	NA	0.0531872604018646	3495	ENSMUSG00000102801
Gm37221	0.599707108009886	0.978017700577101	0.339422630946623	0.828967416365372	-4.86296605441304	TEC	NA	-1.13752750295319	3007	ENSMUSG00000102681
Gm24791	-0.272421408269886	-0.559678624714635	0.581739369205815	0.904394476583752	-5.10745592021673	snoRNA	NA	-2.16641134200344	131	ENSMUSG00000077472
Gm37066	0.252719976792074	0.413105332828293	0.683801744324447	0.933846769464389	-5.14371821183545	TEC	NA	-0.589715997698278	2061	ENSMUSG00000104410
Gm37781	0.244831422447164	0.418192972027302	0.680137295029485	0.932871681866363	-5.1407274909865	TEC	NA	-0.915290213998988	3218	ENSMUSG00000102521
Gm38263	-0.0746316732177895	-0.132589524643332	0.89580579112312	0.983525875289808	-5.19818801917528	TEC	NA	-1.07857004862421	3059	ENSMUSG00000102902
Gm18875	-0.717665291722582	-1.23310088931431	0.231437430983392	0.76425574349207	-4.67529109434037	processed_pseudogene	NA	-1.84083712570273	882	ENSMUSG00000101994
Gm37551	-0.714696470932555	-1.30010296703762	0.207938013804333	0.742337840943402	-4.61669693823621	TEC	NA	-0.433510237871933	2861	ENSMUSG00000102940
Gm38073	-0.308866812519511	-0.491157067105631	0.62851202966593	0.916090009117505	-5.14060172900401	TEC	NA	-0.0390640428207804	3665	ENSMUSG00000103914
Gm25578	-0.23629565698303	-0.43602330421494	0.667359162276884	0.927620251750993	-5.14779327998415	snRNA	NA	-1.90225092521658	104	ENSMUSG00000065340
Gm28928	-0.043846987710973	-0.104969689940036	0.917416158109799	0.984131787185486	-5.39964686328663	lincRNA	NA	1.00784892705237	1443	ENSMUSG00000100851
Gm28299	0.285370210553098	0.492472324646284	0.627598079318584	0.915714044580416	-5.12184720327167	processed_pseudogene	NA	-1.53622447331835	339	ENSMUSG00000101006
Gm37717	0.625791137387908	1.03349200872461	0.3133659352622	0.815941358700762	-4.84930843419105	TEC	NA	0.0290617089689492	3027	ENSMUSG00000102240
Actr3	0.160563026006016	2.52841389846732	0.0197185231507785	0.30494624087266	-4.15547902796442	protein_coding	74117	7.08721218792255	4631	ENSMUSG00000026341
Slc35f5	0.0104467514966659	0.0586882595420495	0.953766520083998	0.989663481278077	-6.22539475756881	protein_coding	74150	3.88716519461266	2956	ENSMUSG00000026342
Lypd1	-0.658349885081139	-3.5339667135996	0.00201501350596466	0.0761025156143063	-1.288643418653	protein_coding	72585	3.3604100819012	7038	ENSMUSG00000026344
Nckap5	0.600667777439267	1.42271259691125	0.169800702548717	0.709020000965642	-4.75729065128152	protein_coding	210356	1.98441208508895	12100	ENSMUSG00000049690
Gm38177	-0.880064352150951	-1.76719907652086	0.0920212060143403	0.577248043248323	-4.1547647392732	TEC	NA	-1.97291733409616	1040	ENSMUSG00000103824
Mgat5	0.0337557587342803	0.520529562181459	0.608249556830893	0.9098499305671	-7.01897890205789	protein_coding	107895	7.564012864289	10291	ENSMUSG00000036155
Gm37772	0.0700971592343928	0.124459007172358	0.902159450614291	0.983525875289808	-5.20107227049183	TEC	NA	-1.31251629212901	1394	ENSMUSG00000104039
Gm37510	0.894556733820275	1.74773063362343	0.0954154839532749	0.58393063504276	-4.1778046745812	TEC	NA	-0.168364368135341	4762	ENSMUSG00000104378
Gm8451	0.394550910305956	0.588924291802065	0.562320956739625	0.896985864541666	-5.07907904082415	processed_pseudogene	NA	-0.832914850568807	447	ENSMUSG00000099471
Gm23734	-0.691216830099442	-1.38677631557081	0.180348475966717	0.714761285915894	-4.54207760860786	snoRNA	NA	-2.16641134200344	109	ENSMUSG00000065687
Gm38301	0.680606407639372	1.37052500707431	0.185287166336762	0.722561971871336	-4.55700145584298	TEC	NA	-1.97291733409616	543	ENSMUSG00000103390
Tmem163	0.134115398818213	0.467147677452336	0.645302107904925	0.92210263439547	-5.57688425030298	protein_coding	72160	2.07851595382162	4292	ENSMUSG00000026347
2900009J06Rik	-0.879378644146521	-1.62796003966485	0.118746336925184	0.629599259367836	-4.30304746715954	antisense	NA	-1.77017071682315	503	ENSMUSG00000102014
Ccnt2	0.0869841782839533	0.984727828505267	0.336193545667738	0.825981113040561	-6.27476550366264	protein_coding	72949	5.8526837871429	12345	ENSMUSG00000026349
Map3k19	0.0658103836667851	0.16812423684973	0.868126727291347	0.979992765267274	-5.46127854849055	protein_coding	22625	1.27908738896866	4883	ENSMUSG00000051590
Rab3gap1	-0.140934245023111	-2.12354045806033	0.0460088657477477	0.4440955984499	-4.85142821305735	protein_coding	226407	6.71194784203005	11739	ENSMUSG00000036104
Zranb3	-0.169212323619587	-0.63649807308283	0.531467843004763	0.886961696001497	-5.60119180451635	protein_coding	226409	2.46408918390535	9079	ENSMUSG00000036086
Gm28800	-0.20002319287098	-0.263486569119877	0.794795623833314	0.96351490964907	-5.1811208644169	antisense	NA	-1.25011703966543	2243	ENSMUSG00000099760
Rpl28-ps1	0.607810032571074	1.19857474532489	0.244313064807775	0.775689675101296	-4.83188253742274	processed_pseudogene	NA	1.07763756716725	414	ENSMUSG00000058603
R3hdm1	0.202140787481697	3.11909887168983	0.00527686568817737	0.146607135026995	-3.13325800216514	protein_coding	226412	8.122940901094	31486	ENSMUSG00000056211
Gm37588	1.0448963740636	1.56372488439481	0.13312891834863	0.658217594651354	-4.37015618413186	TEC	NA	-0.434495690821665	2496	ENSMUSG00000104239
Gm37868	0.135671672710611	0.317981584194031	0.753702826439782	0.953600505012044	-5.26134712733272	TEC	NA	0.489705376110042	2735	ENSMUSG00000102179
Gm37407	0.75043913773377	1.78851871015372	0.0884241602663295	0.567746982521992	-4.1569463341718	TEC	NA	0.79621234404772	1316	ENSMUSG00000103497
Mir128-1	-0.392724289003345	-0.66864473750413	0.511152833922743	0.886961696001497	-5.04195274227404	miRNA	NA	-0.894328650082657	70	ENSMUSG00000065520
Ubxn4	0.00323395151065578	0.043108092792147	0.966030865248411	0.993565625198035	-6.92491584624337	protein_coding	67812	6.52898426816156	4659	ENSMUSG00000026353
Lct	0.743199706610642	1.32663298654843	0.19916308466064	0.732327017477435	-4.60077287757756	protein_coding	226413	-0.159111758769612	6406	ENSMUSG00000026354
Mcm6	-0.235376215150016	-1.14676618514443	0.264636055067661	0.790430009961115	-5.33719231513669	protein_coding	17219	3.00370565233099	4666	ENSMUSG00000026355
Dars	-0.0482367408276403	-0.625329850278844	0.538627282841867	0.888468931201793	-6.64320123967105	protein_coding	226414	6.16877084407363	4358	ENSMUSG00000026356
Gm6170	-0.854125093387556	-1.39592821850837	0.177613814195721	0.71336295801608	-4.53032778549599	processed_pseudogene	NA	-0.658203872011004	1388	ENSMUSG00000100078
Cxcr4	-2.08651903574817	-4.11683401458595	0.000508992431827237	0.0295452675428046	-0.949359144551257	protein_coding	12767	-0.705622285082016	1808	ENSMUSG00000045382
Thsd7b	-0.245654073431078	-1.03012667919347	0.314905300628018	0.817807550109285	-5.43577119797654	protein_coding	210417	2.94201988294517	12171	ENSMUSG00000042581
Gm15790	-0.654318015067206	-1.35608146103664	0.189766117228133	0.724749272578754	-4.60256665461423	processed_pseudogene	NA	0.264179052176151	1251	ENSMUSG00000089648
Rpl31-ps9	-0.57808551352168	-1.15707275782349	0.260496197429379	0.787743866671695	-4.7391011877778	processed_pseudogene	NA	-2.03433113361001	378	ENSMUSG00000094122
Cd55	-0.113343416547264	-0.434992180796124	0.668095349541625	0.927824591260662	-5.6849271811255	protein_coding	13136	2.38250446012302	4853	ENSMUSG00000026399
Gm16083	0.138043167465201	0.306295611565163	0.76245663158195	0.955949328067324	-5.3079685148779	antisense	NA	0.67349818929449	2547	ENSMUSG00000085526
Gm37109	-0.208560406759801	-0.403248739113356	0.690923849152998	0.935703195275991	-5.14510070025592	TEC	NA	-0.925528276314449	2254	ENSMUSG00000102139
Gm37283	-1.2928882336793	-1.90698119367887	0.0705791502391331	0.523402329757267	-3.99754232706225	TEC	NA	-1.27107860358176	1571	ENSMUSG00000103751
Pfkfb2	-0.0803183072840208	-0.633855631798651	0.533157101342621	0.887571147195606	-6.17453801518198	protein_coding	18640	4.39004497828564	7254	ENSMUSG00000026409
Yod1	0.00471575987569574	0.036187030096345	0.971481921486352	0.994001155478282	-6.47634532968271	protein_coding	226418	4.73752353898709	6128	ENSMUSG00000046404
AA986860	-0.19025261766785	-0.429553686634108	0.671983913732329	0.929511208477303	-5.24080026164985	protein_coding	212439	0.514299216690643	3640	ENSMUSG00000042510
Mapkapk2	0.38470177155202	2.61081964699714	0.0164892933366531	0.281955460687235	-3.29477055667646	protein_coding	17164	4.00643256070817	3041	ENSMUSG00000016528
Gm37084	-0.580731488169974	-0.947449404832237	0.354402532774374	0.838133730843322	-4.88348163008818	TEC	NA	-0.752995832323499	5898	ENSMUSG00000102856
Dyrk3	-0.0660557122827617	-0.263897992709336	0.794482907981853	0.96351490964907	-5.73298239717305	protein_coding	226419	2.3648989406054	3178	ENSMUSG00000016526
Eif2d	-0.250276713548848	-1.44657375637412	0.163075570917569	0.698582040043005	-5.12000075356723	protein_coding	16865	3.51245243142255	7374	ENSMUSG00000026427
Rassf5	0.205003421207704	2.25396154294221	0.0352378615419734	0.401691077088375	-4.38502123605221	protein_coding	54354	5.70002639903991	3997	ENSMUSG00000026430
Gm28913	-0.305669831720965	-0.642358668808722	0.527731711137196	0.886961696001497	-5.07410867982008	antisense	NA	-2.29849155039687	364	ENSMUSG00000102055
Srgap2	-0.17857986849642	-2.44686111822731	0.0234905340347127	0.332941739023035	-4.42725746959295	protein_coding	14270	7.57380248348503	12560	ENSMUSG00000026425
Gm38262	-0.291314772378638	-0.445763601158433	0.660421971105773	0.926933841283662	-5.13194997689293	TEC	NA	-0.771501051054956	1382	ENSMUSG00000102733
Gm37954	-0.960744920506067	-1.49460278061378	0.150193544419866	0.682759022977801	-4.43742467123408	TEC	NA	-0.545506437973379	2071	ENSMUSG00000104060
Gm29488	-0.0659393876288714	-0.150731457536376	0.881655120945128	0.981810151187543	-5.29108331334746	sense_intronic	NA	0.467758359243979	2402	ENSMUSG00000101778
Gm29487	0.114400273804938	0.252126897874466	0.80344372560032	0.964111890439221	-5.20412507684236	processed_pseudogene	NA	-2.29849155039687	256	ENSMUSG00000099959
Gm24273	0.239121384513921	0.383810488822815	0.705055321700074	0.938735898616628	-5.15851256962926	miRNA	NA	-1.64734311779545	164	ENSMUSG00000076287
Fam72a	-0.459927517873086	-0.964670488770564	0.345908989937	0.832787903264777	-4.89608679984855	protein_coding	108900	-0.232942155165776	2191	ENSMUSG00000055184
Rab7b	0.174213236732216	0.240813574597603	0.812082316491115	0.966681764450039	-5.20305361271206	protein_coding	226421	-0.0846880257626549	4624	ENSMUSG00000052688
Slc41a1	-0.0917015128846761	-0.594608690247728	0.558586008696759	0.896114700242287	-6.20581779440282	protein_coding	98396	4.41649873867003	4912	ENSMUSG00000013275
Rab29	-1.15205327670874	-2.37593027761856	0.0273073147722087	0.355467465144771	-3.37254810564374	protein_coding	226422	0.592186729746925	1468	ENSMUSG00000026433
Nucks1	0.0521107919767739	0.913965138799924	0.371318954354502	0.849363991758725	-6.75803064656537	protein_coding	98415	7.67484000611758	6779	ENSMUSG00000026434
Gm38067	-0.318004507645576	-0.576786108059267	0.570339519724929	0.90016264931556	-5.0835077487952	TEC	NA	-0.946489840230779	1911	ENSMUSG00000103569
Slc45a3	-1.31278789774471	-2.34178334437133	0.029342853621026	0.368953732741055	-3.46799322015548	protein_coding	212980	-0.864114476800598	3563	ENSMUSG00000026435
Elk4	0.129235829517796	1.11606866463376	0.277254457893347	0.797426229509501	-6.02741239462485	protein_coding	13714	5.39147424849496	6407	ENSMUSG00000026436
Mfsd4a	0.152484833082268	1.80800816888772	0.0852430197855328	0.562105154122653	-5.18704460766757	protein_coding	213006	5.80685931055006	7187	ENSMUSG00000059149
Cdk18	-0.00430480051976174	-0.0155894445824972	0.987712065292404	0.997751953474484	-5.75710012250663	protein_coding	18557	2.34532291250787	4764	ENSMUSG00000026437
Lemd1	0.432732964139162	1.8512544439855	0.0785372570086101	0.544043230208246	-4.331140602297	protein_coding	213409	2.68881648908198	9289	ENSMUSG00000079330
1700037F24Rik	-0.12736851703803	-0.216690907112262	0.830582749882931	0.973688275454896	-5.19849697180334	lincRNA	NA	-1.77942332618888	973	ENSMUSG00000097540
Klhdc8a	0.0551416333986777	0.312850015762723	0.757542708869386	0.954857631006907	-6.01038874994873	protein_coding	213417	3.33805004808597	4269	ENSMUSG00000042115
Tmcc2	0.0650779200077089	0.63045180640172	0.535337388212151	0.888120996323768	-6.66882884668434	protein_coding	68875	6.30457580935036	5692	ENSMUSG00000042066
Gm15849	0.043986128743432	0.108042716785533	0.915008190297702	0.983525875289808	-5.2243586645392	antisense	NA	-2.29849155039687	335	ENSMUSG00000090079
Dstyk	0.00117787488188041	0.012640507272725	0.990036335998314	0.998228548984358	-6.7768777226705	protein_coding	213452	5.89103764900307	9345	ENSMUSG00000042046
6030442K20Rik	-1.83617356222308	-3.90697691801764	0.000836643354458082	0.0422046732164366	-1.15359842567975	processed_transcript	NA	-0.362843828992354	2222	ENSMUSG00000097760
Rbbp5	-0.0512801800976206	-0.505170885446204	0.618805784224017	0.912204032357707	-6.5097264445269	protein_coding	213464	5.34507927854389	3930	ENSMUSG00000026439
Tmem81	0.0925071707182988	0.188778701289835	0.852115396757428	0.978067162438986	-5.27720194362516	protein_coding	74626	0.372966398931485	2018	ENSMUSG00000048174
Cntn2	-0.292751344592319	-3.61433400558712	0.00166862156462244	0.0678562093851358	-1.7835929960153	protein_coding	21367	6.9978764269069	9304	ENSMUSG00000053024
Nfasc	-0.00924428461606204	-0.205086868790124	0.839519048744108	0.975558941796098	-7.43491946316923	protein_coding	269116	8.79339338285933	14145	ENSMUSG00000026442
Gm10538	-1.02873669986624	-1.51324639738972	0.145422842636788	0.677070630279465	-4.41679426611693	antisense	NA	-1.06686109407361	1877	ENSMUSG00000101126
Lrrn2	-0.410254605295446	-5.17900290329928	4.17995482666443e-05	0.00473586646591119	2.00620900438013	protein_coding	16980	6.14595697417472	3595	ENSMUSG00000026443
Gm44300	0.564506950888259	1.13159731093089	0.270817243851104	0.793549805905396	-4.76335296874324	miRNA	NA	-2.23707775088302	121	ENSMUSG00000106377
Mdm4	0.13926640347084	1.73664270848013	0.0973963519533116	0.589148812674302	-5.40187270358309	protein_coding	17248	6.25570662915726	14798	ENSMUSG00000054387
Gm29257	0.0612864060630857	0.11623106631639	0.908596102494746	0.983525875289808	-5.21730559732859	processed_pseudogene	NA	-2.03433113361001	639	ENSMUSG00000100228
Pik3c2b	0.0287559877660986	0.254681667435215	0.801496484470891	0.964111890439221	-6.53348211142682	protein_coding	240752	5.06849391056848	9237	ENSMUSG00000026447
Gm28609	0.17777250452352	0.3157522492897	0.755370210206443	0.954129723078893	-5.18560448020292	antisense	NA	-2.03433113361001	463	ENSMUSG00000101102
Ppp1r15b	0.232308790093893	2.52857779785429	0.0197115482564041	0.30494624087266	-3.92800972200661	protein_coding	108954	6.03002300271828	5594	ENSMUSG00000046062
Plekha6	-0.0239438126816247	-0.284123629071481	0.779154504689557	0.960730124320133	-6.87204967344299	protein_coding	240753	6.47700583110314	12530	ENSMUSG00000041757
Gm19461	0.329666889083732	0.5234818092158	0.606230349171706	0.9098499305671	-5.10986338537221	antisense	NA	-0.41037013938875	3429	ENSMUSG00000101693
Etnk2	0.533966628691832	1.09342878223404	0.286839036982089	0.800346747289362	-4.83138648227908	protein_coding	214253	0.403180572213544	4566	ENSMUSG00000070644
Sox13	0.11642562702066	0.312079843058139	0.758119576570473	0.954951216932141	-5.34146397872737	protein_coding	20668	0.89377617553786	4312	ENSMUSG00000070643
Gm23939	0.0474753950975136	0.0916613441760223	0.927853431325627	0.984250270339761	-5.22312717370951	snoRNA	NA	-2.16641134200344	133	ENSMUSG00000064814
Snrpe	0.18602612606468	0.82568674259939	0.41845064974953	0.855012319629012	-5.61945459480022	protein_coding	20643	2.99670270151339	1372	ENSMUSG00000090553
Gm26706	-0.46398951283044	-0.910675311508525	0.373009598397066	0.849860879604024	-4.91812290762589	lincRNA	NA	-2.03433113361001	746	ENSMUSG00000097014
Zc3h11a	0.429259514976066	2.17169897923146	0.0417247800166787	0.429194288167649	-3.8574166361711	protein_coding	70579	2.88044292722497	6031	ENSMUSG00000102976
Gm38394	-0.384823329314766	-0.752847932321662	0.460066701475786	0.870764361983023	-5.13695966633843	protein_coding	NA	0.793332575544689	10156	ENSMUSG00000094410
Atp2b4	0.068018367939326	0.718510810213113	0.480520726123682	0.876068550415838	-6.70368306576181	protein_coding	381290	6.72896514706803	12248	ENSMUSG00000026463
Prelp	0.665158024674271	1.53541055162466	0.139914155337005	0.670469338226032	-4.43154025431806	protein_coding	116847	0.55646169770733	3615	ENSMUSG00000041577
Fmod	-0.199180453157973	-0.626381379527068	0.53795098520439	0.888468931201793	-5.41331006867717	protein_coding	14264	1.74985304312809	3306	ENSMUSG00000041559
Btg2	-0.143902511296828	-0.527320035542975	0.603609996760517	0.9098499305671	-5.77529273147469	protein_coding	12227	2.87111281268626	2743	ENSMUSG00000020423
Chil1	0.2157404144974	0.430746708691419	0.671130081373404	0.928971107732841	-5.1746223571277	protein_coding	12654	0.105048658017247	2804	ENSMUSG00000064246
Adora1	0.140648727398102	1.51533415630342	0.14489644899395	0.677070630279465	-5.60419386369501	protein_coding	11539	5.70354420268118	5785	ENSMUSG00000042429
Ppfia4	0.122533869456674	1.71172289268467	0.101977418034278	0.599490901377926	-5.61393589148728	protein_coding	68507	7.0358990762326	6572	ENSMUSG00000026458
Tmem183a	0.118276074026494	1.15298152688178	0.262133734551405	0.789090219864181	-5.96320544820481	protein_coding	57439	5.2993508833513	3564	ENSMUSG00000042305
Cyb5r1	0.16934563715836	0.835673110776962	0.412935821717059	0.855012319629012	-5.62617431799472	protein_coding	72017	3.03268217643195	4437	ENSMUSG00000026456
Adipor1	-0.113400576017827	-1.25430703584934	0.223789611696689	0.758102143937604	-5.88347522210001	protein_coding	72674	5.4359571619254	5025	ENSMUSG00000026457
Klhl12	0.00164876715932566	0.016969734366785	0.986624196319759	0.997404659195855	-6.64074638325027	protein_coding	240756	5.34914962594879	11395	ENSMUSG00000026455
Rabif	0.237265916378746	1.96755360967924	0.0627427061625057	0.501693847670378	-4.77413618846231	protein_coding	98710	5.19061946936375	2861	ENSMUSG00000042229
Gm25612	0.272979823436813	0.621019923065751	0.541404018200337	0.888468931201793	-5.08304887380757	snoRNA	NA	-2.16641134200344	126	ENSMUSG00000077202
Gm15454	0.0397905367174999	0.0813753891758845	0.935929597020413	0.986736927458525	-5.22378975031895	processed_pseudogene	NA	-2.16641134200344	483	ENSMUSG00000096712
Kdm5b	-0.0520579145894899	-0.712723588538776	0.484019836467227	0.877432138567331	-6.73142896869711	protein_coding	75605	6.8237471453248	16555	ENSMUSG00000042207
Gm26783	-0.741839491015094	-1.14021842456175	0.267291290489535	0.792837499804901	-4.74649515049393	lincRNA	NA	-0.793448067921019	2377	ENSMUSG00000097435
Syt2	0.11732690811497	1.41295632648068	0.172614021482755	0.711129745290609	-6.52976757552446	protein_coding	20980	9.06530326672102	7638	ENSMUSG00000026452
Ppp1r12b	0.0858717508759227	0.976906542201873	0.33995940460537	0.828967416365372	-6.51662744138443	protein_coding	329251	6.87268563520303	14983	ENSMUSG00000073557
Gm37949	-0.615642871037351	-0.889911650214081	0.383797959278977	0.855012319629012	-4.9202415821165	TEC	NA	-0.864114476800598	2091	ENSMUSG00000103614
Gm37677	0.79539358302632	2.04495033186936	0.0538592136895902	0.473491767817987	-3.82916424428593	TEC	NA	0.843738654444116	7634	ENSMUSG00000103976
Lgr6	0.19237403507617	0.555890181511245	0.584279260983501	0.905671891398265	-5.40208585556161	protein_coding	329252	1.55273053313943	6851	ENSMUSG00000042793
Arl8a	0.109477949567426	1.31044845310855	0.204480989828104	0.738564800188151	-6.01432241422459	protein_coding	68724	6.28888702923255	2299	ENSMUSG00000026426
Gm26280	-0.305669831720965	-0.642358668808722	0.527731711137196	0.886961696001497	-5.07410867982008	rRNA	NA	-2.29849155039687	101	ENSMUSG00000087721
Gm15445	-0.0479557840115719	-0.097044290486687	0.923630057066854	0.984250270339761	-5.21698109806657	antisense	NA	-1.93246509849864	603	ENSMUSG00000085311
Gpr37l1	0.100795822557776	0.703934982648275	0.489361952356053	0.880317927107109	-6.13679068371063	protein_coding	171469	4.44358291823377	2269	ENSMUSG00000026424
Gm4204	0.170069365025275	1.52303986871648	0.142967138293666	0.675693372085734	-5.49673685002737	processed_pseudogene	NA	5.30367616903191	1231	ENSMUSG00000079139
Rnpep	0.0597536173883252	0.335505032410179	0.740640074217168	0.950483676245174	-6.17666940447908	protein_coding	215615	3.92112719100752	6977	ENSMUSG00000041926
Timm17a	0.0715730275768763	0.768916463304072	0.450677313300993	0.868053845252118	-6.62279520086496	protein_coding	21854	6.53308344892686	7893	ENSMUSG00000062580
Lmod1	-0.179113262582352	-0.241864010569055	0.81127917353994	0.966681764450039	-5.18584409668856	protein_coding	93689	-0.56646800188971	3948	ENSMUSG00000048096
Gm22796	0.225563202720717	0.519549727122526	0.608920432093199	0.9098499305671	-5.12731687499311	snRNA	NA	-2.29849155039687	106	ENSMUSG00000087859
Shisa4	-0.0694166502630469	-0.671988014077304	0.509065319470562	0.886961696001497	-6.40520346458774	protein_coding	77552	5.32356290982377	2418	ENSMUSG00000041889
Ipo9	0.0237363193789677	0.435578340207209	0.667676809403629	0.927620251750993	-7.12315534714501	protein_coding	226432	7.83031205876276	8233	ENSMUSG00000041879
Gm28277	-0.0442144146977934	-0.0818192046178097	0.935580976210693	0.986736927458525	-5.21323539240485	sense_intronic	NA	-1.77017071682315	885	ENSMUSG00000100620
Nav1	0.160921346420474	2.25385853531573	0.0352453727430636	0.401691077088375	-5.05857382637495	protein_coding	215690	8.69839157510779	17303	ENSMUSG00000009418
2610012C04Rik	0.546883792971355	1.04564294212084	0.307852194502213	0.813708006161007	-4.82490022760608	TEC	NA	-1.91150353458231	1023	ENSMUSG00000102474
Gm37333	1.01013280484772	1.58918406739361	0.127263578658846	0.647885438393734	-4.34119225008306	TEC	NA	-0.922364288797864	2251	ENSMUSG00000104524
Gm4793	0.193250049918982	0.350458883071397	0.72955581414276	0.946138075685145	-5.16345110304938	antisense	NA	-1.30227822981355	2616	ENSMUSG00000054412
Gm38399	1.01069679998898	1.60532809636759	0.123657316432111	0.640882476332471	-4.334032237519	lincRNA	NA	-0.0319899680219043	1645	ENSMUSG00000090399
Csrp1	0.223617705696619	1.58555048064993	0.128087258450621	0.649701389986581	-5.1492555184684	protein_coding	13007	4.33548028764307	1956	ENSMUSG00000026421
Phlda3	-0.490771769846344	-2.54723231460227	0.018932628023821	0.299124228143695	-3.28899487528948	protein_coding	27280	3.35303253398709	1559	ENSMUSG00000041801
Tnni1	0.829589834564757	1.31041713750563	0.20449138603542	0.738564800188151	-4.61443972764084	protein_coding	21952	-0.199563994367132	3600	ENSMUSG00000026418
Lad1	-0.304366226117324	-0.574006627176291	0.572183871349312	0.900725141710222	-5.08831086906346	protein_coding	16763	-0.433510237871933	3400	ENSMUSG00000041782
Gm28883	-0.298124344530009	-0.651099000366196	0.522186576877752	0.886961696001497	-5.06851910754978	processed_pseudogene	NA	-2.16641134200344	369	ENSMUSG00000101482
Igfn1	0.444994839324761	1.51044300998882	0.146132142562081	0.678426217835703	-4.70667713935463	protein_coding	226438	2.23527163806494	8996	ENSMUSG00000051985
Tmem9	-0.303322064608386	-2.78403511308274	0.0112557452456218	0.224649141180306	-3.22742473923086	protein_coding	66241	5.19000022401783	2726	ENSMUSG00000026411
Ascl5	0.515251552461649	0.873446442163489	0.392497397121369	0.855012319629012	-4.94288878774863	protein_coding	226439	-1.97291733409616	567	ENSMUSG00000097918
Cacna1s	0.416503490262043	0.789772947158509	0.438665522394081	0.860213495074579	-4.98770568597351	protein_coding	12292	-0.273394390763297	6550	ENSMUSG00000026407
Gm15850	1.57940456512402	2.4451797670147	0.023574953737849	0.333286512253427	-3.33337329267854	processed_transcript	NA	-1.05662303175815	2049	ENSMUSG00000086264
Kif21b	-0.00600204233577819	-0.0781965250650604	0.93842700338814	0.98727926933476	-7.00859386539533	protein_coding	16565	6.91065732925435	12184	ENSMUSG00000041642
5730559C18Rik	0.152739759481559	0.241344208755109	0.811676577306385	0.966681764450039	-5.19484087279343	protein_coding	67313	-0.183237310202528	4977	ENSMUSG00000041605
Gm26781	-0.387856988905739	-0.710348794142481	0.485459987040645	0.878189458330251	-5.0883414411036	antisense	NA	0.270222808195767	1477	ENSMUSG00000097433
Gpr25	-0.819748761559152	-1.16078721271017	0.259016061978818	0.787743866671695	-4.72902979163008	protein_coding	383563	-1.118036831272	1077	ENSMUSG00000052759
Camsap2	0.054820417538622	1.15590145516258	0.260964239167693	0.788512455112081	-6.69586676008192	protein_coding	67886	8.45435052221225	9195	ENSMUSG00000041570
Ddx59	0.222082012318781	0.66633329721508	0.51259888239308	0.886961696001497	-5.53064273549531	protein_coding	67997	2.29079309636496	2953	ENSMUSG00000026404
Zfp281	0.0179289159878656	0.197016853694454	0.845746995866038	0.976939255283675	-6.81547125868101	protein_coding	226442	6.14000784939206	4937	ENSMUSG00000041483
Gm24086	0.114400273804938	0.252126897874466	0.80344372560032	0.964111890439221	-5.20412507684236	snRNA	NA	-2.29849155039687	98	ENSMUSG00000092912
Gm8762	0.389045683616147	0.797592021902446	0.434213690870683	0.857859517761764	-4.98970028453408	processed_pseudogene	NA	-2.03433113361001	339	ENSMUSG00000104360
Gm29718	0.564506950888259	1.13159731093089	0.270817243851104	0.793549805905396	-4.76335296874324	processed_pseudogene	NA	-2.23707775088302	477	ENSMUSG00000103953
Gm4258	1.30821952074187	1.95380094750867	0.0644509258021159	0.506860996938356	-3.94204482724121	processed_transcript	NA	0.3381306676051	1453	ENSMUSG00000098243
Gm37298	0.327852500957522	1.04339217622489	0.308868291753024	0.813804581888105	-5.0604135847996	TEC	NA	1.54561263031907	3868	ENSMUSG00000104118
Gm26979	0.475054296988394	0.912128295217967	0.372262278732985	0.849447592839608	-4.91229474848919	lincRNA	NA	-1.63809050842972	217	ENSMUSG00000098045
Gm37124	0.198128426862068	0.404557431319327	0.689976512174425	0.93558607126013	-5.18256446246942	TEC	NA	0.130304413653584	1992	ENSMUSG00000103038
A130050O07Rik	0.293196500151155	0.569353601541749	0.575278230214952	0.902396094698351	-5.10969594178982	TEC	NA	-0.0556000863534692	3023	ENSMUSG00000102277
Gm26936	0.362250013762055	0.575094215332583	0.571461829152811	0.900283763387712	-5.08828992489183	lincRNA	NA	-1.41339687429065	498	ENSMUSG00000098145
Gm26930	0.114997726118195	0.204840664658451	0.839708896799277	0.975558941796098	-5.22434905742718	sense_intronic	NA	0.0995533727788967	1244	ENSMUSG00000102142
D130019J16Rik	0.952729774488519	1.88012728617945	0.0743209970819492	0.532817871362637	-4.04587349236938	TEC	NA	0.858762107854431	2158	ENSMUSG00000104145
Gm37534	0.432642126703726	1.40406177643413	0.175211364723153	0.711129745290609	-4.73043654075062	TEC	NA	1.72349081835446	5222	ENSMUSG00000103427
A430106G13Rik	0.234848231502168	0.398178822211763	0.694598763304411	0.93767226928487	-5.15140018882558	lincRNA	NA	-0.466888398670577	3388	ENSMUSG00000098206
Gm37632	-0.622930338434009	-1.03126448817175	0.314384248953652	0.816882399139199	-4.82604690381248	TEC	NA	-1.18968869310131	1142	ENSMUSG00000104197
Gm23782	0.225563202720717	0.519549727122526	0.608920432093199	0.9098499305671	-5.12731687499311	rRNA	NA	-2.29849155039687	120	ENSMUSG00000088564
Ptprc	-0.278064084085301	-0.859202605078972	0.400125976527822	0.855012319629012	-5.24092257760542	protein_coding	19264	1.63213904278332	18313	ENSMUSG00000026395
Nek7	-0.51081332034789	-7.99259915327369	9.64842012853454e-08	3.93117456275502e-05	7.80523233457925	protein_coding	59125	8.02186134154574	7376	ENSMUSG00000026393
Gm28501	0.170775065683222	0.333518562672584	0.742116931759217	0.950567134266944	-5.18132805563294	antisense	NA	-2.03433113361001	421	ENSMUSG00000099510
2310009B15Rik	0.196297450976471	0.495997257661459	0.625151690381124	0.914607734802411	-5.32626806094444	protein_coding	69549	1.12640828660533	1750	ENSMUSG00000079283
Dennd1b	-0.0197405256236393	-0.18161594142855	0.857660926706075	0.978067162438986	-6.57636276356318	protein_coding	329260	5.1650420895528	19408	ENSMUSG00000056268
Gm37423	1.15506559860467	2.13995350034652	0.04450599882926	0.440092081599271	-3.72126132412914	processed_transcript	NA	-1.28131666589722	3342	ENSMUSG00000104436
Gm18553	0.625148096214565	1.22369525384031	0.234892685108566	0.767099053030987	-4.68675281959473	processed_pseudogene	NA	-2.10499754248959	634	ENSMUSG00000102626
Gm37470	-0.521770785712592	-0.82945563123981	0.416363882877008	0.855012319629012	-4.95669717183822	TEC	NA	-0.885076040716929	2798	ENSMUSG00000102157
Gm43544	0.104081101144471	0.196826872281589	0.845893738527352	0.976939255283675	-5.19959662997423	TEC	NA	-1.66830468171178	2472	ENSMUSG00000105936
Gm37655	0.0142279615687185	0.0211739131619963	0.983310866117233	0.997055936432443	-5.20535356280245	TEC	NA	-1.13998384813806	4123	ENSMUSG00000102451
Gm37718	0.436279394835864	0.725953097247845	0.476042756046012	0.874034800110204	-5.0139870800306	TEC	NA	-1.04737042239242	2631	ENSMUSG00000102243
Zbtb41	-0.182233726822542	-2.0682928689251	0.0514104336932073	0.464491624161187	-4.80605451723324	protein_coding	226470	6.05118672225325	8400	ENSMUSG00000033964
Aspm	-0.0232166129938359	-0.0543880189103908	0.957150527549536	0.990531345049187	-5.42196798565323	protein_coding	12316	1.08602998418671	11590	ENSMUSG00000033952
Gm5837	0.368520324165602	0.602328669330115	0.553534393996797	0.894028365641612	-5.08071788939204	processed_pseudogene	NA	-0.277588697059142	1369	ENSMUSG00000104496
Cfh	-0.0567494289752657	-0.298757578692635	0.768120726191141	0.957550532083586	-5.94883740805069	protein_coding	12628	3.13002729803347	8383	ENSMUSG00000026365
Kcnt2	0.0872357910135262	0.600428903105581	0.554775284597468	0.894681741179284	-6.34182887943864	protein_coding	240776	4.92619415851562	6895	ENSMUSG00000052726
Gm37777	0.858649539111024	1.35670950850004	0.189569592783933	0.724749272578754	-4.5631899559036	TEC	NA	-1.14923645750379	3366	ENSMUSG00000102698
4930590L20Rik	-0.0503463522157102	-0.0988415164341646	0.922220490594262	0.984250270339761	-5.22217316802478	antisense	NA	-2.16641134200344	553	ENSMUSG00000102368
Gm37599	-0.290735250472896	-0.507383483677055	0.617279741021246	0.911618633314675	-5.1260276416781	TEC	NA	-2.03433113361001	489	ENSMUSG00000102740
Gm5835	-0.560624991644864	-0.884293033970633	0.386752226057575	0.855012319629012	-4.92592026603895	processed_pseudogene	NA	-1.31251629212901	1270	ENSMUSG00000101795
Cdc73	0.0284890827685011	0.387940369616411	0.702043551782062	0.938735898616628	-6.82160556315238	protein_coding	214498	6.41426338334882	17613	ENSMUSG00000026361
B3galt2	-0.234364399693541	-2.52355954454271	0.0199261565098645	0.306590761056281	-3.92724127005213	protein_coding	26878	5.95704782226825	9288	ENSMUSG00000033849
Gm6397	0.0366982235188668	0.0691330546388594	0.945551008628009	0.988356881207126	-5.20310071319543	processed_pseudogene	NA	-0.885076040716929	1069	ENSMUSG00000089640
Glrx2	0.135949420176901	1.18409315831532	0.249871773484414	0.77914386295913	-5.88491558738275	protein_coding	69367	5.13566299812227	8772	ENSMUSG00000018196
Trove2	-0.170711880413967	-3.06570980307403	0.00596236471820924	0.155624964600821	-3.26946366807427	protein_coding	20822	8.17490720734142	9541	ENSMUSG00000018199
Uchl5	0.0792061853013279	0.662775776352471	0.514828954053481	0.886961696001497	-6.5352728473092	protein_coding	56207	5.82542883636463	2921	ENSMUSG00000018189
Gm29170	0.271926478354807	1.16464943971027	0.257483688617832	0.786641275571591	-5.23832148213336	sense_intronic	NA	2.74580530787641	3666	ENSMUSG00000100455
Rgs2	1.03177609435644	10.6362846487186	8.12230484788292e-10	1.14724848541397e-06	12.7207323092133	protein_coding	19735	6.67806801757481	3627	ENSMUSG00000026360
Rgs13	1.35909648896478	2.26239229305395	0.0346280500415498	0.399224500412376	-3.56954729306765	protein_coding	246709	-0.945504387281047	1655	ENSMUSG00000051079
Gm29514	0.86668718399896	1.98133202203875	0.0610717123575992	0.495628987405914	-3.90877324897186	antisense	NA	0.631806275549625	2516	ENSMUSG00000099964
Gm38187	0.0976220163746679	0.198271590692274	0.844777974889202	0.976488366411641	-5.21313841111275	TEC	NA	-0.0264382137653894	4709	ENSMUSG00000102403
Brinp3	0.473954339728745	3.57909974163471	0.00181259546260058	0.0712494620892738	-1.48153750140287	protein_coding	215378	5.13957875537299	7003	ENSMUSG00000035131
Gm15584	0.731824961593743	1.27694901636256	0.215839836811545	0.749271600883249	-4.63640224718467	antisense	NA	-1.60689088219793	759	ENSMUSG00000085822
Gm15443	-0.118047143892011	-0.219666789411973	0.828294750422912	0.972463752477571	-5.19820767123257	processed_pseudogene	NA	-1.77942332618888	820	ENSMUSG00000082588
Pla2g4a	0.669583883345373	1.18996073647466	0.247608184875846	0.77796248007637	-4.81011808074825	protein_coding	18783	0.884523566172131	6391	ENSMUSG00000056220
Ptgs2	1.19378704187151	3.68912159153694	0.00139938015992679	0.0601392848851297	-0.961819675898849	protein_coding	19225	2.41633271024633	4580	ENSMUSG00000032487
Rbm3-ps	-1.06461781182141	-2.10404161320882	0.0478538208422907	0.454772693349617	-3.76372647547434	processed_pseudogene	NA	-0.540011152735029	465	ENSMUSG00000099875
BC003331	-0.0311903854088248	-0.359926370404023	0.722569294742559	0.943855209392281	-6.63681736132475	protein_coding	226499	5.58998943915141	4100	ENSMUSG00000006010
Tpr	-0.107211284022671	-1.48382428453181	0.153009637139824	0.68765363057577	-6.18560980285642	protein_coding	108989	8.0500944974724	10496	ENSMUSG00000006005
Prg4	-1.02264837490927	-2.09235654801325	0.0489911815711305	0.456317721688034	-3.76431298975913	protein_coding	96875	0.413265871374092	4280	ENSMUSG00000006014
Ska2l-ps	-0.464126912529215	-0.943201538514278	0.356519192810996	0.839472342530181	-4.89667723785845	processed_pseudogene	NA	-2.03433113361001	360	ENSMUSG00000101519
Hmcn1	-0.169780498091994	-0.478530364648491	0.637317084190914	0.920545252973049	-5.53886932383076	protein_coding	545370	1.92836774446881	21191	ENSMUSG00000066842
Gm10138	0.0578831760203893	0.107406318354632	0.915506792504446	0.983812254655696	-5.23314292084966	antisense	NA	0.00927124475502015	2843	ENSMUSG00000100954
Ivns1abp	0.137018570330357	2.16906566940549	0.0419493339819338	0.42998574701269	-4.80958818397337	protein_coding	117198	6.91857032110963	5435	ENSMUSG00000023150
Swt1	-0.0408190369103336	-0.238460426732134	0.813882257449068	0.966681764450039	-6.11848588426868	protein_coding	66875	3.62278157469609	12865	ENSMUSG00000052748
Trmt1l	0.102741111687263	0.72876785163316	0.474355562100425	0.873244529865471	-6.26533104933947	protein_coding	98685	4.95648053546275	8211	ENSMUSG00000053286
Mir7682	0.226769280026297	0.410567778714146	0.685632458102176	0.934382422840205	-5.16231281484461	miRNA	NA	-2.10499754248959	58	ENSMUSG00000106406
Gm37893	0.0552338301835515	0.142524767908012	0.888051593672386	0.982976287296215	-5.33749458470832	TEC	NA	0.726882454875674	2437	ENSMUSG00000103928
Rnf2	0.0255911843320704	0.225113596510174	0.82411105253071	0.970563694828691	-6.49403443711298	protein_coding	19821	4.89751600313427	4127	ENSMUSG00000026484
Gm36527	0.764210783565019	1.37354496817346	0.184361370545589	0.721076825441542	-4.55187131056209	TEC	NA	-0.380048068781306	3029	ENSMUSG00000103238
Gm19503	-0.243191337688838	-0.524790860858179	0.605336046992883	0.9098499305671	-5.12531991111919	processed_pseudogene	NA	-2.29849155039687	241	ENSMUSG00000100551
Fam129a	0.88385562659312	6.47475782932332	2.25487020249298e-06	0.000463824611458435	5.00206102754602	protein_coding	63913	4.4442653014565	7380	ENSMUSG00000026483
2810414N06Rik	1.17430078328623	2.0353942468257	0.0548915137608435	0.474944270063574	-3.84622112081362	lincRNA	NA	-0.519049588818699	1381	ENSMUSG00000100594
Edem3	-0.0507644508245084	-0.747523945403276	0.463203455790875	0.870764361983023	-6.68523512339953	protein_coding	66967	6.72654650212365	6381	ENSMUSG00000043019
1700025G04Rik	0.245323733057966	3.58120383171962	0.00180366409984096	0.0712494620892738	-1.79924005657253	protein_coding	69399	6.72922824660358	11788	ENSMUSG00000032666
Tsen15	-0.157790592795795	-0.887883023550206	0.384862895111597	0.855012319629012	-5.76822747075713	protein_coding	66637	3.64611728938144	4195	ENSMUSG00000014980
Colgalt2	0.184336028568354	0.636467233488415	0.53148754129979	0.886961696001497	-5.42003068113679	protein_coding	269132	1.80168724700032	4245	ENSMUSG00000032649
Gm15618	0.272979823436813	0.621019923065751	0.541404018200337	0.888468931201793	-5.08304887380757	processed_pseudogene	NA	-2.16641134200344	452	ENSMUSG00000080878
Rgl1	0.0432976585570792	0.482251703343563	0.634716260138515	0.91981382721182	-6.63632809806376	protein_coding	19731	5.80973447365294	6907	ENSMUSG00000026482
Gm7278	0.556328437907673	0.835883419470813	0.412820181039792	0.855012319629012	-4.96192677014077	processed_pseudogene	NA	-1.76918526387342	1401	ENSMUSG00000080950
Gm28792	-0.32214111939705	-0.571652625357061	0.573748269681707	0.901698168623231	-5.10041126373306	sense_intronic	NA	-2.03433113361001	419	ENSMUSG00000099868
Apobec4	0.355968438977384	0.569462823935479	0.57520549775403	0.902396094698351	-5.09528114508958	protein_coding	71281	-1.7087569173093	1566	ENSMUSG00000055547
Arpc5	0.0854038486657118	0.744142616824729	0.465202279373298	0.870764361983023	-6.21724807195277	protein_coding	67771	4.82306008250672	2276	ENSMUSG00000008475
Ncf2	-1.09514407926254	-1.75208332191039	0.0946473930840471	0.582088335927926	-4.19359174939528	protein_coding	17970	0.503330628128661	8478	ENSMUSG00000026480
Smg7	0.057113280454256	0.994341072300946	0.331604514018522	0.824679704364303	-6.65531615854701	protein_coding	226517	7.55551673958166	6341	ENSMUSG00000042772
Gm28791	0.0202125702144293	0.039370909960503	0.968974090827794	0.993820739360415	-5.20616555569755	sense_intronic	NA	-0.535376272983303	1779	ENSMUSG00000100394
Nmnat2	-0.0748784167074169	-1.15706642407308	0.260498726659076	0.787743866671695	-6.60231884520679	protein_coding	226518	8.06798403817291	5781	ENSMUSG00000042751
Gm28960	-0.387592228902197	-0.851007048805549	0.404558391809462	0.855012319629012	-4.9601074848268	antisense	NA	-2.29849155039687	99	ENSMUSG00000099969
Lamc2	0.269264122678098	1.08673317992245	0.289719159123317	0.800630940977316	-5.29613516117835	protein_coding	16782	2.67052797325544	8039	ENSMUSG00000026479
Lamc1	-0.0496512186536294	-0.464748600976314	0.64699073839961	0.922444403142036	-6.44536488905175	protein_coding	226519	5.02259566882067	8272	ENSMUSG00000026478
Gm8818	0.0217583390117914	0.0398357362393066	0.968607990385686	0.993820739360415	-5.21713555179785	processed_pseudogene	NA	-1.84083712570273	1047	ENSMUSG00000079138
Shcbp1l	-0.57842653407829	-0.993108612348984	0.332190406291144	0.824679704364303	-4.86615023342593	protein_coding	71836	-0.372096438358082	3710	ENSMUSG00000042708
Gm25588	-0.341649124497608	-0.735437524635421	0.470371807258581	0.870764361983023	-5.02689822048116	snoRNA	NA	-2.29849155039687	140	ENSMUSG00000064435
Gm37669	0.488774528727992	0.96171104140495	0.347358616814939	0.832787903264777	-4.8839930216596	TEC	NA	-1.90225092521658	820	ENSMUSG00000103543
Dhx9	0.0073703918447271	0.118523803643054	0.906801844669679	0.983525875289808	-7.22743755601431	protein_coding	13211	7.88253722724199	9603	ENSMUSG00000042699
Npl	0.0675355719443383	0.144467142354484	0.886536939882073	0.982596603094962	-5.24132672321864	protein_coding	74091	0.112122732816123	2961	ENSMUSG00000042684
Gm6652	0.644281471666069	1.22653572553325	0.233845097536964	0.766120608960163	-4.67757570785552	processed_pseudogene	NA	-1.44459650052244	1070	ENSMUSG00000099858
Rgs8	0.180189087307035	1.76201791090042	0.0929142088665181	0.579766277208909	-5.19618989477182	protein_coding	67792	5.53797146059135	9640	ENSMUSG00000042671
Rgs16	0.584221885355878	1.30583045211922	0.206018545090337	0.740376255916325	-4.69044422961248	protein_coding	19734	0.787136056370161	2339	ENSMUSG00000026475
Gm28513	0.251921008064923	0.480639514932586	0.635842418150012	0.91981382721182	-5.13578788992347	antisense	NA	-1.97291733409616	613	ENSMUSG00000099568
Rnasel	-0.133565304914065	-0.575547524462512	0.571161017917039	0.900283763387712	-5.94847332805726	protein_coding	24014	3.50857341750261	6641	ENSMUSG00000066800
Gm28512	-0.9707809776634	-1.72037373187826	0.100366649478675	0.595816251752504	-4.21019863735572	sense_intronic	NA	-0.199563994367132	762	ENSMUSG00000100183
Rgsl1	0.396310379449072	0.876415771250409	0.390919115552728	0.855012319629012	-5.04238511544474	protein_coding	240816	0.746172571142191	5219	ENSMUSG00000042641
Teddm2	-0.407179255423212	-0.901114079131202	0.377952139641527	0.855012319629012	-5.00469317354039	protein_coding	240817	0.572396265532996	4905	ENSMUSG00000045968
Glul	0.11071714748547	1.53230237869756	0.140676116458349	0.672497175746883	-6.08087761991996	protein_coding	14645	7.9244350677116	3323	ENSMUSG00000026473
Gm28286	-0.801932908854779	-1.47279587310648	0.155935522544005	0.690435983260045	-4.45667251268774	lincRNA	NA	-1.44459650052244	586	ENSMUSG00000100502
Zfp648	0.199853992955351	0.352453458020276	0.728081888887215	0.945720711020486	-5.17468654764838	protein_coding	100503355	-0.264141781397568	1892	ENSMUSG00000066797
Cacna1e	0.0169405456758693	0.254864851415743	0.801356912665461	0.964111890439221	-7.18559687860432	protein_coding	12290	7.82152381241799	25131	ENSMUSG00000004110
Gm29282	0.514163423636414	1.10902405364006	0.28021136917441	0.797426229509501	-4.7803572562098	lincRNA	NA	-2.16641134200344	473	ENSMUSG00000101880
Ier5	0.204979100523348	1.23546189515487	0.230576208562966	0.762600395070803	-5.60859774039676	protein_coding	15939	4.34035659137478	3276	ENSMUSG00000056708
Mr1	0.603646973228321	1.0998379658071	0.284101622569402	0.799576706899408	-4.81116126131507	protein_coding	15064	0.226013248470868	5981	ENSMUSG00000026471
Stx6	0.299906957199408	2.50985587659051	0.0205234025751385	0.309707500256025	-3.68481283637107	protein_coding	58244	4.8157475515346	10637	ENSMUSG00000026470
Gm8850	-0.947511844460065	-1.54749344466954	0.136984400584837	0.665662498897004	-4.38355542269731	processed_pseudogene	NA	-1.3519830747768	588	ENSMUSG00000104181
BC034090	0.244843038709715	0.893922159486466	0.381698333832083	0.855012319629012	-5.40167579572671	protein_coding	207792	2.42678203128703	8222	ENSMUSG00000033722
Gm37622	0.0482524788203394	0.0862878156410287	0.932071595655078	0.986023205162114	-5.21672899777316	antisense	NA	-1.90225092521658	285	ENSMUSG00000103670
Xpr1	0.0506635841307685	0.805262583079377	0.429873769002829	0.857027346812122	-6.88380615764471	protein_coding	19775	7.80883176622649	17880	ENSMUSG00000026469
Acbd6	0.180207868640887	1.66079371267939	0.111914360652782	0.61899047998363	-5.28430719264623	protein_coding	72482	5.26159602639422	6453	ENSMUSG00000033701
Qsox1	-0.0848588408369945	-0.675358915618066	0.506965422627175	0.886961696001497	-6.29048369650758	protein_coding	104009	4.89857148997453	8291	ENSMUSG00000033684
Gm37539	0.336072900979189	0.742746875041976	0.466028851873307	0.870764361983023	-5.02236004212758	TEC	NA	-2.16641134200344	235	ENSMUSG00000102299
Gm37571	0.394077234891593	0.762394372101651	0.454474272716927	0.870112267027157	-5.00555436722339	antisense	NA	-1.84083712570273	614	ENSMUSG00000102558
Cep350	0.0337733354757576	0.398469638814018	0.694387756065327	0.937527671151712	-6.9996287683075	protein_coding	74081	7.22243610198691	16520	ENSMUSG00000033671
Gm38038	-0.266094419589614	-0.472717950952496	0.641388957762454	0.921012313010469	-5.13013800389617	processed_pseudogene	NA	-1.63809050842972	259	ENSMUSG00000103717
Gm36934	-0.0503463522157102	-0.0988415164341646	0.922220490594262	0.984250270339761	-5.22217316802478	processed_pseudogene	NA	-2.16641134200344	306	ENSMUSG00000103771
Gm37383	0.303041804951367	0.560838691270806	0.580962734077206	0.904330582963992	-5.10217292442556	TEC	NA	-1.84083712570273	745	ENSMUSG00000102837
Tor1aip1	-0.00674878941616394	-0.0440516230709602	0.965287863051911	0.993303516705035	-6.44023548526077	protein_coding	208263	4.61472744343269	5406	ENSMUSG00000026466
9430034N14Rik	-0.118590371681574	-0.185520878800298	0.854636702797782	0.978067162438986	-5.19410438626759	TEC	NA	-0.528302198184427	3785	ENSMUSG00000102964
Tor1aip2	0.0946250112299434	0.852292446169586	0.403861129031486	0.855012319629012	-6.31209630052872	protein_coding	240832	5.50812998889189	9218	ENSMUSG00000050565
Fam163a	0.22996990185256	1.01224626736598	0.323173602661096	0.822455276753658	-5.34941136933105	protein_coding	329274	2.58974800799299	3882	ENSMUSG00000015484
Tdrd5	-0.260256530498084	-0.516229452926902	0.611196389817475	0.9098499305671	-5.21042817745495	protein_coding	214575	0.5461529592173	6937	ENSMUSG00000060985
Gm2000	-0.227248249474524	-0.774257425616748	0.447582386116636	0.86586267482224	-5.38843994015353	protein_coding	NA	1.99323726544674	445	ENSMUSG00000078193
Soat1	0.0775238506886151	0.605211910862606	0.551653910914366	0.893234705999852	-6.55225752990899	protein_coding	20652	5.74084956203783	9791	ENSMUSG00000026600
Gm10031	0.0204185643587941	0.146074466705772	0.88528389281209	0.982222825310254	-6.4824916182089	protein_coding	NA	4.79998882043156	2653	ENSMUSG00000101523
Abl2	0.131070125929666	1.94602745004532	0.0654345975233035	0.509130671217859	-5.15416965888214	protein_coding	11352	6.68611031887775	10800	ENSMUSG00000026596
Gm38043	0.0550850318737934	0.131106714351955	0.896964023317113	0.983525875289808	-5.2554883181468	TEC	NA	0.265164505125883	5141	ENSMUSG00000104293
Tor3a	0.290498974746201	0.824845404555587	0.418917385293958	0.855040858355431	-5.15186062726593	protein_coding	30935	1.16109522510735	3892	ENSMUSG00000060519
Fam20b	0.0122908287738966	0.167747536688567	0.868419307705306	0.979992765267274	-6.99132446894429	protein_coding	215015	6.88273937058884	8770	ENSMUSG00000033557
Ralgps2	-0.235827068897651	-2.28307391073081	0.0331728783702623	0.392035826443933	-4.22813710419023	protein_coding	78255	5.24567531859879	12085	ENSMUSG00000026594
Gm28693	-0.610291452471403	-1.19433086312621	0.245932324404175	0.776854680917749	-4.70243437093299	transcribed_processed_pseudogene	NA	-1.31251629212901	2638	ENSMUSG00000101964
Angptl1	-0.928349834895433	-1.89751530205186	0.0718787798963305	0.527672491227976	-4.00807119510265	protein_coding	72713	-0.362843828992354	2841	ENSMUSG00000033544
Gm37802	0.102137152500504	0.156536112711576	0.877135821211872	0.981129674130925	-5.1962865936029	TEC	NA	-1.15848906686952	2643	ENSMUSG00000103303
Gm37943	0.662230231042469	1.02838632841026	0.315703460971755	0.818250927939004	-4.82887984547898	TEC	NA	-1.21990286638337	3944	ENSMUSG00000102960
4930439D14Rik	-0.719519159509069	-1.33103499690828	0.197735605031196	0.730340922538725	-4.5908033364909	antisense	NA	-1.90225092521658	359	ENSMUSG00000101905
Tex35	0.288128700353527	0.499049679457304	0.623036812286499	0.914390536313158	-5.12178272087473	protein_coding	73435	-1.64734311779545	1093	ENSMUSG00000026592
Gm30694	-0.633368864404366	-1.08893748243231	0.288768674251358	0.800415193635301	-4.78434246092563	unitary_pseudogene	NA	-0.853876414485137	1230	ENSMUSG00000109913
Rasal2	-0.0754773911813096	-1.12010318528781	0.275571319669706	0.797029007375953	-6.52174101050901	protein_coding	226525	7.54047668480809	13740	ENSMUSG00000070565
Gm37788	-0.414072295662621	-0.730848333006694	0.473110770420923	0.872317282473945	-5.01110716417011	TEC	NA	-1.01715624911036	2705	ENSMUSG00000102326
Gm37578	0.271902130868632	0.464972391918927	0.646833136575519	0.922444403142036	-5.12862797325695	TEC	NA	-1.38318270100859	1177	ENSMUSG00000102391
Gm6058	0.0680001812165484	0.109420905754737	0.913928537238194	0.983525875289808	-5.21664860245452	processed_pseudogene	NA	-1.97291733409616	399	ENSMUSG00000087632
Gm37060	0.51803557005844	0.847587732918722	0.406416959594599	0.855012319629012	-4.95541964350399	TEC	NA	-0.301430029478503	2397	ENSMUSG00000103808
2810025M15Rik	-0.209271815454948	-0.873620607194733	0.392404709097124	0.855012319629012	-5.53779978157147	transcribed_processed_pseudogene	NA	2.81696761010196	1410	ENSMUSG00000049881
Cryzl2	-0.827791298137614	-1.30895087550261	0.204978620615882	0.738626354123258	-4.6060701285109	protein_coding	226527	-1.10878422190627	2534	ENSMUSG00000033488
Brinp2	0.21179111229744	2.51335001658	0.0203695458316936	0.308940004157889	-4.11069293176391	protein_coding	240843	6.73883975218649	8767	ENSMUSG00000004031
Astn1	-0.314599956748747	-5.22138478346817	3.78865749056493e-05	0.00448437353366476	1.54794755762537	protein_coding	11899	8.99453745038441	9839	ENSMUSG00000026587
Gm37861	0.291884456525801	0.514462689809545	0.612409106662706	0.9098499305671	-5.11009117758143	TEC	NA	-0.645334719441039	2869	ENSMUSG00000103762
Gm37679	0.344541991519476	0.622953632343629	0.540157247699104	0.888468931201793	-5.06765534941571	antisense	NA	-1.45384910988817	1192	ENSMUSG00000103971
Gm37367	-0.426016043195495	-0.861075675929278	0.399117378561956	0.855012319629012	-4.95026098147946	TEC	NA	-0.243180217481238	2602	ENSMUSG00000102508
Gm37848	-1.05384827388865	-2.1308479437573	0.045334172499009	0.441921854125333	-3.73314560550628	TEC	NA	-0.823662241203078	3103	ENSMUSG00000102618
Pappa2	-0.113549388202111	-0.223148587943647	0.825619765617059	0.971045876033104	-5.24219789316633	protein_coding	23850	0.1631457068596	10294	ENSMUSG00000073530
Gm4953	0.443599312220211	0.849576521745201	0.405335288936498	0.855012319629012	-4.9550775940437	processed_pseudogene	NA	-1.84083712570273	483	ENSMUSG00000061992
Cop1	0.174887828349012	1.76839590908023	0.0918159808981965	0.577072827128199	-5.26681963105532	protein_coding	26374	5.88221182886365	17516	ENSMUSG00000040782
Gm37115	-0.0575951604479314	-0.0969870607216459	0.923674946699025	0.984250270339761	-5.20088533751798	TEC	NA	-0.783210005605558	2849	ENSMUSG00000103572
Gm37088	0.56354114348077	0.982862255818693	0.337089169274462	0.82670543227434	-4.86211335977274	TEC	NA	-1.44459650052244	406	ENSMUSG00000103186
Scarna3a	0.400436284465896	0.82576968083289	0.418404657254507	0.855012319629012	-4.97646164998089	scaRNA	NA	-2.29849155039687	140	ENSMUSG00000089536
Tnr	-0.305114095022041	-7.04958420097326	6.59290863832052e-07	0.000179081994000124	5.77648466061841	protein_coding	21960	8.45240241628482	12867	ENSMUSG00000015829
Gm37731	-0.272046605759876	-0.47762944621262	0.637947455223373	0.920618071469358	-5.14656502575517	TEC	NA	-0.0092339739764372	2237	ENSMUSG00000103225
Gm10530	1.02313617100047	1.54825957098002	0.136800362619515	0.665505892096078	-4.38267624914914	processed_transcript	NA	-1.17945063078585	1252	ENSMUSG00000073528
Mrps14	0.0174411460235021	0.102314649619993	0.919497255766482	0.984250270339761	-6.3441690843612	protein_coding	64659	4.3021440488097	3258	ENSMUSG00000058267
Cacybp	0.0192676175765853	0.243030976209916	0.810387184442399	0.966271218232939	-6.88484437756527	protein_coding	12301	6.48204816513811	2390	ENSMUSG00000014226
4933417C20Rik	1.43958630242257	2.69613363341454	0.0136753879738474	0.254121496357589	-2.99934791799039	TEC	NA	-1.4748106738045	1874	ENSMUSG00000103006
Rabgap1l	-0.0373555800824244	-0.621268660077251	0.541243557062704	0.888468931201793	-7.02021503485816	protein_coding	29809	7.81568779492464	23232	ENSMUSG00000026721
Mir1927	-0.12665665878875	-0.273882240143863	0.786905055447702	0.961936499935288	-5.19718473211548	miRNA	NA	-2.16641134200344	109	ENSMUSG00000089204
9430087J23Rik	-0.693839328460051	-1.09191214981751	0.287489593127449	0.800346747289362	-4.78258116745651	TEC	NA	-1.31153083917928	1152	ENSMUSG00000103522
Gm37529	-0.566664560272631	-1.02183889165331	0.31871902569527	0.820199198032999	-4.85894521448797	sense_intronic	NA	0.0397852105698184	4321	ENSMUSG00000103693
Gm37212	-0.211612600524335	-0.340367604013524	0.73702929564319	0.949930431546338	-5.17283865834726	TEC	NA	-0.232942155165776	3650	ENSMUSG00000104026
Gm37215	-0.0220668861401474	-0.0392216571249604	0.969091644903361	0.993820739360415	-5.2206248515216	TEC	NA	-1.97291733409616	1259	ENSMUSG00000104020
Gm38302	-0.0930396372401533	-0.147762934838368	0.883967919136735	0.98199834364594	-5.20462291344285	TEC	NA	-1.64734311779545	2076	ENSMUSG00000103391
6720464F23Rik	-0.0716236222693676	-0.11128964640295	0.912464866089519	0.983525875289808	-5.19972962768859	TEC	NA	-0.823662241203078	3496	ENSMUSG00000103432
Gm37328	-0.172354128784159	-0.308974257572025	0.760447158854085	0.955670241077384	-5.17788465495347	sense_intronic	NA	-1.63809050842972	640	ENSMUSG00000103200
Gm38329	-1.05523784453794	-1.63560307456454	0.117125366704122	0.62712538396771	-4.29409744493661	TEC	NA	-1.17019802142012	427	ENSMUSG00000103632
Gm38126	-0.468830320963667	-0.691624397729106	0.496901925144195	0.88407060125062	-5.03192863490907	TEC	NA	-1.03566146784182	4003	ENSMUSG00000104053
Rc3h1	0.0394631859444656	0.690267420966998	0.497737097689665	0.884397508281695	-6.84330106311308	protein_coding	381305	7.25245082628711	11308	ENSMUSG00000040423
Gm37052	0.198294737560182	0.313142608312494	0.757323591879601	0.954856875812492	-5.168467201785	TEC	NA	-0.823662241203078	1831	ENSMUSG00000103343
Gm37809	0.764984652324271	1.4075484270005	0.174189500495001	0.711129745290609	-4.51913387197108	TEC	NA	-1.53622447331835	931	ENSMUSG00000103846
Gm37653	-0.470842101400473	-0.843471789138145	0.408661428196589	0.855012319629012	-4.96266973150252	TEC	NA	-0.146101825276505	3578	ENSMUSG00000103739
Zbtb37	-0.108048007622296	-1.05573350461217	0.303326076779217	0.809966742181054	-6.07521378607131	protein_coding	240869	5.31998074721746	18814	ENSMUSG00000043467
Gm37362	-0.266153146463976	-0.483468590160166	0.633866832054515	0.919236690375526	-5.12798919731093	antisense	NA	-1.7087569173093	634	ENSMUSG00000104016
Gas5	-0.0801540949182155	-0.422245405479048	0.677224258216614	0.931144746375286	-6.11042260095919	processed_transcript	14455	3.80272006336805	3760	ENSMUSG00000053332
Dars2	-0.0658501855518069	-0.506253537525896	0.618058850930344	0.91187196451213	-6.244070054141	protein_coding	226539	4.38084633086368	5195	ENSMUSG00000026709
Cenpl	-0.175219808862127	-0.379585786854988	0.708141387890114	0.939624118666781	-5.29665567234787	protein_coding	70454	0.732904228980571	5695	ENSMUSG00000026708
Klhl20	0.0933113219881319	0.875430625837532	0.391442288404139	0.855012319629012	-6.24673062874255	protein_coding	226541	5.32666193959078	12847	ENSMUSG00000026705
Ankrd45	-0.0404089238538868	-0.431441451862211	0.670633071528974	0.928734092848184	-6.56556661356774	protein_coding	73844	5.4200928022142	3735	ENSMUSG00000044835
Tex50	-0.121545460899106	-0.220362669507283	0.827759949705518	0.972266884045394	-5.19518094750322	antisense	100502590	-1.66830468171178	1192	ENSMUSG00000049160
Prdx6	0.00221120826623461	0.0191864968773955	0.984877122090078	0.997194945240335	-6.62500829498107	protein_coding	11758	5.2899858202341	4804	ENSMUSG00000026701
Gm15429	0.72486956033519	1.65954498025982	0.112167974914704	0.619676963251757	-4.26926083608298	processed_pseudogene	NA	-0.48883541553664	798	ENSMUSG00000040323
Gm37357	0.0877666967820228	0.149207403769728	0.882842388556576	0.98195557099548	-5.19763708030528	TEC	NA	-1.17019802142012	3123	ENSMUSG00000103625
Suco	-0.0940608381504552	-0.996130956716961	0.330754909254291	0.824679704364303	-6.24990957388553	protein_coding	226551	5.77713357848116	8928	ENSMUSG00000040297
Gm7496	0.48202417278081	0.859202747458911	0.400125899797573	0.855012319629012	-4.9476390212897	processed_pseudogene	NA	-1.77017071682315	1034	ENSMUSG00000102254
Pigc	0.0423247421849716	0.240542537490949	0.812289580718576	0.966681764450039	-6.1735481375036	protein_coding	67292	3.81558474712984	4250	ENSMUSG00000026698
Dnm3	-0.108588797975987	-2.43193755605249	0.0242497785541106	0.33915366488593	-4.83231763379092	protein_coding	103967	9.14385878887524	24452	ENSMUSG00000040265
2810442N19Rik	-0.739624728461996	-1.16301151532439	0.258132723043443	0.78759475851403	-4.72878819469373	antisense	NA	-0.884090587767196	928	ENSMUSG00000090260
Dnm3os	-0.0714948192122773	-0.152429192096221	0.880332889061538	0.981625277424501	-5.31601451016951	antisense	NA	0.61259982288199	7928	ENSMUSG00000078190
Gm16101	-0.349669269207833	-0.763702934399219	0.453710918558445	0.869462122964705	-5.010245152615	processed_pseudogene	NA	-2.16641134200344	430	ENSMUSG00000089933
Mettl13	0.107784339622239	0.4357410504582	0.66756064776935	0.927620251750993	-5.95761324431223	protein_coding	71449	3.32622540674588	9740	ENSMUSG00000026694
Vamp4	0.248724659754232	3.06302068776052	0.005999079411119	0.156145571846902	-2.87122291513676	protein_coding	53330	6.3095724365768	4565	ENSMUSG00000026696
Myoc	-0.444943037070218	-0.751416033034265	0.460909081867025	0.870764361983023	-5.08557255277317	protein_coding	17926	0.418953051819797	2074	ENSMUSG00000026697
Prrc2c	-0.000435786152621821	-0.0065740649347618	0.994818000016243	0.999109260824049	-7.65364779303477	protein_coding	226562	9.53763942969733	16092	ENSMUSG00000040225
Gm27616	0.290747366066114	0.635401282125228	0.532168644903527	0.886961696001497	-5.07790758488095	miRNA	NA	-2.29849155039687	63	ENSMUSG00000098259
Fmo1	0.496302007328239	1.16673326508421	0.256659722787457	0.785786054233338	-4.90681162542337	protein_coding	14261	1.33682641281357	6304	ENSMUSG00000040181
Prrx1	-0.227509131594642	-0.949067690851282	0.353598407525246	0.837486467912121	-5.33519281165557	protein_coding	18933	2.30889633745283	11066	ENSMUSG00000026586
Gm20471	0.131396859550916	0.236866861845647	0.815101788098757	0.966813620816516	-5.20160601518977	antisense	NA	-2.03433113361001	626	ENSMUSG00000092188
Gorab	0.148767518136025	0.720229547457803	0.479484389343917	0.875439820327696	-5.75602086627317	protein_coding	98376	3.1887315615167	2855	ENSMUSG00000040124
Rpsa-ps1	-0.347408386295263	-0.524420097569443	0.605589276145707	0.9098499305671	-5.11586947270441	processed_pseudogene	NA	-1.87105129898479	886	ENSMUSG00000102117
Mettl11b	0.516518234487329	0.896820542298975	0.38018566189296	0.855012319629012	-4.91777013811306	protein_coding	240879	-0.792462614971287	1848	ENSMUSG00000040113
Kifap3	-0.0487986583917011	-1.13444510629317	0.269648753647466	0.793549805905396	-6.84826879180281	protein_coding	16579	8.96054033264948	4012	ENSMUSG00000026585
Scyl3	0.0724531150100012	0.561398273560298	0.580588294404752	0.904305408518587	-6.18316867801459	protein_coding	240880	4.27843690879942	5802	ENSMUSG00000026584
BC055324	-0.596900263783873	-1.06732433740076	0.298185882767257	0.806885029738924	-4.86512274752583	protein_coding	381306	0.3970919503644	4148	ENSMUSG00000041406
Mettl18	-0.504788074002963	-1.5174663147783	0.144360479738931	0.677070630279465	-4.54871550031841	protein_coding	69962	1.34716602311707	1513	ENSMUSG00000041396
Slc19a2	-0.256492468680969	-2.18970317167724	0.0402185285804023	0.419345455232767	-4.30759019373664	protein_coding	116914	4.85458132124555	3838	ENSMUSG00000040918
Ccdc181	0.146135544084655	0.913010042373662	0.371809252092264	0.849420166495448	-5.72561766255001	protein_coding	74895	3.58425263572743	1909	ENSMUSG00000026578
Blzf1	0.0276791113325936	0.203684560973307	0.840600502382185	0.975584701341616	-6.4210185054292	protein_coding	66352	4.61737574104341	5336	ENSMUSG00000026577
Nme7	-0.11777228511812	-0.669219973529521	0.510793319421524	0.886961696001497	-5.89285526011829	protein_coding	171567	3.52145857981863	5876	ENSMUSG00000026575
Gm37411	1.28672452412452	2.36092871818726	0.0281849289327648	0.362773405125552	-3.44448320857016	TEC	NA	-1.30227822981355	2282	ENSMUSG00000103493
Atp1b1	-0.0617309891707279	-1.7887887365183	0.0883793927209429	0.567746982521992	-6.82116701758939	protein_coding	11931	11.881252164868	3081	ENSMUSG00000026576
Gm32391	0.0465775952016932	0.0828514529564883	0.934770187794894	0.986736927458525	-5.27720421692684	lincRNA	NA	0.319351466685945	540	ENSMUSG00000104011
Dpt	0.168277974502571	0.28401907181918	0.779233514740257	0.960730124320133	-5.19291350577875	protein_coding	56429	-0.104178697443845	1724	ENSMUSG00000026574
Gm32569	0.281780476972153	0.478054667918639	0.637649893263815	0.920618071469358	-5.1345576797765	antisense	NA	-1.87105129898479	823	ENSMUSG00000103659
Gm20743	0.436429672049347	0.733577624646637	0.47148071472994	0.871314958149014	-5.02720279769108	processed_transcript	NA	-0.104178697443845	4171	ENSMUSG00000104117
Gm16550	-0.148321485732285	-0.259997634888696	0.797448920558876	0.9640895767567	-5.19213952630584	processed_pseudogene	NA	-1.84083712570273	126	ENSMUSG00000089967
Sft2d2	-0.659648554446565	-2.67960290758447	0.0141824055878136	0.260283622114088	-2.92227583054816	protein_coding	108735	2.63445132985937	5702	ENSMUSG00000040848
Tiprl	-0.101858428389604	-0.972514022051345	0.342087044357098	0.829837211906782	-6.10090029957268	protein_coding	226591	5.09595767201257	5473	ENSMUSG00000040843
Gm38190	-0.349133399210446	-0.656193877465431	0.518969130296328	0.886961696001497	-5.26266571474695	sense_intronic	NA	1.17169985532013	4755	ENSMUSG00000102302
Gpr161	-0.174598049244659	-1.2300868958156	0.232540406293922	0.76538015855117	-5.55662084724195	protein_coding	240888	4.10019362677378	6962	ENSMUSG00000040836
Dcaf6	0.158875909691907	1.8930405097352	0.0725004455461751	0.528584631722922	-5.09827340976917	protein_coding	74106	6.03079588112294	6424	ENSMUSG00000026571
Gm38368	-0.855643019299807	-1.39663956384377	0.1774026545527	0.713212531690335	-4.53239047958592	TEC	NA	-0.403296064589874	1335	ENSMUSG00000104427
Gm24637	0.657986105719935	1.26627269808327	0.219560764963576	0.75322595723641	-4.64892352208748	snoRNA	NA	-1.90225092521658	85	ENSMUSG00000089299
Gm37864	0.997799474207019	1.88922363555446	0.0730344388569114	0.530128230358409	-4.01794542797766	sense_intronic	NA	-0.0493021051362415	3075	ENSMUSG00000102401
Mpc2	-0.187134061273778	-1.78495894408885	0.089016169416159	0.5689247606094	-5.14171348566611	protein_coding	70456	5.4491973537926	7344	ENSMUSG00000026568
Gm37860	-0.213767086028657	-0.357495640980373	0.724360707645124	0.944225767734569	-5.16852214680627	TEC	NA	-1.77942332618888	1034	ENSMUSG00000103763
Adcy10	0.393295245780207	0.602531639149589	0.553401904442963	0.894028365641612	-5.08088249448092	protein_coding	271639	-0.285103345313898	8739	ENSMUSG00000026567
Gm23208	-0.341649124497608	-0.735437524635421	0.470371807258581	0.870764361983023	-5.02689822048116	snoRNA	NA	-2.29849155039687	127	ENSMUSG00000089291
Gm38210	0.302408912640709	0.630900294147063	0.535049837873986	0.88806330290374	-5.07315635014173	TEC	NA	-1.90225092521658	809	ENSMUSG00000104474
Mpzl1	0.044592867751267	0.203488009956479	0.840752107545802	0.975584701341616	-6.03885369480718	protein_coding	68481	3.35255331438975	3550	ENSMUSG00000026566
Gm37559	0.37646901313524	0.587820156781193	0.563047931790556	0.897389851327425	-5.08069051670588	processed_pseudogene	NA	-1.28131666589722	832	ENSMUSG00000103098
Rcsd1	-0.315532295104586	-0.840486131816591	0.410294490828379	0.855012319629012	-5.10518350484915	protein_coding	226594	0.941185263544372	10131	ENSMUSG00000040723
Gm44458	0.224888392049104	0.40695274003531	0.688243946626373	0.934944274229107	-5.15982099887992	miRNA	NA	-1.97291733409616	143	ENSMUSG00000105249
Creg1	-0.051322246715087	-0.464720651280285	0.647010422799979	0.922444403142036	-6.35331483205705	protein_coding	433375	4.69267163515481	2362	ENSMUSG00000040713
Pou2f1	-0.047028658932661	-0.289529637523435	0.775072742997528	0.959478013782567	-6.26136969416838	protein_coding	18986	4.1521502959038	16597	ENSMUSG00000026565
Gm17976	1.20498903927636	2.25056965539238	0.0354859665532389	0.402045732212294	-3.58291749073637	processed_pseudogene	NA	-1.51526290940202	1909	ENSMUSG00000099008
Ildr2	0.259662126563074	4.06048985482821	0.000581686914516516	0.031845479736076	-0.785194890283852	protein_coding	100039795	7.1987029635455	8251	ENSMUSG00000040612
5330438I03Rik	0.0250594523063364	0.0424744196197924	0.966529881964407	0.993685394467192	-5.20361448057469	antisense	NA	-0.946489840230779	2845	ENSMUSG00000091393
Gm15853	0.211190858051335	0.450355200015646	0.657162555050914	0.92555545755748	-5.2913117942321	lincRNA	NA	0.850284476929908	2041	ENSMUSG00000103400
Tada1	0.242944712018902	1.21195451854269	0.239260636605577	0.770637616792905	-5.32974437674522	protein_coding	27878	3.27287005258598	4110	ENSMUSG00000026563
Gm15853	-0.272036512901773	-0.539303699148048	0.595464160991271	0.9098499305671	-5.11136816318243	antisense	NA	-1.90225092521658	556	ENSMUSG00000089853
Pogk	0.182858877256271	2.15430295861964	0.0432286646879955	0.435668498935252	-4.65927800271622	protein_coding	71592	6.10653000756061	9586	ENSMUSG00000040596
Gm16418	0.103421267048452	0.290657259450419	0.774222178006025	0.959382946749766	-5.44366610062481	processed_pseudogene	NA	1.33475787330172	171	ENSMUSG00000084093
Gm22992	-0.305669831720965	-0.642358668808722	0.527731711137196	0.886961696001497	-5.07410867982008	miRNA	NA	-2.29849155039687	121	ENSMUSG00000096172
Gm6286	0.435257268467922	0.864440982669857	0.397309385481991	0.855012319629012	-4.94722192626498	processed_pseudogene	NA	-1.90225092521658	762	ENSMUSG00000086925
Gm16701	-0.144119146029259	-0.26302468256486	0.795146737911342	0.96351490964907	-5.19006242635745	lincRNA	NA	-1.77017071682315	934	ENSMUSG00000102548
Gm16701	-0.347204917765454	-0.87080327072508	0.39390580326427	0.855012319629012	-5.11200623592657	lincRNA	NA	1.05370412408204	1627	ENSMUSG00000097823
Fam78b	-0.0680113091475151	-0.62035023908318	0.541836160543177	0.888535815280828	-6.35445026246875	protein_coding	226610	5.00388748158611	6325	ENSMUSG00000060568
Uck2	0.179682117234352	1.75853529640454	0.0935186460164916	0.580029143194206	-5.1354789898351	protein_coding	80914	5.26606589256175	5464	ENSMUSG00000026558
Tmco1	-0.204936429789588	-1.59764570602058	0.125362595488229	0.645155595128569	-5.25198904160086	protein_coding	68944	4.74560289189913	4764	ENSMUSG00000052428
Gm25911	-0.142745194239093	-0.27547509530389	0.785698089819983	0.961936499935288	-5.18757293714009	miRNA	NA	-1.77017071682315	56	ENSMUSG00000088246
Aldh9a1	0.146164056417815	0.835867330987546	0.412829026750947	0.855012319629012	-5.73526451744415	protein_coding	56752	3.40312110612085	3383	ENSMUSG00000026687
Mgst3	0.186653295792952	2.25739152464756	0.0349885870107635	0.401138091448618	-4.52703663124582	protein_coding	66447	6.37228245295926	1097	ENSMUSG00000026688
Rxrg	0.426108242111136	1.20960412194634	0.240142411901818	0.771023523653242	-4.90919991126398	protein_coding	20183	1.55349038582497	2297	ENSMUSG00000015843
Pbx1	0.166356199608452	2.7403762974302	0.0124016181818935	0.237947176744556	-3.72832731297749	protein_coding	18514	7.11921357200128	13844	ENSMUSG00000052534
Gm37524	-0.388859959570894	-0.60365887937318	0.552666396724707	0.893911210581446	-5.07340583157572	TEC	NA	-0.647965809695543	1692	ENSMUSG00000103780
Gm38381	0.5041793388163	1.10202867444933	0.283170321986572	0.799084924337974	-4.79742307529408	TEC	NA	0.0703915001908167	2275	ENSMUSG00000102594
Rgs5	0.294060227693908	2.62500152117682	0.0159864443129972	0.276835125208883	-3.46413000209917	protein_coding	19737	4.84534180366769	4546	ENSMUSG00000026678
Rgs4	-0.136462073631225	-1.92510701335463	0.0681482008510549	0.517282308139696	-5.50981558716931	protein_coding	19736	8.10764233785085	3098	ENSMUSG00000038530
Ccdc190	0.765791247177768	1.22226337974223	0.235422122482081	0.767438835658752	-4.6785806911847	protein_coding	78465	-0.985956622878567	1734	ENSMUSG00000070532
Hsd17b7	0.292555918595811	2.61794968182857	0.0162346469269111	0.279231518655718	-3.47870845546523	protein_coding	15490	4.84902723154989	5104	ENSMUSG00000026675
3110045C21Rik	-0.64433564780796	-1.05731979859088	0.30261888724838	0.80923720360109	-4.81148047347679	antisense	NA	-1.60689088219793	1135	ENSMUSG00000097503
Ddr2	0.284973879316707	1.13466562921991	0.269558425223031	0.793549805905396	-5.20221581980279	protein_coding	18214	2.49357309943032	9264	ENSMUSG00000026674
Uap1	0.252654247520449	2.78603727186641	0.0112056921889489	0.224399811349017	-3.30534333660995	protein_coding	107652	5.58724913227347	4011	ENSMUSG00000026670
Uhmk1	-0.0473012136373521	-1.03011658280642	0.314909926925315	0.817807550109285	-7.01785626148046	protein_coding	16589	9.18498410993715	8101	ENSMUSG00000026667
Gm7694	0.230964296096373	0.331495081644487	0.743622355160594	0.950874954849882	-5.18473064378429	protein_coding	665574	-0.0653052514068501	3827	ENSMUSG00000102752
Nos1ap	-0.396422127041807	-5.0038169131956	6.28495962539356e-05	0.00646405046520453	1.56234182627851	protein_coding	70729	6.38343723760246	7249	ENSMUSG00000038473
Spata46	0.822163917173479	1.29046697037457	0.211198742991782	0.746209619028916	-4.62506211830356	protein_coding	76925	-1.60689088219793	771	ENSMUSG00000042800
Olfml2b	-0.307524388369115	-0.810748777715833	0.426786397169754	0.857027346812122	-5.15870929155101	protein_coding	320078	1.10380087224388	3095	ENSMUSG00000038463
Atf6	0.0770896202413347	1.03624372025134	0.312111209764141	0.815577232520085	-6.42057868849825	protein_coding	226641	6.70063588570137	9231	ENSMUSG00000026663
Gm9929	-0.558960073694543	-1.00963038725239	0.324395884321225	0.82301228608715	-4.84508180102346	processed_transcript	NA	-1.57667670891587	1671	ENSMUSG00000053925
Dusp12	-0.120200159929621	-0.438593457817639	0.665525657388095	0.927543909784797	-5.59789120040594	protein_coding	80915	2.08443879709174	2743	ENSMUSG00000026659
Fcrlb	-0.618187402113166	-1.13762717881228	0.268347504747963	0.793405029242581	-4.75052577062702	protein_coding	435653	-0.721796206091707	1284	ENSMUSG00000070524
Gm2962	0.335989683422542	1.75784353586249	0.0936391092995986	0.580271553704579	-4.66186829888085	processed_pseudogene	NA	3.4663704001633	336	ENSMUSG00000089838
Fcgr2b	0.0867744280759377	0.143310838876224	0.887438566249554	0.982708456756875	-5.20599623287668	protein_coding	14130	-0.276711141434794	5790	ENSMUSG00000026656
Fcgr3	0.715501711450426	1.46421832898371	0.158242568572633	0.692882734418559	-4.50424899926966	protein_coding	14131	0.534089680904572	1736	ENSMUSG00000059498
Sdhc	-0.0212977101810337	-0.158668125557136	0.87547698243671	0.981102868236887	-6.65278272705646	protein_coding	66052	5.44288861443479	3250	ENSMUSG00000058076
Pcp4l1	-0.127766803936489	-1.96637054956378	0.0628880585007314	0.501707868049898	-5.26260335778705	protein_coding	66425	7.31884268926841	1577	ENSMUSG00000038370
Tomm40l	-0.315505376292917	-1.09187681736918	0.287504761640519	0.800346747289362	-5.15444029839005	protein_coding	641376	2.10434923102426	5135	ENSMUSG00000005674
Apoa2	0.373784221380356	0.632680065885543	0.533909552926337	0.887903563910612	-5.06052804003055	protein_coding	11807	-0.983778088311714	537	ENSMUSG00000005681
Fcer1g	-0.333087965634337	-0.576958135745444	0.570225469164911	0.90011674975391	-5.14378644912811	protein_coding	14127	0.240886190538055	874	ENSMUSG00000058715
Ndufs2	0.0255597352097202	0.349849849762063	0.730006084066364	0.946319071409328	-7.05841374264296	protein_coding	226646	7.40132757472834	2313	ENSMUSG00000013593
Adamts4	-0.321668678372936	-1.59334542229637	0.126325703045763	0.645647148368563	-4.84378859994488	protein_coding	240913	3.21411743463732	4810	ENSMUSG00000006403
B4galt3	-0.303226089985648	-2.0354939559538	0.0548806518131211	0.474944270063574	-4.29046935598787	protein_coding	57370	3.71866264966339	5467	ENSMUSG00000052423
Ppox	0.63844722188577	1.68300777771138	0.107483334127067	0.611014059605628	-4.33791577438478	protein_coding	19044	1.35746900151766	4515	ENSMUSG00000062729
Usp21	-0.0240901366312716	-0.143470924437366	0.887313730346008	0.982621576669499	-6.25327957778999	protein_coding	30941	4.01169389402117	4756	ENSMUSG00000053483
Ufc1	-0.0760162243730352	-0.517630009379084	0.610235852501701	0.9098499305671	-6.17003449761125	protein_coding	66155	4.1503717096136	2070	ENSMUSG00000062963
Rpl27-ps1	0.980469773361065	1.85335169035181	0.0782241021476186	0.543388213836588	-4.05863628980581	processed_pseudogene	NA	-1.91150353458231	408	ENSMUSG00000079137
Gm20045	-0.713957707277561	-1.23928269818084	0.229187683723611	0.760784678122948	-4.71338437839609	lincRNA	NA	0.336730451544529	5577	ENSMUSG00000103983
Dedd	-0.379812948534903	-0.890053834834874	0.383723391608268	0.855012319629012	-5.09778899758375	protein_coding	21945	1.07203459774387	5861	ENSMUSG00000013973
Nit1	-0.0619462414680036	-0.41243360062599	0.684286170573212	0.933846769464389	-6.16605850324429	protein_coding	27045	3.96721527377442	4932	ENSMUSG00000013997
Pfdn2	0.185769758244326	1.24951705689296	0.225499896433822	0.758962081929053	-5.50602880055212	protein_coding	18637	4.03388945714856	1937	ENSMUSG00000006412
Gm37154	-0.388067101436406	-0.705563915712435	0.488369243914281	0.879629275763995	-5.02422361337328	TEC	NA	-0.946489840230779	1290	ENSMUSG00000102929
Klhdc9	-0.749066806066029	-1.9707841920849	0.0623473105583148	0.500526732088903	-3.93736971282028	protein_coding	68874	0.994621622289957	1558	ENSMUSG00000045259
Nectin4	-0.21809374461807	-0.47235041404509	0.641646826737579	0.921042221005249	-5.38843063149583	protein_coding	71740	1.28894591941573	3746	ENSMUSG00000006411
Arhgap30	0.454408040421146	0.790023918974732	0.438522193827193	0.860210958669216	-5.02354883933852	protein_coding	226652	0.223681950749103	8591	ENSMUSG00000048865
Usf1	0.0557351858594308	0.346931714507542	0.732164902094195	0.947669524284353	-6.12746237263487	protein_coding	22278	3.76807886111012	2806	ENSMUSG00000026641
F11r	0.435742198912991	0.783347757754683	0.442344749670862	0.86220912905579	-4.99730098945223	protein_coding	16456	-0.138150194853282	2663	ENSMUSG00000038235
Alyref2	0.725146023145418	1.20667027086279	0.241246524951981	0.772308006025402	-4.69249372988917	protein_coding	56009	-0.619930170980337	1273	ENSMUSG00000060244
Tma7-ps	0.443350856462791	0.757001739064957	0.457628276977881	0.870764361983023	-4.99802218801875	processed_pseudogene	NA	-1.12827489358746	195	ENSMUSG00000059058
Cd84	-0.499518455442147	-1.24226993711925	0.228106544912408	0.760167137240331	-4.71938555614171	protein_coding	12523	0.448659803901729	6272	ENSMUSG00000038147
Vangl2	-0.0904734506714914	-0.372898646470813	0.713036743436113	0.940941677741369	-5.82611150157698	protein_coding	93840	2.80613272722887	6990	ENSMUSG00000026556
Ncstn	-0.216426829148384	-1.92459193272502	0.0682162479039945	0.517282308139696	-5.01513087915993	protein_coding	59287	5.87714033224548	3975	ENSMUSG00000003458
Copa	0.0142117704036518	0.231655953396607	0.819092961348453	0.968043876392574	-7.29004057119843	protein_coding	12847	8.2350167623095	9427	ENSMUSG00000026553
Pex19	-0.129559625624636	-1.31217489009927	0.203908482961616	0.738124521891094	-5.99601347359314	protein_coding	19298	6.21050649326282	3815	ENSMUSG00000003464
Gm10171	0.161156147550386	0.450179185702424	0.657287372970089	0.92555545755748	-5.63544377985673	processed_pseudogene	NA	2.22219366106218	628	ENSMUSG00000089803
Dcaf8	0.101510403669817	1.37239867290917	0.184712343594763	0.721648612159735	-6.00822007615994	protein_coding	98193	6.61563870256663	12996	ENSMUSG00000026554
Pea15a	-0.321354879563568	-4.43358770372888	0.000240376360717155	0.017622332022541	0.0410481209336355	protein_coding	18611	7.4131516739133	3861	ENSMUSG00000013698
Igsf8	-0.0243296722159368	-0.309150503331628	0.760315003102622	0.955670241077384	-7.04790227384764	protein_coding	140559	7.28555504767678	5217	ENSMUSG00000038034
Atp1a2	0.0168717607469365	0.211989074277811	0.834200881169831	0.974640488411473	-7.15586915260284	protein_coding	98660	7.65736372130631	7038	ENSMUSG00000007097
Kcnj9	0.225401715922033	3.00833632234114	0.00679483730903759	0.166816011664634	-3.04475417087679	protein_coding	16524	6.57605069392543	4288	ENSMUSG00000038026
Gm36937	0.441055253329929	0.800986383662287	0.432289851007667	0.857027346812122	-4.97254012564139	antisense	NA	-0.925528276314449	429	ENSMUSG00000102413
Kcnj10	-0.00826821833999574	-0.0653144831375978	0.948553892151932	0.988807620079725	-6.70924886264166	protein_coding	16513	5.63028527143654	5407	ENSMUSG00000044708
Pigm	0.106402550879234	0.814689134787695	0.424577539174399	0.857027346812122	-6.07795184875985	protein_coding	67556	4.52142360592833	7554	ENSMUSG00000050229
Slamf9	-0.34280442230715	-0.633582205184011	0.533332063745382	0.887571147195606	-5.06587001647107	protein_coding	98365	-1.63809050842972	1313	ENSMUSG00000026548
Igsf9	0.725387178311231	1.87800853921026	0.0746235061560641	0.533208037697379	-4.05799488404817	protein_coding	93842	1.03739887440872	6612	ENSMUSG00000037995
Tagln2	0.246116833991411	0.450120549204908	0.657328956446523	0.92555545755748	-5.14519751939372	protein_coding	21346	-0.192489919568256	2082	ENSMUSG00000026547
Cfap45	-0.0327061849024088	-0.0714516053606339	0.943728127814506	0.98826948956668	-5.25547565992541	protein_coding	71870	0.21862364767922	5717	ENSMUSG00000026546
Dusp23	-0.0605609323399384	-0.143867100319212	0.887004802386476	0.982596603094962	-5.4740991829874	protein_coding	68440	1.32589817232712	1410	ENSMUSG00000026544
Ackr1	0.0718679008666854	0.59447286962606	0.558675098774169	0.896114700242287	-6.42469639745721	protein_coding	13349	5.20954809490818	1405	ENSMUSG00000037872
Cadm3	0.0231433660444838	0.496430225208614	0.624851505300802	0.914592666169816	-7.25377007871071	protein_coding	94332	8.49421181926895	7248	ENSMUSG00000005338
Aim2	0.312312133785899	0.407371211392726	0.687941439464413	0.934812903849981	-5.1736085835045	protein_coding	383619	-0.0203944577457736	3501	ENSMUSG00000037860
Ifi207	-0.0159580719980876	-0.0258867445545224	0.979597035347405	0.995862572494225	-5.20525584194947	protein_coding	226691	-1.18968869310131	3481	ENSMUSG00000073490
Fmn2	0.0904208386258237	1.060877280623	0.301037202782812	0.80889107037746	-6.42326108024824	protein_coding	54418	6.83251988432264	7960	ENSMUSG00000028354
Grem2	-0.266161780341263	-2.06489511030506	0.0517605472060683	0.465433814678393	-4.54303028359157	protein_coding	23893	4.91492148486767	3745	ENSMUSG00000050069
Rgs7	-0.000393332357762608	-0.00477334507700305	0.996237402172262	0.999303183402316	-6.81064481782535	protein_coding	24012	6.03435641911097	6019	ENSMUSG00000026527
5730408A14Rik	0.832408250929208	1.61501625844813	0.121534574382008	0.6374193954265	-4.31535439756263	TEC	NA	-0.778575125853832	1824	ENSMUSG00000104343
Fh1	-0.00874607716225812	-0.101238151207789	0.920341216162137	0.984250270339761	-6.98276231061366	protein_coding	14194	6.80111030475581	3392	ENSMUSG00000026526
Opn3	0.525268026712987	1.69684126778185	0.104800043701445	0.605941118510662	-4.3710156977096	protein_coding	13603	1.71418882964807	1913	ENSMUSG00000026525
Chml	0.112894085695942	1.21171461535066	0.239350526192973	0.770637616792905	-5.9705175485904	protein_coding	12663	5.59230773912437	6975	ENSMUSG00000078185
Pld5	0.676126829970339	2.89227706722549	0.00883422664394846	0.194564199485796	-2.50023657725454	protein_coding	319455	2.45065746366084	10094	ENSMUSG00000055214
Gm38101	0.22241478270686	0.303986094062829	0.764190573298044	0.956470974381534	-5.17087593328366	lincRNA	NA	-0.99390825330179	3557	ENSMUSG00000104157
Cep170	-0.0519079907832734	-0.813479433749304	0.425254900422667	0.857027346812122	-6.90067552662458	protein_coding	545389	7.90375039670503	18049	ENSMUSG00000057335
3110062G12Rik	-0.809391562959724	-1.57049797734351	0.131546975175082	0.65673555212145	-4.36174029289229	TEC	NA	-0.528302198184427	1419	ENSMUSG00000103634
Gm38104	0.135416310550221	0.36137179259974	0.721504812569079	0.943855209392281	-5.34364772894793	TEC	NA	0.978935519572465	1895	ENSMUSG00000104154
Gm36992	0.684273052174811	1.26973093206144	0.21835011605986	0.751851308245354	-4.64030288849569	antisense	NA	-1.38318270100859	428	ENSMUSG00000103435
Mir350	0.639014217383927	1.18792044384549	0.248393532533597	0.778252730205683	-4.7102277576627	miRNA	NA	-1.57667670891587	99	ENSMUSG00000065573
Sdccag8	-0.307703456113697	-2.25903000617132	0.0348700813172708	0.400429492069928	-4.02330400552404	protein_coding	76816	4.221259224698	4129	ENSMUSG00000026504
Gm38158	-0.353945026110899	-0.650113112673782	0.522810440927461	0.886961696001497	-5.06144619435359	processed_pseudogene	NA	-1.84083712570273	339	ENSMUSG00000103367
Gm25993	0.043986128743432	0.108042716785533	0.915008190297702	0.983525875289808	-5.2243586645392	miRNA	NA	-2.29849155039687	80	ENSMUSG00000093132
Gm37246	0.0134109321293046	0.0212337455110738	0.983263714088896	0.997055936432443	-5.2163875004446	processed_pseudogene	NA	-1.80038489010521	835	ENSMUSG00000102475
Gm15423	0.40418943331207	0.710538144798788	0.485345067450614	0.878063866798408	-5.02300860669255	antisense	NA	-1.27206405653149	1430	ENSMUSG00000087082
Gm37519	1.41350312348015	2.32469685544973	0.0304131925687623	0.375503677712335	-3.48994057119062	TEC	NA	-1.118036831272	2210	ENSMUSG00000103251
Akt3	0.0383117973575518	0.651401183901569	0.521995439219456	0.886961696001497	-6.95978697854472	protein_coding	23797	7.64814794703603	5124	ENSMUSG00000019699
Gm37960	0.929978969631643	2.44896429650425	0.0233853310275895	0.332303828626116	-3.26480592138138	TEC	NA	0.761839405234844	1897	ENSMUSG00000104391
Gm37106	0.896446210282307	1.66743788690657	0.110573100848638	0.616939096775096	-4.26020047320164	TEC	NA	-0.925528276314449	1532	ENSMUSG00000102133
Gm37598	1.35952821643368	2.15628538358131	0.0430548349112795	0.435062715341062	-3.69937578858984	TEC	NA	-0.782224552655825	1301	ENSMUSG00000102749
Gm38146	0.576953316655844	0.92993239785462	0.36318605086311	0.844008210994484	-4.8958769073065	TEC	NA	-1.28131666589722	1293	ENSMUSG00000103163
Gm37706	0.597002662466679	0.944134874439942	0.356053390683351	0.83930213933766	-4.88564578696309	TEC	NA	-0.676709090742462	2765	ENSMUSG00000103646
Gm37463	0.685224656314856	1.31895894020132	0.201670940574265	0.735228659702662	-4.59595734085578	TEC	NA	-0.925528276314449	796	ENSMUSG00000102427
Gm26801	0.220372891048271	0.337522022456495	0.739141576029287	0.950254403600273	-5.17093180461332	antisense	NA	-1.64734311779545	1791	ENSMUSG00000097892
Zbtb18	0.081782545523886	0.891072626172974	0.383189372771596	0.855012319629012	-6.65150676330709	protein_coding	30928	7.12034559047978	6138	ENSMUSG00000063659
Gm37280	0.043986128743432	0.108042716785533	0.915008190297702	0.983525875289808	-5.2243586645392	lincRNA	NA	-2.29849155039687	375	ENSMUSG00000102885
1700016C15Rik	1.99123972305704	4.03517499308548	0.00061763707437998	0.033467715332196	-0.866367818871996	protein_coding	69428	0.403864469183999	768	ENSMUSG00000015962
Adss	0.122444220128952	1.51497102141703	0.144987894633793	0.677070630279465	-5.79891895643916	protein_coding	11566	6.55055809266399	4531	ENSMUSG00000015961
Gm16585	0.147282101882774	0.293902251666356	0.771776108652533	0.958832475351055	-5.18752360745547	processed_pseudogene	NA	-1.90225092521658	610	ENSMUSG00000089657
Gm16432	0.668014426127515	2.02392060904028	0.0561543319750117	0.478227791915015	-3.96234455213183	protein_coding	545391	2.12900039532887	5259	ENSMUSG00000091476
Gm37313	-0.556742428941551	-0.893906460822131	0.381706537784406	0.855012319629012	-4.92026983773413	unprocessed_pseudogene	NA	-0.799536689770163	290	ENSMUSG00000104097
Gm8010	-1.02199425955227	-1.49678383195216	0.149628895809901	0.681529506577222	-4.43348301034531	unprocessed_pseudogene	NA	-1.28839074069609	873	ENSMUSG00000102493
Desi2	0.0533985867901721	0.409777097687056	0.686203299525807	0.934563945972729	-6.3564221894945	protein_coding	78825	4.62238732448687	9156	ENSMUSG00000026502
Gm37486	-1.2997378149459	-2.73901498776858	0.0124390721737819	0.238251681426189	-2.94511948756731	processed_pseudogene	NA	-1.44459650052244	405	ENSMUSG00000104126
B230369F24Rik	-0.524982005517162	-1.03424646572461	0.313021563568079	0.815841266363551	-4.91362119479651	antisense	NA	0.588642735318179	2560	ENSMUSG00000086350
Cox20	-0.213236406711527	-0.41233938693913	0.684354124861798	0.933879353564789	-5.15620032217281	protein_coding	66359	-1.90225092521658	883	ENSMUSG00000026500
Hnrnpu	0.0708044268703414	1.30870709324485	0.205059716569264	0.738626354123258	-6.59358979393979	protein_coding	51810	8.78428201362166	11599	ENSMUSG00000039630
Gm38300	0.00627549432469168	0.0161157130189118	0.987297286259087	0.997629591544161	-5.45294877867479	TEC	NA	1.1790657697964	1870	ENSMUSG00000104279
Gm27458	-0.243191337688838	-0.524790860858179	0.605336046992883	0.9098499305671	-5.12531991111919	miRNA	NA	-2.29849155039687	121	ENSMUSG00000099303
Efcab2	0.31301249671995	2.25995537427637	0.0348033153127291	0.400313703328334	-4.0169030383999	protein_coding	68226	4.2439853248326	4151	ENSMUSG00000026495
Kif26b	0.0373407712601614	0.396890612668195	0.695533752573663	0.937676257043312	-6.64914753299355	protein_coding	269152	5.69949462770321	14696	ENSMUSG00000026494
Gm34176	0.456374374034837	0.979567864747575	0.338674760222429	0.828101805520209	-4.87537230055334	processed_pseudogene	NA	-2.16641134200344	474	ENSMUSG00000102922
Smyd3	-0.0314388112698367	-0.27779384714642	0.783942074809092	0.961823239434203	-6.57015775665394	protein_coding	69726	5.22701257578745	9184	ENSMUSG00000055067
Gm5561	-0.905251914462866	-1.49290313366282	0.150634771838687	0.683697281693716	-4.43699505430976	processed_pseudogene	NA	-0.844623805119408	480	ENSMUSG00000096474
Tfb2m	-0.0525497708729207	-0.349313254340192	0.730402882165793	0.946682043022187	-6.27140028278875	protein_coding	15278	4.24112672813396	2804	ENSMUSG00000026492
Cnst	0.28821168998609	3.33585888046199	0.0031994896251918	0.104772158715516	-2.16109736180171	protein_coding	226744	5.78111488147787	8859	ENSMUSG00000038949
Sccpdh	0.081826380939733	0.848923282713334	0.405690371293352	0.855012319629012	-6.26852616246	protein_coding	109232	5.32328718762842	7562	ENSMUSG00000038936
Ahctf1	0.0288509742825974	0.274063034956373	0.786768032752768	0.961936499935288	-6.72183430727047	protein_coding	226747	5.82468206888543	15116	ENSMUSG00000026491
Cdc42bpa	0.0930061174111799	2.12829254280211	0.0455690857621663	0.442919609186215	-5.37578105699017	protein_coding	226751	9.02816572443272	21522	ENSMUSG00000026490
Gm38169	-0.990857544729495	-1.88303399915376	0.0739077351249262	0.532070398943871	-4.02504496012827	TEC	NA	-1.32176890149474	2539	ENSMUSG00000102194
Gm38331	0.332939838930712	0.514206362938739	0.612585145871965	0.9098499305671	-5.10829860302955	TEC	NA	-0.697670654658792	2671	ENSMUSG00000103636
Coq8a	0.00579004784509434	0.0217949871960231	0.982821419914786	0.997055936432443	-5.83077568709504	protein_coding	67426	2.60224684226332	5293	ENSMUSG00000026489
Psen2	0.115503326457469	0.69998224086428	0.491775688248749	0.881314109215263	-5.93983929669649	protein_coding	19165	3.75014042787286	4332	ENSMUSG00000010609
Gm31728	-0.127281949098711	-0.234215762047041	0.817131699213314	0.967579119041038	-5.20078287115027	antisense	NA	-1.97291733409616	435	ENSMUSG00000102923
Gm5069	0.226151415567546	0.374895177139739	0.711573831108252	0.940873040638923	-5.19249396724559	transcribed_processed_pseudogene	NA	0.109342849737254	1328	ENSMUSG00000055676
Itpkb	-0.198667531608317	-0.803516548538971	0.430859271362007	0.857027346812122	-5.65003455550901	protein_coding	320404	3.02193123508157	10463	ENSMUSG00000038855
Gm37033	0.49617480500775	0.731567054847787	0.472681194551782	0.872004606307024	-5.01935259083727	TEC	NA	-0.301430029478503	7350	ENSMUSG00000104388
Stum	0.235136144518089	1.78845375343769	0.0884349323381953	0.567746982521992	-5.20215143037426	protein_coding	381310	5.74821285795345	7375	ENSMUSG00000053963
Parp1	-0.113206859272988	-1.521480841362	0.143355761191377	0.675851916413374	-5.76816623038006	protein_coding	11545	6.43793632421974	5293	ENSMUSG00000026496
Lin9	-0.186152178704035	-0.540974826050378	0.59433251256079	0.9098499305671	-5.58582038303851	protein_coding	72568	2.20550579704471	7244	ENSMUSG00000058729
Acbd3	0.0679199175981577	0.728093821808015	0.47475926119423	0.873456449020679	-6.54825280390314	protein_coding	170760	6.07220034794924	6780	ENSMUSG00000026499
Gm37768	-0.120207117938231	-0.3491130114177	0.730550976374113	0.94673579646696	-5.46069188492046	antisense	NA	1.42215640439225	887	ENSMUSG00000103649
H3f3a	0.298104098589816	1.73959902310095	0.0968647815465145	0.588369440929859	-4.70047896855053	protein_coding	15078	3.50932097700831	3504	ENSMUSG00000060743
Gm17275	-0.528182528541777	-0.825621733693443	0.418486701965963	0.855012319629012	-4.96952411599301	lincRNA	NA	-0.366493255794347	2550	ENSMUSG00000097347
H3f3aos	-0.538808469966201	-0.814497885990589	0.424684582122804	0.857027346812122	-4.96798490104054	antisense	NA	-0.630168233295798	3044	ENSMUSG00000073485
Sde2	-0.0534794621392827	-0.396630763479423	0.695722412834326	0.937676257043312	-6.30013470991679	protein_coding	208768	4.40295974815377	3471	ENSMUSG00000038806
Gm20305	-0.12665665878875	-0.273882240143863	0.786905055447702	0.961936499935288	-5.19718473211548	processed_pseudogene	NA	-2.16641134200344	177	ENSMUSG00000103979
Pycr2	0.290983019036942	1.44104011319671	0.164615685039856	0.699529384369409	-5.06871496657066	protein_coding	69051	3.3297172098968	2958	ENSMUSG00000026520
Tmem63a	0.302611614656951	0.837858783902271	0.411735010294076	0.855012319629012	-5.19510289130745	protein_coding	208795	1.40448590080557	4492	ENSMUSG00000026519
Ephx1	-0.865524525722467	-2.00902352633131	0.0578326628937625	0.481454078086501	-3.87676269302831	protein_coding	13849	0.745142039222578	1950	ENSMUSG00000038776
Nvl	0.094412044365635	1.01098052110029	0.323764625046657	0.822782449066013	-6.19957542792072	protein_coding	67459	5.64551499717991	13488	ENSMUSG00000026516
Cnih4	-0.0153599961139175	-0.133444173885998	0.89513832757161	0.983525875289808	-6.53153681283149	protein_coding	98417	4.96798397292551	3783	ENSMUSG00000062169
Wdr26	0.0306046747660502	0.504651768428074	0.619164078789386	0.912204032357707	-7.02953728797129	protein_coding	226757	7.57056695735664	7848	ENSMUSG00000038733
A430110L20Rik	0.0851142675926556	0.165060467966562	0.870506894542545	0.979995479869062	-5.20085326766568	lincRNA	NA	-0.341882265076023	2513	ENSMUSG00000054135
Rpl35a-ps2	-1.16195259754836	-1.96621610116899	0.0629070562754536	0.501707868049898	-3.92891640626808	processed_pseudogene	NA	-1.60689088219793	333	ENSMUSG00000081214
Cnih3	-0.344036932847454	-2.65160683695313	0.0150818923588369	0.268749122255621	-3.36053254473844	protein_coding	72978	4.60262543859724	2751	ENSMUSG00000026514
Gm16539	-0.263574765594616	-0.55113814965475	0.587472991335765	0.907002132728328	-5.11087415206302	unprocessed_pseudogene	NA	-2.06454530689207	327	ENSMUSG00000089927
Lbr	-0.115994445070811	-0.614112528649291	0.545870174706264	0.890501522513313	-5.87260219225172	protein_coding	98386	3.33613281298566	4761	ENSMUSG00000004880
Enah	0.267023108984324	5.08000109459293	5.2618826721202e-05	0.0056021863404126	1.34646137683297	protein_coding	13800	8.46256291473124	21452	ENSMUSG00000022995
2700078F05Rik	0.503049277249096	0.909765258884871	0.373478177864556	0.850481744885679	-4.98365731432092	TEC	NA	0.522646554740219	3244	ENSMUSG00000103722
Gm38359	-0.285042428202439	-0.487172780493121	0.63128437428001	0.917518887420219	-5.1179097857132	TEC	NA	-1.05760848470788	2225	ENSMUSG00000103317
Gm37018	-0.250838336618672	-0.51466150635409	0.612272580728483	0.9098499305671	-5.15875352335603	TEC	NA	0.192233646268785	3869	ENSMUSG00000102950
Gm37258	-0.682925312084461	-1.06563945309206	0.298929175051163	0.807421268716087	-4.80133063070743	TEC	NA	-0.783210005605558	1627	ENSMUSG00000102760
Srp9	-0.0493538234155677	-0.42762710790619	0.673363704227343	0.929902020692525	-6.54175581190052	protein_coding	27058	5.32027798383842	5541	ENSMUSG00000026511
Degs1	-0.00441228047535601	-0.0551520463795283	0.956549225518207	0.990247651766551	-6.85788028158601	protein_coding	13244	6.23844195585119	2591	ENSMUSG00000038633
1700047M11Rik	0.263450567843822	0.733534371904765	0.471506521244951	0.871314958149014	-5.30548165758239	lincRNA	NA	1.59089756010933	2846	ENSMUSG00000100147
Fbxo28	0.0662572768383819	0.778034529626519	0.445401521475782	0.864110535629587	-6.504892288265	protein_coding	67948	6.04884137377159	5318	ENSMUSG00000047539
Trp53bp2	0.0260095352383465	0.180371203444096	0.858625402771464	0.978067162438986	-6.37448281932329	protein_coding	209456	4.4426848948329	4418	ENSMUSG00000026510
Capn2	0.166803008017408	2.08858542961487	0.0493634078409362	0.456979477316233	-4.90433566614949	protein_coding	12334	6.67922045797871	6345	ENSMUSG00000026509
Gm37069	0.423526956966897	0.850980088219453	0.404573024835706	0.855012319629012	-5.0442685294539	TEC	NA	0.64330599792715	4142	ENSMUSG00000104415
Susd4	0.192313753287104	2.15033919121887	0.0435781395311871	0.436769930286388	-4.70859778113813	protein_coding	96935	6.2985892828986	3858	ENSMUSG00000038576
Gm38079	0.820378721840272	1.79504746351076	0.0873472453058966	0.565249262766045	-4.1241995074787	lincRNA	NA	-2.03433113361001	154	ENSMUSG00000104367
Disp1	-0.200346211398578	-0.841340099243862	0.409826972051204	0.855012319629012	-5.54280925415585	protein_coding	68897	2.74875908629224	5224	ENSMUSG00000030768
BC085271	-0.0127397834732571	-0.0208377804421877	0.98357576310254	0.997055936432443	-5.20872985320676	transcribed_processed_pseudogene	NA	-1.38318270100859	1487	ENSMUSG00000102478
Brox	-0.092962085836685	-1.10397293720667	0.282345651444129	0.798473386013296	-6.31854893271444	protein_coding	71678	6.55855143140892	5010	ENSMUSG00000046836
Aida	0.275053286908634	2.23982174900297	0.0362827416141346	0.40476181736895	-4.27113026350912	protein_coding	108909	5.11338195052106	6175	ENSMUSG00000042901
Mia3	-0.00842338775138371	-0.105763030371349	0.916794432101248	0.983877532187169	-7.03736316666112	protein_coding	338366	7.04288965199192	4431	ENSMUSG00000056050
Taf1a	0.0618325562318476	0.260739340478134	0.796884649788659	0.963824544397591	-5.79319184325536	protein_coding	21339	2.5786423563376	2409	ENSMUSG00000072258
Gm37986	0.163340943720419	0.30767780166869	0.761419521241486	0.955670241077384	-5.18106779660561	lincRNA	NA	-1.77017071682315	383	ENSMUSG00000104212
Gm33973	0.336072900979189	0.742746875041976	0.466028851873307	0.870764361983023	-5.02236004212758	lincRNA	NA	-2.16641134200344	534	ENSMUSG00000103451
Dusp10	-1.01157080939591	-8.40082377638807	4.35676045101572e-08	2.19777818275405e-05	8.79252881633882	protein_coding	63953	5.02454382470575	3042	ENSMUSG00000039384
1700056E22Rik	0.0526740107108191	0.0919507097675677	0.927626342973595	0.984250270339761	-5.21631811323251	protein_coding	73363	-1.90225092521658	1272	ENSMUSG00000044854
Marc2	-0.215466448096073	-1.42130391225688	0.170204616700146	0.709867168115355	-5.274097782535	protein_coding	67247	3.94554303143468	6629	ENSMUSG00000073481
C130074G19Rik	0.0635201598140545	0.283398745777485	0.779702322574351	0.960730124320133	-5.919572972235	protein_coding	226777	3.02291104751474	3035	ENSMUSG00000039349
Mark1	0.0741529757215501	1.28364097944868	0.2135325248507	0.748094539584345	-6.25276181663117	protein_coding	226778	7.20471389351643	4356	ENSMUSG00000026620
Gm38251	1.26055503141253	2.24999876547076	0.0355278821653856	0.402098952691253	-3.58076651220284	antisense	NA	-0.637242308094674	2575	ENSMUSG00000102784
Rab3gap2	-0.0351647116450425	-0.564586171298223	0.578457459457356	0.902886267387874	-6.99499197824252	protein_coding	98732	7.56125776486375	10800	ENSMUSG00000039318
Mir664	0.225563202720717	0.519549727122526	0.608920432093199	0.9098499305671	-5.12731687499311	miRNA	NA	-2.29849155039687	69	ENSMUSG00000105770
Iars2	-0.0408503745284904	-0.442024631556309	0.663081261430222	0.927200178091917	-6.68334828030719	protein_coding	381314	5.91756078625048	8885	ENSMUSG00000026618
Mir194-1	1.06283137739907	2.10331421051215	0.0479239210096451	0.454890154040106	-3.7638726602315	miRNA	NA	-2.03433113361001	67	ENSMUSG00000065581
Gm37785	-0.720105451737808	-1.59453494712228	0.126058675499246	0.645647148368563	-4.34343211189138	TEC	NA	-0.138150194853282	2408	ENSMUSG00000102526
Bpnt1	0.113855805669376	1.36891098297023	0.185783471974288	0.723033508581786	-5.79138497827737	protein_coding	23827	5.65480210804603	2308	ENSMUSG00000026617
Eprs	0.207573164223511	2.52470455792515	0.0198769975099459	0.306355306636624	-4.18688840872542	protein_coding	107508	7.19915546207475	18102	ENSMUSG00000026615
9630028B13Rik	-0.0812967026965178	-0.113417489370928	0.910798644482537	0.983525875289808	-5.19971425756446	antisense	NA	-0.792462614971287	3406	ENSMUSG00000051295
Gm2061	0.506959868483446	0.883561027705956	0.387138209516021	0.855012319629012	-4.94161057908463	lincRNA	NA	-0.0894308028397655	2761	ENSMUSG00000097615
Slc30a10	0.1524305126966	0.604420136935827	0.552169978907689	0.893607545407233	-5.6548956427816	protein_coding	226781	2.60075580534426	5836	ENSMUSG00000026614
Gm9722	0.786762323757567	1.59285097900836	0.126436836014229	0.645647148368563	-4.33830707006587	processed_pseudogene	NA	-0.487849962586907	802	ENSMUSG00000102546
Lyplal1	-0.415095443895961	-1.16472281162855	0.257454643168117	0.786641275571591	-4.96538066435025	protein_coding	226791	1.55697769809519	1578	ENSMUSG00000039246
Gm38268	0.672176532174289	1.40843725998013	0.173929768158352	0.711129745290609	-4.52235771471034	TEC	NA	-2.03433113361001	193	ENSMUSG00000103056
Tgfb2	0.191011932044231	0.830876889830167	0.415578672769679	0.855012319629012	-5.49528222049909	protein_coding	21808	2.5667552232408	5791	ENSMUSG00000039239
Rrp15	0.0413347317745998	0.134568590647193	0.894260302673112	0.983525875289808	-5.55514894573757	protein_coding	67223	1.63901720711652	3239	ENSMUSG00000001305
A430105J06Rik	-0.644986022109408	-1.14512594589833	0.265299362049641	0.790778086897292	-4.74420885115995	lincRNA	NA	-1.5859293182816	1275	ENSMUSG00000097784
Gm3809	-0.242349991759746	-0.423438933602884	0.676367291889633	0.930774127498901	-5.14330304555317	processed_pseudogene	NA	-1.44459650052244	1006	ENSMUSG00000097935
1700007P06Rik	0.0418788229024701	0.0615382577152634	0.951524247599133	0.989518310035138	-5.21007783896164	antisense	NA	-1.53622447331835	823	ENSMUSG00000089730
Gpatch2	0.0352868911390627	0.27342302142843	0.787253124871099	0.961936499935288	-6.41031933533782	protein_coding	67769	4.64345363977327	7684	ENSMUSG00000039210
Gm37254	-0.608907132104295	-1.62762167150925	0.118818534121846	0.629824438939091	-4.38346731486671	TEC	NA	1.08638727308684	3901	ENSMUSG00000104394
Gm38155	0.806377453521495	1.33615796126708	0.196084472134154	0.730029418529353	-4.58113595253172	antisense	NA	-1.00544729455976	2763	ENSMUSG00000104245
Esrrg	0.004141512107419	0.0653287039372507	0.948542707583031	0.988807620079725	-7.18850595805926	protein_coding	26381	7.69156266434554	6208	ENSMUSG00000026610
Gm36388	-0.206262355192387	-0.62558443444505	0.538463503422262	0.888468931201793	-5.32027936836225	antisense	NA	1.33501908120546	1675	ENSMUSG00000103961
Kctd3	-0.010999799043194	-0.116083297686205	0.908711761043075	0.983525875289808	-6.74603681345282	protein_coding	226823	5.79279062299649	8129	ENSMUSG00000026608
Kcnk2	-0.345677338768286	-3.83656786953992	0.000988193965193469	0.047583785319441	-0.981855270627894	protein_coding	16526	5.51017016552845	4943	ENSMUSG00000037624
Pdcd5-ps	0.294448183161182	0.933669297936907	0.361300079297137	0.841901947928104	-5.28684766597609	processed_pseudogene	NA	2.10062151852232	381	ENSMUSG00000102824
A430027H14Rik	0.43325954051429	0.653153689524092	0.520887703668999	0.886961696001497	-5.05021069515577	antisense	NA	-0.681343970494187	1467	ENSMUSG00000104507
Cenpf	-0.381830119440666	-0.92035905470329	0.36804774918531	0.847304465827648	-5.07049345953801	protein_coding	108000	1.00704601793314	15433	ENSMUSG00000026605
Ptpn14	-0.202030815388914	-0.578199474418152	0.569402835386181	0.899354247303341	-5.65130672500551	protein_coding	19250	2.52685748906687	13413	ENSMUSG00000026604
Gm30280	0.400436284465896	0.82576968083289	0.418404657254507	0.855012319629012	-4.97646164998089	processed_pseudogene	NA	-2.29849155039687	262	ENSMUSG00000102248
Smyd2	0.0703672407319208	0.450320906339541	0.657186873092998	0.92555545755748	-6.1909319901453	protein_coding	226830	4.11769376937666	2717	ENSMUSG00000026603
Gm38245	-0.716536106933825	-1.0654075100242	0.299031601435993	0.807492039207799	-4.8012399709619	TEC	NA	-0.832914850568807	2621	ENSMUSG00000103467
Prox1	0.197032174220704	0.779477251490805	0.444570227213464	0.863638901404881	-5.78208861587775	protein_coding	19130	3.42533709924715	8390	ENSMUSG00000010175
Prox1os	-0.298121757121557	-0.578590042038622	0.569144132564437	0.899213776035997	-5.09516090735389	antisense	NA	-1.90225092521658	828	ENSMUSG00000079045
Rps6kc1	-0.039073095074304	-0.339672640031126	0.737544972492873	0.950104294534353	-6.68365221400246	protein_coding	320119	5.75183236076691	9741	ENSMUSG00000089872
Angel2	-0.0114151098267558	-0.108433206412295	0.914702269242651	0.983525875289808	-6.64400777594979	protein_coding	52477	5.38359048137841	5559	ENSMUSG00000026634
Vash2	0.291609690254824	1.89826363319831	0.0717752759294083	0.52747234516697	-4.58533150121535	protein_coding	226841	4.00859341580955	4314	ENSMUSG00000037568
Gm37095	-0.0180820559915697	-0.0371036442949711	0.970759904357019	0.993934668419859	-5.22552621469791	processed_pseudogene	NA	-2.16641134200344	205	ENSMUSG00000103723
Gm8407	-0.0954092774421389	-0.18253899742755	0.856945850856735	0.978067162438986	-5.20362394414522	processed_pseudogene	NA	-1.77017071682315	427	ENSMUSG00000103964
Flvcr1	0.271007037512314	2.00411400430245	0.0583955066176302	0.484359547118677	-4.47249912605497	protein_coding	226844	4.25620307607445	5177	ENSMUSG00000066595
Spata45	-0.308850354035917	-0.581856809283817	0.566982667050828	0.898478815767082	-5.09371351471223	protein_coding	75558	-1.90225092521658	506	ENSMUSG00000057072
Tatdn3	-0.116067218926222	-0.395959138078459	0.696210131790516	0.937976634648926	-5.78917873089308	protein_coding	68972	2.71035484859777	2786	ENSMUSG00000026632
Atf3	2.03336865865742	4.0694243671962	0.000569503730655865	0.0313911754945485	-1.03118792794767	protein_coding	11910	-0.705622285082016	2154	ENSMUSG00000026628
D730003I15Rik	-0.155602284706121	-0.335030769572191	0.7409925758414	0.950483676245174	-5.20559862147824	lincRNA	NA	0.0995533727788967	1687	ENSMUSG00000073478
Gm37074	0.747680467336497	1.25330809187266	0.224145464869599	0.758697783027962	-4.65410605777283	TEC	NA	-1.34273046541107	1843	ENSMUSG00000103685
Gm37168	0.302816995278865	0.466065932373047	0.646063269958408	0.922444403142036	-5.12555462033988	lincRNA	NA	-0.697670654658792	1452	ENSMUSG00000103174
Nenf	0.0221352299317915	0.108352084761114	0.914765821213879	0.983525875289808	-5.94443803093445	protein_coding	66208	2.99246248930809	742	ENSMUSG00000037499
Tmem206	0.328147457785856	1.68111323610085	0.107855331106296	0.611247858795921	-4.78795207118464	protein_coding	66950	3.51145680446501	2246	ENSMUSG00000026627
Ppp2r5a	0.241100366372866	2.55582523996111	0.0185836304129881	0.294962674555054	-3.78484628468804	protein_coding	226849	5.63258699301745	9607	ENSMUSG00000026626
Gm32200	1.0984985255871	2.02637669847902	0.0558818436541771	0.477792018362005	-3.85861747260707	lincRNA	NA	-1.02640885847609	2385	ENSMUSG00000103114
Gm37432	0.428505896403244	0.994698550964397	0.331434708551121	0.824679704364303	-4.8649666240829	lincRNA	NA	-2.16641134200344	341	ENSMUSG00000103517
Dtl	0.600023162154993	1.86855796010555	0.075986022295864	0.536909264973877	-4.17726539657922	protein_coding	76843	2.01341656466721	13709	ENSMUSG00000037474
Ints7	0.0527643305017215	0.413459977836887	0.683546044974885	0.933798829692241	-6.47701964614584	protein_coding	77065	5.06276491327067	7319	ENSMUSG00000037461
Lpgat1	0.110159686226764	2.66609225612138	0.0146099598919384	0.264852831408047	-4.38564466841702	protein_coding	226856	9.26076815850424	7610	ENSMUSG00000026623
Gm22446	-0.129089466916721	-0.24421867583697	0.809479618553222	0.966007611304428	-5.19640792132677	snRNA	NA	-1.90225092521658	104	ENSMUSG00000095504
Gm26203	-0.262835794830964	-0.567443949429915	0.576550643745867	0.902396094698351	-5.10617626286915	snRNA	NA	-2.16641134200344	114	ENSMUSG00000064845
1700034H15Rik	0.00825058702375062	0.028896909063716	0.977225192470775	0.995111770907313	-5.61262779413212	antisense	NA	1.82062263571338	6099	ENSMUSG00000055833
Slc30a1	-0.224016766830311	-2.0344949007578	0.0549895722221522	0.474944270063574	-4.67053215074924	protein_coding	22782	5.21239042205506	5244	ENSMUSG00000037434
Traf5	0.153847212643846	0.262968661008513	0.79518932706615	0.96351490964907	-5.1796296411489	protein_coding	NA	-0.658203872011004	4566	ENSMUSG00000026637
Gstp-ps	-0.492099993101885	-1.53697175386706	0.139532718845867	0.669902495850302	-4.5445758286495	processed_pseudogene	NA	1.49068517420395	631	ENSMUSG00000103653
Rcor3	-0.00888025646512679	-0.0512777041598489	0.959598662318516	0.991805300675272	-6.21962056497141	protein_coding	214742	3.87907934022728	13622	ENSMUSG00000037395
Gm10516	-0.0285719202850036	-0.0833928155652998	0.934344998833687	0.986736927458525	-5.53060139090103	antisense	NA	1.53381047396474	2788	ENSMUSG00000097316
Kcnh1	-0.0192394962140416	-0.276242884101162	0.785116505080688	0.961936499935288	-6.88800177701338	protein_coding	16510	6.53584915207342	7331	ENSMUSG00000058248
Hhat	-0.0430919440555857	-0.0948302810427719	0.925366861098827	0.984250270339761	-5.28305581037944	protein_coding	226861	0.34792397299378	9150	ENSMUSG00000037375
1700065J18Rik	0.423451884397478	0.631571551232523	0.534619614141109	0.887903563910612	-5.06454787660452	lincRNA	NA	-1.50502484708656	393	ENSMUSG00000100872
Sertad4	-0.203392518121817	-1.48871181329846	0.151727371861195	0.686157487219452	-5.17928542749855	protein_coding	214791	3.91806965889361	3850	ENSMUSG00000016262
Gm15867	-0.46398951283044	-0.910675311508525	0.373009598397066	0.849860879604024	-4.91812290762589	antisense	NA	-2.03433113361001	388	ENSMUSG00000089812
Gm2367	-0.0245631325000641	-0.036631184978759	0.97113205744968	0.994001155478282	-5.20556477828018	processed_pseudogene	NA	-1.14923645750379	472	ENSMUSG00000102162
Syt14	0.0895114649070354	0.842836395373325	0.409008620427259	0.855012319629012	-6.19406593122755	protein_coding	329324	5.01985940314877	10540	ENSMUSG00000016200
Gm23583	-0.29184992143636	-0.64917501168847	0.523404447416076	0.886961696001497	-5.06818690620451	misc_RNA	NA	-2.10499754248959	289	ENSMUSG00000089158
Diexf	-0.212241222853347	-1.46117511880571	0.159067723323795	0.693878495791896	-5.25374008683635	protein_coding	215193	4.05614053684958	6530	ENSMUSG00000016181
Irf6	-1.46569048804928	-4.76160323673679	0.000110870293032292	0.0101688696903687	0.998917716799993	protein_coding	54139	1.94533169179659	7069	ENSMUSG00000026638
A130010J15Rik	-0.478572804184519	-1.7128292316172	0.101770195239352	0.599112288562418	-4.37601038509805	protein_coding	319266	1.82832771755772	4403	ENSMUSG00000079144
Lamb3	0.508099733178485	1.26328227999469	0.220611808693422	0.754457932014289	-4.82298028358359	protein_coding	16780	1.39618278763897	6612	ENSMUSG00000026639
Hsd11b1	0.555802870653012	1.44910008537053	0.162376337140403	0.69742777535584	-4.68101672990621	protein_coding	15483	1.73652413442275	4251	ENSMUSG00000016194
G0s2	0.403482715514457	1.09115391708155	0.287815236072712	0.800346747289362	-4.94054240110943	protein_coding	14373	1.13897346317166	871	ENSMUSG00000009633
Gm37691	-0.943527456911617	-1.39458955244398	0.178011736141943	0.713495015822806	-4.53975062789449	TEC	NA	-0.48800272574182	2573	ENSMUSG00000104348
Camk1g	-1.2854924317645	-10.9422059729048	4.92776010038532e-10	7.45746094620455e-07	13.0337509019496	protein_coding	215303	5.22133801039439	2759	ENSMUSG00000016179
Plxna2	0.079790044850733	1.45816255144408	0.159888010000273	0.694082552586871	-6.25749959679116	protein_coding	18845	8.21805395786176	17174	ENSMUSG00000026640
Gm37783	0.0309879958163612	0.0528048373973086	0.958396600090653	0.991191485215302	-5.21492998624793	TEC	NA	-0.211958609334727	1856	ENSMUSG00000102523
Gm37674	0.0675431705737862	0.12131862216917	0.904615358368826	0.983525875289808	-5.20720464134461	TEC	NA	-0.270230403246711	1834	ENSMUSG00000102621
Gm38036	-0.402502111337283	-0.610143710493757	0.548445169890038	0.892004179311135	-5.07634724786154	TEC	NA	-0.409209941369386	3564	ENSMUSG00000102841
2900035J10Rik	0.67260067618744	1.40157134259073	0.175944195626126	0.711129745290609	-4.5295183852618	TEC	NA	-2.16641134200344	532	ENSMUSG00000103776
Gm19777	0.666918986039357	1.38944005758039	0.179549083638391	0.714628873528746	-4.53906547588705	processed_pseudogene	NA	-1.91150353458231	358	ENSMUSG00000103597
Mir3962	0.114400273804938	0.252126897874466	0.80344372560032	0.964111890439221	-5.20412507684236	miRNA	NA	-2.29849155039687	64	ENSMUSG00000092633
Cd34	-0.162339629611862	-0.88568617574808	0.386018326041957	0.855012319629012	-5.71843526286784	protein_coding	12490	3.4881882420141	7290	ENSMUSG00000016494
Gm16897	-0.251226934456838	-0.471688301586737	0.642111491169893	0.921042221005249	-5.12372715949995	antisense	NA	-1.05760848470788	2492	ENSMUSG00000097325
A330023F24Rik	-0.032181750421779	-0.192621435150651	0.849143501782679	0.978067162438986	-6.15734228711366	processed_transcript	NA	3.73629407803729	9354	ENSMUSG00000096929
Gm32250	0.452559610873499	0.712870469129306	0.483930845226139	0.877432138567331	-5.0277792102304	lincRNA	NA	-1.60689088219793	322	ENSMUSG00000104206
Gm37334	0.0690778525831226	0.18592811649176	0.854321444075306	0.978067162438986	-5.36262302600719	TEC	NA	0.879853551010865	2938	ENSMUSG00000104525
9630010A21Rik	0.387309080497864	0.693501360471917	0.495748042530994	0.883010826154198	-5.06280629065366	TEC	NA	0.110320290785763	2703	ENSMUSG00000103867
Gm37027	0.189055020935141	0.327970491475929	0.746247081899924	0.95137206420383	-5.16941234191093	lincRNA	NA	-1.45384910988817	256	ENSMUSG00000104077
Cd46	0.298048982110663	1.00952168160094	0.324446747406716	0.823042772665958	-5.10238421050507	protein_coding	17221	1.6042246231009	7603	ENSMUSG00000016493
Gm37366	0.329662108191826	0.677849486161411	0.50541707226329	0.886961696001497	-5.05558299915453	TEC	NA	-0.094926088078116	2297	ENSMUSG00000104010
Gm37132	-0.04284811365675	-0.0654142752087595	0.948475406549779	0.988807620079725	-5.22852354435056	TEC	NA	-0.00705543940958462	2238	ENSMUSG00000103443
Cr1l	0.136084413703964	0.816269116695061	0.423693863252815	0.857027346812122	-5.85019357341399	protein_coding	12946	3.74592867225365	10349	ENSMUSG00000016481
Cr2	0.150185521548117	0.589749012314281	0.561778269279849	0.896845749022131	-5.64816291966159	protein_coding	12902	2.538561427125	8112	ENSMUSG00000026616
Fam171a1	0.0723832156881466	0.722512010559051	0.478110173321103	0.875297786674725	-6.48492928482708	protein_coding	269233	5.79118222708982	4442	ENSMUSG00000050530
Nmt2	-0.00882688501974039	-0.154693731082029	0.878569776246794	0.981318517653302	-7.09263174140043	protein_coding	18108	7.31913189352751	6556	ENSMUSG00000026643
Gm22005	0.0869641457919688	0.168072358139039	0.868167019976584	0.979992765267274	-5.21590389352852	snRNA	NA	-2.16641134200344	141	ENSMUSG00000075837
Rpp38	-0.828019395472703	-1.61290718723583	0.12199406271554	0.638524153457139	-4.43412772468562	protein_coding	227522	1.34879415524354	1042	ENSMUSG00000049950
Acbd7	1.15738185407017	2.39008030649191	0.0265027749249924	0.351493802227846	-3.40341801554149	protein_coding	78245	-1.84083712570273	531	ENSMUSG00000026644
Meig1	0.469142068915008	0.853721232021955	0.403086992744864	0.855012319629012	-4.95369655139763	protein_coding	104362	-1.90225092521658	1102	ENSMUSG00000026650
Dclre1c	0.466766372880513	2.63226581625621	0.0157345101805627	0.275055335969951	-3.11154782431242	protein_coding	227525	3.33884841728568	9316	ENSMUSG00000026648
Suv39h2	0.175454826888708	0.634276554119127	0.532887819169576	0.887531972702289	-5.52196431781496	protein_coding	64707	2.18595196512675	4410	ENSMUSG00000026646
Hspa14	0.0937888071008769	0.519846076296082	0.608717489879701	0.9098499305671	-5.98941317534932	protein_coding	50497	3.55586832805101	4057	ENSMUSG00000109865
Gm45902	0.0948354184183975	0.338869485596508	0.738141086889538	0.950213811346863	-5.64136341319103	protein_coding	NA	2.14018556389066	4347	ENSMUSG00000051396
Cdnf	-0.802421846314271	-1.25623960129875	0.223102407128537	0.757147316968173	-4.6822927636954	protein_coding	227526	-0.0735804197240698	3111	ENSMUSG00000039496
Fam107b	0.292965830162913	0.857102601135617	0.401258727166453	0.855012319629012	-5.26751279669298	protein_coding	66540	1.780984503368	3762	ENSMUSG00000026655
Frmd4a	-0.0162599994828681	-0.204156316756938	0.840236650198867	0.975558941796098	-6.86320800508761	protein_coding	209630	6.35028648641265	23350	ENSMUSG00000026657
Gm2639	-0.0340780234140594	-0.0584676336854603	0.953940116939173	0.989674334423184	-5.20314391477413	processed_pseudogene	NA	-0.793448067921019	1297	ENSMUSG00000086458
Gm10862	1.10495609508282	1.99503065385919	0.0594497434381761	0.489911207399703	-3.89206327962447	sense_intronic	NA	-0.206922288179563	3350	ENSMUSG00000104284
Gm38085	0.113402191434296	0.192259245279386	0.849423514763865	0.978067162438986	-5.2104699737246	sense_intronic	NA	-0.188626949927278	3062	ENSMUSG00000102517
1700080N15Rik	0.667834561049034	1.0665593597261	0.298523190704985	0.806885029738924	-4.80269831960434	antisense	NA	-1.3519830747768	1465	ENSMUSG00000084859
Gm13189	-0.520394645247143	-0.907899297769355	0.374440171112013	0.851574055962882	-4.91699966365648	lincRNA	NA	-1.84083712570273	252	ENSMUSG00000086921
Gm37814	-1.33656384278727	-2.81748710172486	0.0104467702516917	0.215533181647527	-2.76887860792494	sense_intronic	NA	0.136733723534447	3644	ENSMUSG00000102816
Gm37107	0.541949481565463	1.19946038530921	0.24397616370308	0.775689675101296	-4.72992352131409	sense_intronic	NA	0.242923944181767	2552	ENSMUSG00000102136
Gm38348	0.851174481325592	1.52920829353834	0.141438024030212	0.672497175746883	-4.41256009712544	sense_intronic	NA	0.0109814901741872	2273	ENSMUSG00000102357
Gm13187	1.11924377298074	2.14100357568241	0.0444113781993381	0.439570010151785	-3.70529591296753	processed_transcript	NA	0.237853658880111	1549	ENSMUSG00000087355
Gm36988	0.0859024382371702	0.157376737290688	0.876481693259051	0.981129674130925	-5.24450732065313	sense_intronic	NA	0.206914693128618	2408	ENSMUSG00000102494
Gm23691	0.114400273804938	0.252126897874466	0.80344372560032	0.964111890439221	-5.20412507684236	snRNA	NA	-2.29849155039687	107	ENSMUSG00000075826
Gm13175	0.364802086403833	0.621840734497558	0.540874606658011	0.888468931201793	-5.06672389151882	antisense	NA	-1.38318270100859	466	ENSMUSG00000086874
Gm13179	0.294715143052172	0.5730248530944	0.572836063985374	0.901216134822761	-5.09863671914406	antisense	NA	-1.90225092521658	978	ENSMUSG00000086018
Prpf18	-0.0196642128107065	-0.232349387746038	0.818561548398333	0.967802825895048	-6.71558706852285	protein_coding	67229	5.75096557593408	5310	ENSMUSG00000039449
Bend7	0.390418634655953	0.796282453277677	0.434957340359377	0.858031722965507	-5.03015470916836	protein_coding	209645	0.297557212974795	4194	ENSMUSG00000048186
Sephs1	-0.244450441893803	-2.29321380096931	0.032480140744705	0.387551986312744	-4.14541355682578	protein_coding	109079	4.97311338655888	5925	ENSMUSG00000026662
Phyh	-0.000474307397791065	-0.00465028879214135	0.996334400766877	0.999353167118678	-6.8136598605813	protein_coding	16922	6.04314521008042	1893	ENSMUSG00000026664
Gm13194	0.0119571078108111	0.0199128845377138	0.984304658166655	0.997055936432443	-5.20913278544007	processed_pseudogene	NA	-1.44459650052244	311	ENSMUSG00000086670
Gm13192	0.65773215184828	1.23763344611397	0.22978625549142	0.761338589506022	-4.67110965693164	processed_pseudogene	NA	-1.7087569173093	208	ENSMUSG00000069188
Optn	0.19231431077627	2.03331680397336	0.0551182609324969	0.474944270063574	-4.81552204778188	protein_coding	71648	5.83974400355176	3753	ENSMUSG00000026672
4930551O13Rik	-0.534457419177266	-1.01184445977193	0.323361139158822	0.822455276753658	-4.84847286075739	antisense	NA	-1.97291733409616	1065	ENSMUSG00000086430
Ccdc3	-0.108159917021626	-0.168260908368225	0.868020580261308	0.979992765267274	-5.1972871651419	protein_coding	74186	-0.48304033776555	2670	ENSMUSG00000026676
Camk1d	0.03616916254476	0.64741989935783	0.524516784679758	0.886961696001497	-6.95568029556131	protein_coding	227541	7.61439175329402	7427	ENSMUSG00000039145
Gm13216	0.0869641457919688	0.168072358139039	0.868167019976584	0.979992765267274	-5.21590389352852	processed_pseudogene	NA	-2.16641134200344	591	ENSMUSG00000082013
Cdc123	-0.0583033970838478	-0.511109943449359	0.614713588713066	0.910664173126395	-6.31000403620897	protein_coding	98828	4.61499534944396	3463	ENSMUSG00000039128
Nudt5	0.147327343624104	0.900136333384296	0.37846000364114	0.855012319629012	-5.91072909303898	protein_coding	53893	4.19239846460434	6484	ENSMUSG00000025817
Gm13199	0.774794808277374	1.44933082600013	0.162312594329127	0.69742777535584	-4.48214493110983	protein_coding	NA	-1.84083712570273	759	ENSMUSG00000056718
Sec61a2	0.0527357218580898	0.408409891331116	0.687190823974924	0.934688343808336	-6.44412023302473	protein_coding	57743	4.93741529613486	4572	ENSMUSG00000025816
Dhtkd1	-0.350470044525721	-1.12611516303372	0.273077130979724	0.795173883186834	-5.11074806574169	protein_coding	209692	2.05969622358254	6333	ENSMUSG00000025815
Upf2	0.0891697523862107	0.882153825405986	0.387880929317927	0.855012319629012	-6.39540444402551	protein_coding	326622	5.95302994043987	5474	ENSMUSG00000043241
Proser2	-0.382070139125747	-0.838948870162041	0.411136948125824	0.855012319629012	-5.01923274933142	protein_coding	227545	0.33873424104175	9563	ENSMUSG00000045319
Usp6nl	0.159404292103438	1.82863656284493	0.0819846761367544	0.553716714475427	-5.21553567219427	protein_coding	98910	6.07571597937806	8059	ENSMUSG00000039046
Gm13388	0.505225208661008	1.03456422431661	0.31287660287684	0.815841266363551	-4.83625885935345	antisense	NA	-2.16641134200344	425	ENSMUSG00000085716
Gm13391	-0.107291403454958	-0.174920785075345	0.862851269330726	0.978862167664922	-5.19911179288217	lincRNA	NA	-1.51526290940202	1143	ENSMUSG00000086109
Celf2	-0.0413699024429213	-0.864110841802745	0.397486516867698	0.855012319629012	-7.07582514674244	protein_coding	14007	8.8062710195242	25884	ENSMUSG00000002107
Gm13389	-1.04366687863488	-1.95148858354224	0.064742158388183	0.507470258886583	-3.94635652172784	antisense	NA	-1.38318270100859	639	ENSMUSG00000087079
Gm10855	0.406400490490031	0.661401829249394	0.515691675751259	0.886961696001497	-5.15347448182598	sense_intronic	NA	0.61693281237135	2541	ENSMUSG00000075538
Gm37340	1.16705209858434	1.76037070264386	0.0931996748868349	0.579766277208909	-4.16155326751331	TEC	NA	-0.945504387281047	759	ENSMUSG00000103412
Gm10115	0.599917533459858	1.04466194869261	0.308294766735784	0.813708006161007	-4.81756295571447	sense_intronic	NA	-1.28131666589722	1228	ENSMUSG00000062319
Gm26315	0.209204811648313	0.50812886505514	0.616766045726276	0.911550202063831	-6.1158866319519	misc_RNA	NA	3.96004007897816	321	ENSMUSG00000065824
Gm24340	-0.1664960512704	-0.324639914834989	0.748730239408916	0.952604231928478	-5.1776275407722	snRNA	NA	-1.80038489010521	97	ENSMUSG00000077396
Gm13217	-0.247693222115596	-0.542655797144605	0.593195264462518	0.9098499305671	-5.24942209777729	unprocessed_pseudogene	NA	0.818226208658029	953	ENSMUSG00000082953
Taf3	0.0971906252657464	0.783583803586503	0.442209249021289	0.86220912905579	-6.12463551720255	protein_coding	209361	4.5900513818581	6389	ENSMUSG00000025782
Atp5c1	-0.0742352155783617	-1.56067294903285	0.133846888643947	0.659491634813793	-6.10518731781896	protein_coding	11949	8.17976743440512	1908	ENSMUSG00000025781
Gm23608	-0.670622520325499	-1.26646325258108	0.219493921722596	0.75322595723641	-4.64738208385214	snoRNA	NA	-1.90225092521658	128	ENSMUSG00000077733
Kin	0.241689110008171	0.884865882664307	0.386450341626719	0.855012319629012	-5.47661267269157	protein_coding	16588	2.65823055701131	1705	ENSMUSG00000037262
Itih2	0.957446115662188	1.92205501617935	0.0685522746165905	0.517282308139696	-3.97918291670677	protein_coding	16425	0.126010221933578	3315	ENSMUSG00000037254
Itih5	0.0647158361649682	0.328165399968236	0.746101852516673	0.951358888373507	-6.19576520138007	protein_coding	209378	3.97359194072738	7900	ENSMUSG00000025780
Sfmbt2	-0.280332840244821	-1.41326340575571	0.172524904773482	0.711129745290609	-5.1197652306581	protein_coding	353282	3.35047865321901	9128	ENSMUSG00000061186
Mir466f-1	-0.298124344530009	-0.651099000366196	0.522186576877752	0.886961696001497	-5.06851910754978	miRNA	NA	-2.16641134200344	94	ENSMUSG00000077972
Mir669b	0.166961242434805	0.383195937384	0.705503917691056	0.938735898616628	-5.17316520619168	miRNA	NA	-2.29849155039687	97	ENSMUSG00000076126
Mir466o	-0.311269005682938	-0.711492558520723	0.484766061192605	0.877432138567331	-5.03836318653201	miRNA	NA	-2.16641134200344	84	ENSMUSG00000078026
Mir467c	0.290747366066114	0.635401282125228	0.532168644903527	0.886961696001497	-5.07790758488095	miRNA	NA	-2.29849155039687	97	ENSMUSG00000077049
Mir669k	-0.243191337688838	-0.524790860858179	0.605336046992883	0.9098499305671	-5.12531991111919	miRNA	NA	-2.29849155039687	127	ENSMUSG00000094297
Gm24673	-0.243191337688838	-0.524790860858179	0.605336046992883	0.9098499305671	-5.12531991111919	miRNA	NA	-2.29849155039687	124	ENSMUSG00000095786
Gm22166	0.225563202720717	0.519549727122526	0.608920432093199	0.9098499305671	-5.12731687499311	miRNA	NA	-2.29849155039687	121	ENSMUSG00000093914
Mir669a-11	0.290747366066114	0.635401282125228	0.532168644903527	0.886961696001497	-5.07790758488095	miRNA	NA	-2.29849155039687	87	ENSMUSG00000106488
Mir466p	0.043986128743432	0.108042716785533	0.915008190297702	0.983525875289808	-5.2243586645392	miRNA	NA	-2.29849155039687	89	ENSMUSG00000077113
Gm22051	0.043986128743432	0.108042716785533	0.915008190297702	0.983525875289808	-5.2243586645392	miRNA	NA	-2.29849155039687	127	ENSMUSG00000094330
Mir467d	0.290747366066114	0.635401282125228	0.532168644903527	0.886961696001497	-5.07790758488095	miRNA	NA	-2.29849155039687	85	ENSMUSG00000077021
Mir297c	0.388959772260764	0.856941105311248	0.401345924235482	0.855012319629012	-4.95756663139874	miRNA	NA	-2.29849155039687	98	ENSMUSG00000076976
Gm26092	-0.352236751831775	-0.799950955801627	0.432876143069749	0.857027346812122	-4.9907677433182	miRNA	NA	-2.29849155039687	97	ENSMUSG00000095699
Mir669m-2	0.114400273804938	0.252126897874466	0.80344372560032	0.964111890439221	-5.20412507684236	miRNA	NA	-2.29849155039687	98	ENSMUSG00000088980
Mir466h	0.043986128743432	0.108042716785533	0.915008190297702	0.983525875289808	-5.2243586645392	miRNA	NA	-2.29849155039687	81	ENSMUSG00000077941
Mir669h	-0.305669831720965	-0.642358668808722	0.527731711137196	0.886961696001497	-5.07410867982008	miRNA	NA	-2.29849155039687	125	ENSMUSG00000080594
Prkcq	0.112726776078646	0.636191585978568	0.531663624372451	0.886961696001497	-6.03179041377274	protein_coding	18761	3.91513153379698	7081	ENSMUSG00000026778
8030442B05Rik	0.0772578950975062	0.159699928573593	0.874674385954219	0.981102868236887	-5.21136708595832	lincRNA	NA	-1.93246509849864	1035	ENSMUSG00000102674
Gm13293	-0.0125997089067969	-0.0215755999240766	0.982994310383087	0.997055936432443	-5.20466829874376	lincRNA	NA	-0.721796206091707	1615	ENSMUSG00000086006
Gm37730	0.156761442811779	0.276700146270405	0.784770199284611	0.961936499935288	-5.18058470885809	TEC	NA	-1.44459650052244	2211	ENSMUSG00000103223
Gm13291	0.159291467081885	0.278519566142226	0.783392722509669	0.96157474142937	-5.19464047523489	lincRNA	NA	-2.06454530689207	655	ENSMUSG00000086491
Gm13292	-0.697727441785521	-1.04896330254753	0.306357575880059	0.812202812678271	-4.83231732072907	processed_pseudogene	NA	-0.129221123381549	1000	ENSMUSG00000082424
Pfkfb3	0.297535316681291	2.37697072454682	0.0272473951966563	0.355467465144771	-3.91778956280403	protein_coding	170768	4.71767481499857	7561	ENSMUSG00000026773
Rbm17	0.256142653090602	2.25600835661998	0.0350889139332256	0.401638587302094	-4.17284940882141	protein_coding	76938	4.82989858850049	2405	ENSMUSG00000037197
Il15ra	-0.520140920000389	-1.42764571295938	0.168392303780383	0.705642353677802	-4.65884028717637	protein_coding	16169	1.40455490667076	4446	ENSMUSG00000023206
Fbxo18	-0.045751070619995	-0.450631111945501	0.656966916905153	0.92555545755748	-6.74132991286027	protein_coding	50755	6.18367128910944	5115	ENSMUSG00000058594
Ankrd16	-0.146420518246425	-0.632468336798919	0.534045136858911	0.887903563910612	-5.77604380911956	protein_coding	320816	3.05707558399166	5926	ENSMUSG00000047909
Itga8	-0.346474179726409	-0.961032479045015	0.347691581503275	0.832924379881316	-5.12668340980159	protein_coding	241226	1.46958568455459	7368	ENSMUSG00000026768
E030013I19Rik	-0.0896424045724621	-0.133111189304216	0.895398372253918	0.983525875289808	-5.19773742308382	antisense	NA	-0.955742449596508	3769	ENSMUSG00000086843
Mindy3	0.335565636368515	2.47421669666993	0.022156002597186	0.323436544332297	-3.69377442669017	protein_coding	66960	4.57242594898627	6294	ENSMUSG00000026767
Gm37255	-0.606269021034151	-0.938380077516257	0.358932017296088	0.840924811561196	-4.88971753373932	TEC	NA	-0.860950489284013	3060	ENSMUSG00000104449
Pter	0.369306445821636	2.67278249745728	0.0143967402110095	0.262951495560912	-3.23091723929828	protein_coding	19212	4.26046707487333	4682	ENSMUSG00000026730
C1ql3	0.063244185915738	0.296864694407686	0.769545149958315	0.958156157783288	-5.88691146751318	protein_coding	227580	2.92996737245136	2535	ENSMUSG00000049630
Gm37824	0.566669310338488	1.23079637115349	0.232280412880267	0.765369379112632	-4.69716750885053	TEC	NA	0.159388382732222	3236	ENSMUSG00000104459
Rsu1	0.199848172453441	1.1340129647073	0.269825827897764	0.793549805905396	-5.51323813214551	protein_coding	20163	3.6125629128536	9299	ENSMUSG00000026727
Gm37780	-0.543834019436798	-0.84495465990727	0.407851890604701	0.855012319629012	-4.94961096555449	TEC	NA	-1.05760848470788	1873	ENSMUSG00000102691
Gm27540	0.043986128743432	0.108042716785533	0.915008190297702	0.983525875289808	-5.2243586645392	misc_RNA	NA	-2.29849155039687	187	ENSMUSG00000099246
Gm37160	-0.0203090089742625	-0.0291833902492527	0.976999472086505	0.995111770907313	-5.21258595417073	TEC	NA	-1.64734311779545	1689	ENSMUSG00000103232
Trdmt1	0.133775992357274	0.458626855374898	0.651308472961481	0.923913424559461	-5.67488296979959	protein_coding	13434	2.40264653620002	3835	ENSMUSG00000026723
Vim	0.174279635031628	0.668207377777801	0.511426272649189	0.886961696001497	-5.61611709903671	protein_coding	22352	2.59616373148241	4743	ENSMUSG00000026728
St8sia6	0.0196872391913616	0.041271228352477	0.96747743194733	0.993713666218744	-5.27863271141924	protein_coding	241230	0.312430155041982	7664	ENSMUSG00000003418
Hacd1	0.118118165910011	0.324845515367571	0.748576869663952	0.95255844670091	-5.523470433521	protein_coding	30963	1.68967106902295	2118	ENSMUSG00000063275
D930036K23Rik	-0.430500695364297	-1.33652646975996	0.195966121230314	0.730029418529353	-4.81730650875063	TEC	NA	1.69762914163678	3964	ENSMUSG00000102553
Gm37894	0.745844919949445	1.1657289775162	0.257056582573901	0.78633110434051	-4.72422743714885	TEC	NA	-0.885076040716929	2599	ENSMUSG00000103926
Stamos	0.980863094387868	1.53725048670648	0.13946470871128	0.669808965424745	-4.39413572445996	processed_transcript	NA	-1.44459650052244	1896	ENSMUSG00000086657
Stam	-0.108089278153965	-1.71647684940878	0.101089526451571	0.597407505967231	-5.63780426437973	protein_coding	20844	7.16260820548795	8386	ENSMUSG00000026718
Gm37499	-0.105928523781884	-0.525845699259688	0.604615877465429	0.9098499305671	-5.96408045484208	TEC	NA	3.46635707021669	3478	ENSMUSG00000103901
Mrc1	0.573411975422772	1.42091375083871	0.170316624888602	0.710023172133841	-4.69570784989719	protein_coding	17533	1.64640506353247	6371	ENSMUSG00000026712
Slc39a12	0.148613720274327	0.877003413201044	0.390607258826988	0.855012319629012	-5.7333963072304	protein_coding	277468	3.52220014836154	2998	ENSMUSG00000036949
Cacnb2	0.289781617298026	2.54377862284692	0.019074623495385	0.300248178303657	-3.64591355565187	protein_coding	12296	4.93160819556302	13228	ENSMUSG00000057914
Gm13268	0.0685049321211333	0.130071403315533	0.897772851134903	0.983525875289808	-5.20367623329934	processed_pseudogene	NA	-1.50601030003629	433	ENSMUSG00000070271
2900092N22Rik	0.101609277459942	0.17270415472685	0.864571101193716	0.979312273994665	-5.20684254740751	TEC	NA	-1.84083712570273	1409	ENSMUSG00000104034
Gm13311	-0.563980560740336	-1.12438902949155	0.273791549201942	0.79561398339618	-4.76746664533024	processed_pseudogene	NA	-2.23707775088302	379	ENSMUSG00000082542
Gm38273	-0.657772517402227	-0.978529823499176	0.339175433457526	0.828902670243266	-4.86613301075226	TEC	NA	-0.884090587767196	2382	ENSMUSG00000103050
Gm13269	-0.789463510440061	-1.46333459744492	0.158481829588673	0.69299429969748	-4.46707189207516	antisense	NA	-1.7087569173093	787	ENSMUSG00000087086
Gm37891	1.34409197374545	2.53742259793454	0.0193385606743697	0.301760319342813	-3.21215723632994	TEC	NA	-1.25110249261516	1326	ENSMUSG00000104271
Nsun6	-0.138331185657327	-0.458532289077068	0.651375270774492	0.923913424559461	-5.64897583758095	protein_coding	74455	2.30630747704311	5006	ENSMUSG00000026707
Arl5b	0.223045493094083	1.92458448308295	0.0682172325124658	0.517282308139696	-4.9006006056604	protein_coding	75869	5.41319789222835	10428	ENSMUSG00000017418
Gm38257	-0.455347058612029	-0.820192127064299	0.421504746579979	0.856870823627616	-4.96780472703782	TEC	NA	-0.365022363559206	2761	ENSMUSG00000102258
Gm37416	0.393275588066218	0.892583058638153	0.382398551262978	0.855012319629012	-4.93340505837054	TEC	NA	-2.16641134200344	318	ENSMUSG00000103865
Plxdc2	-0.279737193584004	-3.28458128084799	0.00360363354665194	0.113279204677915	-2.52760961629815	protein_coding	67448	6.98660344036134	6947	ENSMUSG00000026748
Gm13325	0.274939033980304	0.481349926966128	0.635346064082828	0.91981382721182	-5.12513516728021	processed_pseudogene	NA	-1.4748106738045	806	ENSMUSG00000081525
Gm13322	0.0643811717840928	0.107093816093381	0.915751643276117	0.983854875376506	-5.20617255063038	lincRNA	NA	-1.53622447331835	246	ENSMUSG00000085193
Nebl	-0.127686773862522	-2.43998984042419	0.0238373224281678	0.335352822234788	-4.4802129089568	protein_coding	74103	7.74628970074568	15235	ENSMUSG00000053702
Mir6419	-0.352236751831775	-0.799950955801627	0.432876143069749	0.857027346812122	-4.9907677433182	miRNA	NA	-2.29849155039687	113	ENSMUSG00000099161
A930004D18Rik	0.0473887304324441	0.151421572899431	0.881117601404417	0.981702387239862	-5.54004552062346	protein_coding	NA	1.59915721206019	3378	ENSMUSG00000054057
Gm13330	0.67260067618744	1.40157134259073	0.175944195626126	0.711129745290609	-4.5295183852618	antisense	NA	-2.16641134200344	388	ENSMUSG00000085319
Skida1	0.226516753683561	1.24134522815893	0.228440796994556	0.760280047468511	-5.28470516637983	protein_coding	72668	3.22083627202813	4927	ENSMUSG00000054074
1810059C17Rik	0.612312857346807	1.32443881219272	0.199877623718849	0.733046081656787	-4.60037947907013	processed_transcript	NA	-2.16641134200344	487	ENSMUSG00000086340
Mllt10	-0.0438396228660567	-0.31587974441528	0.755274819826023	0.954129723078893	-6.4245549601764	protein_coding	17354	4.73401187065879	5907	ENSMUSG00000026743
Gm23638	-0.311269005682938	-0.711492558520723	0.484766061192605	0.877432138567331	-5.03836318653201	miRNA	NA	-2.16641134200344	126	ENSMUSG00000092814
Gm13351	-1.07610563893358	-2.10834865849561	0.0474406411484533	0.453247408217751	-3.75881892008553	processed_pseudogene	NA	-1.77942332618888	414	ENSMUSG00000081619
Dnajc1	0.102168822483116	0.495235722677154	0.625679839915466	0.914668749613786	-5.9906889648942	protein_coding	13418	3.52903694543426	11651	ENSMUSG00000026740
Gm13349	-0.170907810361174	-0.386704597219521	0.702944230877293	0.938735898616628	-5.16934410654421	processed_pseudogene	NA	-2.10499754248959	411	ENSMUSG00000082520
Gm13352	-0.305669831720965	-0.642358668808722	0.527731711137196	0.886961696001497	-5.07410867982008	processed_pseudogene	NA	-2.29849155039687	262	ENSMUSG00000086882
Commd3	0.209191055966873	2.03407357349752	0.055035564735774	0.474944270063574	-4.56325552915464	protein_coding	12238	4.80816319672841	2330	ENSMUSG00000051154
Bmi1	-0.0272187157751878	-0.260117445071541	0.797357764305074	0.964082574463939	-6.51773139480333	protein_coding	12151	5.01070880045497	3974	ENSMUSG00000026739
Spag6	0.781824145077342	1.16392348507466	0.25777120100453	0.786864520297593	-4.72911678058289	protein_coding	381350	-1.44361104757271	3392	ENSMUSG00000037708
Carlr	0.169411945258708	0.285328994394289	0.778243831916511	0.960730124320133	-5.19828630269533	lincRNA	NA	-0.0436424535543415	2574	ENSMUSG00000097638
Pip4k2a	0.23407123361339	2.01438338687393	0.0572237226640378	0.479853901992747	-4.80076827372408	protein_coding	18718	5.63969556510692	3477	ENSMUSG00000026737
4930426L09Rik	-0.911116890777343	-1.40727517575642	0.174269411716	0.711129745290609	-4.51803665836425	protein_coding	NA	-1.05760848470788	1459	ENSMUSG00000026736
4930447M23Rik	0.389335286979091	0.715743645210007	0.482191978911573	0.87681774204876	-5.10101679770088	lincRNA	NA	0.489488004840734	1776	ENSMUSG00000087674
Msrb2	-0.286837817093878	-1.08486020115927	0.290528555179501	0.801347427454245	-5.28079954570455	protein_coding	76467	2.56964598445045	1377	ENSMUSG00000023094
Gm13343	0.043986128743432	0.108042716785533	0.915008190297702	0.983525875289808	-5.2243586645392	processed_pseudogene	NA	-2.29849155039687	105	ENSMUSG00000080227
Otud1	0.136906700472544	0.643306452099679	0.527128852672377	0.886961696001497	-5.88171018666825	protein_coding	71198	3.44269644832903	2832	ENSMUSG00000043415
Etl4	-0.0961481638396249	-1.14015409335955	0.267317475230881	0.792837499804901	-7.82226484570742	protein_coding	208618	12.1731537008352	16067	ENSMUSG00000036617
Gm25859	0.388959772260764	0.856941105311248	0.401345924235482	0.855012319629012	-4.95756663139874	snoRNA	NA	-2.29849155039687	91	ENSMUSG00000065644
Gm13361	-0.0721619580150069	-0.12885707422586	0.898721680631149	0.983525875289808	-5.21143073067904	processed_pseudogene	NA	-1.84083712570273	1431	ENSMUSG00000083777
Gm13363	0.0463926731180762	0.0799957741685189	0.937013380320546	0.98702864159019	-5.21593750027501	processed_pseudogene	NA	-0.444625855811741	522	ENSMUSG00000060795
Gm13360	0.605904664290758	1.29260118686565	0.210473140778471	0.745661549651102	-4.62766973000284	processed_pseudogene	NA	-2.10499754248959	799	ENSMUSG00000082164
Gm13328	0.0297981445528932	0.043471711091312	0.965744522798625	0.993501218170559	-5.21116622981584	processed_pseudogene	NA	-1.5859293182816	1020	ENSMUSG00000081128
Gm17171	0.148686376930736	0.245074238292593	0.808826021599457	0.966007611304428	-5.18318666839847	antisense	NA	-1.04835587534215	534	ENSMUSG00000091457
Gm27446	-0.352236751831775	-0.799950955801627	0.432876143069749	0.857027346812122	-4.9907677433182	misc_RNA	NA	-2.29849155039687	89	ENSMUSG00000098575
Arhgap21	-0.13982918231626	-1.77741155910806	0.090282690908677	0.572027561275313	-5.68938033630785	protein_coding	71435	7.82174131923861	9271	ENSMUSG00000036591
Gm13380	-0.639220591485668	-1.19639254780543	0.245144678738891	0.776031873029279	-4.70630277423988	sense_intronic	NA	-1.90225092521658	718	ENSMUSG00000085206
Gm13375	0.272014277057636	0.89313279094929	0.382110993280993	0.855012319629012	-5.24646270949269	antisense	NA	1.81525303404999	854	ENSMUSG00000075514
Enkur	0.741243093670196	1.24016527440296	0.228867855595725	0.760524548512612	-4.66435969222971	protein_coding	71233	-0.732034268407169	1561	ENSMUSG00000026679
Thnsl1	0.155860576791983	1.40370489735916	0.175316228989345	0.711129745290609	-5.58048885506549	protein_coding	208967	5.0045041433564	4043	ENSMUSG00000048550
Gpr158	0.1664916747606	2.92577395698508	0.00819198048502761	0.187029623422715	-3.55875364929158	protein_coding	241263	8.1276507703263	8170	ENSMUSG00000045967
Gm13379	-0.626061249271759	-1.25046243327377	0.225161553575646	0.758742981046992	-4.66169153231291	processed_pseudogene	NA	-1.91150353458231	621	ENSMUSG00000080846
Gm24886	-0.352236751831775	-0.799950955801627	0.432876143069749	0.857027346812122	-4.9907677433182	snoRNA	NA	-2.29849155039687	123	ENSMUSG00000077572
Gm13342	0.388959772260764	0.856941105311248	0.401345924235482	0.855012319629012	-4.95756663139874	processed_pseudogene	NA	-2.29849155039687	207	ENSMUSG00000082516
Gm13341	1.44452432772924	2.83670745973701	0.0100073840317473	0.210971587542915	-2.78774861061695	unprocessed_pseudogene	NA	-0.396221989790998	672	ENSMUSG00000083863
Gm13340	-0.582831033456255	-1.47746764407685	0.15469055980548	0.690411165442249	-4.54519978172153	unprocessed_pseudogene	NA	0.947534545873813	1545	ENSMUSG00000083563
Gm13339	0.165043856849461	0.307948382834234	0.761216547609267	0.955670241077384	-5.18741016192681	unprocessed_pseudogene	NA	-2.03433113361001	510	ENSMUSG00000082884
Gad2	-0.123252588392304	-3.03244433863899	0.00643220655830473	0.163297649498516	-3.93180670300133	protein_coding	14417	10.4367507441363	5876	ENSMUSG00000026787
Gm23636	-0.352236751831775	-0.799950955801627	0.432876143069749	0.857027346812122	-4.9907677433182	miRNA	NA	-2.29849155039687	95	ENSMUSG00000092811
Apbb1ip	-0.318200330840003	-0.824999972574848	0.418831613422271	0.855040858355431	-5.3083783815661	protein_coding	54519	1.83578152440394	7414	ENSMUSG00000026786
A130006I12Rik	-0.873118511932887	-1.7817166712329	0.0895583581421815	0.570425049862444	-4.13853142018189	pseudogene	NA	-1.77017071682315	408	ENSMUSG00000069136
Pdss1	0.0188629272907883	0.080270294269989	0.936797715674554	0.98702864159019	-5.89137106823964	protein_coding	56075	2.81023697739697	4248	ENSMUSG00000026784
Gm25544	0.388959772260764	0.856941105311248	0.401345924235482	0.855012319629012	-4.95756663139874	snoRNA	NA	-2.29849155039687	120	ENSMUSG00000084625
Gm14441	-0.296892231345353	-0.514492029816433	0.612388958175195	0.9098499305671	-5.12211181669915	processed_pseudogene	NA	-1.97291733409616	540	ENSMUSG00000081861
Abi1	0.109006250182133	1.34176286836628	0.194290458883827	0.728909271160771	-5.99949234492195	protein_coding	11308	6.39925878905457	4032	ENSMUSG00000058835
Gm13357	0.00640751934456253	0.0114592978199592	0.990967359242198	0.99831113845	-5.2126664153487	processed_pseudogene	NA	-1.64734311779545	537	ENSMUSG00000083650
Acbd5	-0.0521941009592011	-0.607989719166263	0.549845387093608	0.892416350074775	-6.75053122571378	protein_coding	74159	6.59213845904307	4154	ENSMUSG00000026781
Mastl	0.317992968800857	0.871520021413691	0.393523560350122	0.855012319629012	-5.16762966687548	protein_coding	67121	1.39589321389146	5777	ENSMUSG00000026779
Yme1l1	0.197383679294437	2.69361961701167	0.0137513727227008	0.255122884304607	-3.72643210979861	protein_coding	27377	6.65189889109353	8009	ENSMUSG00000026775
Gm13423	0.73690670374108	1.06645949674754	0.298567244301551	0.806885029738924	-4.80092398948635	processed_pseudogene	NA	-1.13899839518833	888	ENSMUSG00000081648
4931423N10Rik	1.02726907725652	1.78716453334786	0.0886489647411819	0.567774793112828	-4.1322276135088	protein_coding	70981	-1.28131666589722	2004	ENSMUSG00000026774
Gm13422	1.69883223905864	3.08226325948236	0.00574109794065802	0.153508285320845	-2.36638452383397	processed_pseudogene	NA	0.301383115547116	504	ENSMUSG00000084098
Nxph2	-0.638740632184031	-3.94214700406716	0.000769835189702474	0.0393024052150032	-0.555329170552944	protein_coding	18232	4.48826705608368	2579	ENSMUSG00000069132
Gm38309	0.206044292231508	0.269158310474227	0.790487777213786	0.962752669349435	-5.18821569535199	TEC	NA	-0.271334655204866	1518	ENSMUSG00000102704
Spopl	-0.0737455227357039	-0.567360977575063	0.576605960737587	0.902396094698351	-6.31893658893491	protein_coding	76857	4.75694455079456	10280	ENSMUSG00000026771
Gm13392	0.166961242434805	0.383195937384	0.705503917691056	0.938735898616628	-5.17316520619168	processed_pseudogene	NA	-2.29849155039687	150	ENSMUSG00000083373
Hnmt	-0.442516549840701	-2.71552509602134	0.0131025253769881	0.247197867464156	-3.09747306378016	protein_coding	140483	4.00122392204491	1769	ENSMUSG00000026986
Gm13410	0.32962848435899	0.801483465850571	0.432008562905966	0.857027346812122	-5.1799362564735	processed_pseudogene	NA	1.21429192269818	1415	ENSMUSG00000083116
Psd4	-0.347357463532054	-0.840033057145799	0.410542672326765	0.855012319629012	-5.05231342204263	protein_coding	215632	0.568638941405617	11786	ENSMUSG00000026979
Gm38383	0.0910759534163846	0.13369797040903	0.894940133020653	0.983525875289808	-5.20250224883245	TEC	NA	-1.41339687429065	2660	ENSMUSG00000102591
Gm13416	-0.225691842426086	-0.591736776640911	0.560471387597932	0.896532389312862	-5.25603326429609	processed_pseudogene	NA	0.953832527091041	1612	ENSMUSG00000084241
Gm25455	0.0722725695221641	0.135149248480932	0.893806937995165	0.983525875289808	-5.2175900089362	misc_RNA	NA	-2.10499754248959	325	ENSMUSG00000088571
Cacna1b	-0.10731843490282	-1.39261890657344	0.178598812104609	0.713822492371318	-6.13785177441174	protein_coding	12287	7.30722662651063	9942	ENSMUSG00000004113
Ehmt1	-0.0296934170123076	-0.27810754813111	0.783704596289345	0.961751462518157	-6.53512272918455	protein_coding	77683	5.10027915476437	8116	ENSMUSG00000036893
Gm38147	0.00119578124681656	0.0018238665479858	0.998562329029733	0.999611195399425	-5.20507528201131	TEC	NA	-1.11902228422173	1798	ENSMUSG00000103162
Arrdc1	0.256676632886081	0.693618570462577	0.495676037454185	0.882956802214716	-5.31788521090087	protein_coding	215705	1.53674412539106	2510	ENSMUSG00000026972
Zmynd19	0.206768459766634	1.47194829160138	0.156162264118429	0.690490747190027	-5.23165158001759	protein_coding	67187	4.05050747789811	4168	ENSMUSG00000026974
Dph7	0.123272836812951	0.608836366574606	0.549294792314135	0.892345541009684	-5.77178014251803	protein_coding	67228	2.99637200726863	2365	ENSMUSG00000026975
Mrpl41	-0.0755255770688842	-0.437414214191507	0.6663666443763	0.927543909784797	-6.19609115996481	protein_coding	107733	4.10467067439723	888	ENSMUSG00000036850
Pnpla7	-0.277813377905472	-1.00746905754869	0.325408211723024	0.823411415475422	-5.27334582936555	protein_coding	241274	2.27196722588504	7496	ENSMUSG00000036833
Gm13370	-0.0316228713856478	-0.0861121164765342	0.932209552992315	0.986025632088864	-5.44138284500829	processed_pseudogene	NA	1.14025246019945	483	ENSMUSG00000084383
Gm13369	-0.53139568197352	-0.963351414762452	0.346554600155281	0.832787903264777	-4.88024096006311	processed_pseudogene	NA	-1.84083712570273	987	ENSMUSG00000083796
Gm24875	-0.208285638349961	-0.391640513974001	0.699349434156593	0.938735898616628	-5.16142748392441	snRNA	NA	-1.90225092521658	104	ENSMUSG00000089513
Nsmf	0.123178019373152	1.60983643563665	0.122665672046526	0.639181820258861	-5.81186372799097	protein_coding	56876	7.23442127405644	4896	ENSMUSG00000006476
Mir7664	0.320083823231745	0.565349466450754	0.577947848954455	0.902886267387874	-5.09777662826308	miRNA	NA	-1.73897109059136	63	ENSMUSG00000099320
Tor4a	-0.108549992401137	-0.191869058584542	0.849725195234347	0.978067162438986	-5.19183950925874	protein_coding	227612	-1.07857004862421	3301	ENSMUSG00000059555
Nelfb	-0.0857601537014767	-0.855240303228616	0.402264986789159	0.855012319629012	-6.22460291041352	protein_coding	58202	5.1679323928086	3432	ENSMUSG00000013465
Tubb4b	-0.108947103616696	-1.50770019688485	0.146828865562371	0.679318587505638	-5.9667386924682	protein_coding	227613	7.24577527712566	2088	ENSMUSG00000036752
Rnf208	0.0391633803562471	0.335030650941543	0.740992664022384	0.950483676245174	-6.47351767879961	protein_coding	68846	4.93505707811972	1750	ENSMUSG00000044628
Ndor1	-0.0479622065249487	-0.272226974276208	0.788159894961055	0.962076289310801	-6.22000269097759	protein_coding	78797	3.98814150409792	5835	ENSMUSG00000006471
Tmem203	-0.383588093111399	-1.00552523349043	0.326320546904681	0.824243374734083	-5.01723074605772	protein_coding	227615	1.12897872437077	854	ENSMUSG00000078201
Tprn	-0.193899614770998	-0.999370209270978	0.32922118181538	0.824679704364303	-5.62812475902353	protein_coding	97031	3.50774175033072	2932	ENSMUSG00000048707
Ssna1	0.327045555657341	1.76731293646343	0.0920016650298865	0.577248043248323	-4.56817938916361	protein_coding	68475	3.15498266828645	1276	ENSMUSG00000026966
Anapc2	-0.0844388108079826	-1.06130892256194	0.300845694450832	0.808782861100086	-6.34909071555196	protein_coding	99152	6.4954828055925	3445	ENSMUSG00000026965
Tmem210	-0.594193604592656	-0.976186408264089	0.340307595848782	0.828967416365372	-4.9278294020768	protein_coding	78217	0.152030088919791	518	ENSMUSG00000026963
Lrrc26	-0.0371625932299382	-0.0988847252104599	0.922186605110443	0.984250270339761	-5.48853558266821	protein_coding	227618	1.34938749185434	1190	ENSMUSG00000026961
Grin1	-0.0436503537902236	-1.03414827634937	0.313066366925955	0.815841266363551	-6.88451793620382	protein_coding	14810	8.67670873147298	9700	ENSMUSG00000026959
Grin1os	-0.206619865236237	-0.362830738446707	0.720430958251759	0.943664340802474	-5.155922580604	antisense	320354	-0.925528276314449	2891	ENSMUSG00000085830
Man1b1	-0.0100895346396014	-0.0913964382542798	0.928061329751967	0.984372234966455	-6.56979872558762	protein_coding	227619	5.09400320678573	5391	ENSMUSG00000036646
Gm25220	0.290747366066114	0.635401282125228	0.532168644903527	0.886961696001497	-5.07790758488095	snRNA	NA	-2.29849155039687	95	ENSMUSG00000088171
Dpp7	-0.0465175550597556	-0.199517933964354	0.843815686044941	0.976028986200479	-5.82926634688941	protein_coding	83768	2.63744842546381	3337	ENSMUSG00000026958
Uap1l1	-0.00469522039689539	-0.0207596216098987	0.983637358216386	0.997055936432443	-5.84879781079814	protein_coding	227620	2.6482494027346	4071	ENSMUSG00000026956
Entpd2	0.0804442233370056	0.133808387549663	0.894853908365851	0.983525875289808	-5.19958867041013	protein_coding	12496	-0.558516371466486	2128	ENSMUSG00000015085
Npdc1	-0.124453076491299	-1.57604551130585	0.130262961380899	0.653868536490001	-5.65464362465739	protein_coding	18146	6.28361531172947	3906	ENSMUSG00000015094
Abca2	-0.19671082949049	-3.60004162746507	0.00172561049667926	0.06949917901442	-2.15448991441002	protein_coding	11305	8.55388953633599	8346	ENSMUSG00000026944
Paxx	0.840130870901067	2.94842883639743	0.0077832830179744	0.180420587857575	-2.39179786675151	protein_coding	227622	2.41148265257932	2066	ENSMUSG00000047617
Clic3	-0.415447390606446	-0.709372483017644	0.486052775122475	0.878529216283273	-5.03129376204385	protein_coding	69454	-1.80038489010521	1012	ENSMUSG00000015093
Ptgds	0.31491709298701	2.18155690149248	0.0408938182354977	0.423771546745024	-4.45982270102258	protein_coding	19215	5.4682994373068	1649	ENSMUSG00000015090
C8g	0.242370784841584	0.367019482891837	0.717351138288926	0.942393301022275	-5.1558392160005	protein_coding	69379	-0.691582032809648	1493	ENSMUSG00000015083
Fbxw5	-0.115060108290141	-1.26258036689682	0.220859071137327	0.754684542730867	-5.94289692721192	protein_coding	30839	5.72012928523268	3052	ENSMUSG00000015095
Traf2	-0.190206439020811	-0.608155839401182	0.549737332151281	0.892416350074775	-5.60217201455574	protein_coding	22030	2.3839637008513	5101	ENSMUSG00000026942
Gm13433	-0.387592228902197	-0.851007048805549	0.404558391809462	0.855012319629012	-4.9601074848268	processed_pseudogene	NA	-2.29849155039687	240	ENSMUSG00000083043
Edf1	-0.163513666882961	-1.5189492123845	0.14398868075007	0.677028002452673	-5.44629339723238	protein_coding	59022	5.07334721184576	1317	ENSMUSG00000015092
Mamdc4	0.612310975936263	1.10685878740713	0.281124828058651	0.797451325930244	-4.77491747783299	protein_coding	381352	-0.515292264691321	4630	ENSMUSG00000026941
Phpt1	-0.586167627603484	-1.4283718766766	0.168185782172862	0.705474592535426	-4.60841921702942	protein_coding	75454	1.07629800359575	1074	ENSMUSG00000036504
Gm996	0.361628309018957	1.00854562104966	0.324903693408371	0.823314741327971	-5.11453964798609	protein_coding	381353	1.64705991901049	5020	ENSMUSG00000029419
Rabl6	-0.11758006879861	-1.51501411697259	0.144977039708506	0.677070630279465	-5.74796299611109	protein_coding	227624	6.31140740470494	6379	ENSMUSG00000015087
Fcnaos	0.292221334112842	0.497886380044681	0.623842414678582	0.914592666169816	-5.11361865351266	antisense	NA	-0.853876414485137	1617	ENSMUSG00000052403
Ccdc183	0.30490530587595	0.581080352489714	0.567496028768269	0.898754549373099	-5.18179577263086	protein_coding	77058	0.563279082356457	3035	ENSMUSG00000026940
Tmem141	0.210087248302552	0.782395109364533	0.442891870835013	0.862458645899028	-5.36178832889299	protein_coding	51875	1.9341273162174	1122	ENSMUSG00000026939
A230005M16Rik	0.16686896948539	0.297874435389687	0.76878520041461	0.957794427918637	-5.17559967787603	antisense	NA	-0.436674225388518	1778	ENSMUSG00000087612
Bmyc	0.0657393097543112	0.106722549172514	0.916042548306004	0.983877532187169	-5.3579232162669	protein_coding	107771	0.8066145257713	983	ENSMUSG00000049086
Kcnt1	-0.212273379013567	-2.32793184910574	0.030207821218032	0.374934451169563	-4.2759520116634	protein_coding	227632	5.81567441578485	9499	ENSMUSG00000058740
Camsap1	-0.000522950441233924	-0.00914114568755361	0.992794552030435	0.998969369645124	-7.15784441141972	protein_coding	227634	7.55249416175595	8368	ENSMUSG00000026933
Gm13542	0.27119475390433	0.527869421691732	0.603235379307115	0.9098499305671	-5.1199442823158	processed_pseudogene	NA	-2.03433113361001	637	ENSMUSG00000082357
Ubac1	-0.233420555187501	-2.08929790511634	0.0492928887446151	0.456912850371681	-4.5713815769583	protein_coding	98766	5.19988126179546	2632	ENSMUSG00000036352
Nacc2	0.188186438807597	3.59425831250381	0.0017492123329314	0.0699255881090899	-2.05651794730664	protein_coding	67991	8.0924934244076	7815	ENSMUSG00000026932
Tmem250-ps	0.12741114784279	0.813956929833867	0.424987449821761	0.857027346812122	-6.05441146150607	lincRNA	109299	4.43459197728618	2483	ENSMUSG00000087679
1810012K08Rik	0.331994725396588	0.512453808770317	0.61378940166274	0.910223003641666	-5.11635700621242	lincRNA	NA	-1.64734311779545	574	ENSMUSG00000087595
Qsox2	0.0491421038049075	0.278431851889754	0.783459113989833	0.961600524163051	-6.15900695298034	protein_coding	227638	3.80473496294673	4644	ENSMUSG00000036327
Gpsm1	-0.25352255765533	-2.11067467874863	0.0472188449746528	0.452067631485752	-4.4129395343726	protein_coding	67839	4.71840743893252	5383	ENSMUSG00000026930
Dnlz	-0.0527739909837826	-0.385211852863358	0.704032798714308	0.938735898616628	-6.21853674946644	protein_coding	52838	4.10577059595944	2916	ENSMUSG00000075467
Card9	0.459210336514181	0.613750935934659	0.546104511548008	0.890640927270237	-5.07915275475606	protein_coding	332579	-0.257220469753605	2293	ENSMUSG00000026928
Snapc4	0.0565569625328291	0.356859274801072	0.724829968892015	0.944407656393334	-6.13922914526473	protein_coding	227644	3.81562732560889	6622	ENSMUSG00000036281
Gm13563	0.326417213106643	0.599386632993292	0.555456695505846	0.894945351190764	-5.07873881080721	antisense	NA	-1.51526290940202	1678	ENSMUSG00000085767
Sdccag3	-0.141871076226545	-0.894052445096071	0.381630252464816	0.855012319629012	-5.90077522995041	protein_coding	68112	4.12161331715869	3587	ENSMUSG00000026927
Pmpca	-0.13001046324286	-1.70639073892446	0.102981221195398	0.600836894336952	-5.44022488832178	protein_coding	66865	6.19549410469658	4282	ENSMUSG00000026926
Inpp5e	-0.0997926533379274	-0.809140500824843	0.427690018306435	0.857027346812122	-6.1441263051405	protein_coding	64436	4.7269267784194	4301	ENSMUSG00000026925
Sec16a	-0.111103458528914	-1.44985488991296	0.162167895383628	0.69742777535584	-5.9387884527556	protein_coding	227648	6.75763746391779	9189	ENSMUSG00000026924
0610009E02Rik	0.333077121501151	0.511829978856637	0.61421833269309	0.910413027477858	-5.11083483814278	processed_transcript	NA	-1.21990286638337	1803	ENSMUSG00000086714
Notch1	-0.0512332644597187	-0.323468286253857	0.749604430964115	0.952950262740711	-6.13410094916743	protein_coding	18128	3.76444739118718	14232	ENSMUSG00000026923
Egfl7	0.600263324972669	1.7497986045053	0.0950498965632436	0.583669294420403	-4.26720492461255	protein_coding	353156	1.47837747983957	3581	ENSMUSG00000026921
Fam69b	0.118265709185184	0.824540459935318	0.419086635715787	0.855083643192447	-5.94764265740519	protein_coding	56279	4.09712727680204	2476	ENSMUSG00000036186
Snora17	-0.67062112617073	-1.1843607821006	0.249768192949504	0.77912819552726	-4.71236981954144	snoRNA	NA	-1.51526290940202	132	ENSMUSG00000077192
Surf6	0.121074049040205	0.717371904238483	0.48120816719445	0.876567572723654	-5.9249471928278	protein_coding	20935	3.74407017444366	4071	ENSMUSG00000036160
Med22	-0.25669338109581	-1.45617135681097	0.160432072133859	0.69450033318059	-5.15005268496003	protein_coding	20933	3.66437535215457	3614	ENSMUSG00000015776
Rpl7a	0.16295268306227	1.64299900699566	0.115574603111004	0.624591198700721	-5.34313373681293	protein_coding	27176	5.39278181513578	1781	ENSMUSG00000062647
Gm23969	0.658691957177409	1.47527110034715	0.155274895140054	0.690411165442249	-4.45830841835303	snoRNA	NA	-2.03433113361001	74	ENSMUSG00000065258
Surf1	0.0442126290487553	0.298951164507991	0.767975097275814	0.957550532083586	-6.20282935173643	protein_coding	20930	3.96733443612583	1753	ENSMUSG00000015790
Surf2	-0.0797589532455421	-0.439541397416383	0.664849954195352	0.927396365329805	-5.95250477969004	protein_coding	20931	3.2929634465381	3408	ENSMUSG00000014873
Surf4	0.0158220245078305	0.149416331170598	0.882679613244411	0.98195557099548	-6.61654395054706	protein_coding	20932	5.29757819951735	3281	ENSMUSG00000014867
Rexo4	0.12214929385147	0.941995972796644	0.35712146758497	0.839591814189858	-5.92050104792276	protein_coding	227656	4.35711960524969	3662	ENSMUSG00000052406
Cacfd1	0.0597203643996999	0.462878176012934	0.648308625170095	0.922732789872892	-6.26420215859308	protein_coding	381356	4.38518585683511	4693	ENSMUSG00000015488
Slc2a6	-0.0144944558812551	-0.0778591942281405	0.938692058777812	0.98727926933476	-6.32024827740433	protein_coding	227659	4.21696829518267	3211	ENSMUSG00000036067
Adamtsl2	0.803660814350752	1.55373100801185	0.135491968948921	0.663431556764682	-4.44903207392629	protein_coding	77794	0.985476910249614	7993	ENSMUSG00000036040
Fam163b	0.141138126916021	1.35668553917774	0.189577090147723	0.724749272578754	-5.79127773024804	protein_coding	109349	5.59000527445996	2959	ENSMUSG00000009216
Sardh	0.124768566458533	0.290864233868476	0.77406608883065	0.959382946749766	-5.32401350721063	protein_coding	192166	0.747667697103835	5432	ENSMUSG00000009614
Vav2	-0.25997696192393	-1.88475626370564	0.0736638248675134	0.53170402478782	-4.6306272510823	protein_coding	22325	4.06597202325223	6915	ENSMUSG00000009621
Gm24049	-0.352236751831775	-0.799950955801627	0.432876143069749	0.857027346812122	-4.9907677433182	miRNA	NA	-2.29849155039687	100	ENSMUSG00000076364
Brd3os	0.14658205816295	0.845239984479322	0.407696242361925	0.855012319629012	-5.89848625778714	protein_coding	NA	3.98063323627333	1898	ENSMUSG00000109946
Brd3	0.0662129436158492	0.766409306512385	0.452134614762908	0.869350765312799	-6.57484272753069	protein_coding	67382	6.31121442967234	7336	ENSMUSG00000026918
Wdr5	0.278474461307125	1.99745659810485	0.0591665350659109	0.488527427295968	-4.47707818734401	protein_coding	140858	4.23315785421368	3596	ENSMUSG00000026917
Gm25541	0.126446040109153	0.183949084195697	0.855853724228448	0.978067162438986	-5.20132368617036	snRNA	NA	-0.260000352832474	126	ENSMUSG00000080538
Gm13421	0.269373664189705	0.458547505668829	0.651364522185728	0.923913424559461	-5.13300555488833	processed_transcript	NA	-1.45384910988817	803	ENSMUSG00000085929
Rxra	-0.0314841161011106	-0.195961819799659	0.846561982231938	0.977320075009012	-6.28354531157425	protein_coding	20181	4.14101266567399	5462	ENSMUSG00000015846
Col5a1	0.831085067189171	1.75521214788769	0.0940985614216078	0.580852436392957	-4.21561442150902	protein_coding	12831	1.05742100694702	8490	ENSMUSG00000026837
Olfm1	-0.104809281084992	-2.16561580982537	0.0422451799854716	0.431147773286477	-5.29716446088645	protein_coding	56177	8.97617820743582	3553	ENSMUSG00000026833
Ppp1r26	0.0977453004127514	0.777888998472862	0.445485429132371	0.864110535629587	-6.29243737905199	protein_coding	241289	5.19265508392561	5619	ENSMUSG00000035829
1700007K13Rik	0.727043127765143	1.19354860188944	0.24623167757439	0.777060282240527	-4.70306424167997	protein_coding	69327	-1.2408644302997	965	ENSMUSG00000026831
Mrps2	0.135643353533308	0.903991496450196	0.376460159727845	0.853876608944851	-6.01369287378831	protein_coding	118451	4.55383300503714	2919	ENSMUSG00000035772
Rpsa-ps9	-0.0339225402466278	-0.0631377220070144	0.950266028012416	0.989518310035138	-5.28018547346445	processed_pseudogene	NA	0.368698159456745	885	ENSMUSG00000082895
Gbgt1	-0.484230972542644	-0.823386019450475	0.419727764824348	0.855832383640894	-4.96342966055669	protein_coding	227671	-1.45384910988817	1337	ENSMUSG00000026829
Ralgds	-0.257029948163334	-2.43734533483277	0.0239720543673579	0.336094270209882	-3.92827562467055	protein_coding	19730	5.22119713024018	6159	ENSMUSG00000026821
Gtf3c5	0.0986940317111817	0.559828706491488	0.581638863907881	0.904394476583752	-5.95627502185449	protein_coding	70239	3.52219879309639	4560	ENSMUSG00000026816
Tsc1	-0.146561861969581	-1.81619634157341	0.083936435650983	0.558530547153699	-5.36833758238558	protein_coding	64930	6.65909033763386	11833	ENSMUSG00000026812
Ak8	-0.523340782650609	-0.757007829176023	0.457624707607213	0.870764361983023	-4.99869010675074	protein_coding	68870	-0.804171569521888	1873	ENSMUSG00000026807
Gtf3c4	-0.147402739975204	-1.803224755955	0.0860144496021148	0.562888412697581	-5.30129733553578	protein_coding	269252	6.25994194699442	7230	ENSMUSG00000035666
Ddx31	0.167002343065297	0.709552801807157	0.485943259073531	0.878529216283273	-5.58241644784226	protein_coding	227674	2.56374384966075	3534	ENSMUSG00000026806
Gm13394	-0.862560810038185	-1.66155212910063	0.111760565481404	0.618862115528222	-4.6682202997306	processed_pseudogene	NA	2.88112524092128	1000	ENSMUSG00000083773
Ttf1	-0.0928065185519983	-0.363774591907853	0.719736552020255	0.943197055007302	-5.75057277850081	protein_coding	22130	2.52895739188694	6023	ENSMUSG00000026803
Setx	-0.0234779875505919	-0.372913266003974	0.71302602717578	0.940941677741369	-7.05254474143279	protein_coding	269254	7.40646675695139	11380	ENSMUSG00000043535
Ntng2	0.445108967596324	2.14660603121658	0.0439096227744341	0.438413373101761	-4.04838846850956	protein_coding	171171	3.55818169031611	3990	ENSMUSG00000035513
6530402F18Rik	0.191090822218025	0.695719287487653	0.49438653111189	0.881757188898558	-5.50871263494441	processed_transcript	NA	2.28065398846362	5511	ENSMUSG00000079499
Med27	0.0088844787500475	0.0449024982691731	0.964617851737974	0.993118952836936	-5.95291080940389	protein_coding	68975	2.99758764033527	3310	ENSMUSG00000026799
Rapgef1	0.0711547102506126	1.01120905770714	0.3236578571736	0.822782449066013	-6.51557850926888	protein_coding	107746	7.0186109848533	7385	ENSMUSG00000039844
Gm13547	0.170775065683222	0.333518562672584	0.742116931759217	0.950567134266944	-5.18132805563294	protein_coding	433416	-2.03433113361001	843	ENSMUSG00000075425
Trub2	-0.108702811333347	-0.705237393535064	0.488568140358058	0.879763147183934	-6.03393152935196	protein_coding	227682	4.07023637083283	6316	ENSMUSG00000039826
Coq4	0.0399770111658629	0.179483779960576	0.859313154857101	0.978067162438986	-5.84979001585357	protein_coding	227683	2.71793761780514	3399	ENSMUSG00000026798
Slc27a4	0.0278735672048529	0.308918464533574	0.76048899615477	0.955670241077384	-6.92317912767021	protein_coding	26569	6.73773700828655	4412	ENSMUSG00000059316
Urm1	0.130508484024128	0.760261726694567	0.455720023384761	0.870764361983023	-5.82617686308471	protein_coding	68205	3.51991878191413	4275	ENSMUSG00000069020
Mir219a-2	0.900351640329748	1.81322516804714	0.0844085192276775	0.560088724358535	-4.10381718455393	miRNA	NA	-1.90225092521658	97	ENSMUSG00000065485
2600006K01Rik	0.493814815727033	0.849893169254683	0.405163240077332	0.855012319629012	-4.95487061450175	antisense	NA	-1.84083712570273	1406	ENSMUSG00000039798
Cercam	0.0698610722474444	0.153253958633609	0.879690672380309	0.981332514978744	-5.41298953400527	protein_coding	99151	1.06208697658429	3383	ENSMUSG00000039787
Odf2	0.0921403678767186	0.721143675970508	0.478933736805347	0.87534438851451	-6.29406575511246	protein_coding	18286	5.04402427546951	9919	ENSMUSG00000026790
Gle1	-0.145238937601743	-1.22949703882803	0.23275673332056	0.76538015855117	-5.76787205645831	protein_coding	74412	4.8726711276932	6087	ENSMUSG00000019715
Sptan1	0.174920288464818	1.44182325232298	0.164397011003783	0.699529384369409	-7.11094156187463	protein_coding	20740	11.2409415899413	13362	ENSMUSG00000057738
Wdr34	-0.250069384075502	-1.17523016570279	0.253320316223429	0.782693183469298	-5.42822531005106	protein_coding	71820	3.44106360174967	2359	ENSMUSG00000039715
Set	0.00778058892121735	0.107556204032091	0.915389357612693	0.983752228381787	-7.04934069866019	protein_coding	56086	7.10121417662964	4070	ENSMUSG00000054766
Zdhhc12	-0.195193194693055	-0.314627585356565	0.756211844199791	0.954333467652467	-5.18515444813034	protein_coding	66220	-0.16242850944111	1785	ENSMUSG00000015335
Zer1	-0.13952341343653	-2.23233249836666	0.0368475832425497	0.406018965969154	-4.84082432796201	protein_coding	227693	7.57837344774262	9784	ENSMUSG00000039686
Tbc1d13	0.0434441705894703	0.385012966459687	0.704177883751614	0.938735898616628	-6.60228190857356	protein_coding	70296	5.49416585988827	4719	ENSMUSG00000039678
Endog	-0.00489754948647591	-0.0202062321652304	0.984073474229874	0.997055936432443	-5.742397437045	protein_coding	13804	2.28570365186584	1063	ENSMUSG00000015337
Spout1	-0.212346618607045	-1.25132196275755	0.224854272771846	0.758742981046992	-5.45359398744744	protein_coding	227695	3.83545655630271	3010	ENSMUSG00000039660
Kyat1	-0.183913612889959	-1.19083703443567	0.247271454701419	0.77796248007637	-5.44368936294677	protein_coding	70266	3.54821550945099	2923	ENSMUSG00000039648
1700084E18Rik	-0.428175902740863	-0.636304256373016	0.531591646914108	0.886961696001497	-5.05838787680661	antisense	NA	-0.731048815457436	1429	ENSMUSG00000100747
Lrrc8a	-0.135510791791733	-0.780803750104875	0.443806740320025	0.863103432051099	-5.95624001271891	protein_coding	241296	3.99417985720047	4308	ENSMUSG00000007476
Phyhd1	0.681661227304528	1.25204046313936	0.224597656711666	0.758742981046992	-4.65655444544164	protein_coding	227696	-1.45384910988817	2657	ENSMUSG00000079484
Dolk	-0.0375780668206678	-0.232291709607011	0.818605746591011	0.967802825895048	-6.27069431331454	protein_coding	227697	4.12614753969294	2104	ENSMUSG00000075419
Nup188	-0.113274920474418	-0.862886439203886	0.398143895460943	0.855012319629012	-6.06465218726593	protein_coding	227699	4.60064268310667	6241	ENSMUSG00000052533
Sh3glb2	-0.105964771207112	-1.10528187352005	0.281791444348796	0.798170498852666	-6.13743659107942	protein_coding	227700	5.78147165681029	3990	ENSMUSG00000026860
Miga2	-0.149160203762861	-1.73175369607518	0.0982809317192344	0.591136407750936	-5.42619287144215	protein_coding	108958	6.31076980784643	6249	ENSMUSG00000026858
Dolpp1	-0.350696172785592	-2.08348195346849	0.0498711994520948	0.459600305694446	-4.11428571718359	protein_coding	57170	3.32430209801218	3233	ENSMUSG00000026856
Crat	0.0693839962110367	0.543155992249745	0.592857068142895	0.9098499305671	-6.26193699703172	protein_coding	12908	4.51735050087694	5388	ENSMUSG00000026853
Ptpa	-0.0916482220921483	-1.03457989807319	0.312869453776576	0.815841266363551	-6.3983803917997	protein_coding	110854	6.59200464010779	5188	ENSMUSG00000039515
Ier5l	-0.160547581992345	-0.759439216632018	0.456201030518786	0.870764361983023	-5.81194064187337	protein_coding	72500	3.442479070073	2683	ENSMUSG00000089762
Cstad	0.0984903620492378	0.167393320311436	0.868694442782155	0.979992765267274	-5.19393371415743	protein_coding	78617	-0.823662241203078	1229	ENSMUSG00000047363
9330198N18Rik	0.432108259313308	0.730975983469459	0.473034457630869	0.872252485102283	-5.02528554237469	lincRNA	NA	-1.97291733409616	1247	ENSMUSG00000086405
Gm14486	-0.084450772609273	-0.156279660099037	0.877335396542033	0.981129674130925	-5.20662570689462	lincRNA	NA	-1.77017071682315	790	ENSMUSG00000087268
1700001O22Rik	0.255331883174847	0.453883389382659	0.654662763284634	0.924566055573359	-5.46211712687584	protein_coding	73598	1.58820622166588	2788	ENSMUSG00000044320
Ntmt1	-0.132443903363223	-0.783663796747947	0.442163335230515	0.86220912905579	-5.81486509886362	protein_coding	66617	3.52768789624104	2798	ENSMUSG00000026857
Asb6	-0.0912436748252055	-0.509940289092565	0.615518504709643	0.911129082602054	-6.06580849252104	protein_coding	72323	3.78823819345873	5439	ENSMUSG00000039483
Ptges	0.665850797606897	1.30422792675153	0.206554206372894	0.740609912070148	-4.61723758762355	protein_coding	64292	-0.232942155165776	3931	ENSMUSG00000050737
Tor1b	0.230479027040914	1.33584639098603	0.196184580528717	0.730029418529353	-5.44456879540742	protein_coding	30934	4.18927351376546	5327	ENSMUSG00000026848
Tor1a	-0.125124846667965	-0.624879337687236	0.53891717294422	0.888468931201793	-5.94487474090318	protein_coding	30931	3.59815517463256	1995	ENSMUSG00000026849
BC005624	0.0687020438608111	0.713579454516992	0.483501422986313	0.877432138567331	-6.3217356380553	protein_coding	227707	5.12060520198154	3280	ENSMUSG00000026851
Usp20	-0.129899954626536	-1.58096341044791	0.129133430160471	0.651882293259449	-5.60279487625414	protein_coding	74270	6.08328575311725	9017	ENSMUSG00000026854
Fnbp1	-0.0376296020847242	-0.558786027939275	0.582337294793682	0.90467573860818	-6.77957590616108	protein_coding	14269	6.59661038330571	10030	ENSMUSG00000075415
D330023K18Rik	1.10864553540838	2.12471323805834	0.0458999759895185	0.443981421678313	-3.73155405664698	processed_transcript	NA	-0.081371275091157	1249	ENSMUSG00000087269
Gpr107	-0.0504987142333703	-0.549095626553644	0.588848386126723	0.908000782886963	-6.6080247477055	protein_coding	277463	5.8295634240001	12766	ENSMUSG00000000194
Gm13405	0.444660296311367	0.961579287555242	0.347423250238067	0.832787903264777	-4.88791479174739	antisense	NA	-2.16641134200344	708	ENSMUSG00000087430
Ncs1	0.0984545540194725	1.4024057079534	0.175698403691687	0.711129745290609	-6.33843461103289	protein_coding	14299	8.24521652971196	4653	ENSMUSG00000062661
Ass1	-0.527660502263873	-3.35151767411024	0.00308515412866263	0.101814891781893	-1.75973414671833	protein_coding	11898	3.91965892125298	2414	ENSMUSG00000076441
Fubp3	-0.0309740081685897	-0.17164034005142	0.865396735616188	0.979390023903647	-6.17134116706886	protein_coding	320267	3.75584111368636	5914	ENSMUSG00000026843
Exosc2	0.561614170825361	1.79380242784332	0.0875517322946346	0.566028976276629	-4.29911990239907	protein_coding	227715	2.09619647036868	2888	ENSMUSG00000039356
Gm13427	0.370262117233252	0.684431423276372	0.501338087351377	0.885596969877741	-5.05054998764084	antisense	NA	-2.03433113361001	794	ENSMUSG00000087549
Abl1	-0.0456524678002206	-0.468500988485467	0.644350422341188	0.921924121970742	-6.58526493711497	protein_coding	11350	5.56723369700119	11596	ENSMUSG00000026842
Fibcd1	-1.49160583975304	-13.3472209716112	1.34104546162678e-11	5.68254603909733e-08	16.1147320696403	protein_coding	98970	4.92111923828166	4751	ENSMUSG00000026841
Lamc3	-0.0414738057124168	-0.0827191823162474	0.934874076876	0.986736927458525	-5.35059767123154	protein_coding	23928	0.730271838129053	6091	ENSMUSG00000026840
Aif1l	-0.213682335899384	-0.332959518161734	0.742532742376074	0.950567134266944	-5.16603737651625	protein_coding	108897	-0.538540260499888	4032	ENSMUSG00000001864
Nup214	0.0753307085795104	0.792585825846208	0.437060758294975	0.859258517653979	-6.4408816084057	protein_coding	227720	5.82635672063828	9659	ENSMUSG00000001855
Fam78a	-0.208470485455096	-0.913760707047213	0.371423862918044	0.849363991758725	-5.43575962999479	protein_coding	241303	2.56682134985025	5973	ENSMUSG00000050592
Plpp7	-0.0404604187308823	-0.243896663396677	0.809725653212559	0.966007611304428	-6.18023851370471	protein_coding	227721	3.83616317533568	2078	ENSMUSG00000051373
Prrc2b	-0.094546734819854	-2.0876173038532	0.0494593761959877	0.457168783689559	-5.49428374135865	protein_coding	227723	9.19020878768522	11262	ENSMUSG00000039262
Gm27805	-0.311269005682938	-0.711492558520723	0.484766061192605	0.877432138567331	-5.03836318653201	miRNA	NA	-2.16641134200344	79	ENSMUSG00000099155
Pomt1	-0.160043930977871	-0.857703712932996	0.400934273922282	0.855012319629012	-5.64657851480998	protein_coding	99011	3.15263195220179	6442	ENSMUSG00000039254
Uck1	-0.137049562436521	-0.770007741940851	0.450043893793704	0.867456329858735	-5.84130627670337	protein_coding	22245	3.58028349221739	2751	ENSMUSG00000002550
Gm13611	0.043986128743432	0.108042716785533	0.915008190297702	0.983525875289808	-5.2243586645392	processed_pseudogene	NA	-2.29849155039687	318	ENSMUSG00000066068
Swi5	-0.120412282734852	-1.00649969174263	0.325862961260906	0.82397166251758	-6.03841643672605	protein_coding	72931	4.98013980459654	5551	ENSMUSG00000044627
Golga2	-0.0780161719435057	-1.11625226428089	0.277177699986038	0.797426229509501	-6.35823662786144	protein_coding	99412	6.79462467043841	5500	ENSMUSG00000002546
Dnm1	-0.0855435103558848	-2.81343581880222	0.0105417062534709	0.21663155227186	-4.55539070750535	protein_coding	13429	10.9402193272081	5249	ENSMUSG00000026825
Mir199b	-0.341649124497608	-0.735437524635421	0.470371807258581	0.870764361983023	-5.02689822048116	miRNA	NA	-2.29849155039687	110	ENSMUSG00000092807
Ciz1	0.0834124515809191	0.591183050295662	0.560835283208981	0.896786199648957	-6.15816982291918	protein_coding	68379	4.2523014837245	8604	ENSMUSG00000039205
1110008P14Rik	0.220596593472602	1.27858067792244	0.215275488117778	0.748816576383414	-5.6292405812063	protein_coding	73737	4.60587558902581	2694	ENSMUSG00000039195
Ptges2	0.127772185773978	0.895024400027924	0.381122605376157	0.855012319629012	-5.98338888590663	protein_coding	96979	4.42233878238721	5058	ENSMUSG00000026820
Gm13413	0.423979057048779	0.836677986274537	0.412383465337778	0.855012319629012	-4.9690566702716	processed_pseudogene	NA	-2.23707775088302	602	ENSMUSG00000083004
Slc25a25	0.0379384296835733	0.435355722909809	0.667835753561898	0.927620251750993	-6.70911513833381	protein_coding	227731	6.01799269278372	7862	ENSMUSG00000026819
Naif1	0.20943920267562	0.658681671613587	0.51740207766238	0.886961696001497	-5.43977847057376	protein_coding	71254	1.91479581644674	4650	ENSMUSG00000039164
Fam102a	0.220064868871553	1.98528171246599	0.060600062227953	0.494126674626728	-4.78196385791077	protein_coding	98952	5.35246872990865	6066	ENSMUSG00000039157
Dpm2	0.0159250267959328	0.0719527148981374	0.943334188915592	0.98826948956668	-6.01463903615227	protein_coding	13481	3.20650402086021	1971	ENSMUSG00000026810
9430097D07Rik	0.0292915509880357	0.0528453473221327	0.958364714623151	0.991191485215302	-5.21553366294164	protein_coding	NA	-1.80038489010521	1501	ENSMUSG00000075405
Pip5kl1	-0.201783293232408	-0.721157676137265	0.478925306272903	0.87534438851451	-5.61016226427412	protein_coding	227733	2.65610262759251	2494	ENSMUSG00000046854
St6galnac4	-0.366498543122916	-3.31050396001671	0.00339346026954469	0.108617530002422	-2.03487983413756	protein_coding	20448	4.88264591269842	6482	ENSMUSG00000079442
Gm23369	0.400436284465896	0.82576968083289	0.418404657254507	0.855012319629012	-4.97646164998089	snRNA	NA	-2.29849155039687	105	ENSMUSG00000093147
St6galnac6	0.286651099669922	2.3476066983742	0.0289860843649017	0.366118560331115	-4.01180185785375	protein_coding	50935	4.8810414293069	4815	ENSMUSG00000026811
Ak1	-0.0286831921515334	-0.322355136368485	0.750435309872796	0.95303440090361	-6.72471899199141	protein_coding	11636	5.89658530474835	2593	ENSMUSG00000026817
Eng	0.00667131538970412	0.0224943348249577	0.982270297420965	0.996951415159664	-5.74331020953886	protein_coding	13805	2.29438231080574	4048	ENSMUSG00000026814
Fpgs	0.339766351475468	0.649528919182368	0.523180309141775	0.886961696001497	-5.18021784067654	protein_coding	14287	0.75789932413661	3802	ENSMUSG00000009566
Cdk9	0.22592484125734	1.93789586552483	0.0664777824708137	0.510334266564954	-4.7611722577301	protein_coding	107951	4.94189745113106	4611	ENSMUSG00000009555
Sh2d3c	-0.29507102885533	-2.31639665011264	0.0309460281156652	0.379663612356449	-4.14380309643281	protein_coding	27387	5.15120435454884	5233	ENSMUSG00000059013
6330409D20Rik	-0.209886000623198	-0.758636343555405	0.45667084954301	0.870764361983023	-5.3328918340285	protein_coding	70730	1.71285431481689	1431	ENSMUSG00000009551
Tor2a	-0.400803414309158	-1.34854197956225	0.192137922989158	0.727712937856864	-4.97161245269644	protein_coding	30933	2.47035870738345	3050	ENSMUSG00000009563
Ptrh1	-0.407728434470546	-0.619915848546671	0.542116568526022	0.888793346964974	-5.06495191321032	protein_coding	329384	-0.813424178887617	1135	ENSMUSG00000053746
Cfap157	0.736670041934069	1.31707609636121	0.202290011722019	0.735543509992811	-4.60188839954469	protein_coding	227736	-0.41816900665706	1779	ENSMUSG00000038987
Stxbp1	0.119129226043931	3.44301812310554	0.00249278215310092	0.0880242924629154	-2.96295456807636	protein_coding	20910	10.2905663092051	4997	ENSMUSG00000026797
Gm24165	0.556118489039547	1.18829839874196	0.248247909388186	0.778252730205683	-4.71721606608081	snoRNA	NA	-2.16641134200344	128	ENSMUSG00000064652
Gm13524	-0.63002409770884	-0.993893645783036	0.331817130607027	0.824679704364303	-4.85492301212797	antisense	NA	-0.507340634268097	662	ENSMUSG00000085397
Gm13523	-0.0523641600852281	-0.0907295781310061	0.928584705552636	0.984680888715901	-5.20675378353157	antisense	NA	-1.50601030003629	488	ENSMUSG00000087496
Fam129b	-0.113652728810869	-0.792534273351995	0.437090136601499	0.859258517653979	-5.91825737362726	protein_coding	227737	3.89400169046832	4672	ENSMUSG00000026796
Lrsam1	-0.17854967584852	-1.87942036038829	0.0744218102603425	0.532874246024291	-4.99629372107955	protein_coding	227738	5.47631692987563	5145	ENSMUSG00000026792
Rpl12	-0.01708079574683	-0.155910296761183	0.877622855437563	0.981129674130925	-6.59812407685665	protein_coding	269261	5.23508790199524	3598	ENSMUSG00000038900
Slc2a8	-0.0255278676073327	-0.146381694069992	0.88504441773075	0.982222825310254	-6.08757292016432	protein_coding	56017	3.47358506105319	3209	ENSMUSG00000026791
Garnl3	0.282238034241807	3.37901274863285	0.00289398674611954	0.0972820767108773	-2.15169113715548	protein_coding	99326	6.21301996329936	12352	ENSMUSG00000038860
Gm38299	1.62015098781002	2.5340106273759	0.0194816534719677	0.302773946563591	-3.21164502224056	TEC	NA	-0.920785499237338	3789	ENSMUSG00000104277
Ralgps1	0.0553983832015298	0.811328399060552	0.426461026307281	0.857027346812122	-6.52449732890226	protein_coding	241308	6.25192781877336	7657	ENSMUSG00000038831
Gm23546	-0.195290098679934	-0.380381687239992	0.7075596017126	0.939624118666781	-5.17060276101642	snoRNA	NA	-2.16641134200344	137	ENSMUSG00000088836
Angptl2	0.602209441332004	1.35824395710304	0.189090120833065	0.724749272578754	-4.69894622805021	protein_coding	26360	1.2437771200399	6286	ENSMUSG00000004105
Gm25998	0.0798154064713181	0.183928650468293	0.855869548247358	0.978067162438986	-5.2144705940024	miRNA	NA	-2.1966255152855	53	ENSMUSG00000093138
Zbtb34	0.0442805744088024	0.334631725237584	0.741289215655553	0.950483676245174	-6.35874583264756	protein_coding	241311	4.53086002937437	6604	ENSMUSG00000068966
Zbtb43	0.175240757539148	1.8676532239366	0.0761175967460467	0.537209700952195	-4.94723525716702	protein_coding	71834	5.215871735914	5225	ENSMUSG00000026788
Gm13530	-1.22421089734129	-2.16670680822731	0.0421514161295476	0.430806586366003	-3.68718244000008	lincRNA	NA	-1.93246509849864	390	ENSMUSG00000086939
Mvb12b	0.00453127018296951	0.0675030641391251	0.946832716622414	0.988784740246394	-6.98677027378964	protein_coding	72543	6.81019564085645	8741	ENSMUSG00000038740
Nron	-0.609549651562299	-1.00058204462728	0.328648673975808	0.824679704364303	-4.84749019059975	antisense	NA	-0.752010379373766	3653	ENSMUSG00000086484
C230014O12Rik	0.36603153900677	0.542473739681258	0.593318382320973	0.9098499305671	-5.10213005217237	lincRNA	NA	-1.50601030003629	3034	ENSMUSG00000087461
Pbx3	-0.718124365354919	-1.99030605465896	0.0600047681361945	0.492569167958757	-3.99097840051227	protein_coding	18516	1.82864204789137	6109	ENSMUSG00000038718
Mapkap1	0.0800925704911408	0.655646763170069	0.519314108567114	0.886961696001497	-6.40557954612074	protein_coding	227743	5.28648651994628	4059	ENSMUSG00000038696
Gm13407	0.214827841087348	0.475158276425652	0.639677971568829	0.920651661336732	-5.14207838634436	processed_pseudogene	NA	-2.16641134200344	360	ENSMUSG00000083503
Gm13408	-0.0256409301953573	-0.0455268788714553	0.964126207880681	0.992948763677231	-5.21158079542107	processed_pseudogene	NA	-0.325555580911418	798	ENSMUSG00000081992
Gm13414	-0.13901420096754	-0.218090011640504	0.829506858412881	0.972970260155772	-5.19933989173798	processed_pseudogene	NA	-0.175263697864585	727	ENSMUSG00000087635
Gapvd1	-0.144332696376111	-2.66855303060625	0.0145311893573334	0.263815174733353	-3.95753992424381	protein_coding	66691	7.46970689983412	13748	ENSMUSG00000026867
Hspa5	-0.0479989221275312	-0.541120086436362	0.594234195503616	0.9098499305671	-7.20660739210606	protein_coding	14828	8.39710730050144	4229	ENSMUSG00000026864
Rabepk	0.127833760358664	0.727395643214772	0.475177637390479	0.873846767068144	-5.89055532038415	protein_coding	227746	3.65265512020148	3814	ENSMUSG00000070953
Fbxw2	0.205086215546871	2.00327507583347	0.0584921713615047	0.484848839842019	-4.79255857250484	protein_coding	30050	5.5249552511747	9501	ENSMUSG00000035949
Psmd5	0.0694928927670128	0.787739305297677	0.439827989839767	0.861054077188452	-6.4279914614715	protein_coding	66998	5.76056602291216	7230	ENSMUSG00000026869
Cntrl	0.377166308159139	1.67702532441476	0.108661730483994	0.61294357927699	-4.70514863393103	protein_coding	26920	3.18284528729854	10194	ENSMUSG00000057110
Rab14	-0.0213458132868662	-0.376000128479581	0.710764692900907	0.940813941080578	-7.1942082614394	protein_coding	68365	8.0219685279049	13535	ENSMUSG00000026878
Gsn	0.209732476245107	1.40415449872533	0.175184127713715	0.711129745290609	-5.62129763284355	protein_coding	227753	5.17214792236718	3157	ENSMUSG00000026879
Gm43128	-1.40593291477566	-2.23068540885525	0.0369728808570897	0.406018965969154	-3.60816104430041	TEC	NA	-1.32176890149474	1621	ENSMUSG00000106961
Stom	-0.824272977580621	-1.89505665577935	0.0722197674721846	0.528339294224597	-4.02545397465607	protein_coding	13830	0.734549866285343	2827	ENSMUSG00000026880
Gm13443	-0.071131506828053	-0.147127847196185	0.884462859389612	0.982222825310254	-5.21024039946401	processed_pseudogene	NA	-0.152037683970736	555	ENSMUSG00000075391
Ggta1	0.562394860365928	0.868529409327719	0.395120050069459	0.855012319629012	-4.93939420557903	protein_coding	14594	-0.389300678147034	4709	ENSMUSG00000035778
Gm13446	-0.188114281860065	-0.458840058412705	0.651157885980096	0.923913424559461	-5.36980306229941	processed_transcript	NA	1.21041596563289	2120	ENSMUSG00000086555
Dab2ip	-0.0554009299565111	-0.856504321653925	0.40158181974712	0.855012319629012	-6.72571936667505	protein_coding	69601	7.3049479253162	8366	ENSMUSG00000026883
Ttll11	0.0818502883338445	0.875631671815664	0.391335483551307	0.855012319629012	-6.25478067351634	protein_coding	74410	5.35568444198575	4024	ENSMUSG00000026885
Ndufa8	-0.0476177817569611	-0.368135893111879	0.71653111540546	0.942320039551026	-6.61020569765204	protein_coding	68375	5.49724548802332	861	ENSMUSG00000026895
Morn5	-0.0198534207608137	-0.0375404650909446	0.970415829575944	0.993934668419859	-5.21866918070876	protein_coding	75495	-1.91150353458231	714	ENSMUSG00000026894
Lhx6	-0.0535226130500454	-0.698737243205797	0.492537363557069	0.881390240963811	-6.85561579386955	protein_coding	16874	7.32243505342116	4805	ENSMUSG00000026890
Rbm18	0.0823082104950741	0.922504447793574	0.366954470634601	0.846913329992952	-6.33716983936087	protein_coding	67889	5.85599759816515	5834	ENSMUSG00000026889
Mrrf	0.267800951457156	1.74954900817486	0.0950939575614172	0.583669294420403	-4.96641144496737	protein_coding	67871	4.56093387906282	4971	ENSMUSG00000026887
Gm13429	-1.24761702319328	-2.44100011220793	0.0237860375737854	0.335264775087865	-3.32505365024786	processed_transcript	NA	-0.660382406577857	1362	ENSMUSG00000085141
Ptgs1	-0.706521098603829	-5.92616431487244	7.58380646055683e-06	0.00127833637156237	3.8188934190515	protein_coding	19224	5.12866971894715	3884	ENSMUSG00000047250
Gm43621	-0.00413989817193084	-0.00715832926018736	0.994357462169179	0.998969369645124	-5.21342227117349	TEC	NA	-1.66830468171178	2022	ENSMUSG00000106933
Gm13430	0.250480824209513	0.496709518123804	0.624657901389883	0.914592666169816	-5.13044689781	processed_pseudogene	NA	-1.97291733409616	288	ENSMUSG00000083101
Gm13436	0.928876547299678	1.66117810916247	0.111836388575304	0.618985779713943	-4.26710197293736	processed_pseudogene	NA	-1.26035510198089	567	ENSMUSG00000083716
Pdcl	-0.288098772016753	-2.77882869426726	0.0113869024066443	0.225688878043807	-3.2163108940292	protein_coding	67466	5.09611298453793	3751	ENSMUSG00000009030
Rc3h2	0.061211929360109	1.16130239428554	0.258811267622524	0.787743866671695	-6.57098825946865	protein_coding	319817	7.9631005294895	19624	ENSMUSG00000075376
Zbtb6	-0.272363308007801	-1.86958776551307	0.0758365016797688	0.536580378003551	-4.73314257472166	protein_coding	241322	4.36978820827998	5080	ENSMUSG00000066798
Zbtb26	-0.112096886350899	-0.543215277265781	0.592816990129905	0.9098499305671	-6.01260783768771	protein_coding	320633	3.65623803828018	9489	ENSMUSG00000050714
Rabgap1	-0.110193247775944	-2.02058749820183	0.0565260200256429	0.478227791915015	-5.19772738521717	protein_coding	227800	7.45595071080395	12615	ENSMUSG00000035437
Strbp	0.0152764576777766	0.37799706192014	0.709303258946754	0.940249524326152	-7.56951533433224	protein_coding	20744	9.508708813303	18616	ENSMUSG00000026915
Gm17893	0.384917995076938	0.651677002182892	0.521821011897484	0.886961696001497	-5.05349382243259	processed_pseudogene	NA	-1.40414426492492	770	ENSMUSG00000107491
Gpr21	0.49557738059891	2.46482338424671	0.0226060680846409	0.326606956778854	-3.4021582656723	protein_coding	338346	3.2116990796605	3733	ENSMUSG00000053164
Gm44063	-0.650098318213287	-1.051054341921	0.305418975407676	0.811675529481559	-4.81162261818458	processed_pseudogene	NA	-1.04835587534215	376	ENSMUSG00000108226
Gm13543	0.239946647537577	0.373603886482166	0.712519865001183	0.940873040638923	-5.15701368650111	processed_pseudogene	NA	-1.41339687429065	796	ENSMUSG00000083745
Mir5128	0.225563202720717	0.519549727122526	0.608920432093199	0.9098499305671	-5.12731687499311	miRNA	NA	-2.29849155039687	84	ENSMUSG00000092958
Crb2	0.681175886821556	1.7488605705742	0.0952155778471651	0.583865950057298	-4.2242757233261	protein_coding	241324	1.05734419950718	6698	ENSMUSG00000035403
Dennd1a	-0.0610654339655074	-0.658687529082343	0.517398391170898	0.886961696001497	-6.47733286350867	protein_coding	227801	5.57249880970106	15344	ENSMUSG00000035392
Gm44283	0.227409095851591	0.391784842883542	0.6992444286942	0.938735898616628	-5.14818947031544	TEC	NA	-0.762248441689228	3950	ENSMUSG00000107586
Gm44443	1.06501134377482	1.50539306932617	0.14741702732901	0.679426370144594	-4.42662746088919	TEC	NA	-0.56646800188971	5633	ENSMUSG00000108155
Gm44291	-0.352082701389721	-0.568037237273775	0.576155179566821	0.902396094698351	-5.0886251869516	TEC	NA	-1.21673887886678	2865	ENSMUSG00000107529
Gm13556	-0.0919644346943033	-0.155670507087796	0.877809482254204	0.981129674130925	-5.20123218474513	antisense	NA	-1.51526290940202	1412	ENSMUSG00000087294
Lhx2	0.0651639413179051	0.279745065468558	0.782465311638408	0.961438993080262	-6.04940722856135	protein_coding	16870	3.45005475663983	4393	ENSMUSG00000000247
Gm27197	0.278016350939989	0.483553284671816	0.633807731694861	0.919236690375526	-5.13165316287161	antisense	NA	-1.84083712570273	479	ENSMUSG00000098383
Gm13584	0.433040610211405	0.759596367075211	0.45610910462399	0.870764361983023	-4.99743009574161	antisense	NA	-1.25110249261516	603	ENSMUSG00000087539
Nek6	-0.251952671911194	-1.55986571183487	0.134037328882329	0.659662923816469	-5.02906808418501	protein_coding	59126	3.73689785313717	10714	ENSMUSG00000026749
Psmb7	0.0301601709702739	0.247480654240859	0.806988437918274	0.965553461390158	-6.50498728145279	protein_coding	19177	4.95803706967387	3421	ENSMUSG00000026750
Gm13586	0.985941463486506	1.84350137695923	0.079704450587155	0.547922840554851	-4.06973493358003	processed_pseudogene	NA	-1.73897109059136	464	ENSMUSG00000082931
Nr6a1	0.0427167400479254	0.188961219661305	0.851974189213903	0.978067162438986	-5.87144805601504	protein_coding	14536	2.79334809175155	10824	ENSMUSG00000063972
Rpl15-ps4	0.272979823436813	0.621019923065751	0.541404018200337	0.888468931201793	-5.08304887380757	processed_pseudogene	NA	-2.16641134200344	606	ENSMUSG00000082508
Nr6a1os	0.00473877636918353	0.00861720060140294	0.993207537253822	0.998969369645124	-5.21243803493239	antisense	NA	-1.60689088219793	801	ENSMUSG00000085201
Gm44144	-0.806190190438371	-1.41459287647375	0.172139508668822	0.711129745290609	-4.51050396167477	TEC	NA	-1.21065025701764	1960	ENSMUSG00000107884
5730507A11Rik	-0.179478943264389	-0.260656860330512	0.796947392959466	0.963824544397591	-5.18215752280872	TEC	NA	-0.534216074963939	3371	ENSMUSG00000107468
Olfml2a	-0.325713601097087	-0.716083012183547	0.48198683285233	0.87681774204876	-5.1526101167537	protein_coding	241327	0.733672310660996	5579	ENSMUSG00000046618
Rpl35	0.0160713964200856	0.0737662032277164	0.941908670535174	0.988053910731715	-5.89577231688788	protein_coding	66489	2.82435842823996	1241	ENSMUSG00000062997
Arpc5l	0.0598514506646614	0.561174105889217	0.580738279693673	0.904305408518587	-6.37500507707645	protein_coding	74192	4.95495202877256	4498	ENSMUSG00000026755
Golga1	0.00868773675405723	0.0755445058963284	0.94051100443126	0.987797664702695	-6.61144353808561	protein_coding	76899	5.24506186335627	5573	ENSMUSG00000026754
Scai	-0.0374298982702	-0.6802720850068	0.503913548982244	0.886961696001497	-6.97746898601475	protein_coding	320271	7.80421253627699	12341	ENSMUSG00000035236
Gm18791	-0.0592705718942385	-0.106359185498716	0.916327272468782	0.983877532187169	-5.20871188210654	processed_pseudogene	NA	-1.64734311779545	726	ENSMUSG00000107833
Gm16523	0.635357504488189	1.36168390367671	0.188018723829489	0.724749272578754	-4.58274378011759	transcribed_processed_pseudogene	NA	0.179472391024205	4750	ENSMUSG00000082315
Gm44027	-0.613463987320391	-0.914344974429326	0.371124085947494	0.849363991758725	-4.90491473859083	TEC	NA	-0.867323330146711	3480	ENSMUSG00000107955
Ppp6c	-0.0365551647293671	-0.426379773234787	0.674257659635033	0.930287642269305	-6.81677483064335	protein_coding	67857	6.46189879728033	4444	ENSMUSG00000026753
Gm13511	-0.243191337688838	-0.524790860858179	0.605336046992883	0.9098499305671	-5.12531991111919	processed_pseudogene	NA	-2.29849155039687	363	ENSMUSG00000083157
Gm13453	0.653707615404092	1.18687500444979	0.248796666659091	0.778365099286232	-4.70999354981527	processed_pseudogene	NA	-1.44459650052244	357	ENSMUSG00000083240
Gm13456	0.0577849340505176	0.356500931560513	0.725094262808012	0.944512040355053	-6.2001060279044	processed_pseudogene	NA	4.02346795724363	1365	ENSMUSG00000082536
Lrp1b	0.418113066090278	3.66191619476759	0.0014919523907452	0.0631725552947745	-1.81494505106987	protein_coding	94217	7.70759460401386	23774	ENSMUSG00000049252
Gm27348	-0.341649124497608	-0.735437524635421	0.470371807258581	0.870764361983023	-5.02689822048116	misc_RNA	NA	-2.29849155039687	170	ENSMUSG00000098953
Gm13462	0.703956762376223	1.27012422873413	0.218212758725768	0.75150743158694	-4.6455270695691	processed_pseudogene	NA	-1.90225092521658	961	ENSMUSG00000082930
[truncated: 19,188 more rows]
