# Supplementary material for: TrkB Signaling Influences Gene Expression in Cortistatin-Expressing Interneurons
Source: eNeuro. 2020 Feb 6;7(1):ENEURO.0310-19.2019. doi: 10.1523/ENEURO.0310-19.2019 (PMC7031852; doi:10.1523/ENEURO.0310-19.2019)
Supplement: Figure 3-2 — Gene ontology analysis of differentially expressed genes between CortCre IP vs CortCre;TrkBflox/flox IP. Columns represent Direction (+1 is upregulated in experimental compared with control, −1 is downregulated in experimental compared with control), Cluster (label for set of differentially expressed genes), ONTOLOGY (gene ontology type: CC, cell compartment; BP, biological process, MF, molecular function), ID (gene ontology ID), Description (gene ontology set description), GeneRatio (fraction of differentially expressed genes were in the GO set), BgRatio (fraction of differentially expressed genes that were not in the GO set), Pvalue (p value resulting from hypergeometric test), p.adjust [Benjamini–Hochberg-adjusted p value (FDR)], qvalue (Storey-adjusted p value), geneID (gene symbols corresponding to the differentially expressed genes in the GO set [i.e., from GeneRatio above]), and Count [number of differentially expressed genes in the GO set (numerator of GeneRatio, to avoid forced Excel conversion to dates from some fraction)]. Download Figure 3-2, CSV file. [file sup_enu-eN-NWR-0310-19-s07.csv]

Direction	ONTOLOGY	ID	Description	GeneRatio	BgRatio	pvalue	p.adjust	qvalue	geneID	Count
-1	CC	GO:0099699	integral component of synaptic membrane	28/264	204/13592	3.03239572481048e-16	5.79863483870899e-14	4.32207342708763e-14	Ntrk3/Erbb4/Pcdh8/Slc6a1/Gria4/Gria1/Shisa7/Gabbr2/Kcnc1/Cacng2/Lrrtm2/Oprd1/Slitrk2/Clstn3/Syt11/Adgrb1/Dcc/Grin2b/Gpm6a/Atp1a3/Efnb3/Cacng8/Pcdh17/Slitrk1/Ptprd/Clstn1/Neto1/Gria3	28
-1	CC	GO:0099240	intrinsic component of synaptic membrane	29/264	222/13592	3.35181204549653e-16	5.79863483870899e-14	4.32207342708763e-14	Ntrk3/Erbb4/Pcdh8/Slc6a1/Gria4/Gria1/Shisa7/Gabbr2/Kcnc1/Cacng2/Lrrtm2/Oprd1/Slitrk2/Clstn3/Syt11/Adgrb1/Dcc/Grin2b/Gpm6a/Atp1a3/Efnb3/Cacng8/Pcdh17/Slitrk1/Dlg2/Ptprd/Clstn1/Neto1/Gria3	29
-1	CC	GO:0098936	intrinsic component of postsynaptic membrane	25/264	164/13592	1.0395022579291e-15	1.19889260414489e-13	8.93607204184661e-14	Ntrk3/Erbb4/Pcdh8/Slc6a1/Gria4/Gria1/Shisa7/Gabbr2/Kcnc1/Cacng2/Lrrtm2/Oprd1/Slitrk2/Clstn3/Adgrb1/Dcc/Grin2b/Efnb3/Cacng8/Pcdh17/Slitrk1/Dlg2/Clstn1/Neto1/Gria3	25
-1	CC	GO:0098978	glutamatergic synapse	41/264	488/13592	1.53267703381339e-15	1.32576563424859e-13	9.8817335074811e-14	Calb1/Ntrk3/Erbb4/Pcdh8/Gria4/Gria1/Ntrk2/Shisa7/Gabbr2/Gucy1a1/Syt1/Tnr/Myo5b/Cacng2/Lrrtm2/Adgra1/Ppp1cc/Slitrk2/Clstn3/Adgrb1/Grin2b/Akap5/Nos1ap/Gpm6a/Plcxd3/Efnb3/Ap2b1/Cacng8/Pcdh17/Bcr/Slitrk1/Dlg2/Sparcl1/Pak3/Dlgap1/Ptprd/Clstn1/Neto1/Sv2a/Gria3/Il1rapl2	41
-1	CC	GO:0099055	integral component of postsynaptic membrane	24/264	155/13592	2.77278855619446e-15	1.91876968088657e-13	1.43017515003714e-13	Ntrk3/Erbb4/Pcdh8/Slc6a1/Gria4/Gria1/Shisa7/Gabbr2/Kcnc1/Cacng2/Lrrtm2/Oprd1/Slitrk2/Clstn3/Adgrb1/Dcc/Grin2b/Efnb3/Cacng8/Pcdh17/Slitrk1/Clstn1/Neto1/Gria3	24
-1	CC	GO:0097060	synaptic membrane	38/264	465/13592	4.52858422138075e-14	2.6114835676629e-12	1.94649672673383e-12	Ntrk3/Erbb4/Pcdh8/Slc6a1/Gria4/Gria1/Ntrk2/Shisa7/Gabbr2/Kcnc1/Syt1/Cacng2/Kcnc2/Lrrtm2/Oprd1/Dlgap2/L1cam/Slitrk2/Clstn3/Syt11/Adgrb1/Dcc/Grin2b/Akap5/Gpm6a/Atp1a3/Efnb3/Cacng8/Pcdh17/Bcr/Slitrk1/Dlg2/Dlgap1/Ptprd/Clstn1/Neto1/Cntnap2/Gria3	38
-1	BP	GO:0050804	modulation of chemical synaptic transmission	39/259	452/13355	3.09502585736898e-15	5.31568951920734e-12	4.53141320642098e-12	Calb1/Tac1/Rasgrf2/Erbb4/Pcdh8/Slc6a1/Gria4/Gria1/Rab3b/Ntrk2/Shisa7/Gucy1a1/Syt1/Tnr/Myo5b/Cacng2/Abat/Lrrtm2/Hap1/Dlgap2/L1cam/Clstn3/Vgf/Adgrb1/Dcc/Grin2b/Crhr2/Efnb3/Cacng8/Pcdh17/Bcr/Tubb2b/Ptprd/Baiap3/App/Clstn1/Neto1/Htr2c/Mef2c	39
-1	BP	GO:0099177	regulation of trans-synaptic signaling	39/259	453/13355	3.33063253083167e-15	5.31568951920734e-12	4.53141320642098e-12	Calb1/Tac1/Rasgrf2/Erbb4/Pcdh8/Slc6a1/Gria4/Gria1/Rab3b/Ntrk2/Shisa7/Gucy1a1/Syt1/Tnr/Myo5b/Cacng2/Abat/Lrrtm2/Hap1/Dlgap2/L1cam/Clstn3/Vgf/Adgrb1/Dcc/Grin2b/Crhr2/Efnb3/Cacng8/Pcdh17/Bcr/Tubb2b/Ptprd/Baiap3/App/Clstn1/Neto1/Htr2c/Mef2c	39
-1	BP	GO:0050806	positive regulation of synaptic transmission	24/259	173/13355	3.31993488233597e-14	3.53241071480548e-11	3.01123918275035e-11	Calb1/Tac1/Rasgrf2/Erbb4/Gria4/Gria1/Rab3b/Ntrk2/Shisa7/Syt1/Tnr/Cacng2/Abat/Lrrtm2/Hap1/Clstn3/Grin2b/Crhr2/Cacng8/Baiap3/App/Clstn1/Neto1/Htr2c	24
-1	CC	GO:0099146	intrinsic component of postsynaptic density membrane	16/264	75/13592	7.99999388321776e-13	3.95428269084764e-11	2.94736616750128e-11	Erbb4/Gria4/Gria1/Cacng2/Lrrtm2/Oprd1/Clstn3/Dcc/Grin2b/Efnb3/Cacng8/Slitrk1/Dlg2/Clstn1/Neto1/Gria3	16
-1	CC	GO:0099061	integral component of postsynaptic density membrane	15/264	69/13592	3.15473295546e-12	1.26466178002036e-10	9.42628950730112e-11	Erbb4/Gria4/Gria1/Cacng2/Lrrtm2/Oprd1/Clstn3/Dcc/Grin2b/Efnb3/Cacng8/Slitrk1/Clstn1/Neto1/Gria3	15
-1	CC	GO:0045211	postsynaptic membrane	30/264	338/13592	3.28958266479284e-12	1.26466178002036e-10	9.42628950730112e-11	Ntrk3/Erbb4/Pcdh8/Slc6a1/Gria4/Gria1/Ntrk2/Shisa7/Gabbr2/Kcnc1/Cacng2/Kcnc2/Lrrtm2/Oprd1/Dlgap2/Slitrk2/Clstn3/Adgrb1/Dcc/Grin2b/Efnb3/Cacng8/Pcdh17/Bcr/Slitrk1/Dlg2/Dlgap1/Clstn1/Neto1/Gria3	30
-1	CC	GO:0098948	intrinsic component of postsynaptic specialization membrane	17/264	101/13592	8.86026998165692e-12	3.0656534136533e-10	2.28501699526942e-10	Erbb4/Gria4/Gria1/Shisa7/Cacng2/Lrrtm2/Oprd1/Clstn3/Dcc/Grin2b/Efnb3/Cacng8/Slitrk1/Dlg2/Clstn1/Neto1/Gria3	17
-1	CC	GO:0098839	postsynaptic density membrane	16/264	93/13592	2.60747641829222e-11	8.20169855208279e-10	6.11322222470424e-10	Erbb4/Gria4/Gria1/Cacng2/Lrrtm2/Oprd1/Clstn3/Dcc/Grin2b/Efnb3/Cacng8/Slitrk1/Dlg2/Clstn1/Neto1/Gria3	16
-1	CC	GO:0099060	integral component of postsynaptic specialization membrane	16/264	95/13592	3.64990968950157e-11	1.05239062713962e-09	7.84410415726215e-10	Erbb4/Gria4/Gria1/Shisa7/Cacng2/Lrrtm2/Oprd1/Clstn3/Dcc/Grin2b/Efnb3/Cacng8/Slitrk1/Clstn1/Neto1/Gria3	16
-1	CC	GO:0098984	neuron to neuron synapse	31/264	403/13592	5.66516205253746e-11	1.50780466936766e-09	1.12385805900541e-09	Calb1/Erbb4/Gria4/Gria1/Ntrk2/Shisa7/Syt1/Tnr/Cacng2/Lrrtm2/Oprd1/Adgra1/Clstn3/Syt11/Adgrb1/Dcc/Grin2b/Akap5/Camk2g/Efnb3/Cacng8/Bcr/Slitrk1/Dlg2/Pak3/Map4/Dlgap1/Ptprd/Clstn1/Neto1/Gria3	31
-1	CC	GO:0099634	postsynaptic specialization membrane	17/264	124/13592	2.56674015423184e-10	6.34351495260155e-09	4.72820554726918e-09	Erbb4/Gria4/Gria1/Shisa7/Cacng2/Lrrtm2/Oprd1/Clstn3/Dcc/Grin2b/Efnb3/Cacng8/Slitrk1/Dlg2/Clstn1/Neto1/Gria3	17
-1	BP	GO:0050808	synapse organization	31/259	396/13355	3.41910760732393e-11	2.7284478706445e-08	2.32589293814009e-08	Ntrk3/Erbb4/Pcdh8/Ntrk2/Shisa7/Elfn1/Tnr/Myo5b/Cacng2/Kirrel3/Lrrtm2/L1cam/Slc9a6/Slitrk2/Clstn3/Adgrb1/Adgrb3/Etv5/Grin2b/Gpm6a/Pcdh17/Slitrk1/Sparcl1/Pak3/Ptprd/App/Pcdhgc4/Sez6l2/Clstn1/Il1rapl2/Mef2c	31
-1	CC	GO:0098982	GABA-ergic synapse	14/264	96/13592	4.45719577704729e-09	1.02812649257224e-07	7.66324887983569e-08	Calb1/Erbb4/Slc6a1/Gabbr2/Gucy1a1/Lrrtm2/Hap1/Slitrk2/Clstn3/Pcdh17/Slitrk1/Baiap3/Clstn1/Sv2a	14
-1	CC	GO:0014069	postsynaptic density	27/264	377/13592	5.06569976686609e-09	1.09545757458479e-07	8.16510817685653e-08	Erbb4/Gria4/Gria1/Ntrk2/Shisa7/Cacng2/Lrrtm2/Oprd1/Adgra1/Clstn3/Syt11/Adgrb1/Dcc/Grin2b/Akap5/Camk2g/Efnb3/Cacng8/Bcr/Slitrk1/Dlg2/Pak3/Map4/Dlgap1/Clstn1/Neto1/Gria3	27
-1	CC	GO:0032279	asymmetric synapse	27/264	380/13592	6.00411974601125e-09	1.22201496007052e-07	9.10841695215329e-08	Erbb4/Gria4/Gria1/Ntrk2/Shisa7/Cacng2/Lrrtm2/Oprd1/Adgra1/Clstn3/Syt11/Adgrb1/Dcc/Grin2b/Akap5/Camk2g/Efnb3/Cacng8/Bcr/Slitrk1/Dlg2/Pak3/Map4/Dlgap1/Clstn1/Neto1/Gria3	27
-1	CC	GO:0044306	neuron projection terminus	18/264	173/13592	7.09069054529412e-09	1.36298829370654e-07	1.01591765122635e-07	Calb1/Gria4/Ntrk2/Kcnc1/Syt1/Kcnc2/Oprd1/Hap1/L1cam/Slc9a6/Syt11/Grin2b/Crhr2/Atp1a3/Dpysl2/Synj2/Gria3/Kcnk2	18
-1	CC	GO:0043679	axon terminus	17/264	154/13592	7.65505182782767e-09	1.39402522759388e-07	1.03905135613173e-07	Calb1/Gria4/Ntrk2/Kcnc1/Kcnc2/Oprd1/Hap1/L1cam/Slc9a6/Syt11/Grin2b/Crhr2/Atp1a3/Dpysl2/Synj2/Gria3/Kcnk2	17
-1	CC	GO:0099056	integral component of presynaptic membrane	14/264	105/13592	1.46242126853008e-08	2.52998879455704e-07	1.88575374099932e-07	Erbb4/Slc6a1/Gria1/Gabbr2/Kcnc1/Oprd1/Syt11/Grin2b/Gpm6a/Atp1a3/Efnb3/Pcdh17/Ptprd/Gria3	14
-1	CC	GO:0034703	cation channel complex	18/264	184/13592	1.88039936688501e-08	3.09818181401054e-07	2.3092623803851e-07	Trpc6/Gria4/Gria1/Shisa7/Kcnc1/Vwc2/Cacng2/Kcnc2/Grin2b/Nos1ap/Cacng8/Dlg2/Scn3b/Kcnmb2/Dpp6/Cntnap2/Gria3/Kcnk2	18
-1	BP	GO:0098742	cell-cell adhesion via plasma-membrane adhesion molecules	19/259	166/13355	5.08556468464765e-10	3.24662449467906e-07	2.76761783364509e-07	Dchs1/Lgals1/Robo1/Pcdh8/Pcdh1/Kirrel3/Pcdh19/L1cam/Ptprt/Slitrk2/Clstn3/Tgfbr2/Pcdh17/Unc5d/Slitrk1/Sparcl1/Ptprd/Clstn1/Cldn1	19
-1	CC	GO:0099572	postsynaptic specialization	27/264	407/13592	2.56320370100066e-08	4.03122036611923e-07	3.00471247246489e-07	Erbb4/Gria4/Gria1/Ntrk2/Shisa7/Cacng2/Lrrtm2/Oprd1/Adgra1/Clstn3/Syt11/Adgrb1/Dcc/Grin2b/Akap5/Camk2g/Efnb3/Cacng8/Bcr/Slitrk1/Dlg2/Pak3/Map4/Dlgap1/Clstn1/Neto1/Gria3	27
-1	MF	GO:0004888	transmembrane signaling receptor activity	32/259	478/13270	1.03429893656148e-09	5.07840777851686e-07	4.40937967691999e-07	Gpr83/Ntrk3/Erbb4/Robo1/Gria4/Gria1/Ntrk2/Gabbr2/Alk/Abca1/Plxna4/Gpr176/Oprd1/L1cam/Adgra1/Ptprt/Grpr/Adcyap1r1/Nmbr/Adgrb1/Adgrb3/Dcc/Grin2b/Crhr2/Agtr1a/Tgfbr2/Unc5d/Cxcr4/Adra1d/Gria3/Il1rapl2/Htr2c	32
-1	CC	GO:0098889	intrinsic component of presynaptic membrane	14/264	117/13592	5.95535119278455e-08	8.9589196204498e-07	6.67762490724126e-07	Erbb4/Slc6a1/Gria1/Gabbr2/Kcnc1/Oprd1/Syt11/Grin2b/Gpm6a/Atp1a3/Efnb3/Pcdh17/Ptprd/Gria3	14
-1	CC	GO:0042734	presynaptic membrane	17/264	181/13592	8.59931521596665e-08	1.23973461030186e-06	9.24049222768346e-07	Erbb4/Slc6a1/Gria1/Gabbr2/Kcnc1/Syt1/Kcnc2/Oprd1/L1cam/Syt11/Grin2b/Gpm6a/Atp1a3/Efnb3/Pcdh17/Ptprd/Gria3	17
-1	CC	GO:0033267	axon part	26/264	405/13592	9.09041026321002e-08	1.25811278042827e-06	9.37747585046929e-07	Calb1/Robo1/Gria4/Gria1/Ntrk2/Kcnc1/Fez1/Kcnc2/Oprd1/Hap1/L1cam/Slc9a6/Syt11/Dcc/Grin2b/Crhr2/Gpm6a/Atp1a3/Dlg2/Dpysl2/App/Cxcr4/Synj2/Cntnap2/Gria3/Kcnk2	26
-1	CC	GO:0060076	excitatory synapse	11/264	73/13592	1.47886265660433e-07	1.96802491994269e-06	1.46688806019458e-06	Gria1/Ntrk2/Shisa7/Elfn1/Syt1/Lrrtm2/Syt11/Grin2b/Akap5/Neto1/Gria3	11
-1	CC	GO:1902495	transmembrane transporter complex	19/264	246/13592	3.30585343488025e-07	4.11486847348765e-06	3.06706046852593e-06	Trpc6/Gria4/Gria1/Shisa7/Kcnc1/Vwc2/Cacng2/Kcnc2/Grin2b/Nos1ap/Atp1a3/Cacng8/Dlg2/Scn3b/Kcnmb2/Dpp6/Cntnap2/Gria3/Kcnk2	19
-1	CC	GO:0032589	neuron projection membrane	10/264	63/13592	3.32995136582816e-07	4.11486847348765e-06	3.06706046852593e-06	Robo1/Gria1/Shisa7/Kcnc1/Kcnc2/Oprd1/Akap5/Cacng8/Cntnap2/Ripor2	10
-1	BP	GO:0007416	synapse assembly	17/259	156/13355	9.04890697537762e-09	4.18375808591902e-06	3.56648682630942e-06	Ntrk3/Erbb4/Ntrk2/Kirrel3/Lrrtm2/Slitrk2/Clstn3/Adgrb1/Adgrb3/Gpm6a/Pcdh17/Slitrk1/Ptprd/App/Clstn1/Il1rapl2/Mef2c	17
-1	BP	GO:0050807	regulation of synapse organization	21/259	241/13355	9.17490808315575e-09	4.18375808591902e-06	3.56648682630942e-06	Ntrk3/Pcdh8/Ntrk2/Shisa7/Myo5b/Lrrtm2/Slitrk2/Clstn3/Adgrb1/Adgrb3/Etv5/Grin2b/Gpm6a/Slitrk1/Sparcl1/Pak3/Ptprd/App/Clstn1/Il1rapl2/Mef2c	21
-1	CC	GO:0150034	distal axon	22/264	328/13592	4.44292894821864e-07	5.30087384856431e-06	3.95106204106558e-06	Calb1/Gria4/Ntrk2/Kcnc1/Fez1/Kcnc2/Oprd1/Hap1/L1cam/Slc9a6/Syt11/Dcc/Grin2b/Crhr2/Gpm6a/Atp1a3/Dpysl2/App/Cxcr4/Synj2/Gria3/Kcnk2	22
-1	BP	GO:0050803	regulation of synapse structure or activity	21/259	247/13355	1.41760896744933e-08	5.65625978012282e-06	4.82173576428489e-06	Ntrk3/Pcdh8/Ntrk2/Shisa7/Myo5b/Lrrtm2/Slitrk2/Clstn3/Adgrb1/Adgrb3/Etv5/Grin2b/Gpm6a/Slitrk1/Sparcl1/Pak3/Ptprd/App/Clstn1/Il1rapl2/Mef2c	21
-1	CC	GO:1990351	transporter complex	19/264	253/13592	5.09117232339976e-07	5.87181874632105e-06	4.37662182186997e-06	Trpc6/Gria4/Gria1/Shisa7/Kcnc1/Vwc2/Cacng2/Kcnc2/Grin2b/Nos1ap/Atp1a3/Cacng8/Dlg2/Scn3b/Kcnmb2/Dpp6/Cntnap2/Gria3/Kcnk2	19
-1	CC	GO:0044309	neuron spine	16/264	185/13592	6.40889758259502e-07	7.15315665670283e-06	5.33168050164951e-06	Calb1/Gria4/Gria1/Ntrk2/Shisa7/Myo5b/Oprd1/Dlgap2/Slc9a6/Ppp1cc/Syt11/Grin2b/Akap5/Atp1a3/Clstn1/Gria3	16
-1	CC	GO:0008328	ionotropic glutamate receptor complex	9/264	54/13592	8.50604672639576e-07	9.11307508240918e-06	6.79252630115683e-06	Gria4/Gria1/Shisa7/Vwc2/Cacng2/Grin2b/Cacng8/Dlg2/Gria3	9
-1	CC	GO:0034702	ion channel complex	18/264	237/13592	8.69166120576598e-07	9.11307508240918e-06	6.79252630115683e-06	Trpc6/Gria4/Gria1/Shisa7/Kcnc1/Vwc2/Cacng2/Kcnc2/Grin2b/Nos1ap/Cacng8/Dlg2/Scn3b/Kcnmb2/Dpp6/Cntnap2/Gria3/Kcnk2	18
-1	CC	GO:0098878	neurotransmitter receptor complex	9/264	55/13592	9.99934949534194e-07	1.01758086040833e-05	7.58464590203955e-06	Gria4/Gria1/Shisa7/Vwc2/Cacng2/Grin2b/Cacng8/Dlg2/Gria3	9
-1	CC	GO:0032281	AMPA glutamate receptor complex	7/264	30/13592	1.33804829389755e-06	1.32275631339587e-05	9.8593032181925e-06	Gria4/Gria1/Shisa7/Vwc2/Cacng2/Cacng8/Gria3	7
-1	CC	GO:0098685	Schaffer collateral - CA1 synapse	12/264	110/13592	1.45954546939964e-06	1.40278536781187e-05	1.04558081872196e-05	Pcdh8/Tnr/Myo5b/Cacng2/Lrrtm2/L1cam/Syt11/Dcc/Cacng8/Bcr/Tubb2b/Ptprd	12
-1	CC	GO:0043235	receptor complex	20/264	301/13592	1.74676538760406e-06	1.63346168678649e-05	1.21751783773256e-05	Ntrk3/Erbb4/Gria4/Gria1/Ntrk2/Shisa7/Gabbr2/Alk/Vwc2/Cacng2/Plxna4/Adcyap1r1/Grin2b/Tgfbr2/Cacng8/Dlg2/App/Gfra1/Lrp1/Gria3	20
-1	CC	GO:0098686	hippocampal mossy fiber to CA3 synapse	8/264	45/13592	2.10770349964913e-06	1.91911950231211e-05	1.43043589311368e-05	Calb1/Syt1/Tnr/Cacng2/Lrrtm2/Grin2b/Efnb3/Ptprd	8
-1	CC	GO:0043197	dendritic spine	15/264	182/13592	2.64409499683487e-06	2.34578684334581e-05	1.7484568804981e-05	Calb1/Gria4/Gria1/Ntrk2/Shisa7/Myo5b/Oprd1/Dlgap2/Ppp1cc/Syt11/Grin2b/Akap5/Atp1a3/Clstn1/Gria3	15
-1	BP	GO:0051963	regulation of synapse assembly	13/259	108/13355	1.6263981669873e-07	5.68011140522847e-05	4.84206832295067e-05	Ntrk3/Ntrk2/Lrrtm2/Slitrk2/Clstn3/Adgrb1/Adgrb3/Slitrk1/Ptprd/App/Clstn1/Il1rapl2/Mef2c	13
-1	BP	GO:0051952	regulation of amine transport	12/259	91/13355	1.77948352294125e-07	5.68011140522847e-05	4.84206832295067e-05	Slc6a1/Rab3b/Syt1/Cartpt/Abat/Ptgs1/Syt11/Grin2b/Crhr2/Dpysl2/Sv2a/Htr2c	12
-1	BP	GO:0043270	positive regulation of ion transport	19/259	239/13355	2.0467026485751e-07	5.93915895841067e-05	5.06289602542263e-05	Trpc6/Slc6a1/Rab3b/Kcnc1/Cacng2/Kcnc2/Abat/Hap1/Adcyap1r1/Grin2b/Akap5/Crhr2/Cacng8/Creb3/Dpysl2/Scn3b/Cxcr4/Dpp6/Htr2c	19
-1	BP	GO:0015837	amine transport	12/259	94/13355	2.55816871448498e-07	6.80472878053005e-05	5.80075976047691e-05	Slc6a1/Rab3b/Syt1/Cartpt/Abat/Ptgs1/Syt11/Grin2b/Crhr2/Dpysl2/Sv2a/Htr2c	12
1	BP	GO:0010976	positive regulation of neuron projection development	18/153	322/13355	2.88825625486793e-08	6.95203280546712e-05	6.36328456993535e-05	Rgs2/Cnr1/Bdnf/Reln/Mapk6/Eif4g2/Ndnf/Serpine2/Rit2/Ache/Adcyap1/Nrg1/Rims1/Sema7a/Map6/Dscam/Stmn2/Ptn	18
-1	BP	GO:0007611	learning or memory	19/259	246/13355	3.20587221020733e-07	7.87164930383216e-05	6.71026693391575e-05	Calb1/Tac1/Slc6a1/Gria1/Ntrk2/Shisa7/Tnr/Ptgs1/Grpr/Adgrb3/Grin2b/Atp1a3/Shc3/Jun/Lamb1/App/Neto1/Cntnap2/Mef2c	19
-1	BP	GO:0050890	cognition	20/259	274/13355	3.86613443734607e-07	8.81478651714904e-05	7.5142537748418e-05	Calb1/Tac1/Slc6a1/Gria1/Ntrk2/Shisa7/Tnr/Chl1/Ptgs1/Grpr/Adgrb3/Grin2b/Atp1a3/Shc3/Jun/Lamb1/App/Neto1/Cntnap2/Mef2c	20
-1	CC	GO:0032590	dendrite membrane	7/264	43/13592	1.70714367696795e-05	0.000147667928057728	0.000110065842330829	Gria1/Shisa7/Kcnc1/Kcnc2/Oprd1/Akap5/Cacng8	7
1	BP	GO:0045666	positive regulation of neuron differentiation	19/153	395/13355	1.26237544585085e-07	0.00015192688490815	0.000139060621482412	Rgs2/Cnr1/Bdnf/Reln/Mapk6/Eif4g2/Ndnf/Serpine2/Rit2/Ache/Adcyap1/Nrg1/Rims1/Sema7a/Map6/Vwc2l/Dscam/Stmn2/Ptn	19
-1	BP	GO:0030534	adult behavior	14/259	145/13355	8.50258940550645e-07	0.000180935102549177	0.000154239955180591	Alk/Cartpt/Chl1/Abat/Oprd1/Oxr1/Atp1a3/Efnb3/Pcdh17/Slitrk1/App/Sez6l2/Cntnap2/Htr2c	14
-1	CC	GO:0034705	potassium channel complex	9/264	80/13592	2.38908664252735e-05	0.000201615604466942	0.000150276309992092	Gria4/Kcnc1/Kcnc2/Nos1ap/Dlg2/Kcnmb2/Dpp6/Cntnap2/Kcnk2	9
-1	BP	GO:0051965	positive regulation of synapse assembly	10/259	71/13355	1.03261896122591e-06	0.000206007482764568	0.000175613158866379	Ntrk3/Ntrk2/Lrrtm2/Slitrk2/Clstn3/Adgrb1/Adgrb3/Slitrk1/Ptprd/Clstn1	10
-1	BP	GO:0099054	presynapse assembly	8/259	44/13355	1.73956582580436e-06	0.000326629065645147	0.000278438245182926	Ntrk3/Slitrk2/Clstn3/Pcdh17/Slitrk1/Ptprd/App/Il1rapl2	8
-1	BP	GO:0007409	axonogenesis	23/259	390/13355	2.17215390441262e-06	0.000385195292382505	0.000328363616544247	Ntrk3/Robo1/Ntrk2/Tnr/Myo5b/Zeb2/Matn2/Plxna4/Chl1/Slit1/L1cam/Slc9a6/Slitrk2/Dcc/Efnb3/Unc5d/Slitrk1/Dpysl2/Tubb2b/Pak3/App/Cyfip2/Cxcr4	23
-1	BP	GO:0061564	axon development	24/259	424/13355	2.65050615030263e-06	0.000429821856743755	0.000366405981955747	Ntrk3/Robo1/Ntrk2/Tnr/Myo5b/Zeb2/Matn2/Plxna4/Chl1/Slit1/L1cam/Slc9a6/Slitrk2/Dcc/Efnb3/Unc5d/Slitrk1/Dpysl2/Tubb2b/Jun/Pak3/App/Cyfip2/Cxcr4	24
-1	BP	GO:0045666	positive regulation of neuron differentiation	23/259	395/13355	2.69311940315636e-06	0.000429821856743755	0.000366405981955747	Ntrk3/Trpc6/Robo1/Ntrk2/Syt1/Vwc2/Myo5b/Zeb2/Plxna4/Fez1/Hap1/L1cam/Etv5/Dcc/Akap5/Tmem106b/Slitrk1/Tcf4/Tubb2b/Pak3/Ptprd/Cxcr4/Mef2c	23
-1	CC	GO:0008076	voltage-gated potassium channel complex	8/264	69/13592	5.4683979091595e-05	0.000440015273620741	0.000327970009239676	Kcnc1/Kcnc2/Nos1ap/Dlg2/Kcnmb2/Dpp6/Cntnap2/Kcnk2	8
-1	CC	GO:0043195	terminal bouton	8/264	69/13592	5.4683979091595e-05	0.000440015273620741	0.000327970009239676	Gria4/Ntrk2/Kcnc2/L1cam/Syt11/Grin2b/Dpysl2/Gria3	8
-1	CC	GO:0098797	plasma membrane protein complex	21/264	415/13592	6.15530280818371e-05	0.000484030629916264	0.000360777317704547	Gria4/Gria1/Shisa7/Gabbr2/Kcnc1/Vwc2/Cacng2/Kcnc2/Gnal/Grin2b/Nos1ap/Atp1a3/Cacng8/Dlg2/Scn3b/Kcnmb2/Gfra1/Dpp6/Cntnap2/Gria3/Kcnk2	21
-1	CC	GO:0031256	leading edge membrane	11/264	135/13592	6.43751026149482e-05	0.000494973011217157	0.00036893333662368	Robo1/Gria1/Shisa7/Kcnc1/Kcnc2/Oprd1/Akap5/Cacng8/Synj2/Cntnap2/Ripor2	11
-1	BP	GO:0050769	positive regulation of neurogenesis	26/259	491/13355	3.40958943262647e-06	0.000518257593759223	0.000441793918964382	Ntrk3/Trpc6/Robo1/Ntrk2/Syt1/Vwc2/Myo5b/Zeb2/Plxna4/Fez1/Hap1/L1cam/Ppp1cc/Etv5/Dcc/Akap5/Tmem106b/Slitrk1/Tcf4/Tubb2b/Pak3/Ptprd/App/Cxcr4/Ace/Mef2c	26
1	BP	GO:0050769	positive regulation of neurogenesis	20/153	491/13355	8.21775356159586e-07	0.000589819810170286	0.000539869618300312	Rgs2/Cnr1/Bdnf/Reln/Mapk6/Eif4g2/Ndnf/Serpine2/Rit2/Ache/Adcyap1/Nrg1/Rims1/Sema7a/Map6/Vwc2l/Dscam/Zfp365/Stmn2/Ptn	20
1	BP	GO:0031346	positive regulation of cell projection organization	18/153	408/13355	9.80174175604962e-07	0.000589819810170286	0.000539869618300312	Rgs2/Cnr1/Bdnf/Reln/Mapk6/Eif4g2/Ndnf/Serpine2/Rit2/Ache/Adcyap1/Nrg1/Rims1/Sema7a/Map6/Dscam/Stmn2/Ptn	18
-1	BP	GO:0099172	presynapse organization	8/259	50/13355	4.76557979953218e-06	0.000654697082076011	0.000558103138493104	Ntrk3/Slitrk2/Clstn3/Pcdh17/Slitrk1/Ptprd/App/Il1rapl2	8
-1	BP	GO:0019932	second-messenger-mediated signaling	19/259	295/13355	4.88535468337509e-06	0.000654697082076011	0.000558103138493104	Ntrk2/Gucy1a1/Abca1/Kcnc2/Hap1/L1cam/Adcy2/Adcyap1r1/Adgrb1/Adgrb3/Gnal/Akap5/Crhr2/Agtr1a/Selenon/Cxcr4/Adra1d/Htr2c/Eif2ak3	19
-1	BP	GO:0015850	organic hydroxy compound transport	14/259	168/13355	4.92253445169933e-06	0.000654697082076011	0.000558103138493104	Tac1/Spp1/Rab3b/Abca1/Ttc39b/Syt1/Rbp4/Cartpt/Abat/Ptgs1/Syt11/Crhr2/Agtr1a/Lrp1	14
-1	BP	GO:0019226	transmission of nerve impulse	9/259	68/13355	6.13066815386394e-06	0.000782763709885348	0.000667274828536349	Ntrk3/Gria1/Ntrk2/Tnr/Cacng2/Cartpt/Cacng8/Kcnmb2/Dpp6	9
-1	BP	GO:0001764	neuron migration	13/259	154/13355	9.35794902293936e-06	0.00114886820312394	0.000979364300578877	Ntrk3/Erbb4/Ntrk2/Matn2/Kirrel3/Chl1/Dcc/Astn1/Gpm6a/Unc5d/Tubb2b/Cxcr4/Mef2c	13
-1	BP	GO:0010769	regulation of cell morphogenesis involved in differentiation	19/259	310/13355	9.9552620937452e-06	0.00117693320752721	0.00100328859697198	Ntrk3/Trpc6/Robo1/Ntrk2/Tnr/Myo5b/Zeb2/Plxna4/Slit1/L1cam/Cit/Adgrb3/Akap5/Efnb3/Slitrk1/Dpysl2/Tubb2b/Pak3/Ptprd	19
-1	BP	GO:0007411	axon guidance	14/259	182/13355	1.23944106999042e-05	0.00136834124531145	0.00116645631154535	Robo1/Matn2/Plxna4/Chl1/Slit1/L1cam/Dcc/Efnb3/Unc5d/Dpysl2/Tubb2b/App/Cyfip2/Cxcr4	14
-1	BP	GO:0007156	homophilic cell adhesion via plasma membrane adhesion molecules	10/259	93/13355	1.24316717149223e-05	0.00136834124531145	0.00116645631154535	Dchs1/Robo1/Pcdh8/Pcdh1/Kirrel3/Pcdh19/L1cam/Ptprt/Clstn3/Clstn1	10
-1	BP	GO:0097485	neuron projection guidance	14/259	183/13355	1.31920675805957e-05	0.00140363599057538	0.00119654367353824	Robo1/Matn2/Plxna4/Chl1/Slit1/L1cam/Dcc/Efnb3/Unc5d/Dpysl2/Tubb2b/App/Cyfip2/Cxcr4	14
-1	BP	GO:0051954	positive regulation of amine transport	7/259	42/13355	1.4371180492411e-05	0.00147130368236323	0.00125422768068492	Slc6a1/Rab3b/Cartpt/Abat/Grin2b/Dpysl2/Htr2c	7
-1	BP	GO:0060560	developmental growth involved in morphogenesis	16/259	236/13355	1.47499116026389e-05	0.00147130368236323	0.00125422768068492	Ntrk3/Robo1/Syt1/Tnr/Myo5b/Zeb2/Plxna4/Slit1/L1cam/Slc9a6/Spry2/Tgfbr2/Dpysl2/App/Cyfip2/Cxcr4	16
-1	BP	GO:0051047	positive regulation of secretion	20/259	349/13355	1.55695204259714e-05	0.00150599724847578	0.00128380256143975	Tac1/Spp1/Slc6a1/Rab27b/Lpl/Syt1/Myo5b/Rbp4/Tgfb3/Cartpt/Abat/C1qtnf4/Grin2b/Crhr2/Agtr1a/Nnat/Dpysl2/Baiap3/Mapk3/Htr2c	20
-1	BP	GO:0050770	regulation of axonogenesis	14/259	190/13355	2.01640781401931e-05	0.00189305110069107	0.00161375052608047	Ntrk3/Robo1/Ntrk2/Tnr/Myo5b/Zeb2/Plxna4/Slit1/L1cam/Efnb3/Slitrk1/Dpysl2/Tubb2b/Pak3	14
-1	BP	GO:0048167	regulation of synaptic plasticity	14/259	193/13355	2.40326161437276e-05	0.00215118316891185	0.00183379781415286	Calb1/Rasgrf2/Gria1/Ntrk2/Shisa7/Tnr/Lrrtm2/Vgf/Adgrb1/Grin2b/Crhr2/App/Neto1/Mef2c	14
-1	BP	GO:1905606	regulation of presynapse assembly	6/259	31/13355	2.45994385820991e-05	0.00215118316891185	0.00183379781415286	Ntrk3/Slitrk2/Clstn3/Slitrk1/App/Il1rapl2	6
-1	BP	GO:1903532	positive regulation of secretion by cell	19/259	331/13355	2.49353938752313e-05	0.00215118316891185	0.00183379781415286	Tac1/Spp1/Rab27b/Lpl/Syt1/Myo5b/Rbp4/Tgfb3/Cartpt/Abat/C1qtnf4/Grin2b/Crhr2/Agtr1a/Nnat/Dpysl2/Baiap3/Mapk3/Htr2c	19
-1	BP	GO:0014052	regulation of gamma-aminobutyric acid secretion	4/259	10/13355	2.6476952840606e-05	0.00222406403861091	0.0018959258474506	Slc6a1/Abat/Sv2a/Htr2c	4
-1	BP	GO:0007215	glutamate receptor signaling pathway	9/259	82/13355	2.87898108882186e-05	0.00235633529115881	0.00200868181230891	Rasgrf2/Shisa7/Cacng2/Grin2b/Atp1a3/Cacng8/App/Neto1/Mef2c	9
-1	CC	GO:0098802	plasma membrane receptor complex	10/264	139/13592	0.000381430230956723	0.00286901869371796	0.00213845323991755	Gria4/Gria1/Shisa7/Gabbr2/Vwc2/Cacng2/Grin2b/Cacng8/Dlg2/Gria3	10
-1	BP	GO:0007626	locomotory behavior	14/259	201/13355	3.7714443510518e-05	0.00299258164752598	0.00255105644336323	Calb1/Alk/Tnr/Chl1/Abat/Oprd1/Oxr1/Etv5/Astn1/Atp1a3/Efnb3/App/Sez6l2/Htr2c	14
-1	BP	GO:0022604	regulation of cell morphogenesis	23/259	466/13355	3.9015166352907e-05	0.00299258164752598	0.00255105644336323	Ntrk3/Trpc6/Robo1/Ntrk2/Syt1/Tnr/Myo5b/Zeb2/Plxna4/Slit1/L1cam/Cit/Adgrb3/Akap5/Efnb3/Arhgap15/Slitrk1/Dpysl2/Tubb2b/Pak3/Rhob/Ptprd/Cxcr4	23
-1	BP	GO:0016049	cell growth	22/259	435/13355	4.01272687426684e-05	0.00299258164752598	0.00255105644336323	Igfbp4/Ntrk3/Syt1/Tnr/Myo5b/Zeb2/Smarca2/Plxna4/Tgfb3/Slit1/L1cam/Slc9a6/Clstn3/Tgfbr2/Frzb/Creb3/Dpysl2/Prmt2/App/Cyfip2/Cxcr4/Clstn1	22
-1	BP	GO:0007612	learning	12/259	152/13355	4.03135998883512e-05	0.00299258164752598	0.00255105644336323	Tac1/Slc6a1/Ntrk2/Tnr/Ptgs1/Adgrb3/Grin2b/Atp1a3/Jun/App/Neto1/Cntnap2	12
-1	BP	GO:0007631	feeding behavior	9/259	86/13355	4.22334737356565e-05	0.0029957610703159	0.00255376677442508	Ntrk2/Cartpt/Oprd1/Grin2b/Crhr2/Agtr1a/App/Ace/Htr2c	9
-1	BP	GO:0060291	long-term synaptic potentiation	9/259	86/13355	4.22334737356565e-05	0.0029957610703159	0.00255376677442508	Calb1/Rasgrf2/Ntrk2/Shisa7/Tnr/Lrrtm2/Grin2b/Crhr2/App	9
-1	BP	GO:0006816	calcium ion transport	18/259	315/13355	4.33687756181398e-05	0.00300941590811092	0.0025654069787847	Trpc6/Slc24a3/Ubash3b/Cacng2/Oprd1/Hap1/Adcyap1r1/Grin2b/Akap5/Crhr2/Camk2g/Nos1ap/Cacng8/Creb3/Selenon/Cxcr4/Ace/Htr2c	18
-1	BP	GO:0007169	transmembrane receptor protein tyrosine kinase signaling pathway	22/259	438/13355	4.44798436428347e-05	0.00302084384910486	0.0025751488424799	Spry4/Igfbp4/Ntrk3/Erbb4/Robo1/Ntrk2/Alk/Ubash3b/Hap1/Slc9a6/Ptprt/Ptpre/Spry2/Efnb3/Dok4/Bcr/Tcf4/App/Cyfip2/Gfra1/Lrp1/Eif2ak3	22
-1	BP	GO:0019233	sensory perception of pain	10/259	108/13355	4.61978707973909e-05	0.00302434758667315	0.00257813563894938	Tac1/Oprd1/Ptgs1/Grin2b/Crhr2/Dlg2/Cxcr4/Ace/Mapk3/Htr2c	10
-1	BP	GO:0031346	positive regulation of cell projection organization	21/259	408/13355	4.68413886855256e-05	0.00302434758667315	0.00257813563894938	Ntrk3/Robo1/Ntrk2/Syt1/Myo5b/Zeb2/Plxna4/Tgfb3/Fez1/Hap1/L1cam/Dcc/Akap5/Gpm6a/Tmem106b/Slitrk1/Tubb2b/Pak3/Ptprd/Cxcr4/Ripor2	21
-1	BP	GO:0048588	developmental cell growth	15/259	232/13355	4.73738657060331e-05	0.00302434758667315	0.00257813563894938	Ntrk3/Syt1/Tnr/Myo5b/Zeb2/Plxna4/Slit1/L1cam/Slc9a6/Tgfbr2/Dpysl2/Prmt2/App/Cyfip2/Cxcr4	15
-1	MF	GO:0035255	ionotropic glutamate receptor binding	7/259	41/13270	1.26861301158079e-05	0.00311444494343083	0.00270414878784326	Shisa7/Myo5b/Cacng2/Grin2b/Cacng8/Dlg2/Neto1	7
-1	BP	GO:0099174	regulation of presynapse organization	6/259	35/13355	5.08175584906325e-05	0.00318058130788429	0.00271131865218339	Ntrk3/Slitrk2/Clstn3/Slitrk1/App/Il1rapl2	6
-1	BP	GO:0051957	positive regulation of amino acid transport	5/259	22/13355	5.30448731502794e-05	0.00325613913645561	0.00277572868610268	Slc6a1/Abat/Grin2b/Dpysl2/Htr2c	5
1	BP	GO:0061564	axon development	17/153	424/13355	7.20365180830567e-06	0.00346783798051835	0.00317415647048079	Cnr1/Bdnf/Reln/Nr4a3/Adcy1/Eif4g2/Enah/Ache/Nrg1/Sema7a/Map6/Nrn1/Dscam/Ifrd1/Adarb1/Nrep/Nefh	17
-1	BP	GO:0010976	positive regulation of neuron projection development	18/259	322/13355	5.76988839890043e-05	0.00347499693760192	0.0029622962286311	Ntrk3/Robo1/Ntrk2/Syt1/Myo5b/Zeb2/Plxna4/Fez1/Hap1/L1cam/Dcc/Akap5/Tmem106b/Slitrk1/Tubb2b/Pak3/Ptprd/Cxcr4	18
-1	BP	GO:0035637	multicellular organismal signaling	10/259	112/13355	6.30948164611407e-05	0.00372960470636965	0.00317933919204774	Ntrk3/Gria1/Ntrk2/Tnr/Cacng2/Cartpt/Cacng8/Scn3b/Kcnmb2/Dpp6	10
-1	CC	GO:0005769	early endosome	13/264	228/13592	0.000522211103138654	0.0038017343051933	0.00283366262480182	Gria1/Ntrk2/Nsg2/Furin/Slc9a6/Laptm4b/Snx6/Rhob/App/Cxcr4/Cntnap2/Lrp1/Mapk3	13
-1	CC	GO:0043083	synaptic cleft	4/264	20/13592	0.000527408227310054	0.0038017343051933	0.00283366262480182	Adgrb3/Grin2b/Sparcl1/Gria3	4
-1	BP	GO:0051955	regulation of amino acid transport	6/259	37/13355	7.04585849712732e-05	0.00403890624662421	0.00344300641324481	Slc6a1/Abat/Grin2b/Dpysl2/Sv2a/Htr2c	6
-1	BP	GO:0030003	cellular cation homeostasis	22/259	452/13355	7.09166689720169e-05	0.00403890624662421	0.00344300641324481	Calb1/Tac1/Trpc6/Slc24a3/Ubash3b/Hap1/Slc9a6/Adcyap1r1/Grin2b/Akap5/Pvalb/Atp1a3/Agtr1a/Slc4a8/App/Selenon/Cxcr4/Clstn1/Sv2a/Atp13a3/Mapk3/Htr2c	22
-1	BP	GO:0050772	positive regulation of axonogenesis	9/259	92/13355	7.21233258325751e-05	0.00403890624662421	0.00344300641324481	Ntrk3/Robo1/Ntrk2/Myo5b/Zeb2/Plxna4/L1cam/Slitrk1/Tubb2b	9
-1	BP	GO:0099601	regulation of neurotransmitter receptor activity	7/259	54/13355	7.73855352430972e-05	0.00425887290510286	0.00363051921240302	Rasgrf2/Shisa7/Cacng2/Dlgap2/Cacng8/Neto1/Mef2c	7
-1	BP	GO:0010770	positive regulation of cell morphogenesis involved in differentiation	12/259	163/13355	7.96684977562864e-05	0.00431020075996723	0.00367427416057093	Ntrk3/Robo1/Ntrk2/Myo5b/Zeb2/Plxna4/L1cam/Akap5/Slitrk1/Tubb2b/Pak3/Ptprd	12
-1	BP	GO:0006874	cellular calcium ion homeostasis	18/259	331/13355	8.22022439743691e-05	0.00437315937943644	0.00372794387146919	Calb1/Tac1/Trpc6/Slc24a3/Ubash3b/Hap1/Adcyap1r1/Grin2b/Akap5/Pvalb/Agtr1a/App/Selenon/Cxcr4/Clstn1/Sv2a/Atp13a3/Htr2c	18
-1	BP	GO:0035249	synaptic transmission, glutamatergic	9/259	94/13355	8.5384419003128e-05	0.00446798467963909	0.00380877865613608	Gria4/Ntrk2/Syt1/Tnr/Cacng2/Clstn3/Cacng8/Shc3/Mef2c	9
-1	CC	GO:0030673	axolemma	4/264	21/13592	0.000641627740760593	0.00453067751639113	0.00337698810926628	Robo1/Kcnc1/Kcnc2/Cntnap2	4
-1	BP	GO:0006873	cellular ion homeostasis	22/259	460/13355	9.16541299441403e-05	0.00471870939970477	0.00402251147547713	Calb1/Tac1/Trpc6/Slc24a3/Ubash3b/Hap1/Slc9a6/Adcyap1r1/Grin2b/Akap5/Pvalb/Atp1a3/Agtr1a/Slc4a8/App/Selenon/Cxcr4/Clstn1/Sv2a/Atp13a3/Mapk3/Htr2c	22
-1	BP	GO:0051590	positive regulation of neurotransmitter transport	6/259	39/13355	9.57251569202061e-05	0.00485007461729044	0.00413449508168309	Slc6a1/Rab3b/Syt1/Crhr2/Baiap3/Htr2c	6
1	BP	GO:0001505	regulation of neurotransmitter levels	14/153	310/13355	1.2962375261351e-05	0.00520007287567865	0.00475969323193117	Rgs2/Syt6/Ddah1/Gad1/Adcy1/Cplx2/Ache/Rims1/Nrn1/Snap25/Cd47/Chrna6/Mapk9/Mctp2	14
-1	BP	GO:2001257	regulation of cation channel activity	11/259	143/13355	0.000106677029100835	0.00532051682640413	0.00453552829318516	Rasgrf2/Shisa7/Kcnc1/Cacng2/Kcnc2/Hap1/Nos1ap/Cacng8/Selenon/Neto1/Mef2c	11
1	CC	GO:0150034	distal axon	14/154	328/13592	2.16148204004544e-05	0.00570631258571996	0.00475526048809997	Cnr1/Pnoc/Nptx2/Bdnf/Kcnip3/Gad1/Cplx2/Anxa5/Pdyn/Nrsn1/Adcyap1/Dscam/Snap25/Stmn2	14
-1	BP	GO:0046717	acid secretion	8/259	77/13355	0.000118975245085839	0.00578876939236419	0.00493469492127075	Slc6a1/Ntrk2/Abat/Grin2b/Dpysl2/Ace/Sv2a/Htr2c	8
-1	BP	GO:0055074	calcium ion homeostasis	18/259	341/13355	0.000119828120013393	0.00578876939236419	0.00493469492127075	Calb1/Tac1/Trpc6/Slc24a3/Ubash3b/Hap1/Adcyap1r1/Grin2b/Akap5/Pvalb/Agtr1a/App/Selenon/Cxcr4/Clstn1/Sv2a/Atp13a3/Htr2c	18
-1	BP	GO:0032409	regulation of transporter activity	14/259	224/13355	0.000121506124463785	0.00578876939236419	0.00493469492127075	Rasgrf2/Trpc6/Shisa7/Kcnc1/Cacng2/Kcnc2/Hap1/Syngr3/Nos1ap/Cacng8/Scn3b/Selenon/Neto1/Mef2c	14
-1	CC	GO:0044304	main axon	7/264	79/13592	0.000848248909331487	0.00586988245257389	0.00437517858497294	Robo1/Kcnc1/Kcnc2/Crhr2/Dlg2/App/Cntnap2	7
-1	BP	GO:0070372	regulation of ERK1 and ERK2 cascade	15/259	254/13355	0.000131487186379448	0.00617216321945879	0.00526152286053983	Spry4/Ntrk3/Erbb4/Ntrk2/Dusp10/Alk/Timp3/L1cam/Dcc/Spry2/Crhr2/Jun/App/Mapk3/Htr2c	15
1	CC	GO:0033267	axon part	15/154	405/13592	5.63754478674316e-05	0.00634345484386574	0.00528621236988812	Cnr1/Pnoc/Nptx2/Bdnf/Kcnip3/Gad1/Cplx2/Anxa5/Pdyn/Nrsn1/Adcyap1/Nrg1/Dscam/Snap25/Stmn2	15
1	CC	GO:0034702	ion channel complex	11/154	237/13592	8.07953353949447e-05	0.00634345484386574	0.00528621236988812	Olfm3/Kcnip3/Dpp10/Nrn1/Clic4/Vwc2l/Kcna4/Snap25/Ttyh1/Chrna6/Kcnip2	11
1	CC	GO:1902495	transmembrane transporter complex	11/154	246/13592	0.000112577525631335	0.00634345484386574	0.00528621236988812	Olfm3/Kcnip3/Dpp10/Nrn1/Clic4/Vwc2l/Kcna4/Snap25/Ttyh1/Chrna6/Kcnip2	11
1	CC	GO:0009898	cytoplasmic side of plasma membrane	8/154	133/13592	0.000134138636603724	0.00634345484386574	0.00528621236988812	Gng4/Rgs2/Nptx2/Hip1/Stac2/Snap25/Gnb4/Dtna	8
1	CC	GO:1990351	transporter complex	11/154	253/13592	0.000144169428269676	0.00634345484386574	0.00528621236988812	Olfm3/Kcnip3/Dpp10/Nrn1/Clic4/Vwc2l/Kcna4/Snap25/Ttyh1/Chrna6/Kcnip2	11
-1	BP	GO:0051668	localization within membrane	12/259	173/13355	0.000140623189284542	0.00650535101733705	0.00554555216324241	Shisa7/Myo5b/Cacng2/Hap1/Etv5/Grin2b/Akap5/Ap2b1/Cacng8/Dlg2/Clstn1/Neto1	12
-1	MF	GO:0035254	glutamate receptor binding	8/259	66/13270	4.08038535463552e-05	0.0066782306970868	0.00579844234606101	Shisa7/Myo5b/Cacng2/Grin2b/Akap5/Cacng8/Dlg2/Neto1	8
1	CC	GO:0099503	secretory vesicle	14/154	403/13592	0.000196465825795988	0.00670969388221404	0.0055914115685117	Sv2c/Syt6/Bdnf/Rph3a/Serpine2/Anxa5/Pdyn/Thbs2/Slc6a17/Map6/Snap25/Chgb/Stxbp2/Mctp2	14
1	CC	GO:0042734	presynaptic membrane	9/154	181/13592	0.000218197848228681	0.00670969388221404	0.0055914115685117	Cnr1/Hip1/Ache/Rims1/Kcna4/Snap25/Chrna6/Sept3/Kcnj6	9
1	CC	GO:0031234	extrinsic component of cytoplasmic side of plasma membrane	6/154	78/13592	0.000251716540637587	0.00670969388221404	0.0055914115685117	Gng4/Hip1/Stac2/Snap25/Gnb4/Dtna	6
1	CC	GO:0098562	cytoplasmic side of membrane	8/154	147/13592	0.000266984149547764	0.00670969388221404	0.0055914115685117	Gng4/Rgs2/Nptx2/Hip1/Stac2/Snap25/Gnb4/Dtna	8
1	CC	GO:0019897	extrinsic component of plasma membrane	8/154	148/13592	0.000279570578425585	0.00670969388221404	0.0055914115685117	Gng4/Nptx2/Hip1/Serpine2/Stac2/Snap25/Gnb4/Dtna	8
-1	BP	GO:0006935	chemotaxis	20/259	410/13355	0.000147596083252557	0.00673038139631662	0.0057373815820731	Ntrk3/Robo1/Spp1/Matn2/Plxna4/Chl1/Slit1/L1cam/Dcc/Efnb3/Agtr1a/Creb3/Unc5d/Dpysl2/Tubb2b/App/Cyfip2/Cxcr4/Ripor2/Mapk3	20
-1	BP	GO:0042330	taxis	20/259	412/13355	0.000157511154724352	0.00708134656169199	0.00603656538120756	Ntrk3/Robo1/Spp1/Matn2/Plxna4/Chl1/Slit1/L1cam/Dcc/Efnb3/Agtr1a/Creb3/Unc5d/Dpysl2/Tubb2b/App/Cyfip2/Cxcr4/Ripor2/Mapk3	20
-1	CC	GO:0032591	dendritic spine membrane	3/264	11/13592	0.00106498247801012	0.00722517524297064	0.0053853603119191	Gria1/Shisa7/Akap5	3
-1	BP	GO:0072503	cellular divalent inorganic cation homeostasis	18/259	351/13355	0.000171858182055056	0.00761904607110747	0.00649493275749004	Calb1/Tac1/Trpc6/Slc24a3/Ubash3b/Hap1/Adcyap1r1/Grin2b/Akap5/Pvalb/Agtr1a/App/Selenon/Cxcr4/Clstn1/Sv2a/Atp13a3/Htr2c	18
-1	CC	GO:0098563	intrinsic component of synaptic vesicle membrane	6/264	61/13592	0.00115150550828039	0.00766194049740411	0.00571090788519625	Rab3b/Rab27b/Syt1/Oprd1/Syt11/Sv2a	6
-1	BP	GO:0048638	regulation of developmental growth	17/259	321/13355	0.000177953306034533	0.00778119113509901	0.00663315495456765	Ntrk3/Erbb4/Dusp10/Bcl2l11/Syt1/Tnr/Myo5b/Rbp4/Plxna4/Slit1/L1cam/Tgfbr2/Dpysl2/App/Cxcr4/Mef2c/Kcnk2	17
-1	BP	GO:0007613	memory	10/259	127/13355	0.000180879573960905	0.0078022648659893	0.00665111946925944	Calb1/Tac1/Gria1/Ntrk2/Shisa7/Ptgs1/Grin2b/Atp1a3/App/Neto1	10
1	CC	GO:0043679	axon terminus	8/154	154/13592	0.000365692961798081	0.00783043797877917	0.00652536498231597	Pnoc/Bdnf/Kcnip3/Gad1/Cplx2/Anxa5/Pdyn/Adcyap1	8
1	CC	GO:0043204	perikaryon	7/154	118/13592	0.000385589748955035	0.00783043797877917	0.00652536498231597	Bdnf/Reln/Anxa5/Adcyap1/Pde11a/Mapk9/Nefh	7
-1	BP	GO:0030879	mammary gland development	9/259	105/13355	0.000200516081536496	0.00853396443019329	0.00727486415118377	Erbb4/Robo1/Bcl2l11/Tgfb3/Arhgap5/Etv5/Irf6/Tgfbr2/Eif2ak3	9
-1	BP	GO:0014051	gamma-aminobutyric acid secretion	4/259	16/13355	0.00020931545253582	0.00877991845461093	0.007484530142847	Slc6a1/Abat/Sv2a/Htr2c	4
-1	BP	GO:0070838	divalent metal ion transport	18/259	357/13355	0.000211796278510351	0.00877991845461093	0.007484530142847	Trpc6/Slc24a3/Ubash3b/Cacng2/Oprd1/Hap1/Adcyap1r1/Grin2b/Akap5/Crhr2/Camk2g/Nos1ap/Cacng8/Creb3/Selenon/Cxcr4/Ace/Htr2c	18
-1	BP	GO:0072511	divalent inorganic cation transport	18/259	358/13355	0.000219187619935759	0.00896983183121722	0.00764642371840671	Trpc6/Slc24a3/Ubash3b/Cacng2/Oprd1/Hap1/Adcyap1r1/Grin2b/Akap5/Crhr2/Camk2g/Nos1ap/Cacng8/Creb3/Selenon/Cxcr4/Ace/Htr2c	18
-1	MF	GO:0004930	G protein-coupled receptor activity	15/259	240/13270	7.48317486921465e-05	0.00918559715196099	0.0079754890053472	Gpr83/Gabbr2/Gpr176/Oprd1/Adgra1/Grpr/Adcyap1r1/Nmbr/Adgrb1/Adgrb3/Crhr2/Agtr1a/Cxcr4/Adra1d/Htr2c	15
-1	BP	GO:0007600	sensory perception	17/259	328/13355	0.000229697091193945	0.00928092550748192	0.00791161866404194	Tac1/Rbp4/Oprd1/Ptgs1/Gnal/Grin2b/Spry2/Crhr2/Whrn/Dlg2/Lrig1/Cxcr4/Srrm4/Ace/Ripor2/Mapk3/Htr2c	17
-1	BP	GO:0032412	regulation of ion transmembrane transporter activity	13/259	210/13355	0.000232643304707676	0.00928246785783628	0.00791293345617556	Rasgrf2/Trpc6/Shisa7/Kcnc1/Cacng2/Kcnc2/Hap1/Nos1ap/Cacng8/Scn3b/Selenon/Neto1/Mef2c	13
-1	BP	GO:0070371	ERK1 and ERK2 cascade	15/259	268/13355	0.000236317826860946	0.00931267288074246	0.00793868203295055	Spry4/Ntrk3/Erbb4/Ntrk2/Dusp10/Alk/Timp3/L1cam/Dcc/Spry2/Crhr2/Jun/App/Mapk3/Htr2c	15
-1	BP	GO:0044057	regulation of system process	21/259	459/13355	0.000243651623950705	0.00948458516647136	0.00808523039682379	Tac1/Shisa7/Gucy1a1/Tnr/Cartpt/Abat/Oprd1/Ptgs1/Dlgap2/Crhr2/Camk2g/Agtr1a/Scn3b/App/Selenon/Ace/Neto1/Adra1d/Htr2c/Eif2ak3/Mef2c	21
-1	BP	GO:0010959	regulation of metal ion transport	17/259	330/13355	0.000246701989382862	0.00948762349530234	0.00808782045091563	Trpc6/Kcnc1/Ubash3b/Kcnc2/Oprd1/Hap1/Adcyap1r1/Akap5/Crhr2/Nos1ap/Creb3/Scn3b/Selenon/Cxcr4/Dpp6/Ace/Neto1	17
1	MF	GO:0017171	serine hydrolase activity	7/156	80/13270	4.19834543453339e-05	0.00955466833136559	0.00847092745392671	Reln/Corin/Htra1/Ache/Dpp10/Pcsk1/Scpep1	7
1	MF	GO:0005244	voltage-gated ion channel activity	9/156	156/13270	9.32228832772727e-05	0.00955466833136559	0.00847092745392671	Cnr1/Kcnip3/Clic4/Kcnh7/Kcna4/Snap25/Kcnj4/Kcnip2/Kcnj6	9
1	MF	GO:0022832	voltage-gated channel activity	9/156	156/13270	9.32228832772727e-05	0.00955466833136559	0.00847092745392671	Cnr1/Kcnip3/Clic4/Kcnh7/Kcna4/Snap25/Kcnj4/Kcnip2/Kcnj6	9
1	MF	GO:0022839	ion gated channel activity	11/156	236/13270	0.000107820189016504	0.00955466833136559	0.00847092745392671	Cnr1/Kcnip3/Clic4/Kcnh7/Kcna4/Snap25/Ttyh1/Chrna6/Kcnj4/Kcnip2/Kcnj6	11
1	MF	GO:0022836	gated channel activity	11/156	241/13270	0.000129783838865706	0.00955466833136559	0.00847092745392671	Cnr1/Kcnip3/Clic4/Kcnh7/Kcna4/Snap25/Ttyh1/Chrna6/Kcnj4/Kcnip2/Kcnj6	11
1	MF	GO:0005267	potassium channel activity	7/156	98/13270	0.000153283449166293	0.00955466833136559	0.00847092745392671	Kcnip3/Kcnh7/Kcna4/Snap25/Kcnj4/Kcnip2/Kcnj6	7
-1	BP	GO:0099560	synaptic membrane adhesion	5/259	30/13355	0.000252874648246588	0.00960923663337036	0.00819149079846405	Pcdh8/Slitrk2/Pcdh17/Slitrk1/Sparcl1	5
-1	BP	GO:0007187	G protein-coupled receptor signaling pathway, coupled to cyclic nucleotide second messenger	11/259	158/13355	0.000257341468112322	0.00966392901428862	0.00823811387084028	Prkacb/Abca1/Gpr176/Oprd1/Adcy2/Adgrb1/Adgrb3/Gnal/Akap5/Adra1d/Htr2c	11
-1	BP	GO:0031644	regulation of neurological system process	10/259	133/13355	0.000263714751359789	0.00978811030628426	0.00834397346713653	Shisa7/Tnr/Cartpt/Abat/Oprd1/Dlgap2/App/Neto1/Htr2c/Eif2ak3	10
-1	BP	GO:0015812	gamma-aminobutyric acid transport	4/259	17/13355	0.000269567808000066	0.00989034992110585	0.00843112865916721	Slc6a1/Abat/Sv2a/Htr2c	4
-1	BP	GO:0042391	regulation of membrane potential	18/259	365/13355	0.000277544240620979	0.010067286546161	0.00858196007183292	Tac1/Ntrk3/Gria1/Ntrk2/Cacng2/Kcnc2/Abat/Oprd1/Grin2b/Atp1a3/Jun/Scn3b/Kcnmb2/App/Dpp6/Neto1/Mef2c/Kcnk2	18
-1	BP	GO:0001508	action potential	9/259	110/13355	0.000284897049652561	0.0102178807021458	0.00871033558074358	Tac1/Ntrk3/Gria1/Ntrk2/Kcnc2/Grin2b/Scn3b/Kcnmb2/Dpp6	9
-1	BP	GO:0022898	regulation of transmembrane transporter activity	13/259	215/13355	0.00029260319389345	0.010377659943421	0.00884654100835754	Rasgrf2/Trpc6/Shisa7/Kcnc1/Cacng2/Kcnc2/Hap1/Nos1ap/Cacng8/Scn3b/Selenon/Neto1/Mef2c	13
1	MF	GO:0005249	voltage-gated potassium channel activity	6/156	72/13270	0.000197556676791323	0.0105551710171364	0.00935794784801006	Kcnh7/Kcna4/Snap25/Kcnj4/Kcnip2/Kcnj6	6
-1	BP	GO:0072507	divalent inorganic cation homeostasis	18/259	368/13355	0.000306436398606196	0.01064483639772	0.00907429827466897	Calb1/Tac1/Trpc6/Slc24a3/Ubash3b/Hap1/Adcyap1r1/Grin2b/Akap5/Pvalb/Agtr1a/App/Selenon/Cxcr4/Clstn1/Sv2a/Atp13a3/Htr2c	18
-1	BP	GO:0051966	regulation of synaptic transmission, glutamatergic	7/259	67/13355	0.000306806061588421	0.01064483639772	0.00907429827466897	Gria4/Ntrk2/Syt1/Tnr/Cacng2/Cacng8/Mef2c	7
1	CC	GO:0098552	side of membrane	12/154	347/13592	0.000590344599701271	0.0111322124515097	0.0092768437095914	Gng4/Rgs2/Nptx2/Hip1/Serpine2/Anxa5/Nrg1/Sema7a/Stac2/Snap25/Gnb4/Dtna	12
-1	MF	GO:0001653	peptide receptor activity	8/259	79/13270	0.000149012757216368	0.0114780997653196	0.00996597792894078	Gpr83/Oprd1/Grpr/Adcyap1r1/Nmbr/Crhr2/Agtr1a/Cxcr4	8
-1	MF	GO:0008179	adenylate cyclase binding	4/259	15/13270	0.000163352777691002	0.0114780997653196	0.00996597792894078	Gria1/Adcy2/Adcyap1r1/Akap5	4
-1	MF	GO:0005509	calcium ion binding	21/259	443/13270	0.000163638896857917	0.0114780997653196	0.00996597792894078	Calb1/Dchs1/Caln1/Pcdh8/Syt1/Matn2/Pcdh19/Slit1/Man1c1/Clstn3/Necab1/Pvalb/Fstl5/Spock2/Tll1/Edil3/Sparcl1/Baiap3/Selenon/Clstn1/Lrp1	21
-1	BP	GO:0032892	positive regulation of organic acid transport	5/259	32/13355	0.000346215530040202	0.0116328418093508	0.00991653346430937	Slc6a1/Abat/Grin2b/Dpysl2/Htr2c	5
-1	BP	GO:0045777	positive regulation of blood pressure	5/259	32/13355	0.000346215530040202	0.0116328418093508	0.00991653346430937	Cartpt/Crhr2/Agtr1a/Ace/Adra1d	5
-1	BP	GO:0051968	positive regulation of synaptic transmission, glutamatergic	5/259	32/13355	0.000346215530040202	0.0116328418093508	0.00991653346430937	Gria4/Ntrk2/Tnr/Cacng2/Cacng8	5
-1	BP	GO:0071363	cellular response to growth factor stimulus	21/259	472/13355	0.000354267241121527	0.0117793857672908	0.0100414563409994	Tac1/Spry4/Ntrk3/Erbb4/Robo1/Ntrk2/Vwc2/Tgfb3/Furin/Hap1/Slc9a6/Spry2/Vstm2a/Tgfbr2/Snx6/Zcchc12/Tcf4/Jun/Cyfip2/Mapk3/Mef2c	21
1	BP	GO:0006836	neurotransmitter transport	12/153	254/13355	3.55579891793093e-05	0.0122268685649425	0.0111914092259089	Sv2c/Rgs2/Syt6/Adcy1/Cplx2/Adcyap1/Rims1/Slc6a17/Nrn1/Snap25/Chrna6/Mctp2	12
1	MF	GO:0008236	serine-type peptidase activity	6/156	76/13270	0.000265977528280644	0.0124344494471201	0.0110240686063688	Reln/Corin/Htra1/Dpp10/Pcsk1/Scpep1	6
1	BP	GO:0007409	axonogenesis	15/153	390/13355	4.14477426256971e-05	0.0124705895625066	0.0114144901731032	Bdnf/Reln/Nr4a3/Adcy1/Eif4g2/Enah/Ache/Nrg1/Sema7a/Map6/Nrn1/Dscam/Ifrd1/Adarb1/Nefh	15
1	MF	GO:0048018	receptor ligand activity	10/156	223/13270	0.000303730549730438	0.0126216917332427	0.0111900728848056	Pnoc/Sfrp2/Bdnf/Pdyn/Adcyap1/Nrg1/Sema7a/Gdf10/Hmgb1/Ptn	10
-1	BP	GO:1900449	regulation of glutamate receptor signaling pathway	6/259	50/13355	0.000390175923591624	0.0128396035887058	0.0109452497285334	Rasgrf2/Shisa7/Cacng2/Cacng8/Neto1/Mef2c	6
-1	CC	GO:0044305	calyx of Held	4/264	28/13592	0.00197298100371358	0.012880215609149	0.00960040408956954	Calb1/Kcnc1/Atp1a3/Kcnk2	4
-1	BP	GO:0006875	cellular metal ion homeostasis	19/259	409/13355	0.000398943201301798	0.0129941499852586	0.0110769943648244	Calb1/Tac1/Trpc6/Slc24a3/Ubash3b/Hap1/Adcyap1r1/Grin2b/Akap5/Pvalb/Atp1a3/Agtr1a/App/Selenon/Cxcr4/Clstn1/Sv2a/Atp13a3/Htr2c	19
1	CC	GO:0019898	extrinsic component of membrane	10/154	260/13592	0.000758478034982643	0.0130449534592878	0.0108707945494065	Gng4/Syt6/Nptx2/Hip1/Rph3a/Serpine2/Stac2/Snap25/Gnb4/Dtna	10
1	CC	GO:0044306	neuron projection terminus	8/154	173/13592	0.000790603239956838	0.0130449534592878	0.0108707945494065	Pnoc/Bdnf/Kcnip3/Gad1/Cplx2/Anxa5/Pdyn/Adcyap1	8
-1	BP	GO:0050773	regulation of dendrite development	11/259	167/13355	0.000414313350431424	0.0133584668139101	0.0113875599241385	Trpc6/Robo1/Ntrk2/Myo5b/Cit/Adgrb3/Akap5/Tmem106b/Pak3/Ptprd/Mef2c	11
1	CC	GO:0098797	plasma membrane protein complex	13/154	415/13592	0.000881133335629517	0.0136642964572016	0.0113869137143347	Gng4/Olfm3/Hip1/Kcnip3/Dpp10/Nrn1/Vwc2l/Kcna4/Snap25/Chrna6/Gnb4/Kcnip2/Dtna	13
1	CC	GO:0070382	exocytic vesicle	9/154	221/13592	0.000931656576627384	0.0136642964572016	0.0113869137143347	Sv2c/Syt6/Bdnf/Rph3a/Anxa5/Pdyn/Slc6a17/Snap25/Mctp2	9
-1	MF	GO:0005261	cation channel activity	14/259	236/13270	0.000223799731779345	0.0137357085379573	0.0119261699171888	Trpc6/Gria4/Gria1/Slc24a3/Kcnc1/Cacng2/Kcnc2/Grin2b/Gpm6a/Cacng8/Scn3b/Kcnmb2/Gria3/Kcnk2	14
-1	BP	GO:0051937	catecholamine transport	7/259	71/13355	0.000439347623792453	0.0140239761514551	0.0119548800789841	Rab3b/Syt1/Cartpt/Abat/Ptgs1/Syt11/Crhr2	7
1	CC	GO:0008076	voltage-gated potassium channel complex	5/154	69/13592	0.00109717754944886	0.0152449933186578	0.0127041610988815	Kcnip3/Dpp10/Kcna4/Snap25/Kcnip2	5
1	CC	GO:0034703	cation channel complex	8/154	184/13592	0.00117811032292715	0.0155510562626383	0.0129592135521986	Olfm3/Kcnip3/Dpp10/Nrn1/Vwc2l/Kcna4/Snap25/Kcnip2	8
-1	BP	GO:0070848	response to growth factor	21/259	484/13355	0.000493144915130282	0.0155853323672857	0.0132858739511389	Tac1/Spry4/Ntrk3/Erbb4/Robo1/Ntrk2/Vwc2/Tgfb3/Furin/Hap1/Slc9a6/Spry2/Vstm2a/Tgfbr2/Snx6/Zcchc12/Tcf4/Jun/Cyfip2/Mapk3/Mef2c	21
-1	BP	GO:0007188	adenylate cyclase-modulating G protein-coupled receptor signaling pathway	10/259	144/13355	0.000498165549203517	0.0155896513044865	0.0132895556727667	Prkacb/Abca1/Gpr176/Oprd1/Adcy2/Adgrb1/Adgrb3/Gnal/Akap5/Adra1d	10
-1	BP	GO:1990138	neuron projection extension	11/259	171/13355	0.000506324612015898	0.0156911471995606	0.0133760768733888	Ntrk3/Syt1/Tnr/Myo5b/Plxna4/Slit1/L1cam/Slc9a6/Dpysl2/Cyfip2/Cxcr4	11
1	BP	GO:0006813	potassium ion transport	10/153	188/13355	6.05712551131177e-05	0.0161994456730305	0.0148275598773983	Kcnip3/Atf4/Adcyap1/Dpp10/Neto2/Kcnh7/Kcna4/Kcnj4/Kcnip2/Kcnj6	10
-1	BP	GO:0060043	regulation of cardiac muscle cell proliferation	5/259	35/13355	0.000532296149103504	0.0163373971917152	0.013926979204783	Erbb4/Rbp4/Tgfbr2/Mef2c/Kcnk2	5
-1	CC	GO:0031253	cell projection membrane	12/264	240/13592	0.00258907420864783	0.0165892532628176	0.0123649742908132	Robo1/Gria1/Shisa7/Kcnc1/Kcnc2/Oprd1/Akap5/Cacng8/Synj2/Ace/Cntnap2/Ripor2	12
1	MF	GO:0022843	voltage-gated cation channel activity	7/156	118/13270	0.000480459455230699	0.0179691836256281	0.01593102404186	Cnr1/Kcnh7/Kcna4/Snap25/Kcnj4/Kcnip2/Kcnj6	7
-1	BP	GO:0051924	regulation of calcium ion transport	12/259	203/13355	0.000609308884898592	0.0185229901009172	0.0157901099495024	Trpc6/Ubash3b/Oprd1/Hap1/Adcyap1r1/Akap5/Crhr2/Nos1ap/Creb3/Selenon/Cxcr4/Ace	12
1	CC	GO:0030133	transport vesicle	10/154	284/13592	0.00147860010359226	0.018588115588017	0.0154900963233475	Sv2c/Syt6/Bdnf/Rph3a/Anxa5/Pdyn/Nrsn1/Slc6a17/Snap25/Mctp2	10
-1	BP	GO:0019935	cyclic-nucleotide-mediated signaling	10/259	148/13355	0.000617888483301394	0.0186066041386608	0.0158613875802791	Abca1/Kcnc2/Adcy2/Adcyap1r1/Adgrb1/Adgrb3/Gnal/Crhr2/Adra1d/Htr2c	10
-1	BP	GO:0016358	dendrite development	14/259	263/13355	0.000626653340645812	0.0186941819003872	0.015936044127589	Trpc6/Robo1/Ntrk2/Myo5b/Matn2/Slc9a6/Cit/Adgrb3/Akap5/Tmem106b/Pak3/Ptprd/App/Mef2c	14
1	BP	GO:0001558	regulation of cell growth	14/153	365/13355	7.77817350184237e-05	0.0187220636189346	0.0171365443572169	Gng4/Rgs2/Sfrp2/Bdnf/Htra1/Eif4g2/Serpine2/Nrg1/Rims1/Sema7a/Minar1/Dscam/Ifrd1/Wt1	14
-1	MF	GO:0004970	ionotropic glutamate receptor activity	4/259	18/13270	0.000349680318910186	0.019077004064989	0.0165638045799562	Gria4/Gria1/Grin2b/Gria3	4
1	BP	GO:0050772	positive regulation of axonogenesis	7/153	92/13355	8.75996360546217e-05	0.0191683930894068	0.0175450754318013	Bdnf/Eif4g2/Ache/Nrg1/Sema7a/Map6/Dscam	7
1	MF	GO:0015079	potassium ion transmembrane transporter activity	7/156	123/13270	0.000616445188882542	0.0194997882191719	0.0172880193893587	Kcnip3/Kcnh7/Kcna4/Snap25/Kcnj4/Kcnip2/Kcnj6	7
1	MF	GO:0048306	calcium-dependent protein binding	5/156	59/13270	0.00063210406871169	0.0194997882191719	0.0172880193893587	Syt6/Kcnip3/Cplx2/Snap25/Stmn2	5
1	MF	GO:0030545	receptor regulator activity	10/156	247/13270	0.000677800125265333	0.0194997882191719	0.0172880193893587	Pnoc/Sfrp2/Bdnf/Pdyn/Adcyap1/Nrg1/Sema7a/Gdf10/Hmgb1/Ptn	10
1	MF	GO:0005242	inward rectifier potassium channel activity	3/156	16/13270	0.000797556096567902	0.0202943342518206	0.0179924438202181	Kcnh7/Kcnj4/Kcnj6	3
1	MF	GO:0005216	ion channel activity	11/156	299/13270	0.000813943887105104	0.0202943342518206	0.0179924438202181	Cnr1/Kcnip3/Clic4/Kcnh7/Kcna4/Snap25/Ttyh1/Chrna6/Kcnj4/Kcnip2/Kcnj6	11
-1	BP	GO:0099590	neurotransmitter receptor internalization	5/259	37/13355	0.00069253789530455	0.0204683422390012	0.017448445023024	Cacng2/Hap1/Akap5/Ap2b1/Cacng8	5
-1	CC	GO:0031252	cell leading edge	15/264	347/13592	0.00327187310710812	0.0205830562738074	0.0153417973443347	Robo1/Gria1/Shisa7/Kcnc1/Kcnc2/Oprd1/Iqgap2/Cit/Akap5/Cacng8/App/Cxcr4/Synj2/Cntnap2/Ripor2	15
1	MF	GO:0022838	substrate-specific channel activity	11/156	302/13270	0.000883187550739835	0.0206445089985436	0.0183028999002005	Cnr1/Kcnip3/Clic4/Kcnh7/Kcna4/Snap25/Ttyh1/Chrna6/Kcnj4/Kcnip2/Kcnj6	11
-1	BP	GO:0044089	positive regulation of cellular component biogenesis	20/259	463/13355	0.000708515824349785	0.0207484634066469	0.0176872371409386	Tac1/Ntrk3/Ntrk2/Bcl2l11/Myo5b/Tgfb3/Lrrtm2/Hap1/Iqgap2/Slitrk2/Clstn3/Adgrb1/Adgrb3/Gpm6a/Slitrk1/Jun/Ptprd/Clstn1/Ripor2/Cldn1	20
-1	BP	GO:0032890	regulation of organic acid transport	6/259	56/13355	0.000723624109658735	0.0209982559820971	0.0179001753441898	Slc6a1/Abat/Grin2b/Dpysl2/Sv2a/Htr2c	6
1	BP	GO:0010770	positive regulation of cell morphogenesis involved in differentiation	9/153	163/13355	0.00010718774393742	0.0215000749714475	0.0196792936895631	Bdnf/Reln/Eif4g2/Ache/Nrg1/Sema7a/Map6/Dscam/Mapk9	9
-1	MF	GO:0030276	clathrin binding	6/259	51/13270	0.000449989312561159	0.0220944752467529	0.0191837549039231	Trpc6/Nsg2/Syt1/Syt11/Ap2b1/Lrp1	6
1	MF	GO:0001786	phosphatidylserine binding	4/156	39/13270	0.00109734804009791	0.0226446685952425	0.020076190845768	Rasgrp1/Syt6/Asap1/Hmgb1	4
1	MF	GO:0005544	calcium-dependent phospholipid binding	4/156	40/13270	0.00120823157014212	0.0226446685952425	0.020076190845768	Syt6/Rph3a/Cpne4/Anxa5	4
1	MF	GO:0015267	channel activity	11/156	314/13270	0.00121094484466537	0.0226446685952425	0.020076190845768	Cnr1/Kcnip3/Clic4/Kcnh7/Kcna4/Snap25/Ttyh1/Chrna6/Kcnj4/Kcnip2/Kcnj6	11
1	MF	GO:0022803	passive transmembrane transporter activity	11/156	314/13270	0.00121094484466537	0.0226446685952425	0.020076190845768	Cnr1/Kcnip3/Clic4/Kcnh7/Kcna4/Snap25/Ttyh1/Chrna6/Kcnj4/Kcnip2/Kcnj6	11
-1	BP	GO:0021537	telencephalon development	12/259	209/13355	0.000787947403896034	0.0226588118309562	0.0193157329451991	Erbb4/Robo1/Ntrk2/Alk/Tnr/Zeb2/Plxna4/Kirrel3/Slit1/Dnah5/Lamb1/Cxcr4	12
-1	BP	GO:0051588	regulation of neurotransmitter transport	10/259	153/13355	0.00080006124420209	0.0228017454597596	0.0194375781603609	Slc6a1/Rab3b/Ntrk2/Syt1/Abat/Crhr2/Baiap3/Sv2a/Htr2c/Mef2c	10
-1	BP	GO:0048814	regulation of dendrite morphogenesis	8/259	102/13355	0.00081839687491423	0.0231179011037719	0.0197070882315164	Trpc6/Robo1/Myo5b/Cit/Adgrb3/Akap5/Pak3/Ptprd	8
1	BP	GO:0045576	mast cell activation	5/153	43/13355	0.000125245950419588	0.0231897694353806	0.0212258926500565	Rasgrp1/Cnr1/Nr4a3/Cplx2/Stxbp2	5
-1	CC	GO:0030672	synaptic vesicle membrane	7/264	103/13592	0.00391581162646756	0.023769663557154	0.0177169685777387	Rab3b/Rab27b/Syt1/Oprd1/Syt11/Syngr3/Sv2a	7
-1	CC	GO:0099501	exocytic vesicle membrane	7/264	103/13592	0.00391581162646756	0.023769663557154	0.0177169685777387	Rab3b/Rab27b/Syt1/Oprd1/Syt11/Syngr3/Sv2a	7
-1	BP	GO:0055065	metal ion homeostasis	20/259	470/13355	0.000852751977674142	0.023877055374876	0.0203542369555647	Calb1/Tac1/Trpc6/Slc24a3/Ubash3b/Hap1/Adcyap1r1/Grin2b/Akap5/Pvalb/Atp1a3/Agtr1a/App/Selenon/Cxcr4/Clstn1/Ace/Sv2a/Atp13a3/Htr2c	20
-1	BP	GO:1904062	regulation of cation transmembrane transport	14/259	272/13355	0.000870542605272355	0.0240350333775276	0.0204889068991257	Rasgrf2/Shisa7/Kcnc1/Ubash3b/Cacng2/Kcnc2/Hap1/Nos1ap/Cacng8/Scn3b/Selenon/Dpp6/Neto1/Mef2c	14
-1	BP	GO:0050433	regulation of catecholamine secretion	6/259	58/13355	0.000873453593920176	0.0240350333775276	0.0204889068991257	Syt1/Cartpt/Abat/Ptgs1/Syt11/Crhr2	6
-1	CC	GO:0030658	transport vesicle membrane	8/264	131/13592	0.00403901579232971	0.0240948183473462	0.0179593261183444	Rab3b/Rab27b/Syt1/Oprd1/Furin/Syt11/Syngr3/Sv2a	8
-1	MF	GO:0008528	G protein-coupled peptide receptor activity	7/259	73/13270	0.000540916490440194	0.0241445451641941	0.0209637491510315	Gpr83/Oprd1/Grpr/Adcyap1r1/Nmbr/Agtr1a/Cxcr4	7
1	BP	GO:0016049	cell growth	15/153	435/13355	0.000141004557461549	0.024242712129282	0.022189664568949	Gng4/Rgs2/Sfrp2/Bdnf/Htra1/Eif4g2/Serpine2/Nrg1/Rims1/Sema7a/Minar1/Nrn1/Dscam/Ifrd1/Wt1	15
1	CC	GO:0030175	filopodium	5/154	80/13592	0.00212478598297855	0.0243888478046233	0.0203240398371861	Nptx2/Fat1/Enah/Snap25/Ttyh1	5
1	CC	GO:0034705	potassium channel complex	5/154	80/13592	0.00212478598297855	0.0243888478046233	0.0203240398371861	Kcnip3/Dpp10/Kcna4/Snap25/Kcnip2	5
1	CC	GO:0008021	synaptic vesicle	8/154	205/13592	0.00232992530098	0.02562917831078	0.0213576485923167	Sv2c/Bdnf/Rph3a/Anxa5/Pdyn/Slc6a17/Snap25/Mctp2	8
1	CC	GO:0097060	synaptic membrane	13/154	465/13592	0.00243144696020973	0.0256760798998148	0.0213967332498456	Cnr1/Syt6/Nptx2/Hip1/Adcy1/Ache/Rims1/Kcna4/Snap25/Chrna6/Kcnj4/Sept3/Kcnj6	13
-1	CC	GO:0044433	cytoplasmic vesicle part	17/264	431/13592	0.00456004133500679	0.0267419373205483	0.0199323840691644	Moxd1/Rab3b/Nsg2/Rab27b/Syt1/Myo5b/Oprd1/Furin/Slc9a6/Vgf/Syt11/Syngr3/Laptm4b/Snx6/Rhob/Baiap3/Sv2a	17
-1	BP	GO:0010469	regulation of signaling receptor activity	8/259	105/13355	0.00099007934253653	0.0270113953963812	0.0230261367562477	Rasgrf2/Shisa7/Cacng2/Dlgap2/Cacng8/App/Neto1/Mef2c	8
-1	MF	GO:0022890	inorganic cation transmembrane transporter activity	19/259	424/13270	0.000668579163897807	0.0273560307894853	0.0237521545068958	Trpc6/Slc6a1/Gria4/Gria1/Slc24a3/Kcnc1/Cacng2/Kcnc2/Slc2a13/Slc9a6/Grin2b/Gpm6a/Atp1a3/Cacng8/Scn3b/Slc4a8/Kcnmb2/Gria3/Kcnk2	19
-1	BP	GO:0030900	forebrain development	15/259	309/13355	0.00104281806091603	0.0280605836306242	0.0239205278608242	Erbb4/Robo1/Ntrk2/Alk/Tnr/Zeb2/Plxna4/Kirrel3/Slit1/Hap1/Dnah5/Lamb1/App/Cxcr4/Cntnap2	15
-1	BP	GO:0014855	striated muscle cell proliferation	6/259	60/13355	0.0010461182493873	0.0280605836306242	0.0239205278608242	Erbb4/Rbp4/Tgfbr2/Selenon/Mef2c/Kcnk2	6
-1	BP	GO:0018119	peptidyl-cysteine S-nitrosylation	3/259	11/13355	0.00106008853343377	0.0281983549893382	0.0240379724467218	Oxr1/Nos1ap/Ace	3
-1	BP	GO:0008217	regulation of blood pressure	9/259	132/13355	0.0010770264377638	0.0284121354491077	0.0242202117583246	Tac1/Gucy1a1/Cartpt/Abat/Ptgs1/Crhr2/Agtr1a/Ace/Adra1d	9
1	MF	GO:0008201	heparin binding	6/156	107/13270	0.00163230153741202	0.0290705130948617	0.0257731821696635	Ndnf/Serpine2/Rspo3/Anxa5/Thbs2/Ptn	6
-1	BP	GO:0015844	monoamine transport	7/259	83/13355	0.00112678485081386	0.0294811249491626	0.025131482651888	Rab3b/Syt1/Cartpt/Abat/Ptgs1/Syt11/Crhr2	7
-1	BP	GO:0050432	catecholamine secretion	6/259	61/13355	0.00114170864562458	0.0296287316815746	0.0252573115014082	Syt1/Cartpt/Abat/Ptgs1/Syt11/Crhr2	6
-1	CC	GO:0005770	late endosome	9/264	166/13592	0.00515322470223451	0.029716929116219	0.0221498254745168	Nsg2/Rab27b/Slc9a6/Laptm4b/Rhob/Baiap3/Cxcr4/Snx14/Mapk3	9
-1	BP	GO:0043410	positive regulation of MAPK cascade	18/259	413/13355	0.0011775890135659	0.0303134204137287	0.0258409813248545	Igfbp4/Ntrk3/Erbb4/Robo1/Ntrk2/Alk/Zeb2/Tgfb3/Cartpt/Dcc/Spry2/Crhr2/Dok4/Jun/Map3k15/App/Mapk3/Htr2c	18
-1	BP	GO:1905952	regulation of lipid localization	8/259	108/13355	0.00118945858583744	0.0303740144479449	0.0258926353211772	Tac1/Spp1/Abca1/Ttc39b/Lpl/Vstm2a/Agtr1a/Lrp1	8
1	MF	GO:0005261	cation channel activity	9/156	236/13270	0.00189553004236793	0.0322240107202548	0.0285689934615262	Cnr1/Kcnip3/Kcnh7/Kcna4/Snap25/Chrna6/Kcnj4/Kcnip2/Kcnj6	9
-1	CC	GO:0045121	membrane raft	13/264	299/13592	0.00573273540378815	0.0325168270444377	0.0242367588253339	Erbb4/Abca1/Tnr/Oprd1/Furin/L1cam/Adcy2/Adcyap1r1/Dcc/Nos1ap/Tgfbr2/App/Mapk3	13
-1	CC	GO:0098857	membrane microdomain	13/264	300/13592	0.00589133066346156	0.0328774259606081	0.0245055350177943	Erbb4/Abca1/Tnr/Oprd1/Furin/L1cam/Adcy2/Adcyap1r1/Dcc/Nos1ap/Tgfbr2/App/Mapk3	13
1	BP	GO:0045055	regulated exocytosis	10/153	219/13355	0.000213424389360627	0.0333928019518163	0.0305648588481628	Rasgrp1/Syt6/Nr4a3/Adcy1/Cplx2/Rims1/Nrn1/Snap25/Stxbp2/Chrna6	10
1	BP	GO:0016358	dendrite development	11/153	263/13355	0.000221971263493586	0.0333928019518163	0.0305648588481628	Bdnf/Reln/Mapk6/Eif4g2/Ache/Nrg1/Map6/Fat3/Asap1/Dscam/Zfp365	11
-1	BP	GO:0031099	regeneration	8/259	110/13355	0.00133928563281797	0.0337276492307488	0.0287514751554827	Ntrk3/Erbb4/Dusp10/Tnr/Matn2/Jun/Selenon/Ace	8
-1	BP	GO:0051480	regulation of cytosolic calcium ion concentration	13/259	253/13355	0.00134192088104796	0.0337276492307488	0.0287514751554827	Calb1/Tac1/Trpc6/Ubash3b/Hap1/Adcyap1r1/Grin2b/Akap5/Pvalb/Agtr1a/Selenon/Cxcr4/Htr2c	13
-1	BP	GO:1905954	positive regulation of lipid localization	6/259	63/13355	0.00135284128697996	0.0337364795940628	0.0287590026878553	Tac1/Spp1/Abca1/Lpl/Vstm2a/Lrp1	6
1	MF	GO:0017075	syntaxin-1 binding	3/156	22/13270	0.0020827877240053	0.0338679395120862	0.0300264591790238	Cplx2/Snap25/Stxbp2	3
-1	BP	GO:0017014	protein nitrosylation	3/259	12/13355	0.00139327653574203	0.03447549381464	0.0293889828224655	Oxr1/Nos1ap/Ace	3
-1	BP	GO:0051272	positive regulation of cellular component movement	19/259	456/13355	0.00146210737543323	0.0359003595567913	0.0306036240121044	Tac1/Ntrk3/Erbb4/Fez1/Arhgap5/Ets1/Furin/Spry2/Tgfbr2/Creb3/Tubb2b/Jun/Pak3/Rhob/Lamb1/App/Cxcr4/Ripor2/Mapk3	19
-1	BP	GO:2000311	regulation of AMPA receptor activity	4/259	26/13355	0.00147628603767553	0.0359717941393915	0.0306645191433607	Shisa7/Cacng2/Cacng8/Mef2c	4
1	CC	GO:0031594	neuromuscular junction	5/154	90/13592	0.00354955261737655	0.0360416111918234	0.0300346759931862	Rph3a/Serpine2/Ache/Nrg1/Ptn	5
-1	CC	GO:0031012	extracellular matrix	14/264	342/13592	0.0070810988282237	0.038889844358181	0.0289869542675824	Lgals1/Elfn1/Vwc2/Tnr/Matn2/Tgfb3/Timp3/Lrrn2/Spock2/Lrig1/Fras1/Hsd17b12/Sparcl1/Lamb1	14
-1	CC	GO:0030659	cytoplasmic vesicle membrane	11/264	240/13592	0.00732627970599265	0.0396076996605227	0.0295220152626348	Moxd1/Rab3b/Nsg2/Rab27b/Syt1/Oprd1/Furin/Vgf/Syt11/Syngr3/Sv2a	11
-1	BP	GO:0007423	sensory organ development	18/259	426/13355	0.00166311475887223	0.0402171387145468	0.0342835059942961	Calb1/Ntrk3/Dchs1/Ntrk2/Bcl2l11/Zeb2/Rbp4/Grin2b/Spry2/Gpm6a/Whrn/Tgfbr2/Frzb/Bcr/Lrig1/Jun/Ripor2/Mapk3	18
-1	BP	GO:0008344	adult locomotory behavior	7/259	89/13355	0.00169525372293714	0.0406860893504913	0.0346832676991888	Chl1/Oprd1/Oxr1/Atp1a3/Efnb3/App/Sez6l2	7
-1	CC	GO:0098589	membrane region	13/264	310/13592	0.00767809465860627	0.0408710884904272	0.030463695406616	Erbb4/Abca1/Tnr/Oprd1/Furin/L1cam/Adcy2/Adcyap1r1/Dcc/Nos1ap/Tgfbr2/App/Mapk3	13
-1	CC	GO:0031225	anchored component of membrane	7/264	117/13592	0.00780612522422845	0.0409230201148946	0.0305024031887715	Rab3b/Rab27b/Lpl/Dlg2/Lypd6/Ly6h/Gfra1	7
-1	BP	GO:0099550	trans-synaptic signaling, modulating synaptic transmission	3/259	13/13355	0.00178543104847904	0.042530566468247	0.0362556108430347	Ntrk2/Gucy1a1/Efnb3	3
-1	MF	GO:0030165	PDZ domain binding	8/259	107/13270	0.00116601484395782	0.0440394837217914	0.038237733749224	Gria1/Kirrel3/L1cam/Cit/Adgrb1/Nos1ap/Dlg2/Gria3	8
-1	BP	GO:0006584	catecholamine metabolic process	5/259	46/13355	0.00189023396993341	0.0440410717666236	0.0375432563371329	Moxd1/Abat/Crhr2/Agtr1a/Htr2c	5
-1	BP	GO:0009712	catechol-containing compound metabolic process	5/259	46/13355	0.00189023396993341	0.0440410717666236	0.0375432563371329	Moxd1/Abat/Crhr2/Agtr1a/Htr2c	5
-1	BP	GO:1903793	positive regulation of anion transport	5/259	46/13355	0.00189023396993341	0.0440410717666236	0.0375432563371329	Slc6a1/Abat/Grin2b/Dpysl2/Htr2c	5
-1	CC	GO:0030285	integral component of synaptic vesicle membrane	4/264	42/13592	0.00872666150439791	0.0450660429928608	0.0335904488386094	Syt1/Oprd1/Syt11/Sv2a	4
1	CC	GO:0032281	AMPA glutamate receptor complex	3/154	30/13592	0.00462753760071891	0.0452470343181405	0.0377058619317837	Olfm3/Nrn1/Vwc2l	3
-1	MF	GO:0008066	glutamate receptor activity	4/259	25/13270	0.00129842985850363	0.0455377900375203	0.0395386535860129	Gria4/Gria1/Grin2b/Gria3	4
-1	CC	GO:0043198	dendritic shaft	5/264	66/13592	0.00907596087358058	0.0461806244449835	0.034421213839431	Gria1/Kirrel3/Akap5/Whrn/Gria3	5
-1	MF	GO:0034713	type I transforming growth factor beta receptor binding	3/259	12/13270	0.00141903868628785	0.0464498663311557	0.0403305731892337	Tgfb3/Tgfbr2/Snx6	3
-1	MF	GO:0046873	metal ion transmembrane transporter activity	15/259	319/13270	0.00152374886022048	0.0467600431480158	0.0405998873940324	Trpc6/Slc6a1/Slc24a3/Kcnc1/Cacng2/Kcnc2/Slc9a6/Grin2b/Gpm6a/Atp1a3/Cacng8/Scn3b/Slc4a8/Kcnmb2/Kcnk2	15
-1	BP	GO:0042471	ear morphogenesis	7/259	92/13355	0.00205239378702744	0.0473748020074328	0.0403851283436268	Spry2/Whrn/Frzb/Bcr/Lrig1/Ripor2/Mapk3	7
-1	BP	GO:0040017	positive regulation of locomotion	19/259	470/13355	0.00206300046335625	0.0473748020074328	0.0403851283436268	Tac1/Ntrk3/Erbb4/Arhgap5/Ets1/Furin/Spry2/Tgfbr2/Creb3/Tubb2b/Jun/Pak3/Rhob/Lamb1/App/Cxcr4/Pcx/Ripor2/Mapk3	19
-1	BP	GO:0060038	cardiac muscle cell proliferation	5/259	47/13355	0.0020823153114887	0.0474289565619578	0.0404312929404633	Erbb4/Rbp4/Tgfbr2/Mef2c/Kcnk2	5
-1	BP	GO:0046887	positive regulation of hormone secretion	8/259	118/13355	0.0020950760887331	0.0474289565619578	0.0404312929404633	Tac1/Spp1/Rbp4/Cartpt/Abat/Nnat/Baiap3/Htr2c	8
-1	MF	GO:0008324	cation transmembrane transporter activity	19/259	458/13270	0.00165288573343294	0.0477392291244455	0.0414500756681325	Trpc6/Slc6a1/Gria4/Gria1/Slc24a3/Kcnc1/Cacng2/Kcnc2/Slc2a13/Slc9a6/Grin2b/Gpm6a/Atp1a3/Cacng8/Scn3b/Slc4a8/Kcnmb2/Gria3/Kcnk2	19
-1	BP	GO:0099072	regulation of postsynaptic membrane neurotransmitter receptor levels	7/259	93/13355	0.00218353160601742	0.0489940903163415	0.0417655070135017	Cacng2/Hap1/Akap5/Ap2b1/Cacng8/Dlg2/Clstn1	7
-1	BP	GO:0060044	negative regulation of cardiac muscle cell proliferation	3/259	14/13355	0.00223999381948103	0.0489940903163415	0.0417655070135017	Rbp4/Tgfbr2/Kcnk2	3
-1	BP	GO:0099151	regulation of postsynaptic density assembly	3/259	14/13355	0.00223999381948103	0.0489940903163415	0.0417655070135017	Ntrk3/Lrrtm2/Ptprd	3
-1	BP	GO:0099632	protein transport within plasma membrane	4/259	29/13355	0.00224095776509582	0.0489940903163415	0.0417655070135017	Myo5b/Cacng2/Cacng8/Clstn1	4
-1	BP	GO:0099637	neurotransmitter receptor transport	4/259	29/13355	0.00224095776509582	0.0489940903163415	0.0417655070135017	Myo5b/Cacng2/Cacng8/Clstn1	4
-1	BP	GO:0008038	neuron recognition	5/259	48/13355	0.00228825753567131	0.0496878779174341	0.0423569332596514	Robo1/L1cam/Efnb3/App/Cntnap2	5
