# Supplementary material for: TrkB Signaling Influences Gene Expression in Cortistatin-Expressing Interneurons
Source: eNeuro. 2020 Feb 6;7(1):ENEURO.0310-19.2019. doi: 10.1523/ENEURO.0310-19.2019 (PMC7031852; doi:10.1523/ENEURO.0310-19.2019)
Supplement: Figure 3-3 — Cort-enriched and TrkB-dependent genes in SFARI. Rows indicate SFARI genes (from either the human or mouse model databases, as described in the text) that were differentially expressed in at least one dataset (CortCre vs CortCre;TrkBflox/flox bulk cortex; CortCre Input vs IP; or CortCre IP vs CortCre;TrkBflox/flox IP). TRUE indicates that gene was significant in that particular χ2 enrichment test for that dataset and SFARI gene set. The first column indicates the Gencode ID. Download Figure 3-3, CSV file. [file sup_enu-eN-NWR-0310-19-s08.csv]

	Symbol	Bulk_mouse	Bulk_human	IPvsInput_mouse	IPvsInput_human	IP_Geno_mouse	IP_Geno_human
ENSMUSG00000048482.14	Bdnf	TRUE	TRUE	FALSE	FALSE	TRUE	TRUE
ENSMUSG00000030209.14	Grin2b	TRUE	TRUE	FALSE	FALSE	TRUE	TRUE
ENSMUSG00000059146.12	Ntrk3	FALSE	TRUE	FALSE	TRUE	FALSE	TRUE
ENSMUSG00000035936.6	Aldh5a1	FALSE	FALSE	TRUE	TRUE	FALSE	FALSE
ENSMUSG00000032826.17	Ank2	FALSE	FALSE	TRUE	TRUE	FALSE	FALSE
ENSMUSG00000035569.17	Ankrd11	FALSE	FALSE	TRUE	TRUE	FALSE	FALSE
ENSMUSG00000005871.14	Apc	FALSE	FALSE	TRUE	TRUE	FALSE	FALSE
ENSMUSG00000035277.15	Arx	FALSE	FALSE	TRUE	TRUE	FALSE	FALSE
ENSMUSG00000028053.13	Ash1l	FALSE	FALSE	TRUE	TRUE	FALSE	FALSE
ENSMUSG00000040907.15	Atp1a3	FALSE	FALSE	TRUE	TRUE	TRUE	TRUE
ENSMUSG00000008153.11	Clstn3	FALSE	FALSE	TRUE	TRUE	TRUE	TRUE
ENSMUSG00000039419.17	Cntnap2	FALSE	FALSE	TRUE	TRUE	TRUE	TRUE
ENSMUSG00000031772.17	Cntnap4	FALSE	FALSE	TRUE	TRUE	FALSE	FALSE
ENSMUSG00000003279.16	Dlgap1	FALSE	FALSE	TRUE	TRUE	TRUE	TRUE
ENSMUSG00000045103.17	Dmd	FALSE	FALSE	TRUE	TRUE	FALSE	FALSE
ENSMUSG00000062209.15	Erbb4	FALSE	FALSE	TRUE	TRUE	TRUE	TRUE
ENSMUSG00000070880.10	Gad1	FALSE	FALSE	TRUE	TRUE	TRUE	TRUE
ENSMUSG00000034813.16	Grip1	FALSE	FALSE	TRUE	TRUE	FALSE	FALSE
ENSMUSG00000002028.12	Kmt2a	FALSE	FALSE	TRUE	TRUE	FALSE	FALSE
ENSMUSG00000020716.15	Nf1	FALSE	FALSE	TRUE	TRUE	FALSE	FALSE
ENSMUSG00000049112.9	Oxtr	FALSE	FALSE	TRUE	TRUE	FALSE	FALSE
ENSMUSG00000042453.14	Reln	FALSE	FALSE	TRUE	TRUE	TRUE	TRUE
ENSMUSG00000064329.13	Scn1a	FALSE	FALSE	TRUE	TRUE	FALSE	FALSE
ENSMUSG00000023033.14	Scn8a	FALSE	FALSE	TRUE	TRUE	FALSE	FALSE
ENSMUSG00000005716.16	Pvalb	FALSE	FALSE	TRUE	TRUE	TRUE	TRUE
ENSMUSG00000038738.15	Shank1	FALSE	FALSE	TRUE	TRUE	FALSE	FALSE
ENSMUSG00000037541.20	Shank2	FALSE	FALSE	TRUE	TRUE	FALSE	FALSE
ENSMUSG00000022623.15	Shank3	FALSE	FALSE	TRUE	TRUE	FALSE	FALSE
ENSMUSG00000030310.10	Slc6a1	FALSE	FALSE	TRUE	TRUE	TRUE	TRUE
ENSMUSG00000043940.15	Wdfy3	FALSE	FALSE	TRUE	TRUE	FALSE	FALSE
ENSMUSG00000020262.15	Adarb1	FALSE	FALSE	FALSE	TRUE	FALSE	TRUE
ENSMUSG00000069601.13	Ank3	FALSE	FALSE	FALSE	TRUE	FALSE	FALSE
ENSMUSG00000015709.9	Arnt2	FALSE	FALSE	FALSE	TRUE	FALSE	FALSE
ENSMUSG00000057880.12	Abat	FALSE	FALSE	FALSE	TRUE	FALSE	TRUE
ENSMUSG00000054808.14	Actn4	FALSE	FALSE	FALSE	TRUE	FALSE	FALSE
ENSMUSG00000028373.16	Astn2	FALSE	FALSE	FALSE	TRUE	FALSE	FALSE
ENSMUSG00000031229.16	Atrx	FALSE	FALSE	FALSE	TRUE	FALSE	FALSE
ENSMUSG00000024073.14	Birc6	FALSE	FALSE	FALSE	TRUE	FALSE	FALSE
ENSMUSG00000034656.16	Cacna1a	FALSE	FALSE	FALSE	TRUE	FALSE	FALSE
ENSMUSG00000014592.19	Camta1	FALSE	FALSE	FALSE	TRUE	FALSE	FALSE
ENSMUSG00000021279.4	Cdc42bpb	FALSE	FALSE	FALSE	TRUE	FALSE	FALSE
ENSMUSG00000025370.6	Cdh9	FALSE	FALSE	FALSE	TRUE	FALSE	FALSE
ENSMUSG00000041297.7	Cdk13	FALSE	FALSE	FALSE	TRUE	FALSE	FALSE
ENSMUSG00000033063.7	Cntnap3	FALSE	FALSE	FALSE	TRUE	FALSE	TRUE
ENSMUSG00000037426.17	Depdc5	FALSE	FALSE	FALSE	TRUE	FALSE	FALSE
ENSMUSG00000054423.13	Cadps	FALSE	FALSE	FALSE	TRUE	FALSE	FALSE
ENSMUSG00000047495.15	Dlgap2	FALSE	FALSE	FALSE	TRUE	FALSE	TRUE
ENSMUSG00000036766.12	Dner	FALSE	FALSE	FALSE	TRUE	FALSE	FALSE
ENSMUSG00000035954.9	Dock4	FALSE	FALSE	FALSE	TRUE	FALSE	FALSE
ENSMUSG00000026131.18	Dst	FALSE	FALSE	FALSE	TRUE	FALSE	FALSE
ENSMUSG00000018707.13	Dync1h1	FALSE	FALSE	FALSE	TRUE	FALSE	FALSE
ENSMUSG00000041911.3	Dlx1	FALSE	FALSE	FALSE	TRUE	FALSE	FALSE
ENSMUSG00000008489.18	Elavl2	FALSE	FALSE	FALSE	TRUE	FALSE	FALSE
ENSMUSG00000029505.17	Ep400	FALSE	FALSE	FALSE	TRUE	FALSE	FALSE
ENSMUSG00000036800.7	Fam135b	FALSE	FALSE	FALSE	TRUE	FALSE	TRUE
ENSMUSG00000020524.16	Gria1	FALSE	FALSE	FALSE	TRUE	FALSE	TRUE
ENSMUSG00000021730.8	Hcn1	FALSE	FALSE	FALSE	TRUE	FALSE	FALSE
ENSMUSG00000030451.15	Herc2	FALSE	FALSE	FALSE	TRUE	FALSE	FALSE
ENSMUSG00000001985.9	Grik3	FALSE	FALSE	FALSE	TRUE	FALSE	FALSE
ENSMUSG00000019828.13	Grm1	FALSE	FALSE	FALSE	TRUE	FALSE	FALSE
ENSMUSG00000026879.14	Gsn	FALSE	FALSE	FALSE	TRUE	FALSE	FALSE
ENSMUSG00000025261.17	Huwe1	FALSE	FALSE	FALSE	TRUE	FALSE	FALSE
ENSMUSG00000041115.16	Iqsec2	FALSE	FALSE	FALSE	TRUE	FALSE	FALSE
ENSMUSG00000031540.13	Kat6a	FALSE	FALSE	FALSE	TRUE	FALSE	FALSE
ENSMUSG00000058975.7	Kcnc1	FALSE	FALSE	FALSE	TRUE	FALSE	TRUE
ENSMUSG00000043673.10	Kcns3	FALSE	FALSE	FALSE	TRUE	FALSE	FALSE
ENSMUSG00000039057.10	Myo16	FALSE	FALSE	FALSE	TRUE	FALSE	FALSE
ENSMUSG00000032220.9	Myo1e	FALSE	FALSE	FALSE	TRUE	FALSE	FALSE
ENSMUSG00000034593.16	Myo5a	FALSE	FALSE	FALSE	TRUE	FALSE	FALSE
ENSMUSG00000020900.15	Myh10	FALSE	FALSE	FALSE	TRUE	FALSE	FALSE
ENSMUSG00000052512.17	Nav2	FALSE	FALSE	FALSE	TRUE	FALSE	FALSE
ENSMUSG00000018501.17	Ncor1	FALSE	FALSE	FALSE	TRUE	FALSE	FALSE
ENSMUSG00000022141.6	Nipbl	FALSE	FALSE	FALSE	TRUE	FALSE	FALSE
ENSMUSG00000066392.11	Nrxn3	FALSE	FALSE	FALSE	TRUE	FALSE	FALSE
ENSMUSG00000046178.3	Nxph1	FALSE	FALSE	FALSE	TRUE	FALSE	TRUE
ENSMUSG00000029361.18	Nos1	FALSE	FALSE	FALSE	TRUE	FALSE	FALSE
ENSMUSG00000029765.12	Plxna4	FALSE	FALSE	FALSE	TRUE	FALSE	TRUE
ENSMUSG00000051343.11	Rab11fip5	FALSE	FALSE	FALSE	TRUE	FALSE	FALSE
ENSMUSG00000039607.15	Rbms3	FALSE	FALSE	FALSE	TRUE	FALSE	FALSE
ENSMUSG00000022883.10	Robo1	FALSE	FALSE	FALSE	TRUE	FALSE	TRUE
ENSMUSG00000102697.1	Pcdhac2	FALSE	FALSE	FALSE	TRUE	FALSE	TRUE
ENSMUSG00000044791.16	Setd2	FALSE	FALSE	FALSE	TRUE	FALSE	FALSE
ENSMUSG00000025982.13	Sf3b1	FALSE	FALSE	FALSE	TRUE	FALSE	FALSE
ENSMUSG00000037996.17	Slc24a2	FALSE	FALSE	FALSE	TRUE	FALSE	FALSE
ENSMUSG00000024921.17	Smarca2	FALSE	FALSE	FALSE	TRUE	FALSE	TRUE
ENSMUSG00000030257.16	Srgap3	FALSE	FALSE	FALSE	TRUE	FALSE	FALSE
ENSMUSG00000096054.2	Syne1	FALSE	FALSE	FALSE	TRUE	FALSE	FALSE
ENSMUSG00000040761.16	Spen	FALSE	FALSE	FALSE	TRUE	FALSE	FALSE
ENSMUSG00000022263.9	Trio	FALSE	FALSE	FALSE	TRUE	FALSE	FALSE
ENSMUSG00000026219.14	Trip12	FALSE	FALSE	FALSE	TRUE	FALSE	FALSE
ENSMUSG00000034799.16	Unc13a	FALSE	FALSE	FALSE	TRUE	FALSE	FALSE
ENSMUSG00000021198.16	Unc79	FALSE	FALSE	FALSE	TRUE	FALSE	FALSE
ENSMUSG00000055567.17	Unc80	FALSE	FALSE	FALSE	TRUE	FALSE	FALSE
ENSMUSG00000019820.9	Utrn	FALSE	FALSE	FALSE	TRUE	FALSE	FALSE
ENSMUSG00000004637.15	Wwox	FALSE	FALSE	FALSE	TRUE	FALSE	FALSE
ENSMUSG00000022892.10	App	FALSE	FALSE	FALSE	FALSE	TRUE	TRUE
ENSMUSG00000003476.16	Crhr2	FALSE	FALSE	FALSE	FALSE	TRUE	TRUE
ENSMUSG00000061576.15	Dpp6	FALSE	FALSE	FALSE	FALSE	TRUE	TRUE
ENSMUSG00000050272.9	Dscam	FALSE	FALSE	FALSE	FALSE	TRUE	TRUE
ENSMUSG00000031364.2	Grpr	FALSE	FALSE	FALSE	FALSE	TRUE	TRUE
ENSMUSG00000032036.15	Kirrel3	FALSE	FALSE	FALSE	FALSE	TRUE	TRUE
ENSMUSG00000005583.16	Mef2c	FALSE	FALSE	FALSE	FALSE	TRUE	TRUE
ENSMUSG00000062991.7	Nrg1	FALSE	FALSE	FALSE	FALSE	TRUE	TRUE
ENSMUSG00000051323.16	Pcdh19	FALSE	FALSE	FALSE	FALSE	TRUE	TRUE
ENSMUSG00000041670.15	Rims1	FALSE	FALSE	FALSE	FALSE	TRUE	TRUE
ENSMUSG00000060681.15	Slc9a6	FALSE	FALSE	FALSE	FALSE	TRUE	TRUE
ENSMUSG00000063919.10	Srrm4	FALSE	FALSE	FALSE	FALSE	TRUE	TRUE
ENSMUSG00000025789.9	St8sia2	FALSE	FALSE	FALSE	FALSE	TRUE	TRUE
ENSMUSG00000053477.16	Tcf4	FALSE	FALSE	FALSE	FALSE	TRUE	TRUE
ENSMUSG00000031997.8	Trpc6	FALSE	FALSE	FALSE	FALSE	TRUE	TRUE
ENSMUSG00000020681.14	Ace	FALSE	FALSE	FALSE	FALSE	FALSE	TRUE
ENSMUSG00000023328.14	Ache	FALSE	FALSE	FALSE	FALSE	FALSE	TRUE
ENSMUSG00000049744.15	Arhgap15	FALSE	FALSE	FALSE	FALSE	FALSE	TRUE
ENSMUSG00000035133.8	Arhgap5	FALSE	FALSE	FALSE	FALSE	FALSE	TRUE
ENSMUSG00000044288.6	Cnr1	FALSE	FALSE	FALSE	FALSE	FALSE	TRUE
ENSMUSG00000020231.15	Dip2a	FALSE	FALSE	FALSE	FALSE	FALSE	TRUE
ENSMUSG00000036815.16	Dpp10	FALSE	FALSE	FALSE	FALSE	FALSE	TRUE
ENSMUSG00000022048.8	Dpysl2	FALSE	FALSE	FALSE	FALSE	FALSE	TRUE
ENSMUSG00000070047.13	Fat1	FALSE	FALSE	FALSE	FALSE	FALSE	TRUE
ENSMUSG00000039809.10	Gabbr2	FALSE	FALSE	FALSE	FALSE	FALSE	TRUE
ENSMUSG00000059203.10	Il1rapl2	FALSE	FALSE	FALSE	FALSE	FALSE	TRUE
ENSMUSG00000002900.15	Lamb1	FALSE	FALSE	FALSE	FALSE	FALSE	TRUE
ENSMUSG00000063065.13	Mapk3	FALSE	FALSE	FALSE	FALSE	FALSE	TRUE
ENSMUSG00000015568.16	Lpl	FALSE	FALSE	FALSE	FALSE	FALSE	TRUE
ENSMUSG00000071856.10	Mcc	FALSE	FALSE	FALSE	FALSE	FALSE	TRUE
ENSMUSG00000038473.14	Nos1ap	FALSE	FALSE	FALSE	FALSE	FALSE	TRUE
ENSMUSG00000055254.14	Ntrk2	FALSE	FALSE	FALSE	FALSE	FALSE	TRUE
ENSMUSG00000036422.10	Pcdh8	FALSE	FALSE	FALSE	FALSE	FALSE	TRUE
ENSMUSG00000053141.16	Ptprt	FALSE	FALSE	FALSE	FALSE	FALSE	TRUE
ENSMUSG00000103255.1	Pcdhac1	FALSE	FALSE	FALSE	FALSE	FALSE	TRUE
ENSMUSG00000057455.12	Rit2	FALSE	FALSE	FALSE	FALSE	FALSE	TRUE
ENSMUSG00000030683.11	Sez6l2	FALSE	FALSE	FALSE	FALSE	FALSE	TRUE
ENSMUSG00000024042.6	Sik1	FALSE	FALSE	FALSE	FALSE	FALSE	TRUE
ENSMUSG00000027273.13	Snap25	FALSE	FALSE	FALSE	FALSE	FALSE	TRUE
ENSMUSG00000032422.17	Snx14	FALSE	FALSE	FALSE	FALSE	FALSE	TRUE
ENSMUSG00000029309.7	Sparcl1	FALSE	FALSE	FALSE	FALSE	FALSE	TRUE
ENSMUSG00000035864.14	Syt1	FALSE	FALSE	FALSE	FALSE	FALSE	TRUE
